# Supplementary material for: Genome wide comparative analysis of the effects of PRMT5 and PRMT4/CARM1 arginine methyltransferases on the Arabidopsis thaliana transcriptome
Source: BMC Genomics. 2015 Mar 17;16(1):192. doi: 10.1186/s12864-015-1399-2 (PMC4381356; doi:10.1186/s12864-015-1399-2)
Supplement: Additional file 1: — RNAseq Expression Data. Differentially expressed genes in prmt5 and prmt4a;4b mutants, relative to the wild-type. The FDR and Log2 FC are displayed. [file 12864_2015_1399_MOESM1_ESM.xlsx]

## Sheet: Info
Additional File 1- RNAseq Expression Data
Tab 1- Genes Up- regulated in prmt5 mutants
Tab 2- Genes Down- regulated in prmt5 mutants
Tab 3- Genes Up- regulated in prmt4a;4b mutants
Tab 4- Genes Down- regulated in prmt4a;4b mutants

## Sheet: Up_in_prmt5
ID	Common Name	FDR	LogFC (prmt5/WT)
AT4G27150	SESA2	4.58587e-08	7.14931
AT1G78360	GSTU21	0.00366456	6.48917
AT4G27140	SESA1	0.000168059	5.95585
AT1G22480	AT1G22480	3.80864e-09	5.89375
AT1G34047	AT1G34047	7.45036e-34	5.37746
AT2G35570	AT2G35570	2.1487e-19	5.02471
AT2G18190	AT2G18190	3.84286e-11	4.9313
AT1G62886	AT1G62886	3.67821e-05	4.7773
AT4G17710	HDG4	1.09206e-07	4.7487
AT3G28890	RLP43	2.86256e-06	4.6476
AT4G05380	AT4G05380	1.08218e-06	4.60218
AT2G40955	AT2G40955	3.6463e-06	4.46003
AT5G53700	AT5G53700	7.48756e-06	4.45709
AT5G53230	AT5G53230	6.60424e-13	4.33678
AT4G27160	AT2S3	0.0057145	4.30728
AT5G54740	SESA5	0.000242536	4.30142
AT3G22640	PAP85	0.00243306	4.24772
AT4G05370	AT4G05370	0.00015899	3.97588
AT5G59390	AT5G59390	5.23613e-08	3.95593
AT3G22500	ATECP31	0.0215313	3.9338
AT3G33084	AT3G33084	9.77807e-10	3.86689
AT5G03090	AT5G03090	5.97701e-15	3.80883
AT1G06330	AT1G06330	2.2529e-05	3.80227
AT4G25330	AT4G25330	3.6463e-06	3.7752
AT3G33076	AT3G33076	1.98994e-07	3.72292
AT5G12030	AT-HSP17.6A	0.00386496	3.70294
AT4G29760	AT4G29760	2.01094e-05	3.69071
AT5G15360	AT5G15360	0.00025368	3.63843
AT1G64240	AT1G64240	0.000204461	3.60097
AT4G08360	AT4G08360	0.0660607	3.59883
AT1G71770	PAB5	3.3726e-09	3.5699
AT1G67220	HAC2	0.00126959	3.56733
AT5G11410	AT5G11410	0.000325511	3.54157
AT2G33175	AT2G33175	7.96311e-05	3.54075
AT5G50600	ATHSD1	0.00159649	3.521
AT5G50700	HSD1	0.00159569	3.521
AT1G33960	AIG1	8.14449e-09	3.51012
AT2G20800	NDB4	7.72701e-09	3.49374
AT5G55270	AT5G55270	2.35064e-06	3.44511
AT5G28335	AT5G28335	7.1528e-24	3.42913
AT1G66780	AT1G66780	0.000326757	3.40706
AT1G79860	ROPGEF12	1.02266e-09	3.40358
AT4G22960	AT4G22960	1.17263e-05	3.39181
AT3G02832	AT3G02832	7.70896e-05	3.37979
AT2G41470	AT2G41470	0.000282597	3.35245
AT3G42658	SADHU3-2	4.18503e-19	3.27237
AT1G71280	AT1G71280	1.84354e-06	3.25751
AT3G27620	AOX1C	6.1725e-07	3.2383
AT3G01600	anac044	3.51844e-26	3.22302
AT1G48400	AT1G48400	0.0113275	3.19997
AT4G27170	SESA4	0.0106144	3.19273
AT2G23040	AT2G23040	0.000594746	3.1908
AT1G49790	AT1G49790	0.000695616	3.10918
AT1G51620	AT1G51620	0.0014306	3.0901
AT1G08320	TGA9	4.49183e-67	3.0381
AT2G34655	AT2G34655	0.000111658	3.00594
AT1G05490	chr31	1.24825e-10	2.9874
AT4G18250	AT4G18250	7.72701e-09	2.98483
AT5G56300	GAMT2	9.75954e-05	2.96773
ATCG00065	RPS12	0.000736007	2.94942
AT2G34700	AT2G34700	0.00124282	2.93998
AT1G22810	AT1G22810	0.0373473	2.92024
AT5G27345	AT5G27345	0.00162157	2.9192
AT1G17960	AT1G17960	2.36199e-19	2.90526
AT5G54550	AT5G54550	0.00174673	2.88544
AT1G12730	AT1G12730	8.53538e-49	2.88361
AT3G48940	AT3G48940	0.000289817	2.86219
AT5G64810	WRKY51	0.00451285	2.84202
AT1G21525	AT1G21525	0.0029935	2.83456
AT3G10930	AT3G10930	1.03232e-05	2.82065
AT3G08700	UBC12	0.00566944	2.80287
AT1G64310	AT1G64310	0.00111556	2.79738
AT5G53740	AT5G53740	6.69353e-16	2.78691
AT3G47875	AT3G47875	0.000782623	2.77358
AT3G07490	AGD11	0.00105314	2.768
AT1G01355	AT1G01355	0.00499606	2.75199
AT1G30950	UFO	0.00108483	2.74568
AT1G16905	AT1G16905	3.12386e-05	2.73981
ATCG00800	ATCG00800	0.00697025	2.72442
AT4G28850	XTH26	2.09056e-07	2.71486
AT1G30660	AT1G30660	3.83305e-07	2.67801
AT3G14700	AT3G14700	3.18407e-07	2.67624
AT1G60110	AT1G60110	0.000532333	2.671
AT3G44790	AT3G44790	0.0030273	2.66495
AT5G44820	AT5G44820	4.19523e-06	2.63937
AT3G21500	DXPS1	0.00145116	2.63322
AT1G08735	AT1G08735	0.000287464	2.62629
AT1G21040	AT1G21040	0.000287464	2.62629
AT3G26525	AT3G26525	0.000287464	2.62629
AT3G46230	ATHSP17.4	0.00302562	2.61882
AT1G34330	AT1G34330	0.00112313	2.60899
AT1G22150	SULTR1;3	4.05146e-05	2.58071
AT1G05450	AT1G05450	3.4892e-05	2.57293
AT2G29230	AT2G29230	0.000544892	2.55231
AT1G64480	CBL8	0.00155509	2.55094
AT5G65080	AGL68	2.39329e-09	2.53667
ATCG00690	PSBT	0.00144087	2.5319
AT1G30850	RSH4	0.000388632	2.5133
AT5G35770	SAP	1.05225e-05	2.50925
AT4G14103	AT4G14103	0.00880498	2.50832
AT5G51520	AT5G51520	0.000870645	2.50536
AT5G14470	AT5G14470	2.26461e-06	2.50295
AT1G22470	AT1G22470	0.00202257	2.49513
AT3G27440	UKL5	0.000733263	2.49171
AT1G70440	SRO3	0.000539144	2.46992
AT5G53240	AT5G53240	0.00571307	2.4604
AT5G24205	AT5G24205	0.00753742	2.45182
AT2G05290	AT2G05290	0.0119343	2.43851
AT1G75600	AT1G75600	0.00695467	2.42174
AT1G53980	AT1G53980	0.00118016	2.41334
AT4G22080	RHS14	1.84836e-07	2.40828
AT3G57260	BGL2	1.32195e-05	2.40655
AT2G33000	AT2G33000	4.56273e-10	2.40236
AT5G55810	NMNAT	6.9429e-06	2.39578
AT5G61740	ATATH14	9.49782e-06	2.39206
AT3G22860	ATTIF3C2	0.00978078	2.37592
AT5G28715	AT5G28715	0.00152174	2.37581
AT1G60060	AT1G60060	2.1755e-26	2.36179
AT1G23450	AT1G23450	1.34202e-07	2.33459
AT5G01380	AT5G01380	2.03066e-05	2.33052
AT1G75166	AT1G75166	0.00692613	2.3267
AT5G24313	AT5G24313	0.00989796	2.32385
AT3G49620	DIN11	1.54998e-12	2.30874
AT1G28370	ERF11	0.000470016	2.3019
AT2G29070	AT2G29070	2.26811e-12	2.30063
AT4G00390	AT4G00390	0.000760034	2.29466
AT5G44875	AT5G44875	0.00212371	2.29267
AT5G61490	AT5G61490	0.0144788	2.28745
AT5G35190	AT5G35190	1.19012e-09	2.28717
AT1G32928	AT1G32928	0.000112908	2.26837
AT3G11260	WOX5	0.000410815	2.253
AT3G23870	AT3G23870	0.000402175	2.24822
AT2G02061	AT2G02061	0.00845845	2.24521
ATCG01250	NDHB.2	0.00185273	2.23438
ATCG00890	NDHB.1	0.00185131	2.23438
AT5G37440	AT5G37440	8.20504e-06	2.23419
AT1G15405	AT1G15405	2.73332e-09	2.22883
AT1G03710	AT1G03710	0.000452115	2.2229
AT2G20520	FLA6	0.000431015	2.21704
AT2G25760	AT2G25760	6.52773e-40	2.21453
AT2G14610	PR1	0.0171917	2.21
ATCG01300	RPL23.2	0.00464515	2.20812
ATCG00840	RPL23.1	0.00464515	2.20812
AT1G75830	LCR67	0.00574355	2.19655
AT5G58610	AT5G58610	4.28345e-05	2.19405
AT3G01730	AT3G01730	0.00574668	2.18895
AT5G64060	anac103	0.000793209	2.1795
AT2G18000	TAF14	0.000345659	2.17798
AT4G17380	MSH4	0.0123233	2.17756
AT4G02650	AT4G02650	0.00288031	2.17519
AT1G27730	STZ	0.0193552	2.17428
AT2G36210	AT2G36210	0.00324079	2.17193
AT5G54190	PORA	8.8444e-14	2.16896
AT3G60280	UCC3	5.44967e-08	2.16769
AT5G54610	ANK	0.0232107	2.16668
AT2G07747	AT2G07747	0.00761839	2.15194
AT4G00695	AT4G00695	0.000110221	2.15088
AT3G28500	AT3G28500	2.99544e-05	2.1453
AT3G02740	AT3G02740	4.09983e-29	2.13229
AT1G36180	ACC2	1.24314e-24	2.13123
AT1G56060	AT1G56060	0.000408931	2.12854
AT3G61190	BAP1	0.0168662	2.12432
AT5G49340	TBL4	0.0033943	2.123
AT2G31520	AT2G31520	0.00783947	2.11163
AT3G08860	PYD4	2.93167e-32	2.10937
AT5G03435	AT5G03435	0.0104244	2.10669
AT4G22470	AT4G22470	1.62675e-10	2.10521
AT4G02960	ATRE2	0.010863	2.09172
AT3G28956	AT3G28956	6.36088e-06	2.0812
AT2G42340	AT2G42340	0.0186486	2.07218
AT4G37050	PLA.V	0.000756138	2.06033
AT5G19800	AT5G19800	0.00457869	2.05632
AT3G49551	AT3G49551	0.00880226	2.05621
AT5G45990	AT5G45990	1.82928e-05	2.05527
AT5G19560	ATROPGEF10	0.00408107	2.05478
AT3G04460	ATPEX12	2.45468e-31	2.05206
AT2G18100	AT2G18100	5.49829e-18	2.04523
AT3G18250	AT3G18250	1.69634e-05	2.03441
AT1G09930	ATOPT2	0.0224422	2.03001
AT1G05400	AT1G05400	1.31158e-05	2.02331
AT2G03720	MRH6	3.94459e-05	2.02028
AT2G46400	WRKY46	0.0334148	2.01957
AT5G57625	AT5G57625	1.70722e-09	2.01719
AT1G76062	MIR835A	0.00503058	2.01707
AT5G25045	AT5G25045	0.0260513	2.01278
AT5G24280	GMI1	8.66344e-15	2.00794
AT1G20400	AT1G20400	1.61077e-10	2.00576
AT3G12720	ATY53	7.7847e-07	1.99484
AT2G35035	URED	3.55146e-06	1.99359
AT2G36985	ROT4	0.0396193	1.9928
AT5G64990	RABH1a	0.0150822	1.98992
AT3G32925	AT3G32925	0.00736435	1.97922
AT5G60250	AT5G60250	8.37989e-13	1.9745
AT2G41705	AT2G41705	4.24126e-27	1.96863
AT5G45770	RLP55	0.0303978	1.96782
AT1G77960	AT1G77960	1.36421e-06	1.96505
AT1G02570	AT1G02570	0.00193237	1.96375
AT2G05280	AT2G05280	0.0141048	1.96008
AT2G01730	CPSF73-II	1.60322e-07	1.95246
AT3G18610	PARLL1	3.61706e-12	1.94597
AT1G65880	BZO1	0.0217881	1.94479
AT2G46455	AT2G46455	0.0211867	1.94274
AT5G53902	U3B	1.75867e-09	1.94225
AT5G17390	AT5G17390	4.60037e-07	1.9361
AT5G53905	AT5G53905	2.07998e-09	1.93538
AT2G04050	AT2G04050	5.94419e-12	1.93216
AT3G46080	AT3G46080	0.00129472	1.9309
AT3G57240	BG3	0.000126224	1.92844
AT1G67460	AT1G67460	0.00250814	1.92138
AT4G21065	AT4G21065	0.0021847	1.92135
AT3G28580	AT3G28580	0.0011167	1.92052
AT5G52330	AT5G52330	0.000474342	1.92029
AT1G65500	AT1G65500	1.71202e-08	1.91686
AT1G16510	AT1G16510	1.8431e-10	1.91491
AT1G07160	AT1G07160	0.0355657	1.91414
AT2G46192	AT2G46192	0.00764726	1.90917
AT5G27420	CNI1	6.71702e-05	1.90833
AT1G76930	ATEXT1	9.00579e-22	1.90813
AT4G25200	ATHSP23.6-MITO	0.0433355	1.90738
AT3G19670	PRP40B	9.83929e-30	1.89399
AT2G38250	AT2G38250	1.05077e-06	1.89284
AT3G03660	WOX11	0.0419498	1.88395
AT1G04445	AT1G04445	0.00249497	1.88207
AT1G77010	AT1G77010	0.0393402	1.88046
AT2G17430	ATMLO7	2.677e-09	1.8775
AT2G33830	AT2G33830	1.57675e-15	1.87536
AT1G53260	AT1G53260	0.00338691	1.8751
AT5G54075	U3D	5.62519e-09	1.87163
AT1G06930	AT1G06930	0.00480215	1.87026
AT2G43620	AT2G43620	1.92924e-19	1.86772
AT4G37290	AT4G37290	0.00910227	1.86588
AT5G59820	RHL41	0.000107264	1.85884
AT1G69140	AT1G69140	0.000472112	1.84966
AT5G04340	C2H2	8.2124e-06	1.84945
AT5G11800	KEA6	8.58151e-23	1.84898
AT5G66150	AT5G66150	0.0566794	1.84867
ATCG00920	RRN16S.1	2.52849e-05	1.8486
ATCG01210	RRN16S.2	2.52279e-05	1.84851
AT5G10760	AT5G10760	0.00265665	1.84677
AT3G43790	ZIFL2	2.55516e-07	1.84603
AT5G54070	AT-HSFA9	1.73765e-08	1.84177
AT5G42700	AT5G42700	0.0127016	1.83483
AT4G14970	AT4G14970	1.19964e-12	1.83228
AT2G18193	AT2G18193	8.71132e-13	1.82948
AT1G28640	AT1G28640	0.00501298	1.82551
AT4G11890	AT4G11890	0.000517534	1.82352
AT2G25740	AT2G25740	1.43078e-24	1.82266
AT1G30990	AT1G30990	0.0235038	1.82265
AT5G44980	AT5G44980	0.0264627	1.81268
AT5G42785	AT5G42785	0.0424769	1.80673
AT1G60750	AT1G60750	6.28794e-05	1.80286
AT3G20910	NF-YA9	8.58151e-23	1.80277
AT3G01760	AT3G01760	0.0438482	1.80006
AT3G13225	AT3G13225	1.5308e-26	1.79981
AT4G37220	AT4G37220	0.00368446	1.79551
AT4G01830	PGP5	0.0139439	1.79535
AT5G16600	MYB43	3.20358e-08	1.79364
AT5G13210	AT5G13210	1.61919e-08	1.78706
AT1G61660	AT1G61660	2.79419e-22	1.78528
AT1G20350	ATTIM17-1	5.97249e-09	1.77952
AT4G32212	AT4G32212	0.0061432	1.77929
AT4G40090	AGP3	3.12871e-08	1.77873
AT4G13390	AT4G13390	3.01564e-05	1.77866
AT3G24515	UBC37	4.72809e-10	1.77543
AT2G38340	DREB19	0.000230757	1.77483
AT1G24090	AT1G24090	0.000889561	1.77244
AT2G07754	AT2G07754	0.0350706	1.7704
AT4G38010	AT4G38010	0.00367012	1.76895
AT4G25470	FTQ4	0.00955859	1.76868
AT2G17830	AT2G17830	0.0119475	1.7679
AT3G05770	AT3G05770	0.0175662	1.7677
AT2G24850	TAT3	0.00170004	1.76681
AT1G48930	AtGH9C1	1.71434e-09	1.76007
ATCG00950	RRN23S.1	3.09147e-05	1.75798
ATCG01180	RRN23S.2	3.10193e-05	1.75772
AT5G57530	XTH12	0.00102919	1.75733
AT1G19610	LCR78	2.03238e-07	1.7538
AT1G52660	AT1G52660	0.000259713	1.75192
AT3G58200	AT3G58200	0.00105314	1.75123
AT2G20825	ULT2	0.0369449	1.744
AT5G38780	AT5G38780	0.0268334	1.74001
AT5G64120	AT5G64120	4.49124e-19	1.73633
AT3G27630	AT3G27630	0.000192987	1.73229
AT1G79580	SMB	3.26216e-06	1.73008
AT4G33730	AT4G33730	0.000779309	1.7296
AT1G09080	BIP3	0.00800668	1.72958
AT5G13330	Rap2.6L	3.22982e-17	1.72764
AT5G10278	AT5G10278	0.0102547	1.72329
AT1G70460	RHS10	4.72337e-07	1.72261
ATMG00990	NAD3	0.000806212	1.72135
AT2G26560	PLA.IIA	0.000101225	1.7201
AT4G25190	QWRF7	0.00259728	1.71906
AT1G75160	AT1G75160	0.0555319	1.71708
AT1G72660	AT1G72660	0.0208477	1.71662
AT5G65690	PEPCK	3.63709e-06	1.71281
AT1G49700	AT1G49700	5.54302e-08	1.71223
AT1G01453	AT1G01453	0.0135653	1.71033
AT5G14920	AT5G14920	2.42635e-08	1.70964
AT4G28790	AT4G28790	1.09547e-16	1.70784
AT1G13410	AT1G13410	0.00760434	1.70501
AT2G01021	AT2G01021	2.09551e-05	1.70399
AT1G29860	WRKY71	0.0634536	1.70259
AT1G09350	AtGolS3	4.19069e-05	1.70059
AT4G24415	MIR824A	0.00676755	1.69899
AT1G07390	RLP1	0.000517534	1.69653
AT1G77950	AGL67	0.0642502	1.69503
AT2G34000	AT2G34000	0.0340063	1.69393
AT4G10400	AT4G10400	9.31833e-06	1.68626
AT3G12170	AT3G12170	4.57102e-06	1.68398
AT1G03750	CHR9	5.83396e-11	1.67868
AT3G07070	AT3G07070	8.2091e-05	1.67866
AT4G10420	AT4G10420	0.0342156	1.67787
AT1G71890	SUC5	9.35972e-06	1.67632
AT2G35744	AT2G35744	0.00321538	1.67607
AT3G58270	AT3G58270	8.76415e-10	1.67297
AT2G17040	anac036	8.80623e-06	1.67268
AT1G72416	AT1G72416	0.00412165	1.67144
AT2G19980	AT2G19980	0.0193246	1.6652
AT3G50430	AT3G50430	1.20201e-10	1.66491
AT5G42510	AT5G42510	0.000106959	1.66288
AT3G56710	SIB1	0.0156313	1.66246
AT1G79330	AMC6	0.000481682	1.66222
ATCG00430	PSBG	0.037856	1.66212
AT4G23230	CRK15	0.0385537	1.66186
AT1G32350	AOX1D	0.0756608	1.6618
AT4G00305	AT4G00305	0.0202277	1.65981
AT4G10650	AT4G10650	0.000461241	1.6598
AT1G54217	AT1G54217	0.0106647	1.65979
AT2G44480	BGLU17	0.000346336	1.65943
AT4G23200	CRK12	0.031077	1.65554
AT4G23140	CRK6	0.00220534	1.65343
AT5G49520	WRKY48	6.29785e-08	1.65201
AT5G05500	AT5G05500	1.07173e-08	1.64939
AT2G17740	AT2G17740	0.00373966	1.64935
AT1G65541	AT1G65541	0.0362639	1.64885
AT5G64910	AT5G64910	3.42473e-06	1.6457
AT5G47230	ERF5	0.0264036	1.64327
AT2G41730	AT2G41730	3.33864e-06	1.6415
AT2G29350	SAG13	0.00736924	1.638
AT2G02990	RNS1	0.0007173	1.63716
AT5G17350	AT5G17350	0.0349853	1.63579
AT2G32295	AT2G32295	1.64641e-07	1.63452
AT2G47120	AT2G47120	0.00835573	1.63411
AT3G53250	AT3G53250	0.0115513	1.63246
AT4G12440	APT4	0.0812329	1.63125
AT5G08760	AT5G08760	2.00042e-12	1.62902
AT5G28415	AT5G28415	0.000204461	1.6264
AT3G02840	AT3G02840	0.0281044	1.62449
AT5G64700	AT5G64700	3.05611e-09	1.61599
AT5G16360	AT5G16360	0.000286467	1.61411
AT5G42690	AT5G42690	4.0381e-09	1.61339
AT4G25790	AT4G25790	0.000259713	1.61268
AT3G44260	AT3G44260	0.0340023	1.61136
AT3G60540	AT3G60540	1.78306e-05	1.60981
AT3G15700	AT3G15700	0.00464515	1.60577
AT2G07751	AT2G07751	0.00174296	1.60572
AT3G04420	anac048	0.00128528	1.6052
AT2G40190	LEW3	2.20059e-12	1.59885
AT1G53790	AT1G53790	0.000226461	1.59835
AT4G00690	ULP1B	0.00874159	1.59753
AT3G12510	AT3G12510	5.09001e-10	1.59605
AT4G39070	AT4G39070	0.00139461	1.59407
AT2G43795	AT2G43795	0.0561815	1.59351
AT1G51270	AT1G51270	2.49907e-14	1.59248
AT3G15370	EXP12	0.0448137	1.5918
AT5G05390	LAC12	0.000243064	1.59009
AT4G24120	ATYSL1	2.33048e-12	1.58351
AT1G07135	AT1G07135	0.0478569	1.58315
AT1G60030	ATNAT7	0.00745489	1.58307
AT1G67105	AT1G67105	5.20633e-05	1.57579
AT5G01060	AT5G01060	0.0096428	1.57513
AT3G44755	AT3G44755	0.000505767	1.57272
AT1G17310	AT1G17310	0.0671452	1.56922
AT2G07699	AT2G07699	0.0309305	1.56886
AT3G29000	AT3G29000	0.0304633	1.5671
AT1G72920	AT1G72920	0.0476271	1.5666
AT1G13609	AT1G13609	6.58128e-05	1.56537
AT4G36000	AT4G36000	0.0551971	1.56513
AT1G62980	EXP18	1.05746e-09	1.56196
AT3G10710	RHS12	9.00204e-09	1.56036
AT3G54730	AT3G54730	0.00951555	1.55986
AT5G61600	ERF104	0.0625087	1.55905
AT5G07780	AT5G07780	0.00506061	1.55783
AT2G46990	IAA20	0.0249598	1.55767
AT2G36307	ZPR4	0.0341164	1.55123
AT3G47740	ATATH2	0.0732131	1.54896
AT1G70430	AT1G70430	4.75006e-05	1.54704
AT4G17483	AT4G17483	0.0459786	1.54626
AT1G35230	AGP5	0.00238157	1.54179
AT5G02220	AT5G02220	4.91488e-05	1.53984
AT4G10950	AT4G10950	0.0280689	1.5349
AT2G44510	AT2G44510	0.00161497	1.53436
AT1G79250	AGC1.7	0.008347	1.53298
AT1G68820	AT1G68820	3.21282e-11	1.53151
AT4G12480	pEARLI.1	5.53927e-13	1.52991
AT4G00180	YAB3	1.88852e-17	1.52458
AT4G38560	AT4G38560	0.028971	1.51793
AT2G39650	AT2G39650	0.0116882	1.51614
AT1G43020	AT1G43020	0.00196955	1.51424
AT2G42850	CYP718	0.00762282	1.51397
AT3G05155	AT3G05155	0.0485094	1.51306
AT2G07042	AT2G07042	3.06892e-07	1.51183
AT2G13680	CALS5	0.0211867	1.51125
AT4G12870	AT4G12870	0.00382735	1.51098
AT1G12350	ATCOAB	7.38522e-10	1.5068
AT3G49630	AT3G49630	0.016305	1.50664
AT2G28880	emb1997	6.09439e-13	1.50597
AT5G54710	AT5G54710	0.00418009	1.5034
AT1G12560	ATHEXP.ALPHA.1.26	3.90165e-06	1.5022
AT2G32020	AT2G32020	0.000172575	1.50207
AT3G22142	AT3G22142	1.12117e-12	1.5006
AT1G20120	AT1G20120	0.00259325	1.49994
AT4G11070	AtWRKY41	0.000680109	1.49669
AT5G20860	AT5G20860	0.000389463	1.4964
AT3G44540	FAR4	3.01808e-07	1.49551
AT2G37960	AT2G37960	0.0387757	1.49426
AT5G14870	CNGC18	0.00571307	1.49368
AT3G52770	ZPR3	0.064568	1.49191
AT1G47860	AT1G47860	1.16739e-14	1.49143
AT3G48390	AT3G48390	5.20547e-05	1.49041
AT1G54020	AT1G54020	0.0448142	1.48835
AT5G62370	AT5G62370	0.00190755	1.48196
AT4G17490	ATERF6	0.0698922	1.47682
AT1G26840	ORC6	0.00253163	1.47663
AT3G21070	NADK1	3.20179e-17	1.4756
AT3G44900	CHX4	0.0299903	1.4748
AT4G22217	AT4G22217	0.0705734	1.47381
AT5G23030	TET12	0.00927646	1.47329
AT5G57015	ckl12	8.34995e-16	1.47286
AT1G11070	AT1G11070	0.000229713	1.47087
AT1G02460	AT1G02460	0.0004452	1.47016
AT3G25430	AT3G25430	3.70002e-11	1.47016
AT4G10070	AT4G10070	1.14037e-13	1.4693
AT2G40000	HSPRO2	3.84807e-08	1.46828
AT1G30370	AT1G30370	0.00623429	1.46597
AT3G49570	LSU3	2.59009e-11	1.46405
AT3G26790	FUS3	0.0760658	1.46221
AT1G32540	LOL1	5.62084e-09	1.46146
AT4G08100	AT4G08100	0.000631518	1.46093
AT3G19040	TAF1B	0.0376716	1.46031
AT2G29260	AT2G29260	0.00109904	1.46
AT2G01008	AT2G01008	0.00257829	1.45878
AT1G27740	RSL4	0.0413678	1.45752
AT2G24980	AT2G24980	6.45383e-06	1.457
AT1G26360	ATMES13	0.0264612	1.45643
AT4G30430	TET9	0.0909401	1.45236
AT4G17910	AT4G17910	9.86341e-11	1.44861
AT5G49190	SSA	0.0174869	1.44836
AT1G03700	AT1G03700	0.0138358	1.44733
AT4G09920	AT4G09920	0.00347555	1.44715
AT4G01820	MDR3	0.0207174	1.44684
AT4G29780	AT4G29780	0.0857642	1.44588
ATCG01170	RRN4.5S.2	1.73261e-08	1.44422
AT4G00250	AT4G00250	0.00395632	1.44396
ATCG00960	RRN4.5S.1	1.83314e-08	1.44341
AT3G04610	FLK	2.08595e-16	1.44052
AT5G66130	ATRAD17	1.9543e-10	1.43901
AT1G28650	AT1G28650	0.0390986	1.43427
AT1G71380	ATGH9B3	0.000511649	1.43386
AT4G25110	AtMC2	4.43889e-05	1.43381
AT5G17590	AT5G17590	0.0397282	1.43368
AT1G14470	AT1G14470	0.0277726	1.43116
AT4G33930	AT4G33930	0.0526011	1.43061
AT4G31470	AT4G31470	0.000229713	1.43014
AT1G55240	AT1G55240	0.000144634	1.42897
AT2G42955	AT2G42955	0.0148111	1.42737
AT5G01510	RUS5	3.41831e-12	1.42684
AT5G25270	AT5G25270	2.10484e-17	1.42407
AT5G65205	AT5G65205	4.56935e-08	1.42362
AT3G10880	AT3G10880	0.00506061	1.42314
AT5G25910	AtRLP52	0.0504263	1.4217
AT3G52630	AT3G52630	0.00102673	1.42142
AT5G09570	AT5G09570	0.00307339	1.42045
AT2G31141	AT2G31141	1.45674e-06	1.41905
AT3G19200	AT3G19200	0.0443474	1.41842
AT4G13494	MIR863A	0.000409194	1.41826
AT3G50620	AT3G50620	0.000529001	1.41806
AT5G25250	AT5G25250	0.00933598	1.41752
AT1G53990	GLIP3	0.0131659	1.41658
AT1G65110	AT1G65110	0.0896497	1.4164
AT3G49580	LSU1	1.52243e-13	1.41225
AT2G01760	ARR14	5.08675e-05	1.41131
AT4G33720	AT4G33720	0.0736009	1.40805
AT1G15125	AT1G15125	1.37031e-07	1.40768
AT5G40590	AT5G40590	0.0878665	1.40754
AT5G22410	RHS18	0.0140619	1.40668
AT4G31150	AT4G31150	1.02248e-05	1.40668
AT4G31620	AT4G31620	0.00274318	1.40644
AT5G45300	BMY2	2.72636e-12	1.40428
AT4G00460	ATROPGEF3	0.010558	1.40374
AT4G07960	ATCSLC12	0.00313017	1.40279
AT3G49430	At-SR34a	8.09995e-13	1.40262
AT3G47340	AT-ASN1	2.94552e-05	1.40112
AT3G02940	MYB107	0.00961692	1.40063
AT2G14620	XTH10	0.00070133	1.39987
AT5G12280	AT5G12280	0.000109501	1.39974
AT4G05120	ENT3	8.56457e-05	1.39861
AT5G23480	AT5G23480	0.013098	1.3983
AT4G13680	AT4G13680	0.00231383	1.39785
AT2G37670	AT2G37670	0.00043139	1.39771
AT5G50562	AT5G50562	0.00629557	1.39652
AT5G08500	AT5G08500	4.08159e-16	1.39458
AT4G14980	AT4G14980	0.0476236	1.39353
AT1G07175	AT1G07175	0.0395355	1.39344
AT3G22550	AT3G22550	3.85862e-13	1.3927
AT5G43530	AT5G43530	0.0357881	1.39141
AT5G48780	AT5G48780	0.00790777	1.39067
AT3G06420	ATG8H	6.45439e-06	1.38846
AT1G68480	JAG	0.00394663	1.38845
AT5G61890	AT5G61890	0.0429583	1.38647
AT1G26190	AT1G26190	1.50982e-11	1.38637
AT2G24970	AT2G24970	0.0547066	1.38512
AT5G26270	AT5G26270	9.47687e-09	1.38219
AT3G54230	SUA	1.28466e-17	1.38079
AT4G27290	AT4G27290	0.0192855	1.38045
ATCG01130	YCF1.2	0.0205691	1.37991
AT1G44608	AT1G44608	0.0138918	1.37955
AT3G26130	AT3G26130	0.0205396	1.37858
AT1G08890	AT1G08890	9.85482e-11	1.37702
AT5G61270	PIF7	3.25538e-13	1.37524
AT4G12490	AT4G12490	0.022374	1.37432
AT1G08310	AT1G08310	0.0069991	1.37373
AT1G61860	AT1G61860	0.00640399	1.37027
AT4G19590	AT4G19590	0.0398875	1.37001
AT3G15420	AT3G15420	0.0722948	1.36976
AT1G30550	AT1G30550	0.000793707	1.36771
AT3G60930	AT3G60930	2.11703e-09	1.36721
AT1G33350	AT1G33350	0.00877851	1.36398
AT1G61255	AT1G61255	0.00367012	1.36367
AT1G48260	CIPK17	0.000100765	1.35884
AT5G21150	2009-08-01	0.0631715	1.35876
AT3G27930	AT3G27930	3.78826e-07	1.35848
AT2G04790	AT2G04790	1.27418e-07	1.35715
AT2G27380	ATEPR1	0.0604001	1.35714
AT3G20160	AT3G20160	0.00313947	1.35703
AT1G77320	MEI1	2.45952e-11	1.35699
AT5G20230	SAG14	0.000208996	1.35565
ATCG00680	PSBB	0.000398245	1.35512
AT2G40330	PYL6	6.34811e-06	1.35408
AT1G76760	ATY1	0.00413633	1.3522
AT2G18600	AT2G18600	0.000333051	1.35195
AT2G33820	ATMBAC1	6.87515e-08	1.34838
AT4G28005	AT4G28005	0.0715977	1.34718
AT3G25013	AT3G25013	0.00586215	1.34596
AT5G11980	AT5G11980	2.12418e-14	1.34307
AT1G31840	AT1G31840	0.0398572	1.34126
AT4G38092	AT4G38092	0.0521413	1.34083
AT5G58784	AT5G58784	0.0811615	1.3403
AT4G14305	AT4G14305	0.0372535	1.33943
AT3G11180	AT3G11180	0.0441021	1.33915
AT4G24180	TLP1	4.9911e-05	1.3388
AT1G75240	HB33	8.35585e-11	1.33849
AT1G79840	GL2	1.22754e-13	1.33819
AT3G22190	IQD5	6.58537e-16	1.33435
AT1G01370	HTR12	3.63439e-06	1.33356
AT3G16330	AT3G16330	3.66085e-08	1.33345
AT1G32740	AT1G32740	3.57643e-09	1.33268
AT3G06710	AT3G06710	0.0301841	1.32957
AT1G62420	AT1G62420	0.0176979	1.32916
ATMG01390	RRN18	1.49511e-05	1.32894
AT2G25220	AT2G25220	6.80821e-08	1.32884
AT1G22980	AT1G22980	0.0960204	1.32791
AT2G19080	AT2G19080	3.72815e-07	1.32751
AT5G47330	AT5G47330	0.00319392	1.32713
AT1G07400	AT1G07400	0.000223136	1.32603
AT3G41979	AT3G41979	1.00732e-07	1.32399
AT1G06540	AT1G06540	0.0652194	1.3239
AT1G11380	AT1G11380	5.5673e-07	1.3232
AT1G17180	ATGSTU25	9.96892e-07	1.32319
AT2G01020	AT2G01020	1.10903e-07	1.32233
AT2G19150	AT2G19150	0.0126669	1.31985
AT1G61080	AT1G61080	0.0277007	1.31967
AT5G24600	AT5G24600	0.0364365	1.3192
AT1G16930	AT1G16930	0.00431141	1.31803
AT4G08620	SULTR1;1	0.0407334	1.31735
AT1G17710	AT1G17710	0.0960052	1.31558
AT1G27640	AT1G27640	2.92992e-09	1.31378
AT5G22875	AT5G22875	0.000264198	1.31336
AT3G41768	AT3G41768	0.000367205	1.31323
AT1G68360	AT1G68360	1.79517e-05	1.31256
AT2G36295	AT2G36295	0.0242199	1.31194
AT1G23540	IGI1	0.0214951	1.31027
AT5G66650	AT5G66650	0.0112541	1.30966
AT5G62310	IRE	0.00343877	1.30948
AT4G16870	AT4G16870	3.01095e-14	1.30861
AT5G61400	AT5G61400	0.0358776	1.30743
AT5G50560	AT5G50560	0.000140829	1.30731
AT5G24140	SQP2	0.00404552	1.30576
AT5G48630	AT5G48630	2.75145e-05	1.30576
AT1G05650	AT1G05650	0.0537907	1.30435
AT2G01010	AT2G01010	0.000398119	1.30335
AT4G20000	AT4G20000	0.000468443	1.30201
AT1G14490	AT1G14490	0.00026914	1.3015
AT3G47950	AHA4	1.24096e-05	1.29922
AT2G34540	AT2G34540	0.00317721	1.29727
AT1G32570	AT1G32570	0.0185863	1.29571
AT3G10100	AT3G10100	0.000591821	1.29486
AT2G07733	AT2G07733	0.0684721	1.29408
AT5G53550	ATYSL3	6.04768e-14	1.29327
AT1G19340	AT1G19340	1.65373e-07	1.28685
ATCG01230	RPS12	0.0390444	1.28674
ATCG00905	RPS12	0.0390505	1.28674
AT2G44280	AT2G44280	0.00350449	1.28466
AT5G50660	AT5G50660	0.000266789	1.28462
AT5G03552	MIR822A	0.0125287	1.28275
AT4G02760	AT4G02760	0.000216689	1.28247
AT4G39160	AT4G39160	6.0681e-14	1.28158
AT3G44970	AT3G44970	1.07007e-10	1.27916
AT4G37790	HAT22	2.05898e-07	1.27673
AT4G36060	bHLH11	0.0390011	1.27463
AT4G11230	AT4G11230	0.000945627	1.27463
AT2G05518	AT2G05518	0.0527373	1.27251
AT4G20770	AT4G20770	0.0965727	1.27155
AT2G19190	FRK1	0.0428093	1.27043
AT5G06640	AT5G06640	7.88549e-05	1.27015
AT1G07350	AT1G07350	3.54533e-12	1.26961
AT2G47410	AT2G47410	1.25186e-12	1.26814
AT2G23240	AT2G23240	0.0464879	1.26598
AT3G16175	AT3G16175	8.1725e-06	1.26531
AT3G07970	QRT2	0.0487439	1.2594
AT1G04425	AT1G04425	0.00917032	1.25611
AT3G09160	AT3G09160	2.15173e-08	1.25586
AT3G63260	ATMRK1	1.44898e-10	1.25519
AT3G23480	AT3G23480	0.00243038	1.25485
AT4G01525	SADHU5-1	0.00142173	1.2548
AT4G04030	ATOFP9	0.0938861	1.25294
AT5G42765	AT5G42765	5.99555e-08	1.25101
AT4G29100	AT4G29100	3.39681e-13	1.25083
AT1G66050	ORTH5	1.56634e-08	1.24989
AT4G01897	AT4G01897	0.00882885	1.24983
AT5G14810	AT5G14810	0.0351836	1.24823
AT4G15160	AT4G15160	0.00166987	1.24744
AT5G03790	ATHB51	0.00303756	1.24731
AT1G13330	AHP2	0.00409747	1.24642
AT5G51960	AT5G51960	0.000472181	1.24629
AT3G04620	AT3G04620	2.02033e-06	1.24422
AT1G28330	DRM1	1.81171e-06	1.2437
AT3G01150	PTB	4.72237e-13	1.24313
AT2G37025	TRFL8	0.00264332	1.24304
AT3G47210	AT3G47210	0.0360242	1.24253
AT4G02090	AT4G02090	6.76833e-05	1.24249
AT1G19750	AT1G19750	0.0453457	1.24245
AT2G27300	NTL8	0.0390505	1.24184
AT5G49080	AT5G49080	0.000663382	1.24124
AT4G34320	AT4G34320	0.00188895	1.24124
AT1G08910	EMB3001	2.66259e-13	1.2401
AT4G14690	ELIP2	1.17263e-05	1.24001
AT1G63230	AT1G63230	0.0329189	1.23813
AT1G02610	AT1G02610	0.00815587	1.23613
AT5G63750	ATARI13	0.0795648	1.23602
AT2G28790	AT2G28790	3.85194e-10	1.23329
AT4G12350	MYB42	0.0417137	1.23103
AT1G08070	OTP82	0.0355904	1.23028
AT3G56825	U2.4	0.0562469	1.22935
AT2G19970	AT2G19970	0.00591309	1.22887
AT2G01430	ATHB-17	1.96537e-06	1.22784
ATCG00020	PSBA	0.0168863	1.22763
AT5G16890	AT5G16890	2.16693e-09	1.22744
AT1G28360	ERF12	0.00619999	1.22622
AT4G39580	AT4G39580	0.0454462	1.22468
AT1G12040	LRX1	4.64307e-05	1.22437
AT5G51800	AT5G51800	0.0353946	1.22
AT3G17050	AT3G17050	0.0167279	1.21828
AT2G37678	FHY1	0.00178524	1.21695
AT3G20470	GRP5	3.30808e-07	1.21543
AT3G48100	ARR5	0.00529012	1.21345
AT5G16080	AtCXE17	7.27661e-05	1.21264
AT2G14860	AT2G14860	0.000526691	1.21227
AT1G67035	AT1G67035	0.0195352	1.21217
AT4G24580	REN1	1.56764e-06	1.21216
AT4G25820	XTR9	2.81282e-05	1.2116
AT3G47790	ATATH7	2.46624e-06	1.21159
AT3G19430	AT3G19430	4.33137e-10	1.21083
AT1G71370	AT1G71370	0.0964307	1.20809
ATMG00020	RRN26	2.65752e-07	1.20526
AT4G21170	AT4G21170	0.0746269	1.20457
AT1G66930	AT1G66930	0.0600686	1.19999
AT1G30870	AT1G30870	1.34777e-05	1.1998
AT2G39230	LOJ	0.0576311	1.19967
AT3G57980	AT3G57980	2.46673e-11	1.19937
AT5G64980	AT5G64980	0.000201745	1.19779
AT4G30650	AT4G30650	0.000424811	1.1966
AT3G16360	AHP4	1.9286e-07	1.19598
AT1G62320	AT1G62320	0.00478786	1.19501
AT3G24730	AT3G24730	0.000838309	1.19434
AT3G09240	AT3G09240	0.000242536	1.19404
AT2G01860	EMB975	0.000212762	1.19109
AT5G06620	ATXR4	0.00022921	1.19079
AT4G13890	SHM5	0.0698922	1.19009
AT5G51490	AT5G51490	0.014628	1.18937
AT2G46610	RS31a	1.62999e-08	1.18812
AT1G07500	AT1G07500	0.00368446	1.18797
AT5G61440	ACHT5	5.73133e-07	1.18728
AT1G20030	AT1G20030	5.14146e-09	1.18663
AT2G22730	AT2G22730	0.0133031	1.18662
AT4G29110	AT4G29110	3.01748e-05	1.18539
AT2G33205	AT2G33205	0.0193209	1.18442
AT3G41762	AT3G41762	0.00623553	1.18389
AT4G01320	ATSTE24	6.21485e-07	1.1838
AT1G74930	ORA47	0.0214453	1.18357
AT1G32920	AT1G32920	0.0215385	1.18003
AT4G20460	AT4G20460	3.53932e-06	1.17974
AT1G74340	AT1G74340	0.0048809	1.17837
ATMG00520	MATR	0.024324	1.17836
AT3G63160	AT3G63160	6.10352e-08	1.17647
AT1G58420	AT1G58420	0.0904885	1.17535
AT3G22560	AT3G22560	0.0168135	1.17499
AT3G05400	AT3G05400	0.00036642	1.17492
ATMG01000	ORF114	0.00122977	1.17463
AT5G19110	AT5G19110	0.0577408	1.1742
AT2G15080	RLP19	1.22071e-05	1.174
AT2G37950	AT2G37950	6.48138e-07	1.17348
AT1G27720	TAF4B	0.0949184	1.17342
AT1G05240	AT1G05240	1.77258e-06	1.17316
AT3G15210	ATERF-4	4.0648e-06	1.17294
AT1G05250	AT1G05250	1.65383e-06	1.17244
AT5G38340	AT5G38340	0.00474242	1.1721
AT4G17150	AT4G17150	4.59759e-11	1.17064
AT1G66040	VIM4	3.83023e-06	1.17029
AT4G20290	AT4G20290	0.00257388	1.16928
AT1G47490	ATRBP47C	3.47934e-09	1.16878
AT1G73500	ATMKK9	0.0052385	1.16868
AT3G01580	AT3G01580	0.0450957	1.16816
AT5G62920	ARR6	0.000611439	1.1673
AT3G50400	AT3G50400	0.000350451	1.16719
AT3G22121	AT3G22121	3.36536e-08	1.16717
AT5G19210	AT5G19210	6.5461e-05	1.16336
AT1G25400	AT1G25400	0.00633304	1.16247
AT1G63390	AT1G63390	0.0291034	1.16096
AT2G32190	AT2G32190	0.0021766	1.16078
AT1G03200	AT1G03200	0.0359108	1.1602
AT1G29418	AT1G29418	0.00679253	1.15969
AT1G15010	AT1G15010	0.0133572	1.15956
AT1G76600	AT1G76600	0.0198566	1.15886
AT3G13175	AT3G13175	0.00451925	1.15816
AT2G04040	ATDTX1	0.000769967	1.15804
AT1G13910	AT1G13910	0.0324101	1.15742
AT3G07900	AT3G07900	0.0109616	1.15641
AT3G19330	AT3G19330	5.57439e-05	1.15629
AT4G01630	EXPA17	0.0714729	1.15542
AT3G15000	AT3G15000	1.26234e-09	1.15531
AT1G80050	PHT1.1	2.3592e-08	1.15306
AT1G70570	AT1G70570	1.74983e-11	1.15287
AT3G20440	EMB2729	4.51571e-08	1.1523
AT1G53440	AT1G53440	2.57474e-07	1.15052
AT4G37060	PLA.IVB	0.066902	1.1502
AT4G28020	AT4G28020	1.32707e-05	1.14849
AT5G08020	ATRPA70B	0.00190284	1.14786
AT5G07660	SMC6A	0.00209707	1.14752
AT1G01380	ETC1	0.0883444	1.14614
AT1G69210	AT1G69210	9.03994e-06	1.1459
AT3G50440	ATMES10	1.0576e-10	1.14519
AT1G69380	AT1G69380	0.00626376	1.144
ATCG00490	RBCL	0.00046497	1.14389
AT4G13600	AT4G13600	0.000127755	1.14069
ATCG00350	PSAA	0.00937642	1.14043
AT5G40730	AGP24	2.08685e-05	1.13727
AT5G05600	AT5G05600	3.23258e-05	1.13704
AT3G54720	AMP1	4.9426e-10	1.13688
AT5G25260	AT5G25260	0.0436168	1.13497
AT3G49070	AT3G49070	0.0521283	1.13473
AT3G09162	AT3G09162	5.11205e-05	1.13126
AT5G47455	AT5G47455	3.19948e-05	1.12946
AT5G50650	AT5G50650	3.192e-08	1.1292
AT5G50550	AT5G50550	3.192e-08	1.1292
AT1G76730	AT1G76730	1.05359e-09	1.12886
AT1G79900	BAC2	0.0140291	1.12859
AT3G54870	MRH2	0.0393021	1.12715
AT1G56540	AT1G56540	0.0069292	1.12643
AT4G23130	CRK5	0.0713489	1.12623
AT1G77360	AT1G77360	0.0976621	1.12489
AT5G11620	AT5G11620	0.00155364	1.12433
AT3G49330	AT3G49330	0.0642487	1.12432
AT2G37130	AT2G37130	1.71855e-07	1.12424
AT1G22740	RAB7	2.94305e-05	1.12421
AT4G12470	AZI1	7.45445e-06	1.1239
AT1G14790	RDR1	0.000310611	1.12389
AT1G16690	AT1G16690	3.93366e-08	1.1238
AT1G56150	AT1G56150	0.000180004	1.12272
AT4G14220	RHF1A	7.80006e-10	1.12185
AT2G28140	AT2G28140	0.0371107	1.12127
AT3G02640	AT3G02640	6.2887e-09	1.12058
AT5G42460	AT5G42460	0.0113162	1.11978
AT1G03920	AT1G03920	3.41928e-05	1.11824
AT5G08610	AT5G08610	4.32433e-10	1.11708
AT4G30150	AT4G30150	1.0889e-05	1.11706
AT2G42730	AT2G42730	0.0591582	1.117
AT3G06530	AT3G06530	1.05359e-09	1.11627
AT2G38180	AT2G38180	2.65752e-07	1.11619
AT3G06410	AT3G06410	6.10346e-09	1.11545
AT1G03120	ATRAB28	0.00409747	1.11538
AT3G55510	RBL	0.000377122	1.11535
AT2G41970	AT2G41970	0.00741113	1.11435
AT3G07590	AT3G07590	7.27694e-07	1.11419
AT4G14365	XBAT34	0.0359883	1.11408
AT5G04960	AT5G04960	0.000395802	1.11392
AT2G28510	AT2G28510	3.77311e-07	1.11301
AT5G17250	AT5G17250	1.42724e-05	1.11205
AT5G44585	AT5G44585	0.0476699	1.11154
AT3G14900	AT3G14900	7.76894e-07	1.11134
AT2G23120	AT2G23120	4.51456e-08	1.11053
ATMG00030	ORF107A	4.42199e-06	1.10943
AT2G36100	AT2G36100	3.94459e-05	1.10898
AT3G22240	AT3G22240	2.65492e-06	1.10688
AT5G50740	AT5G50740	6.88576e-11	1.10656
AT2G23680	AT2G23680	0.0170321	1.10643
AT2G43190	AT2G43190	0.00158745	1.10518
AT3G26320	CYP71B36	0.0256944	1.10506
AT2G02230	AtPP2-B1	4.37483e-06	1.1047
AT5G63340	AT5G63340	0.0541545	1.1044
AT2G05300	AT2G05300	0.0322707	1.10398
AT2G43880	AT2G43880	0.0296993	1.10341
AT5G11030	ALF4	3.192e-08	1.1024
AT1G01480	ACS2	0.0840812	1.10232
AT5G44610	MAP18	4.02494e-05	1.10097
AT4G13493	MIR850A	0.00545506	1.09894
AT1G05270	AT1G05270	1.52947e-08	1.09877
AT4G34290	AT4G34290	2.05095e-08	1.09824
AT3G18170	AT3G18170	2.35835e-06	1.0982
AT1G64930	CYP89A7	0.0445251	1.09727
AT5G40400	AT5G40400	0.0756927	1.09693
AT2G41380	AT2G41380	1.54552e-08	1.09666
AT2G35040	AT2G35040	3.56923e-11	1.0961
AT5G43230	AT5G43230	0.0575726	1.09561
AT5G05440	PYL5	6.5152e-05	1.09541
AT2G42870	PAR1	0.00033192	1.09466
AT5G67400	RHS19	0.000285249	1.09347
AT2G38530	LTP2	6.11483e-05	1.09337
AT1G73280	scpl3	0.0260692	1.09318
AT4G36260	SRS2	8.26491e-05	1.09236
ATCG01200	TRNI.3	4.81789e-05	1.09087
AT1G09200	AT1G09200	2.96301e-10	1.08946
AT1G10320	AT1G10320	1.24521e-09	1.08926
ATCG00930	TRNI.2	5.10696e-05	1.08811
AT5G42655	AT5G42655	0.0613819	1.08754
AT2G29525	AtIPCS3	0.0158416	1.08717
AT3G22120	CWLP	9.94971e-08	1.08662
AT1G09440	AT1G09440	1.13594e-08	1.08644
AT2G31580	AT2G31580	5.15594e-05	1.08493
AT1G63680	ATMURE	1.02266e-09	1.08466
AT3G53920	SIGC	5.6148e-11	1.08253
AT1G09794	AT1G09794	0.00524532	1.08137
AT1G71440	PFI	5.91159e-09	1.07956
AT1G47500	ATRBP47C'	5.21283e-09	1.0789
AT1G74453	AT1G74453	0.00156672	1.07862
AT4G09820	TT8	0.0284742	1.0777
AT3G26700	AT3G26700	0.000156621	1.07732
AT1G12080	AT1G12080	0.000202593	1.07718
AT5G26770	AT5G26770	2.37138e-05	1.0761
AT5G10830	AT5G10830	7.12365e-08	1.07591
AT3G16720	ATL2	0.0198592	1.07543
AT5G56370	AT5G56370	0.0757376	1.07536
AT3G25597	AT3G25597	0.0503737	1.07524
AT5G51730	AT5G51730	0.000285062	1.07518
AT5G04970	AT5G04970	2.25892e-05	1.07504
AT1G17520	AT1G17520	2.33231e-07	1.07476
AT1G09815	POLD4	7.84836e-09	1.07409
AT5G42210	AT5G42210	0.0135116	1.0739
AT1G71740	AT1G71740	0.000581388	1.07379
AT4G29140	AT4G29140	3.07475e-09	1.07301
AT3G52400	SYP122	0.000115497	1.07249
AT2G22500	UCP5	0.0135855	1.07091
AT5G44490	AT5G44490	0.0297726	1.07088
AT4G01720	WRKY47	3.36518e-07	1.07047
AT1G78080	RAP2.4	2.33648e-08	1.07013
AT5G04850	VPS60.2	4.47631e-10	1.06957
AT1G34160	AT1G34160	0.00197308	1.06819
AT4G37300	MEE59	8.59208e-08	1.06774
AT1G19690	AT1G19690	5.77473e-06	1.06761
AT5G61660	AT5G61660	0.000175041	1.0675
AT5G64520	ATXRCC2	0.00127768	1.06711
AT1G01660	AT1G01660	0.0378093	1.06682
AT1G05135	AT1G05135	2.06247e-09	1.06563
AT1G62580	AT1G62580	0.045864	1.06326
AT2G18245	AT2G18245	9.89567e-07	1.0631
AT4G04180	AT4G04180	0.00252414	1.06258
AT5G64310	AGP1	8.99363e-05	1.06233
AT4G30870	ATMUS81	0.000308794	1.062
AT3G02890	AT3G02890	3.55441e-09	1.06198
AT1G19380	AT1G19380	0.00922411	1.06168
AT3G45730	AT3G45730	1.26082e-06	1.0616
AT4G01920	AT4G01920	0.0848302	1.06126
AT3G47570	AT3G47570	0.00213982	1.06094
AT1G80245	AT1G80245	1.20186e-05	1.05948
AT1G59860	AT1G59860	0.0329189	1.05937
AT1G58410	AT1G58410	0.0537033	1.05928
AT2G30210	LAC3	3.07153e-07	1.0591
AT3G60480	AT3G60480	5.03306e-06	1.05821
AT5G01760	AT5G01760	0.0234466	1.05788
AT1G32090	AT1G32090	3.4333e-06	1.05572
AT5G46460	AT5G46460	0.0172085	1.05453
AT1G54440	AT1G54440	1.58911e-07	1.05354
AT4G28990	AT4G28990	1.14464e-08	1.05295
AT5G18270	ANAC087	9.85559e-05	1.05255
AT2G32030	AT2G32030	0.0440529	1.05251
AT4G03070	AOP1	0.0236054	1.05144
AT1G49170	AT1G49170	4.41609e-06	1.05092
AT5G09440	EXL4	1.74799e-05	1.05092
AT2G11880	AT2G11880	0.0186855	1.05056
AT3G58760	AT3G58760	2.62503e-08	1.05034
AT3G57970	AT3G57970	9.8586e-06	1.04959
AT5G55950	AT5G55950	0.0262751	1.04819
AT5G59570	AT5G59570	6.47813e-05	1.04726
AT5G27490	AT5G27490	0.00774143	1.0466
AT2G32700	LUH	1.58499e-08	1.04656
AT2G24762	AtGDU4	9.89427e-07	1.04451
AT5G63700	AT5G63700	3.91501e-07	1.04443
AT5G01040	LAC8	0.00349165	1.04343
AT4G30320	AT4G30320	0.0915585	1.04306
AT5G10100	TPPI	0.0442332	1.04134
AT5G40690	AT5G40690	5.03076e-07	1.04097
AT4G28590	AT4G28590	5.0019e-06	1.04073
AT5G44500	AT5G44500	1.88659e-06	1.04024
ATCG00750	RPS11	0.0359108	1.03996
AT3G04810	ATNEK2	1.19012e-09	1.03979
AT5G65390	AGP7	0.00224672	1.03969
AT1G20590	AT1G20590	0.0293612	1.0395
AT5G04610	AT5G04610	0.080392	1.03935
AT1G56120	AT1G56120	0.00100966	1.0392
AT5G52750	AT5G52750	0.04096	1.03896
AT2G07674	AT2G07674	0.00404285	1.03886
AT4G15150	AT4G15150	0.00292433	1.0382
AT3G52790	AT3G52790	0.000185893	1.03791
AT5G10130	AT5G10130	3.29693e-05	1.03403
AT2G47130	AT2G47130	1.43441e-06	1.03367
AT1G56140	AT1G56140	5.33221e-09	1.03326
AT2G23540	AT2G23540	1.54216e-06	1.03302
AT3G54580	AT3G54580	0.000325732	1.03271
AT1G31335	AT1G31335	7.93109e-07	1.03238
AT1G74650	ATMYB31	0.0195781	1.03099
AT3G56740	AT3G56740	1.503e-07	1.03097
AT2G27690	CYP94C1	0.0648647	1.03044
AT4G28470	RPN1B	1.00097e-09	1.02907
AT2G46915	AT2G46915	2.18719e-07	1.02881
AT5G10430	AGP4	0.000981688	1.02868
AT4G25540	MSH3	0.0159462	1.02846
AT3G28130	AT3G28130	6.64616e-05	1.0284
AT3G25010	AtRLP41	0.0168069	1.02839
AT1G30750	AT1G30750	0.00657861	1.02771
AT1G71528	AT1G71528	6.10721e-05	1.0277
AT3G24890	VAMP728	0.0441041	1.02762
AT3G16857	ARR1	3.66726e-09	1.0274
AT1G71530	AT1G71530	6.30322e-05	1.02716
AT5G02200	FHL	0.0826605	1.02693
AT2G21640	AT2G21640	0.00524635	1.02653
AT5G61070	HDA18	0.0153354	1.02619
AT3G20420	RTL2	0.0413968	1.0261
AT3G28640	AT3G28640	0.0368537	1.02422
AT5G53870	ENODL1	0.0219528	1.02371
ATMG01010	ORF118	0.00561154	1.02276
AT5G63090	LOB	2.89508e-05	1.02229
AT3G26500	PIRL2	0.00114734	1.02184
AT2G32770	ATPAP13	0.0368537	1.0217
AT5G20640	AT5G20640	0.0263128	1.02055
AT5G16250	AT5G16250	1.94998e-07	1.0203
AT2G20650	AT2G20650	7.22792e-06	1.02023
AT1G79610	ATNHX6	3.61832e-06	1.02016
AT5G22790	RER1	7.59732e-06	1.01833
AT2G22870	EMB2001	0.012475	1.01826
AT3G51530	AT3G51530	0.00644996	1.01824
AT2G05910	AT2G05910	0.0322798	1.0168
AT2G15000	AT2G15000	1.1386e-05	1.0165
AT2G17340	AT2G17340	5.64329e-09	1.01641
AT2G15042	AT2G15042	0.0285315	1.01621
AT5G19410	AT5G19410	0.000943669	1.01491
AT5G43050	NPQ6	0.0136304	1.01421
AT5G64710	AT5G64710	0.0181367	1.01388
AT2G26520	AT2G26520	0.0255637	1.01331
AT4G27520	ENODL2	1.96602e-07	1.01321
AT2G19920	AT2G19920	0.0712053	1.01256
AT1G53710	AT1G53710	5.35459e-05	1.01204
AT1G08880	G-H2AX	2.14273e-07	1.01193
AT5G24660	LSU2	1.41056e-07	1.01183
AT5G14960	DEL2	0.0509117	1.01161
AT5G15240	AT5G15240	0.0681544	1.01005
AT1G54970	ATPRP1	0.0598659	1.00855
AT3G08910	AT3G08910	3.0424e-08	1.00827
AT3G27360	AT3G27360	1.00017e-08	1.00791
AT4G25180	AT4G25180	4.92367e-07	1.0077
AT5G47050	AT5G47050	1.17644e-05	1.00708
AT2G24600	AT2G24600	0.097863	1.0053
AT4G00680	ADF8	0.0483489	1.00527
AT5G35910	AT5G35910	7.28897e-07	1.00526
AT5G58910	LAC16	0.0286968	1.00503
AT1G04840	AT1G04840	0.02389	1.00487
AT1G49010	AT1G49010	2.75935e-08	1.00483
AT5G62990	emb1692	0.0199352	1.00466
AT2G24700	AT2G24700	0.0166165	1.00461
AT5G16520	AT5G16520	7.14882e-06	1.00409
AT5G25240	AT5G25240	0.00629861	1.00395
AT2G26420	PIP5K3	0.025019	1.00309
AT3G28080	AT3G28080	0.000160535	1.00208
AT2G41100	ATCAL4	0.0793735	1.0017
AT4G17500	ATERF-1	0.00287878	1.00148
AT1G20610	CYCB2;3	7.76048e-06	1.00121
AT2G32210	AT2G32210	0.0469758	1.00027
AT1G44780	AT1G44780	1.90115e-05	0.99984
AT4G13340	AT4G13340	0.00170422	0.999326
AT1G70180	AT1G70180	2.06247e-09	0.999255
AT1G62510	AT1G62510	3.61975e-07	0.998237
AT4G34650	SQS2	5.94335e-05	0.998203
AT2G21510	AT2G21510	0.0760328	0.997989
AT5G09500	AT5G09500	0.00403582	0.997554
AT3G16940	AT3G16940	2.39329e-09	0.997265
AT5G47450	ATTIP2;3	4.67279e-06	0.996462
AT2G23430	KRP1	8.50887e-06	0.995901
AT4G31050	AT4G31050	0.00427282	0.995865
AT5G01335	AT5G01335	0.0096341	0.995839
AT3G43955	AT3G43955	0.000209128	0.995576
AT1G10390	AT1G10390	1.0076e-08	0.995285
AT1G66800	AT1G66800	0.00300369	0.995117
AT3G57760	AT3G57760	0.0913249	0.994356
AT1G12150	AT1G12150	0.0439152	0.994233
AT4G10970	AT4G10970	1.92013e-08	0.993366
AT1G08730	XIC	0.0512132	0.993354
AT5G48240	AT5G48240	7.11307e-05	0.993071
AT2G25710	HCS1	9.0615e-05	0.992728
AT4G14860	OFP11	0.0188145	0.992426
AT1G01740	AT1G01740	0.0022847	0.991344
AT1G64380	AT1G64380	0.00429441	0.990545
AT3G03310	ATLCAT3	2.67472e-05	0.989551
AT3G10300	AT3G10300	6.03486e-06	0.988797
AT1G16430	AT1G16430	0.00045617	0.988436
AT1G53200	AT1G53200	0.00403582	0.988356
AT4G26200	ACS7	0.0242733	0.988052
AT1G21460	AtSWEET1	0.0241596	0.987007
AT4G21610	LOL2	0.000233838	0.986656
AT4G26320	AGP13	0.000109624	0.986039
AT3G23170	AT3G23170	0.0240696	0.985688
AT5G50665	AT5G50665	7.70896e-05	0.985332
AT5G42400	ATXR7	4.01476e-06	0.985106
AT2G20515	AT2G20515	2.99886e-05	0.984896
AT1G73980	AT1G73980	3.47255e-06	0.984568
AT1G14480	AT1G14480	0.0127016	0.984461
AT5G22920	AT5G22920	0.00159253	0.984045
AT3G27640	AT3G27640	0.0924366	0.983689
AT1G49180	AT1G49180	0.00130537	0.982741
AT4G25560	AtMYB18	0.0782971	0.9827
AT3G22310	PMH1	3.03797e-08	0.982609
AT5G61030	GR-RBP3	7.18296e-07	0.982584
AT2G11300	AT2G11300	0.0329555	0.982267
AT2G02170	AT2G02170	2.50654e-06	0.982012
AT5G10695	AT5G10695	0.000355114	0.98201
AT2G20670	AT2G20670	4.57102e-06	0.980323
AT5G50170	AT5G50170	0.00632589	0.980093
AT5G50565	AT5G50565	8.56819e-05	0.979915
AT1G10550	XTH33	0.0946182	0.979063
AT1G54310	AT1G54310	2.89984e-08	0.977669
AT5G06630	AT5G06630	0.00674979	0.976463
AT5G56540	AGP14	0.00041226	0.975875
AT5G66380	ATFOLT1	1.7624e-06	0.975614
AT3G14850	TBL41	0.000112832	0.975307
AT3G59430	AT3G59430	0.00179255	0.974753
AT5G02160	AT5G02160	7.2078e-08	0.974349
AT4G18720	AT4G18720	0.0405028	0.974004
AT4G38080	AT4G38080	1.11177e-05	0.972786
AT5G17570	AT5G17570	0.0411627	0.972425
AT4G14020	AT4G14020	6.14501e-08	0.972101
AT4G26010	AT4G26010	0.000716145	0.971786
AT1G23940	AT1G23940	0.0152833	0.97135
AT5G07630	AT5G07630	0.000309255	0.971291
AT1G25560	TEM1	6.07958e-06	0.97119
AT5G57240	ORP4C	0.00089229	0.970889
AT1G61760	AT1G61760	0.0341164	0.970269
AT2G25355	AT2G25355	0.00763038	0.9701
AT1G69890	AT1G69890	2.20936e-05	0.970022
AT4G20020	AT4G20020	6.69084e-08	0.969299
AT2G02100	LCR69	9.43098e-07	0.969273
AT4G27530	AT4G27530	0.0651156	0.968587
AT5G24070	AT5G24070	0.0600106	0.968227
AT4G15140	AT4G15140	0.0349295	0.967589
AT3G53500	At-RS2Z	1.63303e-07	0.967411
AT5G46730	AT5G46730	0.000105351	0.967275
AT5G53810	AT5G53810	0.061595	0.966867
AT1G11755	LEW1	0.00528592	0.965852
AT1G30220	ATINT2	0.0255566	0.965739
AT1G79960	ATOFP14	0.000155024	0.965653
AT2G45750	AT2G45750	0.000187964	0.965435
AT5G18980	AT5G18980	2.34795e-07	0.964892
AT4G15215	PDR13	0.0167588	0.964816
AT3G23710	AT3G23710	0.00012805	0.963381
AT5G24570	AT5G24570	3.94516e-06	0.963208
AT2G48140	EDA4	3.18749e-05	0.962466
AT1G51590	MANIB	1.96598e-06	0.961985
AT1G36380	AT1G36380	0.0669435	0.961794
AT3G54830	AT3G54830	7.37604e-06	0.961452
AT2G32300	UCC1	4.95802e-05	0.961046
AT1G49350	AT1G49350	0.000488264	0.960712
AT5G63530	FP3	1.71073e-07	0.960427
AT4G02390	ATPARP1	8.32019e-05	0.959866
AT3G59340	AT3G59340	0.0320434	0.958684
AT5G55570	AT5G55570	0.0189942	0.958014
AT1G59660	AT1G59660	2.69563e-05	0.957782
AT3G18830	ATPLT5	5.38574e-07	0.957737
AT4G02075	PIT1	0.0327522	0.957723
AT3G04230	AT3G04230	2.60187e-06	0.957101
AT2G03330	AT2G03330	0.0189617	0.956809
AT1G13700	PGL1	6.5461e-05	0.956392
AT2G28430	AT2G28430	0.011023	0.956276
AT1G08900	AT1G08900	5.37947e-05	0.955226
AT4G16250	PHYD	5.84621e-08	0.955177
AT4G17960	AT4G17960	0.000938613	0.954924
AT2G28315	AT2G28315	0.0520696	0.954269
AT5G38690	AT5G38690	0.000892884	0.95394
AT3G30841	AT3G30841	1.15928e-05	0.953587
AT1G66160	ATCMPG1	0.028339	0.952127
AT5G24270	ATSOS3	0.0107269	0.95199
AT1G53590	NTMC2T6.1	1.38638e-05	0.951097
AT5G62950	AT5G62950	0.000956669	0.951093
AT2G27990	BLH8	0.00146438	0.951037
ATCG00130	ATPF	0.0620624	0.94923
AT2G18510	emb2444	4.01476e-06	0.949225
AT1G75030	TLP-3	0.00286455	0.949148
AT1G11055	AT1G11055	0.0886543	0.948709
AT1G30473	AT1G30473	0.0684721	0.948667
AT1G18570	BW51A	0.00929368	0.948161
AT3G48250	AT3G48250	0.0348775	0.947486
AT3G62950	AT3G62950	0.0260605	0.947378
AT2G17320	AT2G17320	0.000128332	0.947018
AT1G47210	CYCA3;2	2.21379e-05	0.947014
AT5G52170	HDG7	0.0884464	0.946987
AT4G33180	AT4G33180	3.819e-06	0.946273
AT3G09405	AT3G09405	0.0486957	0.946182
AT3G44400	AT3G44400	0.00740678	0.94617
AT1G50040	AT1G50040	0.0727592	0.946012
AT4G24860	AT4G24860	0.075888	0.94527
AT3G02000	ROXY1	0.0121454	0.945244
AT1G30040	GA2OX2	0.0160503	0.944543
AT3G46620	AT3G46620	0.0310705	0.944424
AT5G23390	AT5G23390	4.74677e-08	0.942904
AT1G23290	RPL27A	8.45269e-07	0.942855
AT5G14105	AT5G14105	6.87869e-06	0.942764
AT2G22510	AT2G22510	0.0013334	0.941763
AT3G10020	AT3G10020	4.24818e-06	0.941037
AT5G64400	AT5G64400	3.63254e-07	0.940903
AT5G38900	AT5G38900	0.0693921	0.940425
AT3G22230	AT3G22230	2.98104e-06	0.940299
AT4G15236	AT4G15236	0.08379	0.940297
AT1G21690	RFC4	4.3357e-06	0.939944
AT4G34970	ADF9	0.00150453	0.939931
AT4G03510	RMA1	7.36728e-05	0.939923
AT3G02070	AT3G02070	0.000488085	0.938771
AT4G18040	EIF4E	1.67391e-06	0.937971
AT1G70600	AT1G70600	1.99412e-07	0.93772
AT1G43160	RAP2.6	0.0174739	0.937445
AT3G04640	AT3G04640	0.0527893	0.9372
AT3G03370	AT3G03370	0.0925458	0.936861
AT1G35350	AT1G35350	0.0105701	0.936197
AT3G01290	AT3G01290	6.26472e-06	0.935873
AT1G44970	AT1G44970	0.0168348	0.93477
AT4G09040	AT4G09040	2.65752e-07	0.933735
AT1G14710	AT1G14710	3.55352e-07	0.933133
AT3G05800	AIF1	0.000117387	0.932624
AT1G33270	AT1G33270	6.26472e-06	0.931845
AT4G29800	PLP8	0.000966123	0.931096
AT2G47840	AT2G47840	1.07879e-05	0.930907
AT5G01280	AT5G01280	0.0604695	0.930705
AT1G19020	AT1G19020	0.00891588	0.93051
AT3G28100	AT3G28100	0.000335091	0.930429
AT3G61860	RS31	2.29547e-06	0.93008
AT5G19120	AT5G19120	1.92532e-05	0.92961
AT1G27290	AT1G27290	5.08675e-05	0.929439
AT1G07730	AT1G07730	0.00081467	0.929196
AT3G48120	AT3G48120	4.46325e-06	0.92917
AT4G37460	SRFR1	2.9196e-08	0.929163
AT3G05890	RCI2B	0.000255038	0.929043
AT3G59150	AT3G59150	0.0657991	0.928777
AT5G16830	ATSYP21	3.53932e-06	0.927906
AT1G32930	AT1G32930	0.00395256	0.927902
AT4G15640	AT4G15640	0.00312671	0.926669
AT3G54710	CDT1	0.062262	0.926074
AT5G47220	ERF2	0.00934771	0.925796
AT5G53820	AT5G53820	0.0186644	0.925466
AT5G22250	AT5G22250	0.0585054	0.924453
AT4G24150	AtGRF8	0.0767986	0.923907
AT5G65360	AT5G65360	2.14273e-07	0.923878
AT4G38580	FP6	0.000361044	0.923827
AT1G76360	AT1G76360	4.73173e-07	0.923567
AT3G45240	ATSNAK2	5.77609e-06	0.922825
AT5G14070	ROXY2	0.0394343	0.921714
AT1G25360	AT1G25360	0.00941401	0.921395
AT1G72500	AT1G72500	1.96602e-07	0.921216
AT5G11950	AT5G11950	2.46514e-05	0.921198
AT2G37310	AT2G37310	0.0200426	0.920812
AT2G19400	AT2G19400	7.25157e-05	0.920793
AT1G54410	AT1G54410	1.14431e-06	0.92066
AT1G80340	GA4H	0.0109525	0.920581
AT1G63470	AT1G63470	3.90779e-06	0.920089
AT5G48640	AT5G48640	0.0139115	0.919736
AT3G04370	PDLP4	0.0044731	0.919307
AT1G25470	AT1G25470	0.000964498	0.918861
AT1G25472	CPuORF54	0.00096308	0.918861
AT1G50300	TAF15	2.05706e-07	0.918395
AT5G28640	AN3	2.49177e-06	0.917551
AT4G15233	AT4G15233	0.0103151	0.916841
AT3G13340	AT3G13340	2.93778e-07	0.916046
AT1G01070	AT1G01070	0.00584084	0.915982
AT4G29030	AT4G29030	2.13729e-05	0.915535
AT2G43230	AT2G43230	0.0811937	0.915159
AT5G42180	AT5G42180	4.42375e-05	0.91473
AT5G63290	AT5G63290	0.0372277	0.914463
AT1G13780	AT1G13780	0.0181583	0.914328
AT2G33710	AT2G33710	0.00307511	0.913529
AT1G61800	GPT2	0.0911158	0.913254
AT3G15518	AT3G15518	0.00299386	0.913206
AT2G35340	MEE29	0.000636477	0.912794
AT2G40140	SZF2	0.0931092	0.912582
AT1G05660	AT1G05660	0.00302447	0.912419
AT1G18870	ICS2	0.000118828	0.912055
AT5G42020	BIP	8.96495e-08	0.91128
AT4G37450	AGP18	1.56309e-05	0.91039
AT5G50915	AT5G50915	0.00503058	0.910389
AT5G22608	AT5G22608	0.029726	0.910182
AT4G32420	AT4G32420	1.98994e-07	0.909748
AT3G26350	AT3G26350	0.0134858	0.909436
AT5G20710	BGAL7	0.0799166	0.909196
AT5G03406	AT5G03406	0.00090781	0.909102
AT4G38215	AT4G38215	0.000655749	0.908579
AT4G10800	AT4G10800	0.0442248	0.908206
AT4G32970	AT4G32970	3.47813e-06	0.908101
AT2G47895	AT2G47895	0.0766143	0.90794
AT3G09040	AT3G09040	0.0478589	0.907567
AT3G53890	AT3G53890	5.45799e-07	0.907455
AT4G23800	AT4G23800	8.41424e-06	0.906742
AT3G49860	ATARLA1B	0.0851725	0.906547
AT3G59070	AT3G59070	0.0768926	0.906526
AT5G18400	AT5G18400	3.68459e-06	0.905519
AT4G20325	AT4G20325	0.00991853	0.905479
AT2G05185	AT2G05185	0.0723499	0.904842
AT3G18880	AT3G18880	0.0851861	0.904216
AT2G36080	AT2G36080	7.06155e-05	0.903185
AT5G42830	AT5G42830	0.0668128	0.902967
AT5G25940	AT5G25940	7.85295e-06	0.902559
AT3G01820	AT3G01820	6.97367e-06	0.902502
AT3G43690	AT3G43690	2.10853e-05	0.902145
AT2G40120	AT2G40120	0.0228607	0.902125
AT5G05940	ATROPGEF5	0.00094209	0.90201
AT3G09700	AT3G09700	7.79975e-05	0.901923
AT1G31500	AT1G31500	0.000796284	0.901533
AT1G77330	AT1G77330	1.15888e-05	0.901197
AT4G16008	AT4G16008	0.0478883	0.900423
AT4G28310	AT4G28310	0.000586582	0.900078
AT5G50375	CPI1	2.38016e-05	0.899927
AT1G42440	AT1G42440	2.42164e-07	0.899769
AT1G03230	AT1G03230	1.54216e-06	0.89949
AT1G68500	AT1G68500	0.0301764	0.899451
AT4G26965	AT4G26965	0.000209739	0.898384
AT3G45242	CPuORF61	1.14329e-05	0.897933
AT2G34140	AT2G34140	0.00673479	0.896861
AT1G63720	AT1G63720	0.0510873	0.896619
AT3G03560	AT3G03560	0.000188002	0.896598
AT5G19790	RAP2.11	0.0604399	0.896429
AT5G67460	AT5G67460	0.00537418	0.896287
AT1G16060	ADAP	3.65696e-05	0.895783
AT2G31530	EMB2289	0.000903843	0.89574
AT3G58570	AT3G58570	8.82624e-07	0.895651
AT1G76050	AT1G76050	5.84675e-07	0.895036
AT5G66840	AT5G66840	0.0667662	0.895024
AT1G58190	AtRLP9	0.0194657	0.894904
AT3G58160	ATMYOS3	0.000751481	0.894871
AT1G74550	CYP98A9	0.0117447	0.894302
AT3G03280	AT3G03280	0.0654331	0.893507
AT4G25020	AT4G25020	0.00702537	0.892818
AT4G12000	AT4G12000	0.0235792	0.892807
AT5G18560	PUCHI	0.0796239	0.892234
AT5G22880	H2B	8.07153e-07	0.89218
AT3G03920	AT3G03920	2.72265e-07	0.891681
AT1G10522	AT1G10522	3.64489e-06	0.891485
AT2G02980	OTP85	0.026979	0.891231
AT5G08180	AT5G08180	3.2932e-06	0.891083
AT1G68200	AT1G68200	0.0141677	0.890618
AT1G62880	AT1G62880	0.00348551	0.89037
AT5G14800	EMB2772	2.0955e-06	0.889889
AT4G19200	AT4G19200	8.44743e-06	0.889568
AT5G49110	AT5G49110	0.0112555	0.888936
AT4G08910	AT4G08910	0.0967705	0.888601
AT5G02050	AT5G02050	3.36381e-07	0.888516
AT2G20585	NFD6	1.85743e-05	0.888425
AT5G13990	ATEXO70C2	0.0120346	0.888217
AT1G36940	AT1G36940	0.000198499	0.887677
AT3G29810	COBL2	0.000499192	0.887112
AT1G62480	AT1G62480	6.2138e-06	0.886948
AT5G59300	UBC7	0.000678016	0.886645
AT3G06380	ATTLP9	1.13773e-06	0.886472
AT3G04720	PR4	1.77837e-05	0.886137
AT1G11940	AT1G11940	0.00174024	0.885775
AT4G14300	AT4G14300	2.98104e-06	0.885176
AT4G34360	AT4G34360	0.0984013	0.885001
AT2G44190	EDE1	0.00288377	0.883782
AT3G28540	AT3G28540	0.0296791	0.883704
AT1G43130	LCV2	1.12279e-05	0.883486
AT1G60650	AT1G60650	2.34795e-07	0.882842
AT5G23150	HUA2	1.09299e-06	0.88212
AT2G15730	AT2G15730	0.0708958	0.881738
AT1G06160	ORA59	0.00404025	0.881714
AT1G65950	AT1G65950	0.000133225	0.88171
AT1G50120	AT1G50120	6.02836e-06	0.881577
AT1G46480	WOX4	6.42836e-05	0.881203
AT1G25275	AT1G25275	2.32111e-06	0.879636
AT5G64200	ATSC35	2.70263e-06	0.879509
AT5G20180	AT5G20180	6.35491e-06	0.878632
AT5G55340	AT5G55340	0.0532054	0.878517
AT3G02600	ATLPP3	1.66639e-07	0.878311
AT5G08600	AT5G08600	0.00409279	0.877364
AT1G71270	ATVPS52	2.96949e-06	0.877146
AT5G43870	AT5G43870	1.33476e-05	0.877036
AT3G59520	ATRBL13	0.0411976	0.876997
AT1G23390	AT1G23390	2.15001e-05	0.876529
AT1G69240	MES15	0.0505026	0.876375
AT1G70560	SAV3	5.84712e-05	0.876337
AT5G04310	AT5G04310	0.000282581	0.876039
AT3G06640	AT3G06640	0.0715977	0.875836
AT1G42470	AT1G42470	1.00516e-05	0.875673
AT5G42030	ABIL4	5.55204e-05	0.874386
AT1G02770	AT1G02770	0.0962208	0.873965
AT4G20280	TAF11	3.64489e-06	0.873235
AT4G08410	AT4G08410	0.00358186	0.87311
AT5G66280	GMD1	2.98665e-05	0.873066
AT4G30980	LRL2	3.36757e-05	0.873056
AT1G09660	AT1G09660	2.31622e-07	0.87255
AT3G14660	CYP72A13	3.28918e-07	0.872003
AT2G41650	AT2G41650	2.41436e-06	0.871508
AT5G05310	AT5G05310	0.000174404	0.871224
AT3G33530	AT3G33530	6.17608e-07	0.870939
AT5G02590	AT5G02590	3.41728e-05	0.870042
AT3G12965	AT3G12965	0.000161841	0.869951
AT3G15530	AT3G15530	2.54246e-05	0.869881
AT1G21700	ATSWI3C	5.2135e-07	0.869748
AT1G08340	AT1G08340	6.30794e-05	0.869277
AT5G01320	AT5G01320	0.0297275	0.869266
AT1G16000	AT1G16000	3.12907e-05	0.869164
AT1G53645	AT1G53645	6.2138e-06	0.86842
AT4G38150	AT4G38150	3.18197e-05	0.867854
AT1G79070	AT1G79070	0.00623343	0.867551
AT2G38310	PYL4	0.000121211	0.867532
AT2G39660	BIK1	4.71896e-05	0.867115
AT1G10270	GRP23	2.52374e-05	0.867065
AT4G39955	AT4G39955	0.000763308	0.865942
AT5G20400	AT5G20400	3.01551e-05	0.865618
AT5G17220	ATGSTF12	0.00513346	0.86552
AT5G10280	MYB92	0.0024383	0.86488
AT1G20190	ATEXPA11	0.000469256	0.864879
AT5G48730	AT5G48730	0.000105957	0.86467
AT2G36400	AtGRF3	2.08685e-05	0.864532
AT5G04070	AT5G04070	0.0390736	0.86393
AT1G20990	AT1G20990	0.0594339	0.863749
AT1G09070	(AT)SRC2	4.4646e-06	0.862496
AT1G52050	AT1G52050	0.0119329	0.862363
AT1G36060	AT1G36060	0.00125707	0.861747
AT4G25970	PSD3	9.49839e-07	0.861344
AT5G24165	AT5G24165	2.89318e-05	0.860622
AT1G05200	ATGLR3.4	4.13836e-07	0.858698
AT5G51440	AT5G51440	0.00223724	0.857988
AT3G58865	SADHU10-1	0.00601235	0.857653
ATCG00140	ATPH	0.0540008	0.857186
AT3G27650	LBD25	0.000781432	0.857163
AT5G25810	tny	0.000378753	0.856037
AT5G47210	AT5G47210	1.14402e-06	0.855871
AT1G30540	AT1G30540	3.58874e-05	0.855762
AT5G37690	AT5G37690	0.00474075	0.85569
AT1G29750	RKF1	1.37669e-05	0.855162
AT3G49170	EMB2261	0.00721221	0.855136
AT1G62440	LRX2	0.00174296	0.855047
AT3G06480	AT3G06480	2.70104e-06	0.854751
AT3G03020	AT3G03020	0.0137239	0.85457
AT5G10625	AT5G10625	6.30455e-05	0.85453
AT1G52100	AT1G52100	3.90071e-05	0.854084
AT3G18280	AT3G18280	1.66787e-05	0.853974
AT3G49550	AT3G49550	0.0624958	0.853928
AT3G17380	AT3G17380	0.0293949	0.853184
AT2G16980	AT2G16980	0.00614866	0.852803
AT3G59068	AT3G59068	0.0916199	0.852293
AT2G31870	TEJ	0.0048041	0.852255
AT3G20270	AT3G20270	0.0198566	0.852163
AT2G42200	SPL9	0.000748195	0.852094
AT1G66680	AR401	8.39225e-07	0.851977
AT3G27280	ATPHB4	9.31236e-07	0.851952
AT3G51390	AT3G51390	2.19563e-05	0.851501
AT5G63300	AT5G63300	0.00207941	0.851438
AT3G47400	AT3G47400	0.000231226	0.851352
AT3G47540	AT3G47540	0.000962071	0.85107
AT2G38870	AT2G38870	1.46492e-05	0.851032
AT5G24090	ATCHIA	0.000115677	0.850919
AT1G68230	AT1G68230	0.0925073	0.850762
AT1G16610	RNPS1	6.98898e-06	0.850685
AT4G35785	AT4G35785	1.22829e-05	0.850564
AT5G61460	MIM	0.000246406	0.850541
AT4G27852	AT4G27852	5.21841e-05	0.850235
AT4G03430	STA1	1.41784e-06	0.849975
AT5G10270	CDKC;1	2.5758e-05	0.849934
AT5G62090	SLK2	7.18296e-07	0.849168
AT4G08220	AT4G08220	0.0522513	0.849086
AT4G18750	DOT4	0.0867793	0.848957
AT3G27380	SDH2-1	2.54418e-06	0.848576
AT2G20835	AT2G20835	0.00506797	0.847931
AT2G47990	SWA1	9.3703e-06	0.847922
AT2G18800	XTH21	0.0578786	0.847687
AT4G38100	AT4G38100	0.000183219	0.84759
AT3G27080	TOM20-3	0.00038433	0.847353
AT2G01990	AT2G01990	0.000127094	0.84725
AT1G27050	ATHB54	1.19918e-05	0.84693
AT5G08580	AT5G08580	2.74081e-05	0.846746
AT5G59690	AT5G59690	8.56045e-05	0.846703
AT1G62914	AT1G62914	0.041051	0.84625
AT3G51440	AT3G51440	0.00174514	0.845807
AT2G47240	CER8	2.7022e-06	0.845439
AT5G23230	NIC2	0.00280661	0.845277
AT1G52140	AT1G52140	0.000221092	0.845164
AT4G38210	EXP20	0.00034991	0.844817
AT5G18680	TLP11	5.06072e-05	0.844789
AT1G80920	J8	8.50887e-06	0.844372
AT4G25990	CIL	0.000703374	0.844141
AT5G10850	AT5G10850	0.035614	0.843924
AT1G77220	AT1G77220	8.55021e-05	0.843833
AT2G44110	ATMLO15	0.0999231	0.843824
AT4G27820	BGLU9	0.00542984	0.843704
AT2G35550	ATBPC7	0.0714428	0.843245
ATCG00280	PSBC	0.0108021	0.843034
AT3G06790	AT3G06790	1.105e-06	0.842769
AT1G79430	APL	4.91567e-06	0.842274
AT5G60870	AT5G60870	0.000400242	0.841602
AT1G67080	ABA4	0.000532333	0.84121
AT2G18350	HB24	0.00051346	0.8412
AT3G48110	EDD1	7.65368e-07	0.840857
AT1G63490	AT1G63490	2.35064e-06	0.839925
AT4G09030	AGP10	0.000100765	0.839487
AT2G04100	AT2G04100	0.000303488	0.839328
AT2G15280	AT2G15280	0.0016743	0.839134
AT4G00200	AT4G00200	0.00895023	0.838969
AT5G24160	SQE6	1.36596e-05	0.838779
AT5G14130	AT5G14130	0.000176624	0.83872
AT1G18320	AT1G18320	0.0139898	0.838591
AT5G15330	ATSPX4	0.00318138	0.838527
AT4G38260	AT4G38260	1.44902e-05	0.838282
AT3G11550	AT3G11550	0.00081467	0.838277
AT4G05590	AT4G05590	0.086014	0.837874
AT3G13550	EMB144	7.27312e-05	0.837853
AT1G55535	AT1G55535	0.0371715	0.837629
AT1G73920	AT1G73920	1.26888e-05	0.837566
AT1G54210	ATG12A	0.0390444	0.837348
AT5G52650	AT5G52650	9.61292e-06	0.837148
AT4G39770	TPPH	0.0575493	0.836081
AT3G06070	AT3G06070	0.0359108	0.834817
AT5G28540	BIP1	2.65294e-06	0.834786
AT1G07128	AT1G07128	2.08685e-05	0.834634
AT1G07130	STN1	1.7233e-05	0.834583
AT1G64150	AT1G64150	0.000180004	0.834448
AT1G18180	AT1G18180	0.0760586	0.834148
AT2G40570	AT2G40570	0.0177302	0.834102
AT4G02730	AT4G02730	0.0139541	0.834053
AT4G32660	AME3	4.66231e-05	0.833932
AT1G01020	ARV1	0.0271552	0.833469
AT2G01420	PIN4	9.13281e-06	0.832541
AT4G20440	SMB	3.1368e-05	0.832267
AT4G15890	AT4G15890	0.00101855	0.832091
AT2G35900	AT2G35900	2.82459e-05	0.832018
AT5G43900	ATMYA2	3.45878e-06	0.831111
AT5G26310	UGT72E3	0.0003759	0.831101
AT3G21740	APO4	0.00332872	0.831084
AT1G80080	TMM	2.01037e-05	0.830886
AT4G30900	AT4G30900	5.20706e-05	0.830799
AT1G14720	EXGT-A2	7.94849e-06	0.830276
ATMG01200	ORF294	0.0727722	0.830102
AT3G49725	AT3G49725	0.000501249	0.829849
AT3G26440	AT3G26440	0.000385658	0.829832
AT3G42052	AT3G42052	9.64472e-05	0.828767
AT4G26100	CKL1	4.78591e-05	0.828473
AT5G03345	AT5G03345	0.0109609	0.828448
AT2G32590	AT2G32590	0.00110927	0.828184
AT5G15830	bZIP3	0.0149644	0.828018
AT4G33620	AT4G33620	0.0124491	0.827884
AT3G57965	AT3G57965	0.00498621	0.827883
AT3G48720	AT3G48720	1.79748e-05	0.827773
AT3G26990	AT3G26990	2.34835e-05	0.827503
AT2G25810	TIP4;1	4.18132e-05	0.827428
AT4G13220	AT4G13220	0.00160916	0.827103
AT2G27100	SE	5.83246e-06	0.827094
AT1G80820	CCR2	0.000708419	0.827037
AT1G13130	AT1G13130	0.0158797	0.826835
AT3G55230	AT3G55230	0.000994902	0.826673
AT5G53290	CRF3	0.0486631	0.826385
AT1G09460	AT1G09460	2.19065e-05	0.826314
AT5G61150	VIP4	2.98104e-06	0.82619
AT2G26290	ARSK1	0.0065536	0.825379
AT2G39430	AT2G39430	0.0018268	0.825367
AT5G53310	AT5G53310	8.53974e-05	0.825339
AT2G30020	AT2G30020	0.0661328	0.825275
AT1G63480	AT1G63480	9.85557e-06	0.824996
AT5G54900	ATRBP45A	5.52649e-06	0.82457
AT5G14730	AT5G14730	0.000521894	0.82449
AT4G37520	AT4G37520	3.12063e-06	0.823982
AT3G54560	HTA11	5.18814e-05	0.823943
AT2G04230	AT2G04230	0.0116235	0.823102
AT5G01542	AT5G01542	0.0345735	0.822819
AT5G01540	LECRKA4.1	0.0346021	0.822819
AT4G32430	AT4G32430	0.0661163	0.822262
AT5G19040	ATIPT5	0.00339711	0.821831
AT5G65530	AT5G65530	0.00210611	0.821751
AT2G17787	AT2G17787	3.65696e-05	0.821641
AT1G71720	AT1G71720	1.46486e-05	0.821551
AT4G27000	ATRBP45C	6.63344e-05	0.821403
AT1G54340	ICDH	2.04642e-06	0.821287
AT5G13740	ZIF1	5.37754e-05	0.820842
AT5G13060	ABAP1	0.00317264	0.819433
AT3G60420	AT3G60420	0.0387757	0.819419
AT2G30930	AT2G30930	0.0128611	0.819341
AT3G12830	AT3G12830	0.0548424	0.819084
AT2G31410	AT2G31410	3.10193e-05	0.81875
AT4G37240	AT4G37240	0.00709542	0.818697
AT5G19600	SULTR3;5	0.000208478	0.818383
AT3G10070	TAFII58	3.19808e-05	0.818252
AT3G19680	AT3G19680	0.0202369	0.818229
AT1G13930	AT1G13930	0.000197788	0.818133
AT2G35390	AT2G35390	2.20869e-05	0.81794
AT5G08540	AT5G08540	4.57102e-06	0.817818
AT2G44790	UCC2	5.04308e-06	0.81693
AT4G38680	CSDP2	7.88754e-05	0.816052
AT4G37480	AT4G37480	9.30826e-06	0.816048
AT1G02660	AT1G02660	0.00231436	0.815434
AT3G57150	NAP57	2.54397e-06	0.815178
AT1G14630	AT1G14630	0.00219261	0.814453
AT4G12770	AT4G12770	4.04688e-05	0.814431
AT1G26730	AT1G26730	0.0608105	0.814182
AT1G31320	LBD4	0.00051224	0.814047
AT2G02148	AT2G02148	0.015659	0.813894
AT4G32840	PFK6	0.000614938	0.813068
AT1G74010	AT1G74010	0.0363491	0.813026
AT4G25730	AT4G25730	3.1298e-06	0.812676
AT4G19140	AT4G19140	0.0115659	0.812675
AT3G56360	AT3G56360	1.86959e-06	0.812604
AT5G39970	AT5G39970	0.0454062	0.812342
AT1G69810	WRKY36	0.000829274	0.812261
AT4G30330	AT4G30330	0.00497427	0.812125
AT3G47800	AT3G47800	8.46029e-06	0.811843
ATCG00830	RPL2.1	0.00126293	0.811765
ATCG01310	RPL2.2	0.00126293	0.811765
AT3G44590	AT3G44590	7.13957e-06	0.81093
AT5G38200	AT5G38200	0.000264198	0.810875
AT3G03060	AT3G03060	7.80363e-05	0.81074
AT2G38400	AGT3	0.000518543	0.810126
AT4G25890	AT4G25890	1.27735e-05	0.809625
AT1G12090	ELP	0.000195291	0.809492
AT1G19730	ATH4	0.0201159	0.809109
AT4G22070	WRKY31	0.00125062	0.808547
AT5G37010	AT5G37010	5.00706e-05	0.808298
AT1G02820	AT1G02820	6.27121e-05	0.808068
AT3G54610	HAT1	0.000109944	0.807753
AT1G02750	AT1G02750	0.0260785	0.806348
AT3G59250	AT3G59250	0.0858245	0.80627
AT2G46790	TL1	0.000100486	0.80557
AT3G05880	RCI2A	0.00795984	0.80532
AT5G10350	AT5G10350	2.60984e-06	0.805286
AT1G02970	WEE1	0.0333372	0.805216
AT2G41780	AT2G41780	0.00362725	0.8051
AT5G61000	RPA70D	0.00422222	0.805026
AT3G15630	AT3G15630	6.45383e-06	0.804849
AT2G36305	FACE2	0.00925852	0.804783
AT1G29420	AT1G29420	0.0340785	0.804271
AT4G23170	EP1	0.00276778	0.804267
AT4G33140	AT4G33140	0.000832012	0.803618
AT5G09420	OM64	0.0230212	0.803525
AT3G01850	AT3G01850	2.25319e-05	0.803394
AT3G20650	AT3G20650	0.000252135	0.803367
AT1G19290	AT1G19290	0.0132833	0.803289
AT4G08290	AT4G08290	0.00140612	0.803083
AT5G41800	AT5G41800	0.00113535	0.802574
ATCG00270	PSBD	0.0719093	0.802102
AT1G67860	AT1G67860	2.39512e-05	0.801617
AT1G26370	AT1G26370	5.35459e-05	0.801478
AT5G51740	AT5G51740	0.00177309	0.800914
AT1G78990	AT1G78990	0.000889561	0.800464
AT3G08040	ATFRD3	0.000245973	0.800383
AT4G28300	AT4G28300	0.000270289	0.800377
AT1G11600	CYP77B1	4.32262e-05	0.799805
AT1G06710	AT1G06710	0.0337376	0.799586
AT2G29740	UGT71C2	0.0109714	0.799461
AT4G10940	AT4G10940	0.0353021	0.799262
AT4G20830	AT4G20830	0.000429077	0.79919
AT1G06100	AT1G06100	0.0104227	0.799012
AT3G11720	AT3G11720	0.00147942	0.79897
AT5G66140	PAD2	1.15672e-05	0.798713
AT4G08980	FBW2	4.9999e-05	0.798678
AT1G65486	AT1G65486	0.00886155	0.797805
AT4G25740	AT4G25740	0.000205654	0.79773
AT2G13650	GONST1	0.00267123	0.797331
AT5G09410	EICBP.B	8.49381e-06	0.797196
AT1G77992	AT1G77992	0.00299616	0.795881
AT4G39952	AT4G39952	0.0717295	0.795784
AT4G00810	AT4G00810	1.42769e-05	0.795753
AT4G30170	AT4G30170	0.0011545	0.795625
AT5G59970	AT5G59970	0.000174991	0.795548
AT4G32470	AT4G32470	9.82295e-05	0.794539
AT1G79650	RAD23	4.29859e-06	0.794333
AT2G39705	RTFL8	0.00405691	0.793741
AT2G23470	RUS4	0.0207174	0.793418
AT1G49430	LACS2	1.64168e-05	0.793277
AT5G22950	VPS24.1	1.23444e-05	0.793253
AT2G18440	GUT15	0.000499948	0.793229
AT1G61590	AT1G61590	5.18939e-05	0.793071
AT4G38770	PRP4	0.000994902	0.792691
AT5G38060	AT5G38060	0.0630637	0.792277
AT2G47980	SCC3	4.75069e-06	0.792052
AT5G59240	AT5G59240	0.0357312	0.791436
AT4G38780	AT4G38780	0.00837428	0.790807
AT2G01275	AT2G01275	0.0194657	0.79072
AT2G43530	AT2G43530	0.0261904	0.790669
AT2G07715	AT2G07715	0.0601001	0.790468
AT1G12950	RSH2	0.0845726	0.79002
AT3G54910	AT3G54910	0.0152833	0.789766
AT4G37370	CYP81D8	0.00191486	0.789695
AT1G33680	AT1G33680	1.33349e-05	0.78967
AT2G14890	AGP9	0.000540298	0.789654
AT2G21060	ATGRP2B	0.000106989	0.789486
AT5G22650	ATHD2	1.93576e-05	0.788963
AT1G73177	BNS	0.0896497	0.788111
AT1G12200	AT1G12200	5.99047e-05	0.788064
AT4G31730	GDU1	0.000292667	0.78785
AT1G15230	AT1G15230	4.59117e-05	0.787648
AT5G60200	TMO6	2.19563e-05	0.787549
AT1G69310	WRKY57	4.52446e-05	0.786788
AT2G18850	AT2G18850	0.0267176	0.786132
AT5G14930	SAG101	0.0210343	0.785967
AT5G62290	AT5G62290	0.000601467	0.785929
AT5G38300	AT5G38300	0.0171021	0.785918
AT4G34230	CAD-5	4.59438e-05	0.784693
AT3G44510	AT3G44510	0.0589224	0.784439
AT4G30340	ATDGK7	1.71056e-05	0.783503
AT2G46390	AT2G46390	3.18402e-05	0.782932
AT3G29760	AT3G29760	0.008834	0.782756
AT1G07790	HTB1	1.42196e-05	0.78275
AT2G45490	AUR3	0.0727944	0.782516
AT5G59840	AT5G59840	2.20336e-05	0.782463
AT2G37060	NF-YB8	0.00268001	0.7822
AT1G55310	SR33	0.000127472	0.78207
AT3G14210	ESM1	0.00012058	0.781827
AT2G16760	AT2G16760	0.00766939	0.781545
AT1G65710	AT1G65710	0.00551272	0.781485
AT3G51780	BAG4	9.29459e-06	0.781448
AT4G37070	AtPLAIVA	0.0006672	0.780953
AT2G29210	AT2G29210	1.39698e-05	0.78065
AT3G16340	ATPDR1	0.000165325	0.780467
AT1G35910	TPPD	0.0532995	0.779841
AT3G51060	SRS1	0.0156641	0.779791
AT5G38610	AT5G38610	0.00390643	0.779588
AT2G25720	AT2G25720	0.0001305	0.77954
AT1G64710	AT1G64710	8.07782e-05	0.779254
AT3G11240	ATE2	0.00292932	0.779189
AT2G28570	AT2G28570	0.00266387	0.778883
AT5G65260	AT5G65260	1.40507e-05	0.778529
AT1G12810	AT1G12810	0.000814355	0.778453
AT4G34140	AT4G34140	3.34612e-05	0.777881
AT3G27470	AT3G27470	0.000150659	0.777805
AT1G28395	AT1G28395	0.000307324	0.777633
AT5G14330	AT5G14330	0.00177606	0.77733
AT4G29190	AT4G29190	0.00026079	0.776759
AT5G48180	NSP5	5.68074e-06	0.776723
AT1G03730	AT1G03730	0.000934639	0.776588
AT5G01330	PDC3	0.0299903	0.776187
AT1G69760	AT1G69760	0.00745489	0.776037
AT3G25100	CDC45	0.0293748	0.77546
AT5G54650	Fh5	0.00080499	0.774937
AT3G63250	HMT-2	7.23723e-06	0.773332
AT1G01160	GIF2	7.75718e-05	0.773026
AT3G22370	AOX1A	1.10446e-05	0.773015
AT2G21100	AT2G21100	0.000732658	0.772997
AT5G35732	AT5G35732	0.00136931	0.772703
AT4G05040	AT4G05040	0.00114981	0.772354
AT3G15680	AT3G15680	4.7988e-05	0.772298
AT3G61415	ASK21	0.00102766	0.772183
AT1G66500	AT1G66500	0.0155516	0.772018
AT1G66480	AT1G66480	0.00130497	0.77115
AT4G28380	AT4G28380	0.0184635	0.769944
AT4G08400	AT4G08400	0.0125022	0.769721
AT2G03440	NRP1	0.000150083	0.769604
AT2G01060	AT2G01060	5.9716e-05	0.76954
AT5G63620	AT5G63620	3.88189e-05	0.769362
AT1G68050	FKF1	0.00261633	0.769289
AT5G50010	AT5G50010	0.00463609	0.769227
AT5G50012	CPuORF36	0.00463087	0.769227
AT5G50011	CPuORF37	0.00463087	0.769227
AT2G35640	AT2G35640	0.0691753	0.769163
AT5G56020	AT5G56020	0.00757655	0.769107
AT1G56320	AT1G56320	0.000769967	0.768979
AT2G41905	AT2G41905	0.022542	0.768919
AT1G66260	AT1G66260	1.90872e-05	0.768604
AT2G16440	MCM4	0.000191941	0.768573
AT5G17820	AT5G17820	0.00232817	0.768158
AT1G13050	AT1G13050	0.00570188	0.767909
AT1G47278	AT1G47278	0.0330545	0.767814
AT3G25540	LAG1	0.00719693	0.767756
AT4G16530	AT4G16530	0.000128828	0.76686
AT3G13080	ATMRP3	0.000703013	0.766483
AT4G36040	AT4G36040	2.34638e-05	0.766377
AT1G63750	AT1G63750	0.0218171	0.76634
AT5G43160	QWRF9	0.00218069	0.766245
AT1G07090	LSH6	0.000602217	0.766231
AT5G41520	AT5G41520	0.00011479	0.765664
AT4G05070	AT4G05070	0.000569377	0.76561
AT3G14740	AT3G14740	0.00836538	0.765408
AT3G15450	AT3G15450	0.00105455	0.765262
AT4G31840	ENODL15	0.000799206	0.764715
AT5G23575	AT5G23575	7.71437e-05	0.7647
AT1G07740	AT1G07740	0.00153868	0.764317
AT4G39090	RD19	3.65696e-05	0.764001
AT1G78260	AT1G78260	7.88311e-05	0.763328
AT1G25250	AtIDD16	0.0449715	0.763278
AT4G34265	AT4G34265	2.19985e-05	0.762541
AT3G45980	H2B	8.26491e-05	0.762369
AT1G32310	AT1G32310	0.00122418	0.762179
AT2G40510	AT2G40510	4.48948e-05	0.762008
AT3G55500	EXPA16	0.0261415	0.761819
AT4G37260	MYB73	0.00267277	0.761224
AT4G25840	GPP1	9.26935e-05	0.761031
AT1G53480	ATMRD1	0.000237564	0.760964
AT1G23710	AT1G23710	0.0541878	0.760581
AT1G17690	NOF1	0.00027092	0.760364
AT4G04800	ATMSRB3	5.41158e-05	0.760128
AT1G73660	AT1G73660	2.36728e-05	0.759985
AT3G05165	AT3G05165	0.000196635	0.759852
AT2G35637	AT2G35637	0.071505	0.759851
AT1G34360	AT1G34360	6.38729e-05	0.759686
AT2G45695	AT2G45695	0.0108452	0.759453
AT3G28880	AT3G28880	0.0748819	0.759016
AT4G00220	LBD30	0.0113681	0.759014
AT2G25970	AT2G25970	0.000109141	0.758937
AT4G32400	ATBT1	2.2633e-05	0.758846
AT1G67785	AT1G67785	5.51371e-05	0.758774
AT1G09020	SNF4	5.42297e-05	0.758674
AT2G03260	AT2G03260	0.0914302	0.75857
AT2G45050	GATA2	0.0014087	0.758147
AT3G02280	AT3G02280	4.32667e-05	0.758067
AT4G24050	AT4G24050	0.000743078	0.758036
AT5G24610	AT5G24610	0.000119004	0.757473
AT4G17620	AT4G17620	0.000257873	0.757223
AT1G80450	AT1G80450	0.00874985	0.75716
AT2G45220	AT2G45220	0.000268332	0.757037
AT5G49950	AT5G49950	0.00043821	0.75701
AT2G07711	AT2G07711	0.0313552	0.75694
AT5G37720	ALY4	5.14628e-05	0.755567
AT1G64600	AT1G64600	0.000212783	0.75543
AT4G03960	AT4G03960	0.00977966	0.75521
AT5G49010	SLD5	0.00548928	0.755045
AT1G31790	AT1G31790	0.0823471	0.754798
AT4G26840	SUM1	8.14499e-05	0.754747
AT4G02450	AT4G02450	1.12175e-05	0.754658
AT5G58160	AT5G58160	0.000129748	0.753084
AT5G01640	PRA1.B5	0.00874159	0.752771
AT4G02270	RHS13	0.0763085	0.752463
AT2G19450	ATDGAT	0.0018155	0.752454
AT3G63470	scpl40	0.00802422	0.752277
AT2G16780	NFC02	7.27661e-05	0.751992
AT1G53165	ATMAP4K.ALPHA1	5.76654e-05	0.751605
AT1G22270	AT1G22270	0.000183727	0.751604
AT1G10140	AT1G10140	0.00174669	0.750538
AT4G30510	ATG18B	0.0392567	0.749586
AT3G55430	AT3G55430	9.9838e-05	0.749225
AT1G35110	AT1G35110	0.000219094	0.749099
AT4G26990	AT4G26990	0.00795984	0.748451
AT1G77540	AT1G77540	0.0141867	0.748323
AT2G28550	TOE1	3.98263e-05	0.748236
AT4G26830	AT4G26830	0.0859027	0.748181
AT2G01080	AT2G01080	0.000802551	0.74743
AT3G60245	AT3G60245	1.6381e-05	0.746873
AT4G19420	AT4G19420	0.00100598	0.746859
AT2G02910	AT2G02910	0.0702467	0.746501
AT5G07100	WRKY26	0.00973588	0.746322
AT1G23760	PG3	0.00574547	0.746253
AT2G30330	BLOS1	0.000576021	0.745757
AT3G49210	AT3G49210	0.00208692	0.745634
AT5G15750	AT5G15750	0.0176342	0.745446
AT5G21940	AT5G21940	0.000276502	0.745362
AT1G18600	ATRBL12	0.00015965	0.745228
AT5G01390	AT5G01390	0.000197461	0.745193
AT2G32280	AT2G32280	0.0500714	0.745171
AT5G66110	HIPP27	0.0907888	0.744469
AT5G60120	TOE2	3.23291e-05	0.7444
AT4G17440	AT4G17440	0.0209117	0.744156
AT3G20060	UBC19	0.000157107	0.74406
AT2G35930	PUB23	0.00675669	0.743944
AT4G11050	AtGH9C3	0.0329555	0.743919
AT2G06040	AT2G06040	0.00303378	0.743484
AT3G53460	CP29	1.62353e-05	0.743342
AT5G27895	AT5G27895	0.0675802	0.742869
AT4G17940	AT4G17940	1.51114e-05	0.74276
AT4G12520	AT4G12520	0.00517096	0.742568
AT5G40710	AT5G40710	0.0369153	0.742201
AT3G07180	AT3G07180	0.00013441	0.741999
AT3G16840	AT3G16840	3.09147e-05	0.74187
AT4G17390	AT4G17390	7.43573e-05	0.741737
AT1G71830	SERK1	0.000476999	0.741624
AT5G60660	PIP2F	0.00128522	0.74123
AT5G04895	AT5G04895	0.0150495	0.740912
AT1G21540	AT1G21540	0.0118715	0.740803
AT4G20150	AT4G20150	0.00022921	0.740694
AT5G51380	AT5G51380	0.0537849	0.74062
AT1G11220	AT1G11220	0.0105229	0.739934
AT2G01850	ATXTH27	0.000419974	0.739902
AT4G16910	AT4G16910	0.00750925	0.739895
AT3G11620	AT3G11620	0.0010233	0.739629
AT2G22475	GEM	0.000248305	0.739176
AT3G14075	AT3G14075	5.16069e-05	0.739057
AT5G07960	AT5G07960	0.000264198	0.738778
AT4G38552	AT4G38552	3.65696e-05	0.738741
AT4G39390	NST-K1	0.00304539	0.738424
AT4G38550	AT4G38550	3.63008e-05	0.737988
AT2G46140	AT2G46140	0.000618279	0.737834
AT3G52860	AT3G52860	0.00193032	0.7378
AT4G16380	AT4G16380	0.000279268	0.737641
AT5G38600	AT5G38600	0.000175521	0.737521
AT2G27580	AT2G27580	0.00130454	0.737299
AT4G15610	AT4G15610	0.00266995	0.737103
AT2G27550	ATC	0.000203477	0.737038
AT3G55470	AT3G55470	0.000527502	0.736727
AT4G31510	AT4G31510	0.00133344	0.736653
AT4G21620	AT4G21620	0.000189861	0.73663
AT3G18730	TSK	0.0240696	0.736568
AT1G20390	AT1G20390	0.000239404	0.736559
AT5G62940	DOF5.6	0.000763308	0.736284
AT5G02270	ATNAP9	1.74799e-05	0.735757
AT4G27850	AT4G27850	0.0239205	0.735684
AT4G16630	AT4G16630	1.66834e-05	0.735642
AT1G04080	PRP39	1.76793e-05	0.735615
AT4G27950	CRF4	0.00404552	0.735486
AT5G63595	FLS4	0.0524229	0.735262
AT3G07910	AT3G07910	0.000237043	0.735131
AT1G29195	AT1G29195	0.0263328	0.735037
AT2G27730	AT2G27730	0.000131895	0.734067
AT2G18770	AT2G18770	0.00679507	0.733925
AT3G22330	ATRH53	0.000191156	0.733741
AT3G15720	AT3G15720	0.0154799	0.733617
AT3G51450	AT3G51450	0.00725434	0.733326
AT3G53340	NF-YB10	9.66917e-05	0.733295
AT3G05220	AT3G05220	0.000292491	0.732741
AT1G20720	AT1G20720	0.0313196	0.732701
AT4G38440	AT4G38440	5.54074e-05	0.73269
AT1G14660	ATNHX8	0.0365339	0.732491
AT3G07215	AT3G07215	0.0748946	0.732473
AT5G06320	NHL3	0.0295732	0.732409
AT5G64130	AT5G64130	5.04398e-05	0.732351
AT5G07340	AT5G07340	3.61419e-05	0.732145
AT1G52710	AT1G52710	0.00201054	0.731711
AT1G77380	AAP3	0.0175971	0.731367
AT2G23130	AGP17	0.0341699	0.731051
AT2G29370	AT2G29370	0.020652	0.730837
AT5G52850	AT5G52850	0.0972657	0.730746
AT5G03200	AT5G03200	0.000341382	0.730622
AT3G20640	AT3G20640	0.0187022	0.730121
AT1G24150	FH4	0.00367023	0.73008
AT4G01280	AT4G01280	0.000567983	0.730054
AT3G20920	AT3G20920	0.000119728	0.729402
AT2G27370	AT2G27370	0.00795806	0.729116
AT1G53785	AT1G53785	0.0021052	0.728298
AT5G18470	AT5G18470	0.097863	0.728296
AT1G60860	AGD2	0.00143932	0.728275
AT2G47970	AT2G47970	0.000404608	0.728099
AT2G27340	AT2G27340	0.0181367	0.727954
AT1G29770	AT1G29770	0.0677798	0.727836
AT1G28340	AtRLP4	4.55901e-05	0.727758
AT4G31040	AT4G31040	0.000118467	0.727654
AT3G43430	AT3G43430	0.00655468	0.727583
AT2G39510	AT2G39510	0.0808392	0.727559
AT3G43720	AT3G43720	0.00056485	0.727419
AT4G32120	AT4G32120	0.000647844	0.727308
AT3G26690	ATNUDX13	0.000710931	0.727063
AT1G50060	AT1G50060	0.0179214	0.726795
AT4G32860	AT4G32860	0.00858198	0.726685
AT3G22540	AT3G22540	0.0612087	0.726325
AT4G26055	AT4G26055	0.0970424	0.726289
AT1G35112	SADHU2-1	0.000205827	0.726243
AT1G06090	AT1G06090	0.00522633	0.72624
AT2G04795	AT2G04795	0.0060745	0.726079
AT3G58720	AT3G58720	0.0127492	0.725928
AT2G40030	DMS5	0.000164324	0.72552
AT4G12510	AT4G12510	0.00704513	0.725228
AT4G02100	AT4G02100	0.000363222	0.724543
AT2G45070	SEC61.BETA	0.000167069	0.724501
AT1G02130	ATRABD2A	0.000144431	0.724432
AT5G18310	AT5G18310	0.000635602	0.724331
AT3G59300	AT3G59300	2.52793e-05	0.724086
AT5G59180	NRPB7	0.0119312	0.724003
AT5G12170	CLT3	0.000532333	0.723985
AT1G02650	AT1G02650	0.0687945	0.723931
AT5G28430	AT5G28430	0.00812977	0.723827
AT5G05230	AT5G05230	0.000910797	0.723741
AT2G21010	AT2G21010	0.0109714	0.723317
AT4G02020	EZA1	2.56948e-05	0.723221
AT5G67610	AT5G67610	0.00435701	0.72322
AT3G23830	GR-RBP4	0.00402702	0.7231
AT1G03770	RING1B	0.00415643	0.722874
AT1G06120	AT1G06120	0.0664948	0.722819
AT4G16800	AT4G16800	0.00752812	0.72281
AT3G45020	AT3G45020	0.0440448	0.722592
AT4G39740	AT4G39740	0.0809057	0.722349
AT5G36120	CCB3	0.0055077	0.721919
AT5G42560	AT5G42560	0.000127094	0.721072
AT5G57370	AT5G57370	0.000659953	0.720927
AT3G05470	AT3G05470	0.0081861	0.720845
AT4G36020	CSDP1	0.000166768	0.720063
AT5G05710	AT5G05710	0.00276778	0.720039
AT4G12070	AT4G12070	0.00105314	0.719931
AT3G11070	AT3G11070	6.72363e-05	0.719545
AT1G27435	AT1G27435	7.27661e-05	0.719514
AT3G25560	NIK2	0.00183458	0.719383
AT3G25040	ERD2B	0.00467096	0.71911
AT5G21430	AT5G21430	0.000171143	0.718994
AT5G25340	AT5G25340	0.0699791	0.718734
AT3G50690	AT3G50690	4.82803e-05	0.718642
AT5G50160	FRO8	0.000222337	0.718403
AT3G05630	PLDZETA2	0.00603632	0.718296
AT4G35480	RHA3B	0.00330559	0.718157
AT4G36210	AT4G36210	0.000113791	0.717762
AT5G58010	LRL3	0.0168662	0.717753
AT3G62250	UBQ5	0.000112908	0.717481
AT3G51290	AT3G51290	0.000411283	0.717377
AT1G06760	AT1G06760	0.000135797	0.717367
AT1G06515	AT1G06515	0.0649398	0.717119
AT1G22190	AT1G22190	0.00133503	0.716958
AT1G09590	AT1G09590	0.000216531	0.716747
AT5G61340	AT5G61340	0.00168098	0.716635
AT4G17310	AT4G17310	0.00704971	0.716587
ATCG00340	PSAB	0.0307758	0.71652
AT5G02870	AT5G02870	3.70887e-05	0.716341
AT4G24240	WRKY7	3.65696e-05	0.716282
AT4G36010	AT4G36010	0.0159397	0.716215
AT5G24470	PRR5	0.00122056	0.716017
AT1G16400	CYP79F2	8.90241e-05	0.715853
AT5G20870	AT5G20870	0.0565969	0.715653
AT4G27830	BGLU10	0.00366761	0.715523
AT3G21650	AT3G21650	0.0120502	0.715342
AT2G02010	GAD4	0.0210811	0.71512
AT5G58040	ATFIPS5	3.16444e-05	0.713832
AT1G76880	AT1G76880	8.95262e-05	0.713543
AT4G16770	AT4G16770	0.00245604	0.713253
AT3G53940	AT3G53940	0.0183256	0.712912
AT3G13160	AT3G13160	0.00056778	0.712835
AT5G47620	AT5G47620	8.59555e-05	0.712602
AT5G50450	AT5G50450	0.00209635	0.712533
AT1G54370	NHX5	0.00279819	0.711726
AT3G21220	MAP2K_A	0.00186174	0.711538
AT3G15460	AT3G15460	0.0119999	0.711457
AT2G17450	RHA3A	0.00690922	0.711437
AT1G13710	CYP78A5	0.00326668	0.711389
AT2G47360	AT2G47360	0.0441041	0.711355
AT2G41800	AT2G41800	0.00285685	0.711346
AT1G20440	COR47	0.000468777	0.711107
AT1G32070	NSI	0.000694077	0.711028
AT1G30475	AT1G30475	0.0984011	0.710983
AT5G55560	AT5G55560	0.0333365	0.710963
AT3G02790	AT3G02790	0.00022443	0.710886
AT3G25900	HMT-1	0.00238275	0.710817
AT4G12780	AT4G12780	0.00024176	0.710815
AT5G60680	AT5G60680	0.00220879	0.71017
AT5G63905	AT5G63905	0.00252568	0.710115
AT3G16660	AT3G16660	0.0161183	0.710111
AT3G54820	PIP2;5	0.00666635	0.709662
AT2G25270	AT2G25270	0.00279819	0.70941
AT2G19990	PR-1-LIKE	0.0864326	0.709376
AT4G16141	AT4G16141	0.000253766	0.709345
AT4G30662	AT4G30662	0.0228485	0.709204
AT5G42950	AT5G42950	3.67594e-05	0.709115
AT4G30850	HHP2	0.000181288	0.708786
AT1G04360	AT1G04360	0.00603246	0.708268
AT3G25410	AT3G25410	0.00056778	0.708037
AT2G19800	MIOX2	0.0231739	0.707935
AT4G03205	hemf2	0.0012476	0.707859
AT5G25890	IAA28	0.00125341	0.707267
AT2G26030	AT2G26030	0.0261455	0.707209
AT3G04730	IAA16	0.00132618	0.70692
AT3G19650	AT3G19650	0.000740303	0.70688
AT1G32750	HAF01	7.39302e-05	0.706821
AT3G06700	AT3G06700	0.000165592	0.706535
AT3G44750	ATHD2A	0.0207259	0.706354
AT3G46320	AT3G46320	0.00169965	0.7061
AT5G63480	AT5G63480	0.00626017	0.706027
AT5G61990	AT5G61990	0.004082	0.705232
AT5G37480	AT5G37480	0.0930667	0.704951
AT1G19240	AT1G19240	0.00210706	0.704614
AT5G16840	BPA1	9.9838e-05	0.704193
AT5G19750	AT5G19750	0.000782212	0.70413
AT3G55840	AT3G55840	0.00881238	0.703423
AT5G11170	AT5G11170	0.000207721	0.703165
AT4G15320	CSLB06	0.0817144	0.703101
AT2G17670	AT2G17670	0.00693356	0.703095
AT5G10520	RBK1	0.0136648	0.702816
AT5G43970	TOM22-V	0.000423987	0.702806
AT3G17820	ATGSKB6	0.000100765	0.702793
AT3G15357	AT3G15357	0.00892316	0.702259
AT3G48410	AT3G48410	0.00634787	0.702147
AT1G48570	AT1G48570	0.00386042	0.701784
AT1G80180	AT1G80180	0.00296115	0.701775
AT5G65410	ZHD1	0.000112348	0.701046
AT1G68190	AT1G68190	0.00266512	0.700788
AT3G61470	LHCA2	0.000124667	0.700502
AT4G24060	AT4G24060	0.000328641	0.700422
AT1G01760	AT1G01760	0.0214383	0.700258
AT1G30650	WRKY14	0.000165124	0.700235
AT5G40880	AT5G40880	0.0420406	0.700223
AT5G56580	ATMKK6	0.095235	0.699648
AT2G36485	AT2G36485	0.00826359	0.69926
[truncated: 605 more rows]

## Sheet: Down_in_prmt5
ID	Common Name	FDR	LogFC (prmt5/WT)
AT4G39250	ATRL1	1.95871e-10	-5.40992
AT5G24250	AT5G24250	7.22922e-09	-5.16329
AT3G02670	AT3G02670	1.76284e-09	-4.45253
AT5G35935	AT5G35935	4.84466e-23	-4.22234
AT5G50310	AT5G50310	6.783e-73	-4.03845
AT4G21640	AT4G21640	2.54397e-06	-3.87932
AT5G28510	BGLU24	0.00022321	-3.63392
AT2G28270	AT2G28270	0.00072554	-3.60804
AT3G16120	AT3G16120	0.000171144	-3.57351
AT5G55410	AT5G55410	2.10058e-07	-3.42249
AT1G07550	AT1G07550	2.24166e-06	-3.36821
AT3G04510	LSH2	2.51798e-07	-3.35343
AT3G09590	AT3G09590	0.00012137	-3.10393
AT2G19770	PRF5	0.0944015	-3.05916
AT5G38120	4CL8	6.03486e-06	-3.021
AT1G59730	TH7	0.00161968	-2.96898
AT5G24240	AT5G24240	5.73662e-17	-2.91323
AT5G10120	AT5G10120	6.70469e-08	-2.87765
AT1G12805	AT1G12805	1.40753e-06	-2.87442
AT4G21590	ENDO3	2.48277e-05	-2.86595
AT1G08090	ATNRT2.1	0.00626017	-2.84477
AT3G55820	AT3G55820	1.24695e-07	-2.82694
AT1G70260	AT1G70260	7.61873e-05	-2.71509
AT1G66100	AT1G66100	1.4718e-25	-2.69313
AT5G52790	AT5G52790	5.69297e-21	-2.69225
AT5G07760	AT5G07760	0.00426311	-2.66042
AT4G25860	ORP4A	2.23871e-05	-2.63451
AT5G28520	AT5G28520	0.00399597	-2.62533
AT2G28040	AT2G28040	0.000213067	-2.57111
AT5G37950	AT5G37950	0.00993613	-2.54682
AT3G32047	AT3G32047	0.00099539	-2.54297
AT1G67626	AT1G67626	0.00305989	-2.52882
AT3G21370	BGLU19	5.78272e-09	-2.51318
AT2G32550	AT2G32550	0.00681711	-2.50847
AT2G34180	CIPK13	8.93909e-07	-2.48749
AT1G69320	CLE10	0.00117958	-2.4639
AT2G16367	AT2G16367	6.26697e-17	-2.45754
AT1G19630	CYP722A1	0.00368437	-2.44675
AT5G23370	AT5G23370	0.00114741	-2.43642
AT4G25010	SWEET14	0.00262988	-2.43506
AT1G05540	AT1G05540	5.65592e-12	-2.38323
AT1G54530	AT1G54530	0.00256279	-2.33948
AT5G46500	AT5G46500	0.00247688	-2.33395
AT2G24070	QWRF4	0.000614938	-2.32443
AT3G27025	AT3G27025	0.00132163	-2.31984
AT1G66950	PDR11	0.00254513	-2.29522
AT3G05730	AT3G05730	2.21588e-17	-2.28691
AT3G26200	CYP71B22	2.50978e-05	-2.26556
AT1G31690	AT1G31690	6.70718e-11	-2.2601
AT3G03840	AT3G03840	1.84093e-07	-2.25794
AT5G39260	ATHEXP.ALPHA.1.20	0.00464483	-2.24847
AT3G05685	AT3G05685	7.85752e-06	-2.23081
AT5G05960	AT5G05960	2.50818e-24	-2.22653
AT5G59260	AT5G59260	0.0420406	-2.21196
AT3G53310	AT3G53310	1.33349e-05	-2.21023
AT4G21650	AT4G21650	5.62094e-33	-2.20698
AT1G29500	AT1G29500	3.41831e-12	-2.19621
AT3G62760	ATGSTF13	0.00816362	-2.19595
AT5G57670	AT5G57670	1.26224e-05	-2.18865
AT1G53030	AT1G53030	7.54124e-08	-2.1836
AT1G04660	AT1G04660	3.03868e-05	-2.1751
AT3G25826	AT3G25826	0.0011715	-2.14269
AT5G41700	UBC8	8.36714e-33	-2.14222
AT4G08250	AT4G08250	0.00409482	-2.13178
AT5G53980	ATHB52	1.13754e-12	-2.10787
AT4G31940	CYP82C4	6.98833e-10	-2.10127
AT2G34960	CAT5	0.00013316	-2.10108
AT5G24800	ATBZIP9	1.25434e-17	-2.09493
AT2G35310	AT2G35310	0.0171078	-2.08897
AT3G15310	AT3G15310	0.00203044	-2.07707
AT3G11000	AT3G11000	0.000367205	-2.06278
AT3G20210	DELTA-VPE	1.84047e-06	-2.06118
AT4G23340	AT4G23340	0.0106757	-2.05712
AT2G39330	JAL23	2.53391e-11	-2.05275
AT4G03930	AT4G03930	0.0133599	-2.04988
AT1G76020	AT1G76020	1.61908e-17	-2.03987
AT5G57260	CYP71B10	0.0054953	-2.03254
AT3G14475	AT3G14475	0.0176979	-2.02805
AT2G24140	AT2G24140	0.0020381	-2.02785
AT5G65100	AT5G65100	0.0152562	-2.02547
AT3G21380	AT3G21380	2.39258e-08	-2.02237
AT2G16005	AT2G16005	1.04343e-09	-2.01257
AT3G03850	AT3G03850	7.82551e-09	-2.00813
AT5G53300	UBC10	1.1274e-28	-2.00391
AT4G16610	AT4G16610	0.00112009	-1.99866
AT1G70920	ATHB18	0.000257595	-1.99387
AT5G65800	ETO2	0.0132036	-1.98999
AT1G51670	AT1G51670	0.00626292	-1.98226
AT4G36105	AT4G36105	0.00499797	-1.98121
AT1G54870	AT1G54870	0.00137326	-1.96779
AT2G19460	AT2G19460	3.42469e-06	-1.96646
AT3G48300	CYP71A23	0.00851713	-1.9646
AT4G28900	AT4G28900	0.00192602	-1.96004
AT4G17470	AT4G17470	2.00783e-10	-1.9491
AT1G31885	NIP3;1	0.00291565	-1.93607
AT5G59680	AT5G59680	0.00795769	-1.93076
AT2G40880	FL3-27	3.20935e-16	-1.92793
AT4G39480	CYP96A9	0.000915116	-1.92682
AT1G26250	AT1G26250	0.00991306	-1.91849
AT4G23493	AT4G23493	0.0365649	-1.9165
AT1G29450	AT1G29450	1.00732e-07	-1.90819
AT4G01380	AT4G01380	0.00249259	-1.90133
AT1G74540	CYP98A8	0.00762282	-1.89664
AT3G48790	AT3G48790	0.00041345	-1.89283
AT4G00910	AT4G00910	0.000288835	-1.89256
AT5G59330	AT5G59330	0.000718787	-1.88748
AT3G47295	AT3G47295	6.86376e-07	-1.88624
AT5G35660	AT5G35660	0.000172267	-1.88336
AT1G13430	ATST4C	2.2529e-05	-1.88321
AT1G33770	AT1G33770	0.00751316	-1.8822
AT4G36110	AT4G36110	0.000342313	-1.87941
AT5G24770	VSP2	1.8937e-13	-1.87857
AT1G02965	AT1G02965	0.0472021	-1.87528
AT5G39860	BNQ1	0.00246878	-1.87119
AT1G35290	AT1G35290	0.000346672	-1.86511
AT3G05727	AT3G05727	3.88722e-06	-1.85845
AT1G13140	CYP86C3	0.0052011	-1.85757
AT4G01490	AT4G01490	0.00178065	-1.85173
AT5G14545	MIR398B	0.0205663	-1.84993
AT1G73470	AT1G73470	1.59117e-13	-1.83918
AT2G19060	AT2G19060	0.0206693	-1.83693
AT5G46720	AT5G46720	0.00810634	-1.83212
AT2G32120	HSP70T-2	9.62901e-10	-1.83208
AT1G29460	AT1G29460	6.0852e-09	-1.83204
AT4G24310	AT4G24310	0.000190507	-1.82909
AT5G38140	NF-YC12	2.28908e-10	-1.82691
AT1G77145	AT1G77145	0.000121873	-1.82108
AT5G52220	AT5G52220	0.0161897	-1.81695
AT2G28690	AT2G28690	0.00952922	-1.81442
AT1G62981	AT1G62981	0.000200991	-1.81366
AT3G03830	AT3G03830	0.00878501	-1.81299
AT1G62280	SLAH1	0.00097642	-1.81158
AT2G35950	EDA12	0.0305853	-1.8061
AT5G52070	AT5G52070	1.89593e-07	-1.80363
AT3G30340	AT3G30340	0.0108486	-1.80304
AT5G62330	AT5G62330	0.0695519	-1.7989
AT1G49200	AT1G49200	2.95628e-05	-1.79655
AT5G59320	LTP3	3.23609e-10	-1.79559
AT3G16640	TCTP	2.1877e-25	-1.79411
AT5G51451	RGF5	0.0328592	-1.7836
AT3G02885	GASA5	5.26948e-05	-1.78043
AT1G67148	AT1G67148	6.18736e-05	-1.77923
AT1G29600	AT1G29600	5.21661e-07	-1.77601
AT1G34580	AT1G34580	2.69931e-05	-1.76944
AT5G52547	AT5G52547	0.00164765	-1.76836
AT3G09330	AT3G09330	0.0318292	-1.76288
AT4G08991	AT4G08991	0.040657	-1.76065
AT5G66607	AT5G66607	0.0506942	-1.75134
AT5G57310	AT5G57310	0.00100365	-1.74973
AT3G12900	AT3G12900	0.0065229	-1.7486
AT4G01390	AT4G01390	1.27972e-08	-1.73809
AT2G30790	PSBP-2	2.65147e-09	-1.73561
AT3G62290	ATARFA1E	5.57376e-25	-1.73305
AT1G06645	AT1G06645	1.36819e-11	-1.73011
AT1G01450	AT1G01450	7.15828e-09	-1.72928
AT5G05290	EXPA2	5.60786e-05	-1.7272
AT1G07600	LSR4	1.01649e-17	-1.72606
AT4G29990	AT4G29990	0.00506797	-1.72579
AT5G57780	AT5G57780	7.39312e-13	-1.72203
AT2G17710	AT2G17710	3.41831e-12	-1.71846
AT4G21400	CRK28	4.60559e-10	-1.71725
AT5G44310	AT5G44310	0.000357923	-1.71599
AT2G29165	AT2G29165	0.085707	-1.71539
AT3G46666	AT3G46666	0.0041926	-1.71185
AT5G65575	AT5G65575	9.62901e-10	-1.70968
AT1G32950	AT1G32950	0.0616229	-1.70583
AT2G30770	CYP71A13	2.17117e-09	-1.70338
AT5G02120	OHP	1.35128e-11	-1.7022
AT1G59740	AT1G59740	8.9855e-10	-1.70066
AT5G22460	AT5G22460	1.16252e-05	-1.69992
AT2G18050	HIS1-3	2.36805e-07	-1.69819
AT1G73160	AT1G73160	0.0158035	-1.69652
AT4G04745	AT4G04745	3.23012e-06	-1.69165
AT3G16700	AT3G16700	0.000566492	-1.69033
AT4G28110	AtMYB41	0.040897	-1.68917
AT3G05936	AT3G05936	0.000165678	-1.68345
AT2G38600	AT2G38600	0.00366407	-1.68289
AT1G31580	CXC750	1.80428e-19	-1.68249
AT5G43030	AT5G43030	0.011157	-1.68226
AT1G73190	ALPHA-TIP	3.50637e-06	-1.68172
AT1G77770	AT1G77770	5.91972e-10	-1.67741
AT1G03170	AT1G03170	0.00837369	-1.67673
AT1G50180	AT1G50180	5.67731e-05	-1.67162
AT2G35345	AT2G35345	0.0136435	-1.67099
AT3G23060	AT3G23060	0.00720041	-1.66949
AT1G07610	MT1C	6.80316e-17	-1.66868
AT1G33612	AT1G33612	0.000653114	-1.66689
AT3G56275	AT3G56275	0.000143413	-1.6666
AT3G54450	AT3G54450	0.0508016	-1.6616
AT1G25097	AT1G25097	8.6042e-20	-1.66008
AT1G24822	AT1G24822	8.87484e-20	-1.65954
AT4G04780	MED21	3.87346e-05	-1.65781
AT5G51210	OLEO3	0.0139439	-1.65759
AT3G10600	CAT7	0.0459786	-1.65633
AT3G20083	CYP705A16	1.88852e-17	-1.6556
AT1G04560	AT1G04560	0.000208453	-1.64861
AT5G48670	FEM111	0.0301775	-1.64019
AT4G13410	ATCSLA15	0.000341177	-1.63894
AT2G32470	AT2G32470	1.35308e-10	-1.63652
AT5G53110	AT5G53110	6.90168e-07	-1.63594
AT1G60590	AT1G60590	1.59829e-14	-1.635
AT3G61250	AtMYB17	0.000292604	-1.63482
AT3G21550	DMP2	8.66344e-15	-1.63144
AT1G29830	AT1G29830	0.0488741	-1.63043
AT5G55460	AT5G55460	0.00710789	-1.63022
AT4G20230	AT4G20230	0.00730809	-1.62905
AT5G62490	ATHVA22B	0.0120917	-1.62865
AT1G24996	AT1G24996	7.10692e-19	-1.62664
AT5G65980	AT5G65980	0.0329165	-1.62538
AT1G21930	AT1G21930	1.29716e-10	-1.62433
AT1G71692	AGL12	0.000184782	-1.61558
AT4G22517	AT4G22517	4.51456e-08	-1.6151
AT3G28220	AT3G28220	1.11754e-10	-1.61406
AT3G13065	SRF4	3.39243e-07	-1.61218
AT1G20830	MCD1	8.40128e-12	-1.60844
AT4G23020	AT4G23020	6.60804e-09	-1.60564
AT2G32290	BMY5	0.000213762	-1.60432
AT5G38970	CYP85A1	0.00501554	-1.60148
AT2G42980	AT2G42980	0.00274318	-1.59533
AT5G15160	BNQ2	9.86492e-05	-1.59425
AT2G41330	AT2G41330	0.000799162	-1.5928
AT1G32160	AT1G32160	4.61117e-13	-1.59214
AT2G32220	AT2G32220	5.19298e-10	-1.5898
AT5G66630	DAR5	0.000127228	-1.5853
AT1G07901	AT1G07901	0.0071334	-1.58209
AT3G14540	AT3G14540	0.00456723	-1.58146
AT1G55720	ATCAX6	0.0473706	-1.58118
AT3G22570	AT3G22570	0.00165733	-1.58033
AT5G46420	AT5G46420	1.02241e-16	-1.57883
AT1G55675	AT1G55675	1.89339e-09	-1.57757
AT2G42975	AT2G42975	2.65752e-07	-1.57641
AT2G05620	PGR5	1.65393e-09	-1.57623
AT5G17550	PEX19-2	7.62595e-07	-1.57456
AT4G38310	AT4G38310	0.00537375	-1.57434
AT5G10250	DOT3	0.000203576	-1.57416
AT4G24972	TPD1	3.09407e-13	-1.57315
AT1G74205	AT1G74205	0.0274719	-1.57309
AT4G33905	AT4G33905	0.0359243	-1.57127
AT4G25225	AT4G25225	0.000587313	-1.57097
AT4G22212	AT4G22212	2.77893e-08	-1.56685
AT4G22510	AT4G22510	1.80407e-07	-1.56597
AT3G51478	AT3G51478	0.0138823	-1.56549
AT2G11271	AT2G11271	0.0542811	-1.56518
AT3G30350	RGF4	0.0925159	-1.56453
AT3G19500	AT3G19500	0.0114964	-1.56443
AT5G43580	AT5G43580	5.30409e-06	-1.56346
AT1G19640	JMT	0.00210152	-1.56252
AT5G18790	AT5G18790	7.97548e-05	-1.55603
AT5G59580	UGT76E1	0.0371393	-1.55374
AT3G57157	AT3G57157	0.0130119	-1.5537
AT1G22590	AGL87	3.86975e-13	-1.55069
AT5G06330	AT5G06330	1.75424e-06	-1.54772
AT4G27960	UBC9	2.99464e-14	-1.54622
AT1G49245	AT1G49245	0.0012522	-1.54264
AT5G62840	AT5G62840	3.40304e-08	-1.54219
AT5G36910	THI2.2	2.52279e-05	-1.53967
AT4G03150	AT4G03150	9.18968e-07	-1.53921
AT2G47930	AGP26	4.31497e-11	-1.53864
AT5G58660	AT5G58660	0.0124358	-1.53725
AT5G02610	AT5G02610	2.42421e-17	-1.53627
AT3G07870	AT3G07870	2.30266e-07	-1.53607
AT5G07010	ST2A	1.105e-06	-1.53604
AT4G27745	AT4G27745	7.46398e-08	-1.53358
AT3G05180	AT3G05180	2.19586e-07	-1.52812
AT1G14520	MIOX1	6.74703e-07	-1.52735
AT4G22513	AT4G22513	1.83908e-06	-1.5272
AT2G36792	AT2G36792	7.83703e-08	-1.52421
AT3G44010	AT3G44010	2.92143e-15	-1.52319
AT3G58810	ATMTPA2	6.70469e-08	-1.52278
AT3G27980	AT3G27980	0.000592444	-1.51943
AT1G03580	AT1G03580	0.0445395	-1.51818
AT1G76220	AT1G76220	0.0352936	-1.51612
AT3G05937	AT3G05937	0.000181168	-1.51414
AT5G17800	AtMYB56	0.00134981	-1.51346
AT3G45160	AT3G45160	3.12871e-08	-1.51057
AT2G36790	UGT73C6	1.06413e-07	-1.50978
AT5G07730	AT5G07730	0.00066465	-1.5095
AT1G10865	AT1G10865	1.03698e-07	-1.50789
AT3G45210	AT3G45210	2.9348e-13	-1.50733
AT1G34000	OHP2	4.7516e-11	-1.50614
AT5G41315	GL3	0.00503142	-1.5055
AT3G20130	CYP705A22	1.41426e-06	-1.50501
AT5G59170	AT5G59170	0.00771013	-1.50187
AT2G18230	AtPPa2	4.10967e-12	-1.50036
AT4G23515	AT4G23515	0.037677	-1.50035
AT1G04880	AT1G04880	0.0607	-1.50016
AT3G45430	AT3G45430	0.000196088	-1.49819
AT1G69730	AT1G69730	5.54586e-06	-1.4964
AT1G73530	AT1G73530	2.82878e-11	-1.49608
AT2G46850	AT2G46850	0.04364	-1.49468
AT1G32450	NRT1.5	1.18323e-15	-1.49442
AT4G18060	AT4G18060	1.91e-12	-1.49394
AT1G67856	AT1G67856	0.0583844	-1.49288
AT1G76705	AT1G76705	0.000577645	-1.49142
AT1G48130	ATPER1	2.12203e-07	-1.48864
AT1G73790	AT1G73790	0.00143616	-1.48654
AT4G17085	AT4G17085	4.18171e-06	-1.48601
AT5G02440	AT5G02440	2.07628e-06	-1.4833
AT4G15440	HPL1	0.00024176	-1.48024
AT4G30830	AT4G30830	0.0200747	-1.47995
AT1G67900	AT1G67900	1.23137e-16	-1.47945
AT2G45120	AT2G45120	0.00440933	-1.47923
AT3G11090	LBD21	1.43328e-06	-1.47539
AT3G27027	AT3G27027	0.0490098	-1.47514
AT5G45530	AT5G45530	0.00101118	-1.47375
AT4G21890	AT4G21890	0.000150855	-1.47295
AT4G27570	AT4G27570	0.0135855	-1.47249
AT3G60580	AT3G60580	0.0218362	-1.46961
AT4G03230	AT4G03230	2.75935e-08	-1.46957
AT5G40800	AT5G40800	0.00756062	-1.46874
AT5G59340	WOX2	0.00299328	-1.46827
AT2G47880	AT2G47880	1.24143e-06	-1.46815
AT4G33865	AT4G33865	2.13085e-12	-1.46803
AT1G33930	AT1G33930	0.00969023	-1.46754
AT3G62280	AT3G62280	0.0387052	-1.46579
AT2G32560	AT2G32560	2.36146e-13	-1.46479
AT5G06470	AT5G06470	0.0191319	-1.46109
AT4G22520	AT4G22520	0.000110047	-1.46029
AT5G42825	AT5G42825	3.15719e-08	-1.45984
AT4G12200	AT4G12200	0.0802413	-1.45928
AT4G24540	AGL24	0.000122575	-1.45789
AT4G24700	AT4G24700	1.83747e-06	-1.45749
AT5G41010	NRPE12	1.01121e-07	-1.45734
AT2G46572	AT2G46572	0.000354399	-1.45611
AT1G53950	AT1G53950	0.00958035	-1.45498
AT5G57790	AT5G57790	1.2674e-07	-1.45467
AT5G50360	AT5G50360	0.0219741	-1.45266
AT2G43840	UGT74F1	8.20202e-05	-1.45134
AT4G01970	AtSTS	0.0262549	-1.45116
AT2G02850	ARPN	7.45445e-06	-1.45033
AT2G36490	DML1	1.43194e-13	-1.44692
AT1G35310	MLP168	2.10483e-06	-1.4452
AT1G64230	UBC28	8.63086e-13	-1.44408
AT3G62820	AT3G62820	1.31925e-08	-1.4427
AT1G51360	ATDABB1	6.86063e-08	-1.43986
AT1G26670	VTI1B	7.57314e-13	-1.43692
AT2G39570	AT2G39570	6.22211e-16	-1.43567
AT1G33340	AT1G33340	0.022036	-1.43539
AT1G18200	RABA6b	0.00202291	-1.43466
AT2G12170	AT2G12170	0.00746864	-1.43364
AT5G13460	IQD11	1.2699e-07	-1.43334
AT1G06400	ARA2	4.21445e-11	-1.43281
AT2G46570	LAC6	0.000165592	-1.43229
AT5G23380	AT5G23380	0.000154954	-1.42912
AT1G02340	HFR1	5.84621e-08	-1.42639
AT5G39090	AT5G39090	0.0424555	-1.42528
AT1G70518	AT1G70518	0.00565791	-1.42344
AT3G60720	PDLP8	0.000376244	-1.42252
AT1G11340	AT1G11340	0.000975274	-1.42218
AT1G14760	KNATM	0.0527893	-1.42154
AT1G56280	ATDI19	1.54998e-12	-1.41981
AT4G11830	PLDGAMMA2	2.94142e-15	-1.41853
AT1G19394	AT1G19394	0.00164332	-1.41687
AT1G08110	AT1G08110	9.37089e-16	-1.41448
AT3G23490	CYN	2.46546e-12	-1.41313
AT3G11660	NHL1	2.95991e-14	-1.41244
AT1G69252	AT1G69252	3.79737e-09	-1.41145
AT1G66810	AT1G66810	0.00301157	-1.40981
AT2G15830	AT2G15830	0.000409919	-1.40927
AT5G04000	AT5G04000	0.0546487	-1.40786
AT5G60780	ATNRT2.3	0.00234201	-1.40744
AT3G10610	AT3G10610	2.64396e-11	-1.40673
AT3G27340	AT3G27340	1.73765e-08	-1.40649
AT1G23310	GGAT1	4.47775e-12	-1.40629
AT1G55915	AT1G55915	0.00324079	-1.40456
AT2G42240	AT2G42240	5.22331e-07	-1.40451
AT3G45030	AT3G45030	2.39329e-09	-1.40336
AT5G52600	AtMYB82	0.0327784	-1.40238
AT3G16150	AT3G16150	3.08163e-06	-1.40204
AT1G69490	NAP	0.00065753	-1.40204
AT4G21860	MSRB2	2.22802e-09	-1.3994
AT4G27450	AT4G27450	4.47654e-11	-1.3992
AT3G01660	AT3G01660	8.46029e-06	-1.39899
AT5G42890	ATSCP2	9.47348e-09	-1.39781
AT4G37110	AT4G37110	1.77632e-07	-1.39703
AT4G36770	AT4G36770	0.00704513	-1.39697
AT4G32785	AT4G32785	0.0237762	-1.39616
AT4G15510	AT4G15510	8.3137e-09	-1.39355
AT5G46830	ATNIG1	0.0127686	-1.39326
AT2G22390	ATRABA4E	0.000268534	-1.39195
AT5G47800	AT5G47800	1.99988e-10	-1.38869
AT5G57887	AT5G57887	1.82969e-09	-1.38861
AT4G30120	HMA3	0.0261891	-1.38847
AT2G19900	ATNADP-ME1	0.0439071	-1.38663
AT1G49240	ACT8	3.18463e-14	-1.38656
AT3G23190	AT3G23190	0.00328409	-1.38547
AT4G14140	DMT02	0.0213858	-1.38525
AT4G33970	AT4G33970	0.00222392	-1.38444
AT1G11592	AT1G11592	8.76592e-07	-1.38435
AT5G65165	SDH2-3	0.0349354	-1.38412
AT1G71015	AT1G71015	0.0089044	-1.38314
AT1G14345	AT1G14345	1.55522e-14	-1.38166
AT3G60140	DIN2	0.00773225	-1.37851
AT2G28410	AT2G28410	1.13404e-07	-1.37771
AT3G54500	AT3G54500	4.87765e-12	-1.37769
AT5G62300	AT5G62300	3.241e-10	-1.37719
AT3G58000	AT3G58000	0.0152498	-1.37228
AT4G00890	AT4G00890	0.0122609	-1.37066
AT3G05140	RBK2	0.00495591	-1.36897
AT4G30000	AT4G30000	3.03962e-07	-1.36832
AT3G17860	TIFY6B	0.000127228	-1.36819
AT3G03870	AT3G03870	3.90333e-11	-1.36742
AT4G24010	ATCSLG1	0.00672237	-1.36715
AT2G35830	AT2G35830	3.8124e-13	-1.36645
AT1G11475	NRPE10	2.19563e-05	-1.36442
AT5G44440	AT5G44440	0.00226422	-1.36134
AT3G57320	AT3G57320	8.82035e-08	-1.36133
AT5G66790	AT5G66790	4.56664e-07	-1.35728
AT3G51660	AT3G51660	1.00582e-06	-1.35684
AT2G01880	PAP7	0.000342535	-1.35515
AT1G68260	AT1G68260	3.29846e-05	-1.35382
AT1G52510	AT1G52510	2.64786e-13	-1.35301
AT5G44578	AT5G44578	0.00724671	-1.35208
AT5G59080	AT5G59080	1.43441e-06	-1.3513
AT5G40980	AT5G40980	0.000109086	-1.3511
AT4G16880	AT4G16880	1.71141e-06	-1.35107
AT1G49880	Erv1	0.00366982	-1.35103
AT5G48490	AT5G48490	2.53709e-13	-1.35033
AT3G42800	AT3G42800	0.000803732	-1.34747
AT3G08870	AT3G08870	0.000754767	-1.34501
AT1G65970	TPX2	1.11412e-08	-1.34417
AT4G31310	AT4G31310	1.74986e-07	-1.34409
AT1G11150	AT1G11150	0.000239724	-1.34358
AT5G58375	AT5G58375	3.29624e-12	-1.34333
AT1G65480	FT	0.071177	-1.34206
AT4G01600	AT4G01600	0.00115887	-1.34146
AT1G71950	AT1G71950	5.54302e-08	-1.34098
AT4G11950	AT4G11950	0.0362938	-1.33934
AT5G54510	GH3.6	5.00689e-10	-1.33895
AT5G18050	AT5G18050	3.91713e-05	-1.33882
AT3G49750	AtRLP44	0.00040281	-1.33809
AT4G20420	AT4G20420	0.0200946	-1.33728
AT3G53990	AT3G53990	9.62901e-10	-1.33663
AT2G47170	ARF1A1C	1.57316e-12	-1.33234
AT4G02850	AT4G02850	0.000301002	-1.3302
AT2G33180	AT2G33180	2.23458e-08	-1.32902
AT3G52155	AT3G52155	1.07239e-07	-1.32752
AT3G62510	AT3G62510	0.0277743	-1.32749
AT3G26310	CYP71B35	1.17263e-05	-1.32359
AT2G41880	GK-1	3.18197e-05	-1.32353
AT1G48605	ATHAL3B	0.0522457	-1.32331
AT5G47610	AT5G47610	3.63647e-06	-1.32213
AT3G03070	AT3G03070	2.03955e-11	-1.32123
AT1G68870	ATSOFL2	0.000330483	-1.3211
AT3G12120	FAD2	1.43223e-11	-1.31998
AT3G58450	AT3G58450	0.0188666	-1.31952
AT3G01990	ACR6	0.00238901	-1.31852
AT3G14630	CYP72A9	0.0183206	-1.31811
AT1G07080	AT1G07080	3.37267e-14	-1.3168
AT3G13435	AT3G13435	0.0895475	-1.3164
AT1G48745	AT1G48745	0.00137555	-1.3163
AT3G30720	QQS	0.0597247	-1.31534
AT3G25070	RIN4	8.89009e-13	-1.31483
AT1G07450	AT1G07450	0.0223231	-1.31391
AT2G42485	AT2G42485	0.000304764	-1.3131
AT4G10000	AT4G10000	3.21776e-07	-1.31227
AT1G02870	AT1G02870	3.30674e-09	-1.31222
AT1G73040	AT1G73040	0.000995298	-1.31188
AT2G05310	AT2G05310	1.15558e-09	-1.31129
AT1G67855	AT1G67855	0.0804752	-1.31067
AT5G11520	YLS4	1.71777e-12	-1.31048
AT4G07820	AT4G07820	1.51406e-05	-1.31045
AT5G66985	AT5G66985	0.00102882	-1.30979
AT5G19890	AT5G19890	0.0424641	-1.30848
AT3G07410	RABA5b	7.02534e-10	-1.30844
AT3G58770	AT3G58770	0.0810555	-1.30832
AT1G54820	AT1G54820	3.07872e-10	-1.30671
AT4G38850	SAUR_AC1	0.0413968	-1.30587
AT1G65000	AT1G65000	0.0385908	-1.30524
AT3G55170	AT3G55170	1.61092e-09	-1.30393
AT1G15260	AT1G15260	5.84435e-13	-1.30352
AT2G21880	RAB7A	0.00549466	-1.30341
AT1G10640	AT1G10640	8.81506e-08	-1.303
AT4G01120	GBF2	1.13498e-12	-1.30291
AT3G61280	AT3G61280	0.040897	-1.29996
AT5G45440	AT5G45440	0.0245471	-1.29628
AT4G24265	AT4G24265	0.00116605	-1.29444
AT1G55050	AT1G55050	0.0584396	-1.29428
AT1G25988	AT1G25988	0.0219591	-1.29403
AT1G75550	AT1G75550	0.0135653	-1.29321
AT4G20930	AT4G20930	7.94651e-06	-1.29229
AT5G61430	ANAC100	5.06827e-05	-1.29227
AT1G03680	ATHM1	2.71443e-12	-1.292
AT3G52570	AT3G52570	1.71073e-07	-1.29085
AT3G15900	AT3G15900	1.86959e-06	-1.28899
AT1G19025	AT1G19025	0.0122384	-1.28639
AT3G18890	AT3G18890	4.75558e-12	-1.28408
AT5G50800	SWEET13	0.00661348	-1.28398
AT1G09610	AT1G09610	0.00196527	-1.2826
AT3G51400	AT3G51400	0.000268322	-1.28257
AT2G24860	AT2G24860	3.03833e-07	-1.28226
AT1G08360	AT1G08360	3.50724e-09	-1.28106
AT3G50845	AT3G50845	0.0596505	-1.28091
AT3G50280	AT3G50280	0.0178028	-1.2805
AT5G05210	AT5G05210	1.15631e-06	-1.27917
AT2G34440	AGL29	0.074661	-1.27785
AT2G18160	ATBZIP2	2.53709e-13	-1.27783
AT2G18162	CPuORF1	2.53709e-13	-1.27783
AT4G09550	ATGIP1	0.00207941	-1.27732
AT1G72610	GLP1	8.99604e-07	-1.27556
AT1G32780	AT1G32780	0.000164568	-1.27535
AT5G52640	AtHsp90-1	3.26897e-08	-1.27467
AT5G25980	TGG2	4.49792e-13	-1.27465
AT2G39080	AT2G39080	7.47677e-08	-1.27458
AT5G51850	AT5G51850	0.000935655	-1.27358
AT5G20500	AT5G20500	5.00689e-10	-1.27309
AT2G34170	AT2G34170	1.41099e-08	-1.27188
AT3G14640	CYP72A10	0.00284516	-1.27159
AT3G60600	VAP27	8.71132e-13	-1.27125
AT4G37810	AT4G37810	0.077267	-1.27003
AT2G46070	MPK12	9.71253e-07	-1.26899
AT2G31180	ATMYB14	0.0861054	-1.26798
AT2G44610	ATRABH1B	1.23569e-11	-1.26766
AT5G64770	RGF9	9.96013e-09	-1.26579
AT3G06035	AT3G06035	1.1012e-07	-1.26554
AT1G25425	CLE43	0.0151327	-1.26551
AT1G72600	AT1G72600	7.98606e-07	-1.26536
AT2G46270	GBF3	6.47404e-06	-1.26497
AT5G67090	AT5G67090	0.00932257	-1.26485
AT4G29480	AT4G29480	1.88297e-11	-1.26428
AT4G07825	AT4G07825	3.81854e-09	-1.26196
AT5G17210	AT5G17210	0.00231386	-1.26168
AT5G57880	MPS1	2.08769e-08	-1.25985
AT1G02470	AT1G02470	0.072731	-1.25828
AT4G22230	AT4G22230	0.0870581	-1.25808
AT3G09910	ATRAB18C	0.0092371	-1.25798
AT2G18328	ATRL4	3.93859e-06	-1.25788
AT2G36290	AT2G36290	1.5139e-10	-1.25657
AT2G47920	AT2G47920	0.00679096	-1.25548
AT1G64110	AT1G64110	9.11248e-05	-1.25547
AT5G04080	AT5G04080	0.000230092	-1.2551
AT5G09960	AT5G09960	1.51113e-06	-1.25502
AT1G03800	ERF10	0.0509903	-1.25425
AT2G21990	AT2G21990	0.0564715	-1.25409
AT5G67380	ATCKA1	1.35976e-10	-1.25329
AT2G46910	AT2G46910	9.23856e-08	-1.25246
AT4G08685	SAH7	1.98811e-08	-1.25127
AT1G21065	AT1G21065	3.18877e-12	-1.25101
AT4G27660	AT4G27660	0.0622303	-1.25091
AT2G40390	AT2G40390	0.00840523	-1.25024
AT1G51170	AT1G51170	3.40832e-07	-1.24975
AT1G05700	AT1G05700	0.0118198	-1.24946
AT3G27510	AT3G27510	0.0338262	-1.24917
AT1G27970	NTF2B	5.28874e-12	-1.24894
AT4G39930	AT4G39930	0.0223438	-1.24863
AT1G53290	AT1G53290	1.65184e-07	-1.24727
AT1G80910	AT1G80910	2.15001e-05	-1.24555
AT1G27695	AT1G27695	0.000157686	-1.24543
AT2G30980	SKdZeta	1.12117e-12	-1.24501
AT1G25175	AT1G25175	3.92223e-12	-1.24495
AT2G38465	AT2G38465	9.70593e-05	-1.24322
AT4G02482	AT4G02482	0.0104638	-1.24318
AT1G17860	AT1G17860	4.58587e-08	-1.2424
AT5G03880	AT5G03880	7.63307e-10	-1.24214
AT4G38240	CGL	1.24825e-10	-1.24083
AT1G63240	AT1G63240	1.51866e-07	-1.24077
AT1G34030	AT1G34030	6.6448e-10	-1.23968
AT2G24395	AT2G24395	3.65696e-05	-1.23964
AT1G23750	AT1G23750	2.1532e-05	-1.23897
AT3G45650	NAXT1	1.6193e-07	-1.23872
AT4G31985	AT4G31985	1.15558e-09	-1.23815
AT1G26740	AT1G26740	2.29775e-06	-1.23787
AT3G04890	AT3G04890	2.14273e-07	-1.23696
AT1G20010	TUB5	4.56707e-12	-1.23677
AT4G24670	TAR2	5.06827e-05	-1.23552
AT4G38860	AT4G38860	1.87659e-08	-1.23526
AT1G16310	AT1G16310	0.00649973	-1.23484
AT3G13040	AT3G13040	4.59759e-11	-1.23477
AT4G01925	AT4G01925	0.0481065	-1.23246
AT1G28510	AT1G28510	5.03076e-07	-1.23245
AT2G43310	AT2G43310	0.0427683	-1.23193
AT3G12955	AT3G12955	0.0684501	-1.22983
AT4G06744	AT4G06744	1.57675e-09	-1.22977
AT1G80780	AT1G80780	3.241e-10	-1.22831
AT4G31270	AT4G31270	0.000423987	-1.22512
AT1G30900	VSR3;3	5.68818e-06	-1.22511
AT1G06310	ACX6	0.00105455	-1.2237
AT2G39470	PPL2	2.1709e-09	-1.22306
AT5G16190	CSLA11	0.00421231	-1.22228
AT2G28755	AT2G28755	0.043273	-1.22221
AT3G48930	EMB1080	1.84689e-08	-1.22212
AT4G12680	AT4G12680	0.000226052	-1.22169
AT4G32280	IAA29	0.00315315	-1.2216
AT4G03115	AT4G03115	0.00031371	-1.22146
AT5G66620	DAR6	0.000481727	-1.22131
AT5G41380	AT5G41380	0.0627606	-1.22131
AT2G38460	ATIREG1	3.25866e-05	-1.22061
AT2G26500	AT2G26500	3.42284e-13	-1.22013
AT4G13990	AT4G13990	9.33034e-05	-1.21992
AT1G15270	AT1G15270	7.30655e-07	-1.21909
AT2G17650	AT2G17650	9.86492e-05	-1.21855
AT5G21090	AT5G21090	2.62307e-10	-1.21843
AT5G39080	AT5G39080	7.17694e-08	-1.2181
AT1G63970	ISPF	6.27143e-11	-1.21712
AT4G31410	AT4G31410	1.59952e-06	-1.21657
AT1G75360	AT1G75360	0.00309139	-1.21464
AT5G13720	AT5G13720	1.05439e-08	-1.21345
AT4G00231	MEE50	3.09234e-05	-1.21261
AT3G52535	AT3G52535	0.0417218	-1.21124
AT5G03850	AT5G03850	3.40045e-08	-1.21112
AT3G62800	DRB4	0.00064926	-1.21095
AT4G02360	AT4G02360	0.0834383	-1.21084
AT3G46270	AT3G46270	0.00134991	-1.20908
AT3G49290	ABIL2	2.55946e-06	-1.20788
AT4G00560	AT4G00560	7.47203e-07	-1.20617
AT1G72800	AT1G72800	0.00114741	-1.20552
AT5G60950	COBL5	0.000378753	-1.20505
AT5G61410	RPE	1.19012e-09	-1.20477
AT4G00550	DGD2	6.36875e-05	-1.20328
AT4G23600	JR2	8.53397e-11	-1.20313
AT1G41880	AT1G41880	3.58746e-08	-1.2027
AT1G68760	ATNUDT1	2.03676e-06	-1.20187
AT5G37990	AT5G37990	1.49499e-07	-1.20039
AT5G65810	AT5G65810	2.19353e-07	-1.20022
AT3G52540	OFP18	0.00251753	-1.19882
AT3G10940	AT3G10940	2.89619e-10	-1.19708
AT4G35100	PIP2;7	8.39744e-11	-1.19707
AT1G79360	ATOCT2	0.0135288	-1.19665
AT4G32000	AT4G32000	0.00538243	-1.19619
AT1G20810	AT1G20810	2.52201e-09	-1.19614
AT1G29720	AT1G29720	0.0015234	-1.19573
AT2G31350	GLX2-5	7.21835e-06	-1.19556
AT4G12970	STOMAGEN	1.70225e-05	-1.19446
AT1G48780	AT1G48780	0.00314014	-1.19412
AT5G60890	ATMYB34	5.22006e-12	-1.19332
AT1G47960	C/VIF1	0.000410609	-1.19267
AT4G38950	AT4G38950	3.79509e-10	-1.19255
AT1G21760	ATFBP7	1.01121e-07	-1.19169
AT1G55000	AT1G55000	1.43671e-09	-1.19113
AT5G41460	AT5G41460	1.45959e-06	-1.19056
AT4G39710	FKBP16-2	2.26169e-12	-1.19048
AT1G66270	BGLU21	5.84378e-09	-1.19008
AT2G28490	AT2G28490	0.00880226	-1.18946
AT3G16370	AT3G16370	9.35762e-10	-1.18837
AT1G55330	AGP21	2.27788e-05	-1.18784
AT2G34520	RPS14	1.63653e-08	-1.18693
AT2G20410	AT2G20410	8.58884e-07	-1.18692
AT4G39675	AT4G39675	0.02095	-1.18686
AT1G54050	AT1G54050	0.00625514	-1.1865
AT1G29700	AT1G29700	2.68157e-07	-1.18552
AT2G24680	AT2G24680	0.0524843	-1.18546
AT5G64850	AT5G64850	0.00210622	-1.18521
AT1G04555	AT1G04555	0.000525627	-1.18407
AT2G35370	GDCH	4.4852e-11	-1.18376
AT5G65580	AT5G65580	0.000757574	-1.1835
AT3G30214	AT3G30214	0.00203908	-1.18322
AT4G33690	AT4G33690	0.000459399	-1.18264
AT2G07776	AT2G07776	0.0520243	-1.18206
AT2G26750	AT2G26750	9.18994e-05	-1.18179
AT2G41310	ARR8	3.51638e-07	-1.1813
AT1G01448	AT1G01448	6.57282e-07	-1.18081
AT2G46225	ABIL1	9.47404e-06	-1.18066
AT5G48830	AT5G48830	8.0146e-06	-1.18013
AT1G14750	SDS	0.0359054	-1.17985
AT3G15840	PIFI	3.13137e-08	-1.17938
AT3G43980	AT3G43980	2.81593e-07	-1.17913
AT1G48670	AT1G48670	0.0363785	-1.17873
AT1G73640	RABA6a	0.004082	-1.17852
AT1G07780	TRP6	2.3592e-08	-1.17834
AT1G55480	ZKT	2.96301e-10	-1.17751
AT4G24350	AT4G24350	1.17198e-07	-1.17733
AT2G47020	AT2G47020	1.34668e-07	-1.17716
AT5G62200	AT5G62200	1.09631e-05	-1.17702
AT4G14145	AT4G14145	0.000159845	-1.17645
AT4G11370	RHA1A	0.0468101	-1.17623
AT4G21310	AT4G21310	0.034059	-1.17621
AT3G07230	AT3G07230	1.33577e-07	-1.17578
AT4G34760	AT4G34760	6.984e-07	-1.17548
AT2G07663	AT2G07663	0.092831	-1.17513
AT4G36720	HVA22K	1.01615e-06	-1.17509
AT5G45950	AT5G45950	1.02006e-08	-1.17478
AT4G35980	AT4G35980	0.000164568	-1.17444
AT2G20390	AT2G20390	6.93858e-06	-1.17367
AT1G61050	AT1G61050	0.023372	-1.17288
AT2G40530	AT2G40530	0.01352	-1.1728
AT4G20040	AT4G20040	0.0291034	-1.17261
AT1G79970	AT1G79970	1.04343e-09	-1.17078
AT3G10620	ATNUDX26	2.81094e-06	-1.17
AT5G42230	scpl41	0.0875097	-1.16945
AT5G54770	THI1	3.70814e-11	-1.16906
AT1G14310	AT1G14310	3.4333e-06	-1.16858
AT1G09500	AT1G09500	0.0100126	-1.16733
AT4G27435	AT4G27435	5.49974e-05	-1.16723
AT3G26080	AT3G26080	1.49654e-06	-1.16685
AT2G03540	AT2G03540	0.0304944	-1.16599
AT1G28590	AT1G28590	0.0146931	-1.16362
AT1G01430	TBL25	1.01121e-07	-1.16351
AT1G16460	ATMST2	1.19012e-09	-1.16332
AT5G55100	AT5G55100	7.42116e-10	-1.16299
AT5G47650	NUDT2	2.83146e-07	-1.16191
AT1G78780	AT1G78780	0.00017831	-1.16187
AT1G18060	AT1G18060	4.75343e-08	-1.16076
AT1G78490	CYP708A3	1.04343e-09	-1.16076
AT5G02230	AT5G02230	0.000119718	-1.16006
AT5G23360	AT5G23360	0.0495575	-1.1599
AT4G06598	AT4G06598	5.29859e-05	-1.15974
AT1G21830	AT1G21830	4.29818e-07	-1.15802
AT4G15165	AT4G15165	0.0275863	-1.15585
AT5G51170	AT5G51170	0.000779309	-1.15572
AT5G20810	AT5G20810	0.0947628	-1.15567
AT4G19810	AT4G19810	3.18172e-06	-1.15548
AT2G37900	AT2G37900	0.00213274	-1.15338
AT4G19830	AT4G19830	5.28028e-06	-1.15304
AT1G75690	AT1G75690	1.74983e-11	-1.15131
AT1G11270	AT1G11270	0.0112178	-1.15123
AT4G37553	AT4G37553	2.73246e-07	-1.14909
AT1G51070	bHLH115	5.8651e-09	-1.14851
AT3G22460	OASA2	3.53376e-06	-1.14816
AT5G18030	AT5G18030	4.62605e-06	-1.14672
AT5G56210	WIP2	6.96694e-05	-1.14663
AT4G00940	AT4G00940	0.010583	-1.14654
AT1G63710	CYP86A7	0.00548718	-1.1461
AT4G38800	ATMTN1	2.82185e-11	-1.14579
AT2G17360	AT2G17360	1.81117e-10	-1.14533
AT1G19130	AT1G19130	7.85509e-07	-1.14425
AT5G63850	AAP4	3.52599e-08	-1.14382
AT2G34585	AT2G34585	2.31378e-10	-1.14376
AT1G09240	NAS3	0.0357982	-1.14324
AT3G43540	AT3G43540	5.68421e-08	-1.1432
AT4G33666	AT4G33666	0.0185342	-1.14302
AT2G23985	AT2G23985	0.000555281	-1.14302
AT5G65730	XTH6	2.25892e-05	-1.143
AT3G49380	iqd15	0.0933674	-1.14294
AT1G25480	AT1G25480	3.94459e-05	-1.1401
AT1G74458	AT1G74458	0.00273957	-1.13955
AT4G39730	AT4G39730	8.81346e-12	-1.13948
AT1G31817	NFD3	2.20936e-05	-1.1392
AT1G77710	AT1G77710	2.22758e-10	-1.13873
AT2G47015	MIR408	1.37918e-06	-1.1384
AT1G70900	AT1G70900	3.35614e-06	-1.1378
AT2G21430	AT2G21430	0.00838619	-1.13762
AT3G01060	AT3G01060	7.90305e-06	-1.13759
AT5G52810	AT5G52810	1.39099e-05	-1.13755
AT2G27930	AT2G27930	0.0324276	-1.13716
AT5G41790	CIP1	7.86664e-08	-1.13699
AT1G04260	MPI7	3.23012e-06	-1.13671
AT1G55100	AT1G55100	0.00825494	-1.13519
AT2G29710	AT2G29710	0.0357641	-1.13476
AT1G45191	BGLU1	0.000244035	-1.13445
AT1G18382	AT1G18382	0.00365021	-1.13366
AT2G19590	ATACO1	0.00179353	-1.13344
AT2G23560	ATMES7	0.00112009	-1.13258
AT4G32590	AT4G32590	5.58627e-09	-1.13223
AT3G48570	AT3G48570	3.65696e-05	-1.13127
AT2G24010	scpl23	0.0544758	-1.13045
AT2G44670	AT2G44670	2.02584e-06	-1.13044
AT2G32795	AT2G32795	0.00300952	-1.1292
AT5G02760	AT5G02760	2.4874e-08	-1.12886
AT4G38160	pde191	1.29212e-08	-1.12886
AT3G10700	GalAK	6.54851e-06	-1.12549
AT5G46350	WRKY8	0.031077	-1.12506
AT3G55310	AT3G55310	0.00371088	-1.12472
AT4G10280	AT4G10280	0.00773119	-1.12457
AT1G54290	AT1G54290	4.55638e-05	-1.12454
AT5G55930	ATOPT1	0.000194655	-1.12401
AT4G14520	AT4G14520	0.00325687	-1.12378
AT3G49660	AT3G49660	0.00263066	-1.12373
AT5G57760	AT5G57760	1.49511e-05	-1.12373
AT3G27010	TCP20	0.000567572	-1.12219
AT5G15760	AT5G15760	0.0247407	-1.12131
AT4G30230	AT4G30230	0.0448602	-1.12017
AT5G66440	AT5G66440	5.08675e-05	-1.1201
AT5G41860	AT5G41860	8.90241e-05	-1.11881
AT3G50570	AT3G50570	0.0120089	-1.11855
AT3G24315	AtSec20	4.53952e-06	-1.11833
AT2G42740	RPL16A	5.20998e-05	-1.11774
AT1G52347	AT1G52347	0.00123021	-1.11756
AT2G38260	AT2G38260	3.36536e-08	-1.11726
AT5G03240	UBQ3	1.98169e-11	-1.11661
AT5G45170	AT5G45170	9.56729e-08	-1.11618
AT2G42960	AT2G42960	0.000816789	-1.11552
AT1G15920	AT1G15920	6.42297e-06	-1.11522
AT4G30670	AT4G30670	4.16515e-06	-1.11514
AT2G19540	AT2G19540	1.50233e-09	-1.11491
AT3G55350	AT3G55350	6.60017e-05	-1.11422
AT4G23880	AT4G23880	0.014204	-1.11385
AT4G34620	SSR16	6.27143e-11	-1.11373
AT5G44510	TAO1	1.71963e-06	-1.11343
AT5G54240	AT5G54240	0.0854027	-1.11275
AT5G03610	AT5G03610	6.02356e-09	-1.11275
AT2G28760	UXS6	3.79685e-06	-1.1123
AT2G15970	COR413-PM1	5.89247e-07	-1.11151
AT1G22890	AT1G22890	3.07682e-05	-1.11131
AT5G40370	AT5G40370	9.96013e-09	-1.11109
AT2G21220	AT2G21220	0.035614	-1.11102
AT5G08100	AT5G08100	1.0076e-08	-1.10983
AT5G66510	GAMMA.CA3	5.64318e-08	-1.10947
AT1G18735	AT1G18735	3.66771e-06	-1.10874
AT3G51490	TMT3	0.00864782	-1.10872
AT5G15230	GASA4	6.3823e-11	-1.10848
AT4G02620	AT4G02620	1.01552e-07	-1.10828
AT3G25940	AT3G25940	0.00150701	-1.10699
AT2G26800	AT2G26800	2.1539e-09	-1.10627
AT1G75350	emb2184	1.73765e-08	-1.10623
AT3G27100	AT3G27100	3.29693e-05	-1.10594
AT3G55290	AT3G55290	6.45383e-06	-1.10551
AT1G01725	AT1G01725	0.00132016	-1.10527
AT2G15310	ATARFB1A	0.0566181	-1.10503
AT1G16590	REV7	0.00657667	-1.10431
AT1G60430	ARPC3	3.65696e-05	-1.10419
AT1G14210	AT1G14210	6.22139e-06	-1.10379
AT2G35470	AT2G35470	0.000183302	-1.10333
AT5G59990	AT5G59990	0.0440364	-1.10332
AT1G74020	SS2	4.82494e-08	-1.10221
AT1G18560	AT1G18560	0.000710062	-1.10184
AT5G17780	AT5G17780	0.0116668	-1.10175
AT5G59890	ATADF4	1.33321e-07	-1.10106
AT3G49760	AtbZIP5	0.0191181	-1.10095
AT1G14130	AT1G14130	0.00102727	-1.1009
AT4G29880	PIRL7	0.018278	-1.10088
AT4G37095	AT4G37095	0.0674409	-1.10057
AT2G03550	AT2G03550	3.96014e-08	-1.10051
AT3G26070	AT3G26070	9.52186e-09	-1.10042
AT5G43290	WRKY49	0.0748616	-1.09956
AT2G41530	ATSFGH	1.24835e-09	-1.0994
AT1G28620	AT1G28620	0.0598313	-1.09892
AT5G41850	AT5G41850	5.98806e-05	-1.09891
AT4G30800	AT4G30800	0.00340731	-1.09851
AT2G18480	AT2G18480	0.0091946	-1.09803
AT4G20170	AT4G20170	8.49205e-07	-1.09782
AT3G17609	HYH	7.81152e-05	-1.0976
AT1G59580	MPK2	6.93027e-07	-1.09729
AT5G49550	BLOS2	0.000637631	-1.09657
AT4G22150	PUX3	1.82449e-05	-1.0964
AT1G68780	AT1G68780	0.000107108	-1.09636
AT1G07485	AT1G07485	0.0240636	-1.09601
AT1G07490	RTFL3	0.0240585	-1.09601
AT4G33580	BCA5	3.94398e-05	-1.09415
AT1G17080	AT1G17080	1.49531e-08	-1.09389
AT5G01650	AT5G01650	6.96317e-09	-1.09353
AT1G31550	AT1G31550	0.00868511	-1.09349
AT3G59750	AT3G59750	0.0690598	-1.09273
AT5G52900	AT5G52900	4.4644e-05	-1.0924
AT5G07700	MYB76	0.0159536	-1.09238
AT5G47730	AT5G47730	3.18574e-05	-1.09186
AT1G17650	GLYR2	8.82624e-07	-1.09181
AT3G05190	AT3G05190	0.00728856	-1.09075
AT1G77290	AT1G77290	0.0204921	-1.0906
AT3G08610	AT3G08610	1.89339e-09	-1.0895
AT5G42300	UBL5	6.70469e-08	-1.08933
AT2G26340	AT2G26340	5.45373e-09	-1.08909
AT5G58640	AT5G58640	1.10903e-07	-1.08877
AT5G57340	AT5G57340	0.000166768	-1.0858
AT4G29220	PFK1	3.10451e-08	-1.08555
AT4G30996	AT4G30996	1.24058e-05	-1.08486
AT5G59700	AT5G59700	0.00160528	-1.08472
AT4G34770	AT4G34770	0.00524445	-1.08451
AT3G02560	AT3G02560	5.99841e-07	-1.08395
AT1G66690	AT1G66690	0.0882684	-1.08351
AT1G50020	AT1G50020	6.36407e-05	-1.08242
AT5G52570	B2	7.18296e-07	-1.08215
AT2G16740	UBC29	8.39508e-05	-1.08198
AT5G57020	NMT1	5.58772e-09	-1.08192
AT4G28820	AT4G28820	0.00704513	-1.08169
AT1G49310	AT1G49310	0.00863848	-1.08154
AT1G19397	AT1G19397	0.00548718	-1.08125
AT1G14185	AT1G14185	0.0999689	-1.08104
AT3G49910	AT3G49910	6.02836e-06	-1.07915
AT4G27900	AT4G27900	0.000122268	-1.07882
AT1G52720	AT1G52720	3.42779e-06	-1.07872
AT4G08040	ACS11	0.0337773	-1.07868
AT4G35060	HIPP25	2.33574e-06	-1.07863
AT5G54760	AT5G54760	1.09262e-09	-1.07823
AT4G23900	AT4G23900	2.2529e-05	-1.07751
AT3G32940	AT3G32940	1.57409e-07	-1.07697
AT2G33380	CLO-3	0.00763272	-1.07681
AT2G20240	AT2G20240	2.10088e-05	-1.07669
AT2G47940	DEGP2	1.62109e-08	-1.07665
AT3G47370	AT3G47370	3.22946e-08	-1.0758
AT5G44710	AT5G44710	0.000318309	-1.07562
AT4G11840	PLDGAMMA3	1.31603e-06	-1.07549
AT1G11990	AT1G11990	0.096076	-1.07529
AT1G33480	AT1G33480	1.00326e-05	-1.07466
AT5G18430	AT5G18430	0.00132618	-1.07456
AT5G44417	AT5G44417	0.00528918	-1.07339
AT5G39580	AT5G39580	0.0359523	-1.07276
AT1G27330	AT1G27330	0.000162326	-1.07271
AT3G07460	AT3G07460	3.07153e-07	-1.07264
AT4G17486	AT4G17486	2.29684e-07	-1.07249
AT4G28730	AT4G28730	3.67821e-05	-1.07148
AT1G62710	BETA-VPE	3.36757e-05	-1.07129
AT3G27110	AT3G27110	8.87522e-06	-1.07068
AT3G61950	AT3G61950	0.00081964	-1.07046
AT5G23840	AT5G23840	0.00426229	-1.07045
AT5G24420	PGL5	0.00177573	-1.06968
AT3G48350	AT3G48350	1.18268e-06	-1.06934
AT1G54540	AT1G54540	0.00187373	-1.069
AT5G10170	ATMIPS3	2.19563e-05	-1.06889
AT5G49850	AT5G49850	0.00207988	-1.06791
AT1G54180	BRX-LIKE3	7.96661e-05	-1.06696
AT4G04840	ATMSRB6	1.44621e-07	-1.06618
AT4G27090	AT4G27090	9.79956e-08	-1.06571
AT4G02420	AT4G02420	2.09301e-06	-1.06486
AT1G67430	AT1G67430	1.3684e-07	-1.06399
AT3G13510	AT3G13510	5.43258e-08	-1.06379
AT5G16790	THO7	0.0284121	-1.06319
AT5G45080	AtPP2-A6	0.00565978	-1.06294
AT4G11990	AT4G11990	0.0974379	-1.06271
AT1G53560	AT1G53560	5.48087e-06	-1.06241
AT5G18240	ATMYR1	3.63629e-06	-1.0624
AT1G01340	CNGC10	0.00878387	-1.06227
AT1G26945	KDR	1.15505e-05	-1.06155
AT2G12450	AT2G12450	0.0725939	-1.06048
AT3G26280	CYP71B4	1.20128e-05	-1.05984
AT3G56130	AT3G56130	4.71854e-08	-1.05895
AT3G58180	AT3G58180	0.000117581	-1.05891
AT5G45472	AT5G45472	1.56402e-06	-1.05754
AT5G52890	AT5G52890	0.00123075	-1.05733
AT2G27740	AT2G27740	0.000585807	-1.05663
AT2G14247	AT2G14247	0.00326222	-1.05588
AT3G12587	AT3G12587	0.0138281	-1.05573
AT1G72020	AT1G72020	4.34815e-07	-1.05547
AT5G04840	AT5G04840	0.0125482	-1.05455
AT4G19400	AT4G19400	0.0377093	-1.05409
AT4G14320	AT4G14320	1.10434e-07	-1.05403
AT1G25580	ANAC008	1.70267e-05	-1.05376
AT5G63990	AT5G63990	8.72601e-05	-1.05206
AT5G09250	KIWI	0.000103744	-1.05177
AT4G03500	AT4G03500	0.000645219	-1.05176
AT1G01225	AT1G01225	0.0466112	-1.05151
AT1G75110	RRA2	0.00938423	-1.05115
AT2G32940	2006-08-01	0.0437803	-1.05073
AT2G01930	BPC1	1.19935e-07	-1.05066
AT3G04960	AT3G04960	0.0155253	-1.05024
AT5G64380	AT5G64380	0.00028008	-1.04887
AT5G16410	AT5G16410	6.7712e-05	-1.04876
AT5G10820	AT5G10820	0.0024383	-1.04853
AT4G28025	AT4G28025	1.4005e-06	-1.0483
AT1G27385	AT1G27385	8.0304e-08	-1.04821
AT4G04695	CPK31	0.0222455	-1.04735
AT3G44620	AT3G44620	1.99049e-06	-1.04724
AT5G66170	STR18	2.77669e-07	-1.04687
AT1G67800	AT1G67800	5.21919e-05	-1.0467
AT3G15340	PPI2	0.0127039	-1.04618
AT4G20350	AT4G20350	0.0246212	-1.04577
AT4G24910	AT4G24910	0.0180163	-1.04577
AT5G45070	AtPP2-A8	0.0015234	-1.04576
AT3G61550	AT3G61550	1.72669e-06	-1.0454
AT3G50190	AT3G50190	0.0468316	-1.04517
AT1G76240	AT1G76240	2.30805e-06	-1.045
AT1G25098	AT1G25098	8.79588e-09	-1.04429
AT2G31450	ATNTH1	0.00104014	-1.04408
AT3G15810	AT3G15810	2.7022e-06	-1.04386
AT3G42150	AT3G42150	3.04441e-05	-1.04368
AT1G28150	AT1G28150	1.3802e-07	-1.04331
AT3G17640	AT3G17640	0.000151582	-1.04318
AT2G22330	CYP79B3	1.26227e-08	-1.04228
AT1G12230	AT1G12230	1.22287e-07	-1.04219
AT5G49210	AT5G49210	8.99604e-07	-1.04205
AT1G53080	AT1G53080	0.0520782	-1.04159
AT5G47030	AT5G47030	7.01213e-08	-1.04146
AT4G27470	RMA3	2.99923e-05	-1.04125
AT5G21020	AT5G21020	8.50887e-06	-1.0411
AT5G05790	AT5G05790	0.000387658	-1.04014
AT5G65030	AT5G65030	0.0986985	-1.03998
AT1G04940	TIC20	1.15984e-05	-1.03976
AT3G03490	PEX19-1	0.00078886	-1.03943
AT5G41670	AT5G41670	4.43103e-09	-1.03908
AT1G47580	AT1G47580	0.00200826	-1.03794
AT5G19440	AT5G19440	1.30032e-06	-1.03752
AT3G23390	AT3G23390	6.12601e-06	-1.03744
AT3G09050	AT3G09050	8.32061e-07	-1.0366
AT1G55270	AT1G55270	1.26888e-05	-1.03617
AT2G13580	AT2G13580	0.0210571	-1.03601
AT1G69325	AT1G69325	0.0630605	-1.03596
AT2G42210	OEP16-3	7.88057e-08	-1.03558
AT4G39800	MIPS1	6.02249e-09	-1.0352
AT4G03250	AT4G03250	0.000600258	-1.03485
AT4G39230	AT4G39230	0.0024706	-1.03436
AT1G75090	AT1G75090	0.0147182	-1.0335
AT5G56040	AT5G56040	3.58529e-08	-1.03295
AT5G18300	anac088	0.0129986	-1.03262
AT4G08930	ATAPRL6	0.00155054	-1.03214
AT3G66654	AT3G66654	3.70506e-07	-1.03153
AT1G48500	TIFY6A	0.0820595	-1.03082
AT1G08200	AXS2	1.80407e-07	-1.03069
AT1G22700	AT1G22700	9.47348e-09	-1.03059
AT5G61540	AT5G61540	0.000793707	-1.02993
AT3G27880	AT3G27880	0.00418183	-1.02951
AT1G26570	ATUGD1	0.000707643	-1.02938
AT5G60520	AT5G60520	0.00213274	-1.02849
AT3G20935	CYP705A28	0.0138408	-1.02776
AT4G35290	ATGLUR2	0.00281507	-1.02726
AT4G38960	AT4G38960	0.00308017	-1.02718
AT1G14190	AT1G14190	0.019243	-1.02692
AT1G68935	AT1G68935	0.0160098	-1.02653
AT4G22580	AT4G22580	8.55322e-06	-1.02484
AT3G44420	AT3G44420	0.0912633	-1.02387
AT2G39850	AT2G39850	9.31548e-09	-1.02343
AT2G41200	AT2G41200	0.00858451	-1.0234
AT4G14880	OLD3	1.23637e-07	-1.02311
AT4G18830	ATOFP5	0.00252922	-1.02267
AT5G27560	AT5G27560	3.0599e-05	-1.02262
AT4G30993	AT4G30993	3.7404e-06	-1.02248
AT1G56580	SVB	0.000943578	-1.02236
AT2G17120	LYM2	3.54585e-05	-1.02214
AT3G53540	AT3G53540	2.37632e-07	-1.02203
AT4G22758	AT4G22758	0.0353243	-1.02107
AT5G64000	SAL2	0.00889464	-1.021
AT5G60750	AT5G60750	0.000398119	-1.02025
AT1G70610	ATTAP1	1.24143e-06	-1.01977
AT1G75400	AT1G75400	1.4362e-05	-1.01936
AT4G24750	AT4G24750	7.45465e-07	-1.01935
AT1G76150	ECH2	1.13235e-07	-1.01931
AT3G49668	AT3G49668	1.24058e-05	-1.01863
AT4G29735	AT4G29735	3.84854e-06	-1.01821
AT2G25060	ENODL14	2.65294e-06	-1.01814
AT2G41475	AT2G41475	1.57413e-06	-1.01784
AT2G33590	AT2G33590	4.52706e-07	-1.01713
AT1G55510	BCDH.BETA1	0.000310198	-1.01707
AT5G25790	AT5G25790	0.0587893	-1.01688
AT1G30500	NF-YA7	0.00449812	-1.01687
AT3G56820	AT3G56820	0.00246541	-1.01644
AT4G31875	AT4G31875	0.0296993	-1.0159
AT5G26000	BGLU38	6.88588e-08	-1.01568
AT2G38000	AT2G38000	2.6617e-06	-1.01563
AT5G23770	DUF8	0.0337735	-1.01424
AT4G33310	AT4G33310	0.000423176	-1.01411
AT3G51820	ATG4	1.73292e-06	-1.01344
AT1G71970	AT1G71970	1.39166e-06	-1.01287
AT3G24927	AT3G24927	0.00282208	-1.0126
AT1G31160	HINT.2	8.10326e-06	-1.01248
AT2G24800	AT2G24800	0.0953713	-1.01242
AT5G34800	AT5G34800	0.00992978	-1.01224
AT5G57170	AT5G57170	3.44848e-06	-1.01172
AT5G23280	AT5G23280	2.47458e-06	-1.01171
AT4G35420	DRL1	0.000255869	-1.01171
AT5G27100	ATGLR2.1	0.00164034	-1.01169
AT2G34760	AT2G34760	0.0105138	-1.01096
AT5G14410	AT5G14410	0.00373966	-1.01051
AT2G20725	AT2G20725	4.91265e-08	-1.01033
AT5G51310	AT5G51310	0.0996973	-1.01027
AT2G38740	AT2G38740	8.45986e-05	-1.01003
AT3G46650	AT3G46650	0.00152726	-1.00982
AT1G14280	PKS2	4.83128e-05	-1.00967
AT1G19680	AT1G19680	1.16467e-06	-1.00964
AT1G14450	AT1G14450	3.33584e-06	-1.00944
AT4G22610	AT4G22610	0.00642811	-1.00915
AT1G69010	BIM2	0.000309218	-1.00881
AT1G30970	SUF4	3.90313e-07	-1.00836
AT2G39000	AT2G39000	2.95701e-07	-1.00824
AT1G53400	AT1G53400	2.05412e-06	-1.00781
AT1G73670	MPK15	8.10466e-07	-1.00778
AT1G11440	AT1G11440	0.000154413	-1.00756
AT1G33600	AT1G33600	9.85188e-07	-1.00731
AT1G48850	EMB1144	3.43563e-08	-1.00707
AT1G09600	AT1G09600	0.0652163	-1.00676
AT5G56660	ILL2	2.10088e-05	-1.00633
AT3G20090	CYP705A18	0.000913003	-1.00618
AT5G53280	PDV1	0.000759156	-1.00597
AT5G17610	AT5G17610	1.68656e-05	-1.00564
AT2G29130	LAC2	0.00895272	-1.00558
AT1G33080	AT1G33080	0.000326409	-1.00542
AT1G26340	CB5-A	1.77565e-05	-1.00455
AT1G08430	ALMT1	4.07041e-05	-1.00448
AT5G03455	CDC25	9.70079e-06	-1.0044
AT5G58120	AT5G58120	0.0068365	-1.0033
AT5G65840	AT5G65840	6.5705e-06	-1.00308
AT5G63540	ATRMI1	0.0790294	-1.00154
AT5G59150	ATRABA2D	0.000273619	-1.00146
AT5G51160	AT5G51160	0.0024728	-1.00133
AT1G78690	AT1G78690	0.00137851	-1.00091
AT1G76450	AT1G76450	1.14285e-06	-0.999956
AT1G11000	MLO4	4.19069e-05	-0.999092
AT2G24030	AT2G24030	0.0952254	-0.99885
AT1G04945	AT1G04945	2.6407e-05	-0.99839
AT1G01060	LHY	4.31824e-05	-0.998137
AT2G20930	AT2G20930	2.20936e-05	-0.997455
AT1G17600	AT1G17600	0.0654452	-0.997409
AT2G44120	AT2G44120	0.000645406	-0.997004
AT4G18930	AT4G18930	3.32136e-07	-0.996762
AT1G60630	AT1G60630	0.00625471	-0.996243
AT5G02150	Fes1C	0.0034741	-0.996197
AT1G07770	RPS15A	1.84844e-06	-0.995979
AT4G37700	AT4G37700	0.0289418	-0.995697
AT5G53070	AT5G53070	0.00312973	-0.995495
AT5G10730	AT5G10730	6.23844e-05	-0.995329
AT1G75460	AT1G75460	3.00928e-07	-0.994839
AT5G50200	WR3	0.000529001	-0.994832
AT2G32090	AT2G32090	3.67419e-06	-0.994784
AT1G51645	AT1G51645	0.00851713	-0.994434
AT5G39740	RPL5B	1.84836e-07	-0.994128
AT4G04614	AT4G04614	8.2469e-05	-0.994075
AT1G55152	AT1G55152	0.0206469	-0.993917
AT2G42670	AT2G42670	0.000104244	-0.993795
AT2G04900	AT2G04900	4.04546e-05	-0.993492
AT1G23060	AT1G23060	0.00583586	-0.993369
AT1G20070	AT1G20070	0.00250034	-0.993082
AT3G18773	AT3G18773	0.0316634	-0.992604
AT1G14430	AT1G14430	1.98236e-05	-0.992602
AT3G54480	SKP5	4.75605e-06	-0.991726
AT5G44390	AT5G44390	0.00234926	-0.991632
AT4G30760	AT4G30760	1.66659e-05	-0.990936
AT1G63980	AT1G63980	1.12808e-07	-0.990211
AT2G40640	AT2G40640	8.48491e-05	-0.990089
AT5G12050	AT5G12050	3.13626e-06	-0.989088
AT2G26540	HEMD	6.9078e-06	-0.988948
AT2G20724	AT2G20724	8.2469e-05	-0.988837
AT1G07590	AT1G07590	3.63738e-07	-0.988757
AT1G78040	AT1G78040	8.32934e-07	-0.988588
AT1G23100	AT1G23100	0.0267862	-0.98823
AT4G24370	AT4G24370	0.00100365	-0.988135
AT1G72450	JAZ6	0.00089744	-0.987838
AT3G14170	AT3G14170	0.00160528	-0.987835
AT3G52090	NRPD11	3.98419e-07	-0.987725
AT2G44360	AT2G44360	1.55117e-05	-0.987709
AT4G36910	LEJ2	0.000347302	-0.987494
AT5G19760	AT5G19760	3.93036e-05	-0.987491
AT1G13820	AT1G13820	2.19586e-07	-0.987289
AT3G13950	AT3G13950	0.0354839	-0.986926
AT5G18010	AT5G18010	0.0068178	-0.986408
AT1G21880	LYM1	7.27603e-08	-0.986002
AT1G75380	ATBBD1	6.28794e-05	-0.985553
AT4G33150	AT4G33150	1.74799e-05	-0.984828
AT5G52370	AT5G52370	3.94459e-05	-0.984828
AT4G30130	AT4G30130	0.0233742	-0.984814
AT1G65260	PTAC4	1.50331e-06	-0.98467
AT5G60640	PDIL1-4	2.78802e-08	-0.984192
AT4G04470	PMP22	6.88625e-05	-0.984091
AT3G06510	SFR2	1.62001e-06	-0.984058
AT1G33720	CYP76C6	0.0884464	-0.983891
AT3G55000	TON1A	4.57102e-06	-0.982547
AT2G18110	AT2G18110	7.05174e-07	-0.982539
AT2G30490	ATC4H	1.60713e-08	-0.982421
AT1G38065	AT1G38065	6.05241e-06	-0.981792
AT3G08900	RGP	0.0617582	-0.980739
AT1G62770	AT1G62770	6.43308e-05	-0.980567
AT5G24780	VSP1	0.000102777	-0.980406
AT5G14030	AT5G14030	9.10708e-07	-0.980077
AT4G19510	AT4G19510	7.42868e-06	-0.979839
AT3G10660	CPK2	0.00072417	-0.979224
AT1G67820	AT1G67820	0.0259487	-0.978161
AT2G48000	AT2G48000	0.00016816	-0.978137
AT1G66240	ATATX1	2.6169e-08	-0.977892
AT2G40480	AT2G40480	5.8017e-06	-0.97786
AT3G14172	AT3G14172	4.46672e-08	-0.977752
AT1G07170	AT1G07170	0.000143581	-0.977429
AT5G06730	AT5G06730	0.0670596	-0.977324
AT3G16190	AT3G16190	9.95691e-07	-0.976987
AT2G41500	EMB2776	4.94533e-06	-0.976356
AT2G43290	MSS3	8.44644e-05	-0.976332
AT4G03200	AT4G03200	1.32766e-06	-0.976211
AT5G23400	AT5G23400	0.00201429	-0.975756
AT5G07940	AT5G07940	1.13069e-05	-0.975674
AT3G57765	U2.3	0.0407103	-0.975598
AT2G22170	AT2G22170	8.78299e-06	-0.975495
AT1G28440	HSL1	9.47348e-09	-0.975249
AT2G32010	CVL1	4.2354e-06	-0.974847
AT2G22240	ATIPS2	1.231e-07	-0.974628
AT4G02640	BZO2H1	9.29217e-06	-0.974505
AT3G15690	AT3G15690	1.67536e-05	-0.974305
AT2G43710	FAB2	3.53376e-06	-0.973871
AT5G10320	AT5G10320	0.0161897	-0.973551
AT2G32070	AT2G32070	0.000624	-0.97287
AT1G16240	SYP51	1.00326e-05	-0.972546
AT2G01150	RHA2B	0.00025502	-0.9719
AT5G23130	AT5G23130	0.00105529	-0.971719
AT5G18245	AT5G18245	4.19069e-05	-0.971712
AT1G62920	AT1G62920	0.0187183	-0.971689
AT1G75060	AT1G75060	0.0172802	-0.971434
AT2G38640	AT2G38640	0.000221613	-0.971116
AT2G26210	AT2G26210	2.60984e-06	-0.97099
AT3G55005	TON1B	6.93027e-07	-0.970506
AT2G05510	AT2G05510	0.0376668	-0.970333
AT1G72430	AT1G72430	0.00113297	-0.970317
AT1G07300	AT1G07300	0.0158354	-0.970282
AT1G73410	ATMYB54	0.095235	-0.970084
AT5G11460	AT5G11460	0.00460438	-0.969854
AT1G70800	AT1G70800	0.0240571	-0.969824
AT5G18040	AT5G18040	0.0011001	-0.969327
AT2G18650	MEE16	0.0928462	-0.968339
AT5G16050	GF14.UPSILON	1.23179e-07	-0.968212
AT4G16060	AT4G16060	7.42868e-06	-0.968139
AT5G02420	AT5G02420	0.00782838	-0.967978
AT3G28480	AT3G28480	0.0041889	-0.967975
AT3G59010	PME61	4.152e-05	-0.9676
AT5G20050	AT5G20050	3.53376e-06	-0.967085
AT1G14860	NUDT18	0.00969604	-0.966946
AT2G46820	PSAP	7.18296e-07	-0.966668
AT5G15770	GNA1	0.0126827	-0.966442
AT3G55710	AT3G55710	0.000423987	-0.966091
AT5G59460	AT5G59460	0.00174021	-0.966049
AT5G66810	AT5G66810	3.35337e-05	-0.965782
AT4G11360	RHA1B	1.7633e-06	-0.965751
AT3G56800	CAM3	1.50031e-05	-0.964758
AT1G78870	UBC13A	4.86617e-06	-0.964664
AT5G42530	AT5G42530	0.000421409	-0.964385
AT4G14819	AT4G14819	0.0547066	-0.963901
AT4G11210	AT4G11210	0.0731212	-0.963816
AT3G16830	TPR2	3.86921e-07	-0.963767
AT3G61440	CYSC1	9.63951e-07	-0.963747
AT5G38000	AT5G38000	0.000555463	-0.963321
AT1G69270	RPK1	0.000123638	-0.963012
AT2G26070	RTE1	0.000779397	-0.962753
AT2G15570	ATM3	5.61449e-07	-0.962448
AT2G24290	AT2G24290	1.70225e-05	-0.962191
AT5G57700	AT5G57700	7.23723e-06	-0.96144
AT2G01505	CLE16	0.0160206	-0.960532
AT3G26180	CYP71B20	9.88e-08	-0.960502
AT2G26670	GUN2	3.99192e-07	-0.959712
AT5G04600	AT5G04600	4.10257e-06	-0.959137
AT1G66250	AT1G66250	0.0120083	-0.958252
AT1G60830	AT1G60830	0.00202637	-0.958206
AT1G75100	JAC1	1.54216e-06	-0.957222
AT3G14940	ATPPC3	1.22735e-06	-0.956776
AT1G59700	ATGSTU16	1.94376e-05	-0.956174
AT1G50900	GDC1	3.19948e-05	-0.956016
AT5G11020	AT5G11020	0.0601363	-0.955805
AT4G34555	AT4G34555	0.000177337	-0.955752
AT1G69526	AT1G69526	0.0322428	-0.955709
AT1G28670	ARAB-1	8.9254e-06	-0.955553
AT1G16190	RAD23A	8.60693e-06	-0.955022
AT3G56290	AT3G56290	1.63515e-05	-0.954798
AT3G02990	ATHSFA1E	0.020112	-0.954763
AT5G02020	SIS	0.0140888	-0.954754
AT4G29590	AT4G29590	1.94467e-05	-0.954638
AT2G30820	AT2G30820	0.0430795	-0.954469
AT4G36760	ATAPP1	1.59193e-06	-0.954399
AT4G05450	MFDX1	0.00179353	-0.954358
AT5G06610	AT5G06610	0.00363804	-0.954028
AT5G62380	NAC101	0.0829182	-0.95375
AT5G56590	AT5G56590	0.000826149	-0.953603
AT1G33120	AT1G33120	1.43741e-05	-0.953528
AT3G58730	AT3G58730	1.18028e-07	-0.953466
AT4G21780	AT4G21780	0.0837273	-0.953315
AT1G67920	AT1G67920	0.0794706	-0.953227
AT1G33140	PGY2	1.14202e-05	-0.953007
AT3G27050	AT3G27050	7.61976e-06	-0.952704
AT4G12120	SEC1B	0.0122832	-0.952641
AT2G19930	AT2G19930	0.00151924	-0.952527
AT5G20935	AT5G20935	0.00207464	-0.952188
AT2G19830	SNF7.2	3.58902e-07	-0.952154
AT1G79380	AT1G79380	7.94966e-07	-0.951998
AT2G45010	AT2G45010	1.81071e-06	-0.951486
AT2G23180	CYP96A1	0.00588449	-0.951233
AT5G42760	AT5G42760	0.000266789	-0.951119
AT3G16100	ATRAB7D	5.35418e-05	-0.950857
AT3G02830	ZFN1	2.33948e-06	-0.950799
AT2G19940	AT2G19940	4.43286e-05	-0.950795
AT1G24880	AT1G24880	5.76948e-08	-0.950751
AT2G43550	AT2G43550	2.26708e-05	-0.950141
AT4G03520	ATHM2	3.63008e-05	-0.950034
AT3G13120	AT3G13120	1.2823e-06	-0.949905
AT5G42730	AT5G42730	0.000751661	-0.949761
AT4G22745	MBD1	0.000489293	-0.94942
AT4G25270	AT4G25270	0.00404552	-0.949157
AT3G15110	AT3G15110	1.04377e-05	-0.948839
AT1G80280	AT1G80280	1.86786e-06	-0.948498
AT3G10113	AT3G10113	0.00041982	-0.948251
AT2G39170	AT2G39170	9.87119e-06	-0.947617
AT4G36150	AT4G36150	0.00980928	-0.947562
AT1G02816	AT1G02816	0.0017088	-0.947275
AT1G69280	AT1G69280	0.051356	-0.947206
AT5G03190	CPUORF47	7.11468e-05	-0.94657
AT5G56630	PFK7	1.34575e-05	-0.946386
AT2G14100	CYP705A13	0.000945627	-0.946284
AT2G21770	CESA9	0.0634759	-0.945916
AT5G56650	ILL1	3.00542e-06	-0.944909
AT5G16540	ZFN3	5.57583e-05	-0.944697
AT1G06010	AT1G06010	0.000757574	-0.944608
AT2G34560	AT2G34560	5.11029e-07	-0.944159
AT2G41190	AT2G41190	0.000986312	-0.943994
AT5G52660	AT5G52660	0.000170748	-0.943873
AT1G18810	AT1G18810	0.000576376	-0.943799
AT4G12880	ENODL19	3.91328e-05	-0.94372
AT1G68568	AT1G68568	0.0010737	-0.943584
AT1G11090	AT1G11090	0.0011001	-0.942652
AT5G46080	AT5G46080	0.0424925	-0.942573
AT2G21188	AT2G21188	0.00685006	-0.942536
AT2G01350	QPT	4.22432e-07	-0.941476
AT5G23240	AT5G23240	8.41141e-06	-0.941083
AT5G23040	CDF1	2.10216e-07	-0.940934
AT5G18490	AT5G18490	0.000112832	-0.940914
AT2G21140	ATPRP2	1.60079e-06	-0.940847
AT4G26288	AT4G26288	0.000200702	-0.939892
AT4G22233	AT4G22233	0.0926258	-0.93965
AT1G06290	ACX3	1.30883e-06	-0.939418
AT5G44582	AT5G44582	0.0027361	-0.93892
AT2G37600	AT2G37600	0.000525928	-0.938672
AT2G34610	AT2G34610	0.0106179	-0.937499
AT1G56590	ZIP4	3.47962e-05	-0.937284
AT3G19470	AT3G19470	0.0758207	-0.936604
AT2G02060	AT2G02060	0.0312094	-0.93637
AT1G71020	AT1G71020	1.49627e-06	-0.935405
AT4G00970	CRK41	0.04632	-0.93515
AT4G19100	PAM68	8.37857e-05	-0.935143
AT3G18485	ILR2	0.0851295	-0.934937
AT2G31280	CPUORF7	1.82928e-05	-0.934786
AT5G23920	AT5G23920	5.41022e-07	-0.934725
AT1G72100	AT1G72100	0.0650239	-0.934718
AT5G13180	NAC083	5.84621e-08	-0.934592
AT3G26300	CYP71B34	5.35078e-06	-0.934234
AT4G01440	AT4G01440	0.00114741	-0.933805
AT2G45210	AT2G45210	0.00276476	-0.933753
AT4G35770	DIN1	5.76407e-07	-0.932625
AT1G55360	AT1G55360	3.57236e-06	-0.931956
AT3G24430	HCF101	8.32061e-07	-0.931879
AT5G48790	AT5G48790	2.07628e-06	-0.931687
AT5G63140	ATPAP29	0.00718319	-0.931104
AT1G68570	AT1G68570	1.30032e-06	-0.931061
AT1G16840	AT1G16840	1.23662e-06	-0.931024
AT3G48750	CDKA1	1.82928e-05	-0.9308
AT4G10150	AT4G10150	0.0170436	-0.930744
AT5G27240	AT5G27240	0.00451164	-0.930509
AT3G18400	anac058	0.0202979	-0.930395
AT2G40475	AT2G40475	0.000651966	-0.929852
AT5G28750	AT5G28750	2.28702e-05	-0.929321
AT5G52450	AT5G52450	6.00527e-05	-0.928985
AT5G62430	CDF1	6.40221e-07	-0.92892
AT2G40935	AT2G40935	0.0578349	-0.928613
AT3G02555	AT3G02555	0.00210706	-0.92854
AT5G10860	AT5G10860	2.20247e-06	-0.927966
AT5G52190	AT5G52190	0.000381102	-0.927738
AT1G10830	Z-ISO	1.60688e-05	-0.927411
AT1G72140	AT1G72140	0.00923777	-0.927258
AT5G28770	AtbZIP63	2.02457e-05	-0.927145
AT5G11090	AT5G11090	0.000220985	-0.926651
AT4G36500	AT4G36500	0.00100027	-0.926146
AT5G05950	MEE60	0.000133898	-0.925971
AT4G23510	AT4G23510	0.045144	-0.925816
AT3G25520	ATL5	2.89502e-06	-0.925484
AT2G27450	NLP1	1.37918e-06	-0.925371
AT2G23780	AT2G23780	4.2441e-05	-0.925358
AT1G50520	CYP705A27	0.00791719	-0.925294
AT5G27430	AT5G27430	0.0198051	-0.925201
AT4G25050	ACP4	1.7906e-06	-0.924988
AT5G25210	AT5G25210	0.0047119	-0.923979
AT2G02780	AT2G02780	0.000259713	-0.923977
AT1G32550	FdC1	4.56432e-06	-0.923502
AT2G33585	AT2G33585	0.0048041	-0.923473
AT3G51180	AT3G51180	0.0234107	-0.923398
AT5G24230	AT5G24230	0.0975943	-0.923207
AT3G27430	PBB1	1.84518e-06	-0.922818
AT3G04950	AT3G04950	0.0202959	-0.92279
AT3G07760	AT3G07760	1.65448e-05	-0.92279
AT2G18040	PIN1AT	4.05681e-07	-0.922725
AT2G33815	AT2G33815	0.000237585	-0.922605
AT2G33810	SPL3	0.000237674	-0.922605
AT3G07470	AT3G07470	0.000407254	-0.922362
AT2G21560	AT2G21560	1.26888e-05	-0.92232
AT5G05580	FAD8	9.80341e-05	-0.921691
AT3G04210	AT3G04210	0.0578907	-0.92142
AT5G50760	AT5G50760	0.00282385	-0.921003
AT5G40970	AT5G40970	0.0210879	-0.920689
AT2G35850	AT2G35850	0.0580305	-0.920686
AT1G06110	SKIP16	4.85482e-06	-0.920255
AT1G52230	PSAH2	0.000197788	-0.920147
AT1G69970	CLE26	0.0454719	-0.919858
AT5G14660	PDF1B	4.82803e-05	-0.919766
AT4G33540	AT4G33540	0.000213387	-0.919451
AT4G18400	AT4G18400	0.0157428	-0.919147
AT5G25475	AT5G25475	0.000350451	-0.918756
AT4G14615	AT4G14615	0.000173411	-0.918198
AT1G16260	AT1G16260	4.99425e-05	-0.917508
AT5G57910	AT5G57910	0.0215313	-0.917348
AT5G24870	AT5G24870	8.62344e-05	-0.917207
AT2G41420	AT2G41420	0.000109222	-0.916979
AT3G18990	REM39	6.52007e-07	-0.916969
AT5G55710	AT5G55710	2.49689e-06	-0.916892
AT5G55125	AT5G55125	0.00366982	-0.91665
AT4G34588	CPuORF2	0.00448154	-0.915498
AT4G34590	GBF6	0.00448154	-0.915498
AT4G00525	AT4G00525	0.0199408	-0.915104
AT5G38710	AT5G38710	0.00632507	-0.915042
AT5G25170	AT5G25170	0.00034991	-0.914549
AT1G55300	TAF7	0.00373033	-0.91418
AT3G54430	SRS6	0.000325732	-0.913754
AT5G45470	AT5G45470	5.71152e-05	-0.913038
AT4G02900	AT4G02900	0.00127768	-0.912973
AT5G15220	AT5G15220	9.65382e-05	-0.912931
AT3G12320	AT3G12320	5.15603e-06	-0.912436
AT2G36840	AT2G36840	0.00477112	-0.911061
AT2G25100	AT2G25100	0.00769825	-0.91024
AT4G25672	CPuORF12	2.99108e-07	-0.909881
AT4G19030	NLM1	0.0275374	-0.909789
AT3G48780	ATSPT1	6.60194e-07	-0.909741
AT1G04180	YUC9	0.0352073	-0.909313
AT1G74100	ATSOT16	0.000357793	-0.909152
AT1G28570	AT1G28570	0.00217654	-0.908879
AT5G48810	ATB5-B	6.76697e-08	-0.908551
AT1G56720	AT1G56720	2.54462e-06	-0.908448
AT5G09630	AT5G09630	0.0982065	-0.908417
AT4G17160	RABB1a	0.013094	-0.908214
AT2G27402	AT2G27402	4.61254e-05	-0.908062
AT4G36800	RCE1	2.02802e-06	-0.907133
AT3G57200	AT3G57200	0.0311478	-0.907118
AT1G16750	AT1G16750	2.06181e-05	-0.907081
AT3G06470	AT3G06470	3.23996e-06	-0.906594
AT3G46000	ADF2	0.00232553	-0.906358
AT3G02380	COL2	7.51094e-05	-0.906248
AT2G27290	AT2G27290	3.71653e-07	-0.906199
AT4G01610	AT4G01610	0.000197182	-0.90582
AT1G71490	AT1G71490	0.000481889	-0.905785
AT3G55750	AT3G55750	0.000201745	-0.905727
AT5G12210	AtRGTB1	3.4584e-06	-0.905637
AT4G09750	AT4G09750	5.94908e-05	-0.905411
AT4G25670	AT4G25670	3.36381e-07	-0.905341
AT3G47510	AT3G47510	0.0152392	-0.905238
AT1G79660	AT1G79660	0.000729075	-0.905206
AT5G27290	AT5G27290	8.46029e-06	-0.904742
AT1G06080	ADS1	2.86726e-05	-0.904522
AT1G19330	AT1G19330	0.00267195	-0.904467
AT1G74950	TIFY10B	1.69634e-05	-0.903964
AT1G55265	AT1G55265	0.00089744	-0.903443
AT4G01090	AT4G01090	2.63356e-05	-0.90282
AT1G15730	AT1G15730	3.12251e-06	-0.90276
AT3G51840	ATSCX	6.89504e-07	-0.902729
AT4G13050	AT4G13050	0.000232356	-0.902162
AT1G24100	UGT74B1	6.17679e-06	-0.901845
AT3G55410	AT3G55410	9.11828e-07	-0.901709
AT5G54580	AT5G54580	9.52442e-06	-0.901612
AT2G28470	BGAL8	2.77669e-07	-0.901417
AT5G59780	ATMYB59	1.93072e-05	-0.901169
AT3G49120	ATPCB	1.44902e-05	-0.900691
AT3G52200	LTA3	8.70261e-06	-0.900501
AT2G39380	ATEXO70H2	0.00139335	-0.90031
AT5G12190	AT5G12190	0.000162614	-0.900302
AT3G58550	AT3G58550	0.000424238	-0.899895
AT3G57070	AT3G57070	5.07163e-05	-0.899767
AT2G47770	ATTSPO	0.0517139	-0.898893
AT1G75170	AT1G75170	0.000309255	-0.898765
AT2G33630	AT2G33630	2.90433e-06	-0.896976
AT3G22845	AT3G22845	0.00085553	-0.896897
AT1G68660	AT1G68660	5.25245e-05	-0.896848
AT1G61580	ARP2	3.91812e-05	-0.896161
AT1G12260	EMB2749	0.0035122	-0.895824
AT3G18780	LSR2	7.33383e-07	-0.895773
AT4G21410	CRK29	3.91812e-05	-0.894605
AT3G19660	AT3G19660	0.0581467	-0.894349
AT2G46540	AT2G46540	4.0839e-05	-0.894312
AT5G49170	AT5G49170	0.0122273	-0.894301
AT5G54940	AT5G54940	0.000398119	-0.894261
AT3G02950	THO7	9.33323e-05	-0.894116
AT2G43240	AT2G43240	0.00173692	-0.89405
AT1G19360	AT1G19360	9.93331e-05	-0.89398
AT3G12760	AT3G12760	1.09497e-06	-0.893051
AT3G11800	AT3G11800	6.93858e-06	-0.892377
AT1G02560	NCLPP5	4.59146e-06	-0.892193
AT3G54690	AT3G54690	3.6463e-06	-0.892005
AT3G56680	AT3G56680	2.88228e-05	-0.891656
AT3G57470	AT3G57470	7.18296e-07	-0.891574
AT2G28940	AT2G28940	0.0011819	-0.89132
AT3G08950	HCC1	0.001695	-0.890967
AT3G52070	AT3G52070	0.000387665	-0.890749
AT1G04295	AT1G04295	0.000359009	-0.890612
AT3G26900	ATSKL1	1.38593e-06	-0.890569
AT3G06020	AT3G06020	0.0178224	-0.889147
AT2G37975	AT2G37975	0.00884814	-0.889106
AT4G01680	MYB55	0.00912314	-0.888915
AT2G17705	AT2G17705	0.0100244	-0.888399
AT5G44520	AT5G44520	8.39456e-05	-0.888174
AT1G65320	AT1G65320	5.36885e-06	-0.887942
AT1G27440	GUT2	0.000159845	-0.88727
AT5G15790	AT5G15790	0.00428737	-0.88691
AT1G72530	AT1G72530	0.0411361	-0.886909
AT2G20815	QWRF3	0.000178988	-0.886743
AT5G10230	ANNAT7	0.0278055	-0.886627
AT2G25250	AT2G25250	3.62729e-05	-0.886349
AT1G49480	RTV1	4.59022e-06	-0.886239
AT2G36780	AT2G36780	0.0733578	-0.886141
AT4G17830	AT4G17830	4.19069e-05	-0.885856
AT1G80400	AT1G80400	4.55901e-05	-0.885232
AT1G79390	AT1G79390	0.000255294	-0.885193
AT4G18730	RPL16B	0.000211232	-0.884748
AT5G22860	AT5G22860	0.00196151	-0.884727
AT2G44060	AT2G44060	8.41725e-07	-0.884435
AT5G67500	ATVDAC2	1.49511e-05	-0.884312
AT2G43510	ATTI1	0.00128313	-0.883619
AT3G01260	AT3G01260	0.00895769	-0.88251
AT5G09520	AT5G09520	0.0145179	-0.882438
AT3G02020	AK3	3.31576e-05	-0.881619
AT5G26670	AT5G26670	0.0025901	-0.881482
AT4G21445	AT4G21445	0.00100509	-0.881364
AT3G58490	AT3G58490	3.67419e-06	-0.881139
AT1G69790	AT1G69790	0.0263914	-0.881001
AT5G53890	AtPSKR2	0.000307496	-0.880557
AT1G25290	ATRBL10	0.0054024	-0.880161
AT1G60000	AT1G60000	1.31859e-06	-0.879883
AT3G12030	AT3G12030	0.00214968	-0.879461
AT1G26640	AT1G26640	0.00013058	-0.879048
AT5G54140	ILL3	0.0367031	-0.878895
AT1G24320	AT1G24320	0.0619991	-0.878796
AT5G44569	AT5G44569	0.0380169	-0.878754
AT3G55960	AT3G55960	0.000125112	-0.878682
AT5G64342	CPuORF39	6.11557e-07	-0.878125
AT5G64341	CPuORF40	6.11557e-07	-0.878125
AT5G64340	SAC51	6.11557e-07	-0.878125
AT5G64343	CPuORF38	6.16603e-07	-0.878125
AT4G39300	AT4G39300	0.0041889	-0.87772
AT3G29410	AT3G29410	0.0722636	-0.877558
AT5G63030	AT5G63030	2.07168e-05	-0.877442
AT5G12870	ATMYB46	0.0781522	-0.87708
AT1G19530	AT1G19530	0.00725358	-0.876697
AT1G27120	AT1G27120	2.4594e-05	-0.876422
AT1G48240	ATNPSN12	4.95802e-05	-0.876086
AT2G36900	MEMB11	5.88898e-06	-0.875766
AT4G17890	AGD8	0.000385625	-0.875722
AT5G17400	ER-ANT1	0.00776098	-0.87567
AT5G67130	AT5G67130	9.49782e-06	-0.875534
AT5G23760	AT5G23760	0.00121572	-0.875278
AT1G70700	JAZ9	8.56045e-05	-0.874978
AT1G12780	UGE1	9.05246e-06	-0.874868
AT1G09415	NIMIN-3	0.00086264	-0.874232
AT5G39030	AT5G39030	0.010842	-0.874176
AT2G24645	AT2G24645	0.0146529	-0.873912
AT1G11905	AT1G11905	0.00371088	-0.873794
AT1G34842	AT1G34842	0.00466317	-0.873707
AT1G12244	AT1G12244	0.00591103	-0.873636
AT5G44562	AT5G44562	0.00275121	-0.873544
AT5G65140	TPPJ	0.0240086	-0.87353
AT5G19250	AT5G19250	3.31576e-05	-0.872885
AT1G52080	AR791	0.00311731	-0.872372
AT1G05150	AT1G05150	5.65057e-06	-0.872263
AT3G22231	PCC1	0.0622477	-0.871788
AT1G65490	AT1G65490	0.0160098	-0.871316
AT5G20090	AT5G20090	0.000745254	-0.870224
AT1G51640	EXO70G2	0.0241345	-0.869228
AT5G09290	AT5G09290	0.0160566	-0.869036
AT1G55260	AT1G55260	3.64112e-05	-0.868479
AT3G62330	AT3G62330	6.18498e-05	-0.868422
AT5G54160	OMT1	3.12251e-06	-0.868317
AT5G13360	AT5G13360	7.06685e-05	-0.868005
AT1G60740	AT1G60740	0.0674409	-0.867701
AT3G21390	AT3G21390	0.001426	-0.866836
AT4G35905	AT4G35905	0.0512689	-0.86682
AT3G60820	PBF1	1.27573e-05	-0.866669
AT1G54850	AT1G54850	0.0253091	-0.866469
AT5G09830	AT5G09830	0.0021758	-0.866384
AT2G42910	AT2G42910	3.47167e-05	-0.866368
AT5G14450	AT5G14450	0.00127364	-0.866048
AT5G59980	AT5G59980	0.00725358	-0.865702
AT5G50260	AT5G50260	0.091289	-0.865486
AT2G42130	AT2G42130	5.63132e-05	-0.86532
AT1G07870	AT1G07870	0.00256075	-0.865134
AT3G56460	AT3G56460	4.95573e-07	-0.86471
AT5G58060	ATGP1	6.98933e-06	-0.864448
AT5G25140	CYP71B13	0.0328923	-0.86427
AT4G18740	AT4G18740	0.00264085	-0.864182
AT2G44870	AT2G44870	1.00325e-06	-0.863864
AT1G12910	ATAN11	2.94552e-05	-0.863622
AT1G45545	AT1G45545	0.0923487	-0.863487
AT3G51710	AT3G51710	0.0680549	-0.863366
AT2G43030	AT2G43030	4.2237e-06	-0.863002
AT5G55050	AT5G55050	0.00697025	-0.862744
AT3G29360	AT3G29360	0.000201745	-0.86265
AT4G02610	AT4G02610	0.00232309	-0.862601
AT1G69572	AT1G69572	0.0053017	-0.862085
AT4G38730	AT4G38730	0.0011134	-0.862083
AT5G45275	AT5G45275	0.0307564	-0.862081
AT4G08300	AT4G08300	0.000769967	-0.861436
AT5G26940	AT5G26940	0.00236506	-0.861038
AT5G49410	AT5G49410	0.0377959	-0.860672
AT2G16380	AT2G16380	0.000249591	-0.860542
AT3G29180	AT3G29180	9.55794e-05	-0.860334
AT3G15040	AT3G15040	0.00125055	-0.86016
AT1G65980	TPX1	1.02578e-05	-0.85985
AT5G05980	DFB	3.20401e-06	-0.859804
AT4G13860	AT4G13860	0.00185273	-0.859745
AT3G03820	AT3G03820	0.0183206	-0.859649
AT5G60360	ALP	5.57234e-07	-0.859487
AT2G39760	ATBPM3	0.000357337	-0.859436
AT1G48440	AT1G48440	0.000145875	-0.859217
AT1G19220	ARF11	0.000166005	-0.858875
AT4G16400	AT4G16400	0.000342667	-0.858836
AT2G14660	AT2G14660	0.0117459	-0.858639
AT2G01450	ATMPK17	7.59178e-05	-0.85845
AT5G08050	AT5G08050	4.64834e-06	-0.858334
AT2G19580	TET2	0.00101004	-0.858221
AT2G26590	RPN13	0.000196635	-0.857799
AT1G38131	AT1G38131	5.64783e-05	-0.857637
AT1G56600	AtGolS2	0.0036803	-0.857109
AT4G12550	AIR1	0.00524532	-0.857101
AT3G52030	AT3G52030	0.000242536	-0.857065
AT3G02370	AT3G02370	0.0537849	-0.857061
AT4G03010	AT4G03010	0.0383753	-0.856821
AT3G47630	AT3G47630	0.000840773	-0.856741
AT3G56370	AT3G56370	1.28429e-05	-0.85567
AT1G69440	2007-08-01	0.0105318	-0.85544
AT4G34050	CCoAOMT1	0.000122914	-0.855384
AT4G25100	FSD1	0.000342312	-0.855115
AT4G13900	AtRLP49	0.00573938	-0.855006
AT5G17520	RCP1	1.72314e-05	-0.854999
AT5G48540	AT5G48540	0.0800937	-0.854855
AT3G01090	SNRK1.1	6.82403e-06	-0.854693
AT5G48300	ADG1	5.52395e-05	-0.854529
AT5G62470	MYBCOV1	0.000291603	-0.854405
AT4G24340	AT4G24340	0.0570892	-0.854292
AT4G16695	AT4G16695	0.000822736	-0.854123
AT1G71800	CSTF64	0.000264198	-0.85393
AT2G38750	ANNAT4	0.000387164	-0.853728
AT4G30950	FADC	0.000276544	-0.853522
AT1G24265	AT1G24265	0.0639742	-0.853359
AT3G56260	AT3G56260	0.0068701	-0.852974
AT2G21830	AT2G21830	0.00273153	-0.852451
AT5G13770	AT5G13770	4.9443e-05	-0.851884
AT2G46240	BAG6	0.0033758	-0.851708
AT1G48470	GLN1;5	0.0888762	-0.851386
AT1G72650	TRFL6	0.000914835	-0.851311
AT1G06960	AT1G06960	0.000305861	-0.851265
AT4G16410	AT4G16410	0.000325669	-0.851156
AT3G44450	AT3G44450	0.0208406	-0.850796
AT3G26640	LWD2	0.00253906	-0.850691
AT1G08530	AT1G08530	0.00821292	-0.850254
AT3G02150	TCP13	0.00196513	-0.849774
AT1G30510	ATRFNR2	6.47782e-06	-0.849687
AT1G64090	RTNLB3	1.26603e-05	-0.849535
AT5G49390	AT5G49390	0.0604399	-0.849437
AT5G49980	AFB5	6.71865e-07	-0.849185
AT1G26910	RPL10B	0.00155302	-0.848929
AT2G25964	AT2G25964	0.026477	-0.848763
AT1G14250	AT1G14250	0.00777972	-0.848124
AT5G63500	AT5G63500	0.00464487	-0.847991
AT3G57770	AT3G57770	0.0260513	-0.847413
AT3G52060	AT3G52060	0.000131141	-0.847312
AT4G19985	AT4G19985	0.00165127	-0.846818
AT5G01881	AT5G01881	0.0698749	-0.846747
AT1G17232	AT1G17232	0.0272131	-0.846724
AT2G23170	GH3.3	0.005032	-0.846667
AT5G53360	AT5G53360	0.0104044	-0.846639
AT5G58580	ATL63	0.0152851	-0.846346
AT3G50270	AT3G50270	0.000424835	-0.846294
AT1G65860	FMO.GS-OX1	7.02211e-06	-0.846271
AT3G26380	AT3G26380	0.00010239	-0.845939
AT2G17220	AT2G17220	5.06827e-05	-0.845671
AT5G44050	AT5G44050	0.0417665	-0.845638
AT4G35190	AT4G35190	0.0644848	-0.845497
AT5G42990	UBC18	0.000239404	-0.845492
AT1G18440	AT1G18440	0.000884777	-0.84478
AT5G09995	AT5G09995	0.00412385	-0.84463
AT3G53100	AT3G53100	3.34134e-05	-0.844341
AT4G29690	AT4G29690	0.0565614	-0.843679
AT1G64770	NDF2	2.14249e-06	-0.843302
AT2G46660	CYP78A6	0.0444891	-0.843164
AT3G49680	BCAT3	7.02329e-06	-0.842951
AT5G07710	AT5G07710	0.00820313	-0.842564
AT4G21110	AT4G21110	7.56406e-05	-0.842464
AT1G17750	AtPEPR2	0.0262661	-0.84206
AT2G04400	AT2G04400	1.32272e-05	-0.8417
AT4G14240	AT4G14240	1.94467e-05	-0.841679
AT2G22560	AT2G22560	0.00234201	-0.841648
AT5G14500	AT5G14500	0.000364967	-0.84148
AT5G59440	ATTMPK.2	8.26491e-05	-0.841004
AT1G27360	SPL11	0.00333172	-0.840496
AT3G21270	ADOF2	8.56184e-05	-0.840453
AT1G24130	AT1G24130	0.0867793	-0.840263
AT3G17680	AT3G17680	0.0181338	-0.839864
AT1G04190	TPR3	0.000183302	-0.839857
AT1G03950	VPS2.3	0.000923793	-0.8398
AT3G01130	AT3G01130	3.34134e-05	-0.83957
AT1G75770	AT1G75770	0.0425026	-0.838846
AT5G44410	AT5G44410	0.000356347	-0.838713
AT4G21020	AT4G21020	0.080875	-0.838136
AT3G13800	AT3G13800	0.000329724	-0.837841
AT5G14210	AT5G14210	1.37846e-05	-0.837788
AT5G44150	AT5G44150	0.0186888	-0.837706
AT1G14410	ATWHY1	0.00141399	-0.837672
AT2G20310	RIN13	0.00816392	-0.837654
AT3G13980	AT3G13980	1.03943e-05	-0.83736
AT5G44600	AT5G44600	0.00287599	-0.83736
AT3G49590	AT3G49590	5.97576e-06	-0.837327
AT1G21410	SKP2A	0.000426925	-0.837226
AT5G62480	ATGSTU9	0.0303624	-0.836256
AT1G30130	AT1G30130	1.39538e-05	-0.836043
AT3G27990	AT3G27990	0.000337031	-0.835773
AT1G33780	AT1G33780	7.56758e-05	-0.835562
AT3G09970	AT3G09970	0.000858956	-0.835547
AT2G37270	RPS5B	2.8632e-06	-0.835168
AT1G06070	AT1G06070	0.000152222	-0.834811
AT3G19860	bHLH121	1.39698e-05	-0.834263
AT2G17530	AT2G17530	0.000397288	-0.833814
AT1G69570	AT1G69570	0.00704513	-0.833487
AT1G54630	ACP3	1.6094e-06	-0.833409
AT5G44070	ARA8	0.000362508	-0.832776
AT4G06599	AT4G06599	0.000481682	-0.832655
AT5G44870	LAZ5	0.000240273	-0.832293
AT3G55150	ATEXO70H1	0.0325566	-0.832132
AT1G78230	AT1G78230	2.20869e-05	-0.831978
AT1G21100	AT1G21100	1.64336e-05	-0.831957
AT1G80640	AT1G80640	7.09622e-06	-0.831657
AT2G45450	ZPR1	0.00268804	-0.831499
AT1G72830	NF-YA3	0.0202115	-0.831425
AT1G58270	ZW9	1.3866e-05	-0.83135
AT5G64780	AT5G64780	0.015401	-0.83085
AT1G02220	ANAC003	0.0589224	-0.830849
AT3G60520	AT3G60520	0.00496135	-0.830531
AT2G45690	ATPEX16	0.00671473	-0.830331
AT5G51010	AT5G51010	4.49991e-05	-0.830037
AT5G05670	AT5G05670	0.00171677	-0.829381
AT1G05900	NTH2	0.00024176	-0.829126
AT1G55520	TBP2	0.000599162	-0.828815
AT1G74290	AT1G74290	0.0280053	-0.82871
AT4G19690	IRT1	0.0027779	-0.828433
AT5G61220	AT5G61220	0.000898109	-0.827862
AT4G15240	AT4G15240	0.00113297	-0.827829
AT5G15730	CRLK2	0.00270912	-0.827604
AT1G03300	DUF1	0.00859766	-0.827335
AT5G37360	AT5G37360	4.26984e-05	-0.827285
AT5G02670	AT5G02670	0.00406706	-0.826941
AT4G11150	TUFF	4.19202e-05	-0.82694
AT2G26170	CYP711A1	0.000410993	-0.826781
AT3G27120	AT3G27120	0.00520565	-0.826685
AT1G04290	AT1G04290	0.000488264	-0.826567
AT3G44890	RPL9	3.6147e-05	-0.82648
AT3G54366	AT3G54366	0.000181855	-0.826357
AT3G60910	AT3G60910	0.000404792	-0.826127
AT2G45440	DHDPS2	0.000129429	-0.825738
AT3G59540	AT3G59540	5.36713e-06	-0.82523
AT3G53240	AtRLP45	0.0105229	-0.82513
AT3G07690	AT3G07690	0.000548594	-0.824942
AT3G52920	AT3G52920	1.65875e-05	-0.824775
AT5G58920	AT5G58920	0.00126959	-0.824773
AT2G44770	AT2G44770	0.000135715	-0.824622
AT5G66300	ANAC105	0.00788694	-0.824436
AT5G67540	AT5G67540	0.00121131	-0.824201
AT2G27530	PGY1	0.00152907	-0.82399
AT2G38695	AT2G38695	0.0414454	-0.823935
AT1G54200	AT1G54200	0.00317382	-0.823875
AT1G01050	AtPPa1	0.000539085	-0.823684
AT4G13550	AT4G13550	0.000245826	-0.823675
AT1G48600	PMEAMT	4.41254e-05	-0.823638
AT1G26665	AT1G26665	0.000185716	-0.823604
AT1G48598	CPuORF31	4.4281e-05	-0.82358
AT5G23460	AT5G23460	0.080664	-0.823511
AT5G47000	AT5G47000	0.0191638	-0.823475
AT1G30880	AT1G30880	5.88898e-06	-0.823398
AT3G60490	AT3G60490	0.0378622	-0.823349
AT3G48890	ATMP2	0.000342312	-0.823248
AT1G70780	AT1G70780	1.36122e-05	-0.822958
AT1G70782	CPuORF28	1.36159e-05	-0.822958
AT1G60810	ACLA-2	3.50606e-05	-0.822715
AT4G15340	PEN1	0.00743124	-0.822087
AT5G58290	RPT3	5.11205e-05	-0.821869
AT1G52690	AT1G52690	0.0317559	-0.821591
AT4G24290	AT4G24290	0.000120457	-0.821539
AT5G20030	AT5G20030	0.0727605	-0.821391
AT4G36945	AT4G36945	0.00565791	-0.821235
AT2G47470	ATPDI11	3.12607e-05	-0.82062
AT3G16800	AT3G16800	7.49622e-05	-0.820481
AT5G63670	SPT42	0.000244354	-0.820418
AT1G78130	UNE2	0.00664361	-0.820013
AT5G15948	CPuORF10	0.000122426	-0.819695
AT5G15950	AT5G15950	0.00012241	-0.819695
AT1G20160	ATSBT5.2	0.000526234	-0.819512
AT1G58440	XF1	6.25306e-05	-0.819511
AT1G28400	AT1G28400	2.85791e-05	-0.819479
AT3G02300	AT3G02300	7.91471e-05	-0.818859
AT5G62540	UBC3	0.000447025	-0.818384
AT3G53900	UPP	0.000462219	-0.818356
AT1G61690	AT1G61690	7.54154e-06	-0.818021
AT5G05590	PAI2	0.000307324	-0.817945
AT4G37895	AT4G37895	0.00512853	-0.817757
AT3G52072	AT3G52072	0.00114632	-0.817288
AT3G20080	CYP705A15	5.01525e-06	-0.817184
AT5G32440	AT5G32440	0.000230052	-0.817021
AT1G19570	ATDHAR1	4.19202e-05	-0.816149
AT1G60470	AtGolS4	0.009638	-0.815917
AT3G10090	AT3G10090	0.00162498	-0.815378
AT4G12830	AT4G12830	0.00817487	-0.815283
AT3G47833	AT3G47833	0.0125269	-0.81502
AT1G18980	AT1G18980	0.00225701	-0.814909
AT5G53940	AT5G53940	0.00603246	-0.814853
AT2G22260	AT2G22260	0.0179943	-0.814697
AT5G28060	AT5G28060	1.58962e-06	-0.814655
AT2G43900	AT2G43900	4.41254e-05	-0.814317
AT1G65985	AT1G65985	0.0602103	-0.814214
AT1G09280	AT1G09280	0.000201559	-0.813903
AT5G52300	RD29B	0.0592438	-0.813552
AT3G22740	HMT3	0.00492118	-0.813159
AT5G16880	AT5G16880	7.39087e-06	-0.813081
AT3G59970	MTHFR1	2.78377e-05	-0.813075
AT5G35080	AT5G35080	0.000532333	-0.812923
AT5G07070	CIPK2	0.0363897	-0.812232
AT5G10160	AT5G10160	3.86039e-06	-0.81211
AT5G07000	ATST2B	6.18736e-05	-0.812092
AT5G09300	AT5G09300	0.00437855	-0.81206
AT5G66675	AT5G66675	0.0236716	-0.811082
AT5G25090	AtENODL13	0.00426311	-0.810394
AT3G07700	AT3G07700	2.10755e-05	-0.809847
AT1G67910	AT1G67910	0.0108016	-0.809669
AT3G47360	ATHSD3	0.0603519	-0.809495
AT3G03341	AT3G03341	0.0821578	-0.809466
AT4G37590	NPY5	1.44403e-05	-0.809402
AT1G01210	AT1G01210	0.0102344	-0.809187
AT5G65760	AT5G65760	0.000139603	-0.809087
AT5G27390	AT5G27390	0.000171703	-0.808798
AT5G24400	EMB2024	4.48926e-05	-0.808735
AT3G62310	AT3G62310	3.02785e-05	-0.80872
AT4G13950	RALFL31	0.0420007	-0.808617
AT5G61010	ATEXO70E2	0.00279225	-0.808603
AT3G11945	ATHST	0.00038433	-0.808377
AT1G69935	SHW1	0.000833857	-0.808149
AT5G42440	AT5G42440	0.00385143	-0.808043
AT4G05060	AT4G05060	0.00111051	-0.807892
AT1G31340	RUB1	0.000915868	-0.807825
AT2G29650	ANTR1	0.000589976	-0.80758
AT3G28270	AT3G28270	0.0164882	-0.807306
AT2G41210	PIP5K5	0.000976427	-0.807101
AT3G48670	IDN2	0.0006091	-0.807082
AT5G39950	TRX2	3.20475e-05	-0.80707
AT1G64355	AT1G64355	0.000212823	-0.806991
AT2G35650	CSLA07	0.00362725	-0.806921
AT4G14210	PDS3	5.65594e-06	-0.806756
AT2G41630	TFIIB	0.000309731	-0.806665
AT5G63135	AT5G63135	0.0304944	-0.806221
AT1G04340	AT1G04340	0.00990758	-0.806158
AT3G58700	AT3G58700	0.000141659	-0.80599
AT3G52520	AT3G52520	0.0953408	-0.805892
AT1G35516	AT1G35516	0.00038433	-0.8058
AT3G46010	ADF1	3.93036e-05	-0.805797
AT3G59630	AT3G59630	0.00534633	-0.805785
AT5G39600	AT5G39600	0.00884429	-0.805678
AT4G39150	AT4G39150	0.0011715	-0.805509
AT3G59780	AT3G59780	1.46316e-05	-0.805394
AT2G22000	PROPEP6	0.0906811	-0.805222
AT4G17880	AT4G17880	0.000223136	-0.805027
AT5G18060	AT5G18060	0.00124792	-0.804775
AT5G48655	AT5G48655	0.00409279	-0.80454
AT1G48950	AT1G48950	0.000907479	-0.804449
AT3G14290	PAE2	4.19202e-05	-0.804276
AT1G53180	AT1G53180	0.00176253	-0.804235
AT3G59600	NRPE8B	0.00570026	-0.803911
AT4G15780	ATVAMP724	0.000292604	-0.803707
AT3G13222	GIP1	7.30031e-05	-0.803474
AT3G09500	AT3G09500	0.000365832	-0.803309
AT2G46580	AT2G46580	0.00766317	-0.802973
AT1G01790	KEA1	7.98766e-06	-0.802881
AT1G08820	VAP27-2	2.10853e-05	-0.801783
AT2G39690	AT2G39690	0.0498119	-0.801475
AT1G52670	AT1G52670	7.59656e-05	-0.801055
AT4G23730	AT4G23730	0.000187638	-0.800967
AT3G63130	ATRANGAP1	2.842e-05	-0.80086
AT5G15900	TBL19	0.0757808	-0.800478
AT2G22640	HSPC300	0.0180746	-0.800247
AT5G56490	AT5G56490	0.067511	-0.800182
AT1G53890	AT1G53890	0.0330062	-0.799903
AT1G53870	AT1G53870	0.0330062	-0.799903
AT2G18400	AT2G18400	0.00395281	-0.799842
AT1G19660	AT1G19660	0.00036642	-0.799806
AT4G29420	AT4G29420	0.0078883	-0.799779
AT3G60040	AT3G60040	0.0901834	-0.799643
AT1G63360	AT1G63360	6.14474e-05	-0.799594
AT3G29270	AT3G29270	0.00276308	-0.799475
AT1G04170	EIF2.GAMMA	3.63008e-05	-0.799089
AT1G64200	VHA-E3	0.000395802	-0.799073
AT3G51895	SULTR3;1	4.65801e-05	-0.798954
AT3G27740	CARA	0.000163162	-0.798509
AT2G40460	AT2G40460	3.65122e-05	-0.798295
AT3G21480	AT3G21480	0.000992775	-0.798246
AT3G08990	AT3G08990	0.0601001	-0.798043
AT4G15010	AT4G15010	0.000333295	-0.79784
AT5G05100	AT5G05100	0.000100196	-0.797359
AT1G73180	AT1G73180	0.000637456	-0.797327
AT4G18220	AT4G18220	0.0164379	-0.797196
AT3G28345	AT3G28345	3.93859e-06	-0.79701
AT3G55280	RPL23AB	0.00228972	-0.796937
AT5G15520	AT5G15520	0.0107986	-0.796737
AT4G01935	AT4G01935	0.000174672	-0.796614
AT3G09690	AT3G09690	0.000194859	-0.796503
AT5G55910	D6PK	2.2424e-05	-0.796476
AT3G16950	LPD1	1.03943e-05	-0.796376
AT2G43180	AT2G43180	0.00343187	-0.796263
AT4G24160	AT4G24160	0.00652132	-0.795994
AT1G54030	MVP1	5.21701e-05	-0.795729
AT1G35330	AT1G35330	0.0833446	-0.795589
AT3G13060	ECT5	2.85039e-05	-0.795366
AT1G64750	DSS1(I)	1.07359e-05	-0.795314
AT3G59470	AT3G59470	0.00885454	-0.79531
AT4G27050	AT4G27050	0.00155465	-0.794989
AT5G58980	AT5G58980	0.00111463	-0.794946
AT5G16530	PIN5	0.0418319	-0.794598
AT1G02680	TAF13	0.00411498	-0.794505
AT2G03820	AT2G03820	7.5266e-05	-0.794034
AT1G12320	AT1G12320	0.00201032	-0.793775
AT4G22890	PGR5-LIKE.A	8.12249e-06	-0.793676
AT3G09900	ATRABE1E	0.00504099	-0.793633
AT5G62620	AT5G62620	0.0127276	-0.793532
AT1G15710	AT1G15710	0.00259325	-0.793489
AT5G35700	FIM2	0.000339307	-0.79348
AT4G23895	AT4G23895	0.000399008	-0.793199
AT1G32080	AT1G32080	7.38244e-06	-0.793113
AT2G46450	ATCNGC12	8.69285e-05	-0.792809
AT4G34920	AT4G34920	1.73101e-05	-0.792669
AT1G07070	AT1G07070	0.0140888	-0.792638
AT2G29960	ATCYP5	6.01848e-05	-0.792516
AT1G56440	TPR5	0.0229157	-0.792218
AT3G07568	AT3G07568	0.00227889	-0.792179
AT1G29530	AT1G29530	0.000609942	-0.792176
AT1G06040	STO	4.00841e-05	-0.792068
AT1G22850	AT1G22850	0.000132096	-0.791729
AT4G16444	AT4G16444	0.00199264	-0.791682
AT5G27470	AT5G27470	0.000168059	-0.791506
AT2G19582	AT2G19582	0.00308594	-0.791464
AT4G18640	MRH1	0.000910435	-0.791463
AT3G63210	MARD1	1.82928e-05	-0.791309
AT1G01190	CYP78A8	0.00424043	-0.7913
AT4G30240	AT4G30240	0.00779207	-0.791152
AT5G29000	PHL1	0.000968902	-0.791114
AT1G65660	SMP1	0.000107878	-0.791103
AT1G34844	AT1G34844	0.00895229	-0.79015
AT2G27090	AT2G27090	0.00355891	-0.790139
AT4G32130	AT4G32130	2.92928e-05	-0.79013
AT3G08520	AT3G08520	0.00114981	-0.789891
AT3G54085	AT3G54085	0.0217051	-0.789891
AT5G16150	PGLCT	4.84579e-06	-0.789758
AT3G56760	AT3G56760	0.00018295	-0.789625
AT1G70350	AT1G70350	0.07543	-0.789229
AT4G37680	HHP4	0.000119718	-0.788932
AT1G63420	AT1G63420	0.00867463	-0.788492
AT5G43330	AT5G43330	0.000116395	-0.788448
AT4G00490	BMY9	0.000345659	-0.788337
AT1G48630	RACK1B_AT	7.29609e-05	-0.788071
AT5G23820	AT5G23820	0.00130537	-0.788019
AT3G05670	AT3G05670	0.00013316	-0.787905
AT5G38650	AT5G38650	2.19563e-05	-0.787628
AT3G13230	AT3G13230	0.06389	-0.787507
AT1G72300	AT1G72300	0.000714394	-0.78687
AT5G57410	AT5G57410	0.00194712	-0.786745
AT2G41290	SSL2	0.00223747	-0.786512
AT2G14220	AT2G14220	0.080225	-0.786511
AT3G01670	AT3G01670	3.82093e-06	-0.786413
AT3G25130	AT3G25130	0.0428853	-0.785802
AT5G12260	AT5G12260	0.00173675	-0.78576
AT1G62380	ACO2	1.26002e-05	-0.785692
AT1G03250	AT1G03250	0.000277528	-0.785584
AT5G40420	OLEO2	0.0921438	-0.785387
AT3G23730	XTH16	0.0217866	-0.784916
AT4G02220	AT4G02220	0.000840808	-0.7849
AT3G56580	AT3G56580	3.13239e-05	-0.784788
AT4G40045	AT4G40045	0.00185288	-0.784664
AT4G32300	SD2-5	3.71368e-05	-0.784625
AT4G11240	TOPP7	6.71689e-05	-0.784307
AT5G05200	AT5G05200	5.20706e-05	-0.784187
AT5G06230	TBL9	0.000269278	-0.784182
AT2G31820	AT2G31820	5.90405e-05	-0.784045
AT1G02330	AT1G02330	9.26935e-05	-0.783844
AT5G48800	AT5G48800	0.00196651	-0.783824
AT1G43790	TED6	0.00215859	-0.783724
AT1G04530	TPR4	5.98088e-05	-0.783715
AT2G34850	MEE25	0.0779735	-0.783673
AT2G44310	AT2G44310	3.01109e-05	-0.783385
AT5G64180	AT5G64180	7.70011e-05	-0.78338
AT1G03820	AT1G03820	0.000554854	-0.783299
AT1G45050	ATUBC2-1	0.0285934	-0.782922
AT5G47890	AT5G47890	4.14002e-05	-0.782783
AT2G37120	AT2G37120	0.00295301	-0.78275
AT3G01280	VDAC1	0.000150083	-0.782672
AT5G57440	GPP2	0.00180665	-0.782594
AT2G24280	AT2G24280	9.29459e-06	-0.782574
AT5G43745	AT5G43745	0.000154413	-0.782504
AT2G16650	PRORP2	0.0135011	-0.782459
AT3G17440	NPSN13	0.00186174	-0.782293
AT4G27370	VIIIB	0.00910981	-0.781856
AT3G17520	AT3G17520	0.0682418	-0.781828
AT5G07690	MYB29	0.00075293	-0.781736
AT1G06210	AT1G06210	0.000287464	-0.781374
AT1G11120	AT1G11120	0.0964307	-0.781025
AT2G34690	ACD11	6.5161e-05	-0.780759
AT3G23880	AT3G23880	0.0985269	-0.780499
AT1G14160	AT1G14160	0.0425739	-0.779358
AT1G54390	ING2	0.00104503	-0.779197
AT4G37270	HMA1	1.67913e-05	-0.779154
AT1G09630	RAB-A2A	0.000649267	-0.779119
AT1G20470	AT1G20470	0.0182425	-0.778883
AT5G44560	VPS2.2	0.00395256	-0.778661
AT2G33510	AT2G33510	0.0163555	-0.778139
AT2G30270	AT2G30270	0.00492118	-0.778094
AT2G36330	AT2G36330	0.00391339	-0.778058
AT2G22122	AT2G22122	0.0084017	-0.778018
AT2G11240	AT2G11240	4.44416e-06	-0.777878
AT3G50760	GATL2	0.0400508	-0.777778
AT5G56850	AT5G56850	1.73279e-05	-0.77714
AT5G38980	AT5G38980	0.000118535	-0.776824
AT1G02350	AT1G02350	0.0553025	-0.776746
AT4G00240	PLDBETA2	0.00959612	-0.77671
AT1G05000	AT1G05000	0.00510576	-0.776687
AT3G54100	AT3G54100	0.000581361	-0.776485
AT5G26040	HDA2	0.00640143	-0.77638
AT1G19010	AT1G19010	0.0308286	-0.776252
AT5G66820	AT5G66820	0.0113659	-0.776181
AT2G27200	AT2G27200	0.0115178	-0.776076
AT5G18020	AT5G18020	0.00781833	-0.775737
AT5G17523	AT5G17523	0.00104841	-0.775661
AT1G60790	TBL2	0.00216102	-0.775027
AT4G35020	ATROP6	0.00187915	-0.774977
AT5G18410	PIR	2.30084e-05	-0.774942
AT2G19385	AT2G19385	0.0167971	-0.77479
AT5G25880	ATNADP-ME3	0.0690598	-0.774433
AT5G61240	AT5G61240	0.000127472	-0.774198
AT5G63460	AT5G63460	0.0021052	-0.773982
AT3G22630	PBD1	0.000328641	-0.773943
AT5G15530	CAC1-B	3.84788e-05	-0.773672
AT5G65660	AT5G65660	1.14585e-05	-0.773656
AT1G69230	SP1L2	0.0468648	-0.773523
AT5G38990	AT5G38990	0.000208472	-0.773306
AT3G15260	AT3G15260	0.00040909	-0.77212
AT3G51730	AT3G51730	3.49458e-05	-0.772044
AT3G03610	AT3G03610	0.0164714	-0.771865
AT1G09760	U2A'	0.000877387	-0.770961
AT2G31570	ATGPX2	0.00201032	-0.770916
[truncated: 1,076 more rows]

## Sheet: Up_in_prmt4a;4b
ID	Common Name	FDR	LogFC (prmt4a;4b/WT)
AT1G78360	GSTU21	0.00156632	6.3917
ATCG00520	YCF4	4.33607e-07	5.56667
AT4G15100	scpl30	0.00881871	5.55957
AT1G68510	LBD42	4.18789e-10	5.37458
AT4G31970	CYP82C2	0.000267618	5.02443
AT2G39030	AT2G39030	0.0172949	4.2226
AT4G26260	MIOX4	0.00411144	4.0126
ATCG00550	PSBJ	0.000304645	3.67138
AT1G32350	AOX1D	0.00428467	3.65882
AT1G75830	LCR67	0.00999745	3.57027
AT3G49620	DIN11	0.000314014	3.52747
ATCG00890	NDHB.1	1.74148e-06	3.47228
ATCG01250	NDHB.2	1.74148e-06	3.47228
ATCG00540	PETA	1.32024e-05	3.36727
ATCG00800	ATCG00800	0.000343243	3.31569
AT5G15360	AT5G15360	0.000193772	3.31308
AT5G10040	AT5G10040	0.000411393	3.13461
AT3G49630	AT3G49630	0.021428	3.03263
ATCG00020	PSBA	2.30369e-08	3.02388
AT2G14610	PR1	0.0188257	3.02099
AT1G72416	AT1G72416	2.10592e-06	2.95496
ATCG00920	RRN16S.1	4.12411e-09	2.94201
ATCG01210	RRN16S.2	4.11501e-09	2.94198
AT5G12030	AT-HSP17.6A	0.0097709	2.93224
AT3G46230	ATHSP17.4	0.000433891	2.92346
ATCG01180	RRN23S.2	1.50292e-09	2.88571
ATCG00950	RRN23S.1	1.54694e-09	2.8857
AT5G40990	GLIP1	0.0353947	2.87808
AT2G38240	AT2G38240	0.0119442	2.86655
ATCG00530	YCF10	0.000446244	2.86449
AT3G28917	MIF2	0.000815081	2.79375
ATCG00860	YCF2.1	0.000167349	2.73728
ATCG01280	YCF2.2	0.000167246	2.73728
AT2G01021	AT2G01021	2.39871e-09	2.73578
AT1G13608	AT1G13608	0.000347617	2.72115
AT1G28640	AT1G28640	1.21794e-05	2.69194
AT1G76062	MIR835A	0.000102685	2.68961
AT4G16015	AT4G16015	0.00228777	2.68118
AT2G46192	AT2G46192	0.000169901	2.66985
ATCG00780	RPL14	0.00640456	2.61085
AT4G37682	AT4G37682	0.000581039	2.60109
ATCG00040	MATK	0.0085033	2.59605
AT3G18250	AT3G18250	5.81779e-07	2.56698
AT1G15405	AT1G15405	8.81243e-10	2.56413
AT3G03660	WOX11	0.00236786	2.55653
AT5G55810	NMNAT	1.06266e-06	2.53764
AT1G77010	AT1G77010	0.00371208	2.51096
AT1G75166	AT1G75166	0.005834	2.50964
AT1G79860	ROPGEF12	3.86987e-05	2.50268
AT5G64395	AT5G64395	0.00296395	2.49322
AT2G41280	M10	0.00206401	2.47165
AT5G45770	RLP55	0.00182966	2.46076
AT1G28650	AT1G28650	4.67532e-05	2.45622
AT5G53144	AT5G53144	0.000531664	2.44657
AT1G19320	AT1G19320	2.33612e-06	2.4379
AT3G49551	AT3G49551	0.000939053	2.43411
AT1G53980	AT1G53980	0.0042001	2.42906
AT5G55490	GEX1	0.00879201	2.42884
ATCG01010	NDHF	0.00479528	2.42333
AT2G05518	AT2G05518	0.000202363	2.40457
AT5G01380	AT5G01380	0.00621069	2.39579
AT5G35525	AT5G35525	0.000329614	2.39116
AT1G34100	AT1G34100	0.014947	2.35945
ATCG01130	YCF1.2	3.41405e-06	2.35457
AT4G13570	HTA4	0.000112486	2.3455
AT5G42785	AT5G42785	0.000997096	2.30406
AT1G70860	AT1G70860	4.23465e-22	2.28557
ATCG00560	PSBL	0.0037361	2.28328
AT1G15520	ABCG40	0.0233501	2.27598
AT3G53250	AT3G53250	0.000119884	2.27431
AT3G52770	ZPR3	0.000638406	2.26653
AT3G20087	CYP705A17P	0.00828546	2.22509
AT4G33585	AT4G33585	0.00240162	2.22504
AT2G23270	AT2G23270	0.00310256	2.21803
AT2G43140	AT2G43140	0.00100252	2.20866
AT4G33970	AT4G33970	2.44167e-11	2.20545
AT3G23230	AT3G23230	0.0169559	2.20287
ATCG00430	PSBG	0.00393642	2.20113
AT5G40590	AT5G40590	0.0120573	2.19683
AT4G11690	AT4G11690	0.00216801	2.18738
AT1G54217	AT1G54217	0.000421611	2.1471
AT2G01010	AT2G01010	6.02011e-07	2.14234
AT1G15640	AT1G15640	0.00917691	2.13943
AT2G17830	AT2G17830	0.00183499	2.13825
ATCG00720	PETB	0.0053442	2.11481
AT1G04445	AT1G04445	0.00104315	2.1146
AT1G75750	GASA1	9.05327e-22	2.11264
AT2G40330	PYL6	3.82748e-06	2.11161
AT1G77870	MUB5	0.000219873	2.10608
ATCG01100	NDHA	0.0191048	2.09812
AT4G13575	AT4G13575	2.14024e-14	2.091
AT3G41768	AT3G41768	1.30574e-06	2.08795
AT4G14103	AT4G14103	0.00477301	2.08759
ATMG00040	ORF315	0.00023738	2.0832
AT2G15060	AT2G15060	0.0239747	2.07344
AT5G14920	AT5G14920	5.20935e-12	2.06832
AT1G15840	AT1G15840	0.0291678	2.06802
AT5G44820	AT5G44820	0.00198267	2.06416
AT5G02200	FHL	6.163e-05	2.06023
AT1G61667	AT1G61667	1.35848e-07	2.05979
ATCG00130	ATPF	0.000887819	2.05974
AT2G26220	AT2G26220	0.00105277	2.05206
AT5G38350	AT5G38350	0.000987164	2.0467
AT5G48430	AT5G48430	0.00885423	2.04319
AT4G18250	AT4G18250	0.000292798	2.04122
AT3G55890	AT3G55890	0.00231641	2.03622
AT4G24415	MIR824A	0.000660123	2.03558
AT3G07215	AT3G07215	4.05968e-09	2.03519
ATMG01390	RRN18	2.37735e-10	2.03438
AT1G53540	AT1G53540	0.0181573	2.03063
AT2G29010	AT2G29010	0.000265723	2.02065
AT5G06480	AT5G06480	0.0071594	2.01717
AT3G05880	RCI2A	5.67829e-15	2.00227
AT3G13277	AT3G13277	4.22162e-06	1.98476
ATCG00570	PSBF	0.0142858	1.97807
AT2G36307	ZPR4	0.00581291	1.96778
AT1G16930	AT1G16930	1.55759e-06	1.96139
AT1G26380	AT1G26380	0.000264034	1.95872
AT1G32928	AT1G32928	8.47008e-05	1.95789
AT2G07733	AT2G07733	0.00152605	1.95487
ATCG00680	PSBB	0.000102725	1.95455
AT1G03200	AT1G03200	4.45957e-05	1.95313
AT2G27800	AT2G27800	0.000211885	1.95081
AT4G28800	AT4G28800	0.00895141	1.94397
AT1G56060	AT1G56060	0.0177956	1.94008
AT3G61330	AT3G61330	0.00115939	1.93929
AT5G44010	AT5G44010	0.00273106	1.93511
ATCG01050	NDHD	0.0046559	1.93284
AT5G25910	AtRLP52	0.00181736	1.93237
AT1G30990	AT1G30990	0.0235192	1.92751
AT1G35230	AGP5	5.55155e-05	1.91292
AT3G44755	AT3G44755	6.41318e-06	1.90798
AT5G10140	FLF	2.30806e-12	1.90634
AT4G22214	AT4G22214	0.00467582	1.88923
AT5G55350	AT5G55350	0.0182059	1.88734
AT1G74200	AtRLP16	0.0133058	1.88437
AT1G63230	AT1G63230	0.000638944	1.88157
AT4G20290	AT4G20290	1.15075e-06	1.87993
AT1G62240	AT1G62240	9.13223e-06	1.87269
AT3G22450	AT3G22450	0.00715094	1.87229
AT1G03502	AT1G03502	0.00221146	1.86899
AT1G22110	AT1G22110	0.000435232	1.86475
AT1G53640	AT1G53640	0.00426748	1.8586
AT2G18000	TAF14	0.0175465	1.85665
ATCG00490	RBCL	2.044e-05	1.84938
AT4G13493	MIR850A	6.93443e-08	1.84789
AT1G12400	AT1G12400	1.60169e-05	1.84407
AT1G71520	AT1G71520	0.0169897	1.84042
AT5G08310	AT5G08310	2.04918e-05	1.83952
ATMG00490	ORF107C	0.0169559	1.83789
AT1G48710	AT1G48710	0.00209825	1.83712
AT4G13494	MIR863A	3.49612e-05	1.83055
AT5G13130	AT5G13130	0.0571842	1.82984
AT1G11265	AT1G11265	0.0023801	1.82607
AT4G39404	AT4G39404	0.0133072	1.82558
AT3G28857	AT3G28857	0.00199512	1.82267
AT2G19980	AT2G19980	0.00861917	1.82023
AT1G05400	AT1G05400	0.000264458	1.81889
AT2G07777	AT2G07777	2.08938e-05	1.81797
AT5G08185	MIR162A	5.99424e-10	1.81605
ATMG00580	NAD4	0.00574877	1.81548
AT4G17483	AT4G17483	0.013877	1.81428
ATMG01090	ORF262	2.24784e-06	1.81388
AT1G17090	AT1G17090	0.0112042	1.81311
AT4G25110	AtMC2	1.05327e-07	1.80476
AT2G37025	TRFL8	1.3679e-05	1.80051
AT1G68825	DVL5	0.00094099	1.8003
AT4G23200	CRK12	0.00240757	1.79958
AT5G62920	ARR6	1.87517e-05	1.79638
AT4G00460	ATROPGEF3	0.000657623	1.79621
ATCG00350	PSAA	3.49117e-05	1.79299
AT4G20770	AT4G20770	0.0110829	1.78215
AT1G26390	AT1G26390	0.0136065	1.78172
ATCG00270	PSBD	0.00143241	1.7763
AT3G57240	BG3	0.000179862	1.77222
AT3G02390	AT3G02390	0.000886945	1.77197
AT1G16510	AT1G16510	8.35471e-10	1.76785
ATCG01170	RRN4.5S.2	3.62479e-09	1.7676
ATCG00960	RRN4.5S.1	4.00205e-09	1.76695
AT5G65390	AGP7	1.54435e-13	1.76444
AT1G29465	AT1G29465	7.97244e-05	1.7626
AT1G49032	AT1G49032	6.02002e-08	1.7613
ATCG00120	ATPA	1.5064e-05	1.754
AT4G01897	AT4G01897	3.55263e-05	1.74572
ATMG01200	ORF294	9.87313e-06	1.74473
AT4G25190	QWRF7	0.00240219	1.74289
AT5G05440	PYL5	1.93905e-08	1.74109
AT1G07400	AT1G07400	1.14469e-05	1.73564
AT5G53870	ENODL1	0.0130125	1.73437
AT1G06930	AT1G06930	0.0138652	1.73324
AT1G11740	AT1G11740	1.18893e-07	1.72947
AT2G15840	AT2G15840	0.0531839	1.72889
ATMG00990	NAD3	0.00176451	1.7238
AT1G26410	AT1G26410	0.0128395	1.7204
AT5G44980	AT5G44980	0.0326021	1.72012
AT3G24400	AT3G24400	0.0493965	1.71486
AT2G01008	AT2G01008	3.28915e-08	1.71292
AT4G34790	AT4G34790	0.0509249	1.71281
ATCG00140	ATPH	2.37436e-05	1.71216
AT1G20990	AT1G20990	1.13492e-07	1.70631
AT2G37678	FHY1	8.35298e-06	1.70613
AT2G07751	AT2G07751	0.00196935	1.70579
AT3G25597	AT3G25597	0.00079433	1.70206
AT1G27020	AT1G27020	8.64098e-13	1.70057
AT2G33830	AT2G33830	2.40242e-12	1.70001
AT3G15420	AT3G15420	0.0235238	1.69026
AT5G45790	AT5G45790	0.000301153	1.68919
AT3G27500	AT3G27500	0.013165	1.68909
AT5G27440	AT5G27440	0.00286918	1.68292
AT3G54363	AT3G54363	0.00202452	1.68213
AT2G05300	AT2G05300	0.000470445	1.67477
AT5G64750	2001-04-01	0.00713588	1.67322
AT1G69920	ATGSTU12	0.0242303	1.67309
ATCG00280	PSBC	0.000237705	1.67302
AT1G66700	PXMT1	0.0241151	1.67285
AT2G23945	AT2G23945	0.0130889	1.66986
AT3G05770	AT3G05770	0.0418563	1.66699
AT1G58590	AT1G58590	0.000931439	1.66409
AT1G44608	AT1G44608	0.0218581	1.65913
AT1G45120	AT1G45120	9.02444e-07	1.65704
AT1G68500	AT1G68500	6.51779e-05	1.65667
AT3G22235	AT3G22235	1.04951e-05	1.65477
AT3G03370	AT3G03370	0.000303731	1.64812
AT5G40400	AT5G40400	0.00566992	1.64677
AT2G11270	AT2G11270	0.0378498	1.63985
AT3G62950	AT3G62950	3.76131e-07	1.63985
AT3G13782	NFA04	3.2896e-05	1.63784
ATMG00160	COX2	0.0548145	1.63305
AT3G56500	AT3G56500	0.00744771	1.63201
AT1G12080	AT1G12080	8.74056e-08	1.62666
AT5G35770	SAP	0.0237259	1.62405
AT5G35935	AT5G35935	5.11251e-09	1.62383
AT5G12920	AT5G12920	0.0173839	1.62332
AT3G22121	AT3G22121	5.01919e-16	1.62262
AT2G44570	AtGH9B12	0.00161265	1.61936
AT4G18510	CLE2	2.04949e-06	1.61753
AT2G35744	AT2G35744	0.00799591	1.61529
AT5G28360	ACS3	0.0237505	1.61337
AT3G22231	PCC1	0.00178674	1.61284
AT1G08630	THA1	3.38637e-07	1.61224
AT5G04238	AT5G04238	0.0386929	1.6122
ATCG00730	PETD	0.0410241	1.61043
AT5G63340	AT5G63340	0.00280902	1.60817
AT2G01760	ARR14	2.28577e-06	1.60797
AT3G50390	AT3G50390	0.0233636	1.60656
AT1G30845	AT1G30845	0.00588319	1.60648
AT1G55205	AT1G55205	0.0310271	1.6031
AT4G40090	AGP3	1.01148e-07	1.60241
AT1G58140	AT1G58140	0.00626746	1.59847
AT1G05135	AT1G05135	7.84815e-22	1.59838
AT3G16390	NSP3	1.01143e-13	1.59777
AT5G35926	AT5G35926	0.0267345	1.59631
AT1G14290	SBH2	4.49228e-08	1.59581
AT5G07500	PEI1	0.0582283	1.59172
ATMG01000	ORF114	1.34357e-06	1.59128
AT2G42730	AT2G42730	0.00401112	1.59049
AT4G23280	CRK20	0.0253598	1.59024
AT5G67020	AT5G67020	2.60793e-07	1.58972
ATMG00730	COX3	0.0126584	1.58966
AT5G37480	AT5G37480	4.49659e-06	1.58841
AT2G39620	AT2G39620	0.057619	1.58637
ATMG00520	MATR	0.00237726	1.58497
AT5G62165	AGL42	0.0523142	1.58291
AT4G31877	MIR156C	0.00107177	1.58167
AT1G36380	AT1G36380	0.00056527	1.58083
AT3G30737	AT3G30737	0.0112483	1.57619
AT4G03070	AOP1	0.000283728	1.57381
AT2G05753	AT2G05753	0.00435064	1.57356
ATMG00670	ORF275	0.0243114	1.57339
AT3G52530	AT3G52530	0.0161465	1.57336
AT5G37440	AT5G37440	0.00612195	1.56887
AT4G31380	FLP1	0.00280564	1.56661
AT3G06435	AT3G06435	0.010086	1.56479
AT5G14470	AT5G14470	0.0135558	1.56267
AT3G57760	AT3G57760	0.00518215	1.55756
AT5G45150	RTL3	0.0481634	1.55681
AT5G05435	AT5G05435	0.00028735	1.55559
AT1G50055	TAS1B	0.00138301	1.5554
AT3G59150	AT3G59150	0.00040293	1.55494
AT1G65541	AT1G65541	0.0354974	1.55459
AT2G05185	AT2G05185	0.00201772	1.55063
AT1G30850	RSH4	0.0399918	1.54356
AT4G28005	AT4G28005	0.0650933	1.54099
AT1G57980	AT1G57980	1.90379e-09	1.54011
AT1G72645	AT1G72645	8.43448e-09	1.53994
AT5G66110	HIPP27	9.52696e-05	1.53801
AT5G57625	AT5G57625	1.86213e-09	1.53771
AT1G62700	VND5	0.0104183	1.53756
ATCG01000	YCF1.1	0.0535537	1.53489
ATCG00340	PSAB	3.81726e-06	1.53336
AT2G13550	AT2G13550	3.09465e-05	1.53145
AT1G57610	AT1G57610	1.11909e-08	1.52913
AT5G10430	AGP4	1.4644e-13	1.52527
AT3G50140	AT3G50140	0.000144993	1.52451
AT1G21890	AT1G21890	0.030817	1.52386
AT2G22920	SCPL12	5.18109e-05	1.52378
AT2G11300	AT2G11300	0.000282753	1.5204
AT5G50562	AT5G50562	0.00110531	1.5199
AT3G03020	AT3G03020	7.29802e-06	1.51812
AT4G38010	AT4G38010	0.0171317	1.5165
AT1G74453	AT1G74453	0.00359333	1.51605
AT1G29418	AT1G29418	0.000212411	1.51562
AT5G05600	AT5G05600	1.36913e-11	1.51528
AT2G38570	AT2G38570	6.93443e-08	1.51462
AT2G31585	AT2G31585	6.16772e-05	1.51328
AT2G07674	AT2G07674	4.07998e-06	1.51327
AT3G29010	AT3G29010	0.0406797	1.51233
AT3G55500	EXPA16	1.5064e-05	1.51186
AT1G73770	AT1G73770	0.000881606	1.51116
AT2G10940	AT2G10940	6.1664e-16	1.51032
AT4G21065	AT4G21065	0.0417744	1.50949
AT4G14980	AT4G14980	0.0632395	1.50936
ATMG01010	ORF118	1.06789e-05	1.50762
AT1G28330	DRM1	4.28818e-11	1.50508
AT5G47060	AT5G47060	7.92603e-09	1.50493
AT1G25275	AT1G25275	3.87652e-21	1.50309
AT2G35980	NHL10	0.000757507	1.50252
AT4G13420	HAK5	2.59318e-06	1.50176
AT1G01453	AT1G01453	0.025328	1.50166
AT3G27630	AT3G27630	0.00192601	1.49787
AT3G21470	AT3G21470	0.0180881	1.49595
AT2G22980	SCPL13	5.69652e-10	1.49595
AT5G44610	MAP18	3.32954e-12	1.49562
AT3G22120	CWLP	8.0069e-15	1.49425
AT5G03552	MIR822A	0.00392091	1.49258
AT3G01516	AT3G01516	2.37668e-05	1.49007
AT4G00390	AT4G00390	0.0415063	1.48997
AT1G07390	RLP1	0.00219052	1.48927
AT5G51960	AT5G51960	4.05911e-05	1.48818
AT5G07560	GRP20	0.0104796	1.48688
AT5G56550	ATOXS3	0.000200273	1.48264
AT1G46768	RAP2.1	1.94996e-06	1.47995
AT5G35914	AT5G35914	0.0115813	1.47831
AT3G43955	AT3G43955	5.78114e-09	1.47645
AT1G18750	AGL65	0.000478029	1.47643
AT1G12090	ELP	8.95358e-17	1.47524
ATCG00150	ATPI	0.049156	1.47454
AT2G02910	AT2G02910	0.000168351	1.4744
AT2G06002	AT2G06002	0.0817729	1.47348
AT1G07175	AT1G07175	0.0870508	1.46969
AT2G44510	AT2G44510	0.00629177	1.46952
AT1G30550	AT1G30550	0.000198874	1.46762
AT2G40120	AT2G40120	3.60605e-05	1.46749
AT2G07687	AT2G07687	0.0313982	1.46685
AT2G03330	AT2G03330	7.31167e-05	1.46629
AT1G01046	MIR838A	0.0440943	1.46426
AT2G39675	TAS1C	8.12575e-05	1.46415
AT2G14900	AT2G14900	1.20425e-12	1.4625
AT2G20562	AT2G20562	0.0721131	1.46033
AT5G19800	AT5G19800	0.0803926	1.45775
AT4G40065	AT4G40065	0.00125796	1.45698
AT4G04990	AT4G04990	2.18139e-09	1.45566
AT4G05590	AT4G05590	0.000390476	1.45353
AT5G43050	NPQ6	0.000112492	1.45069
AT5G25340	AT5G25340	5.12663e-05	1.45045
AT5G43700	ATAUX2-11	9.05685e-15	1.44858
AT1G56150	AT1G56150	2.01936e-08	1.4462
AT3G25670	AT3G25670	0.0207581	1.44396
AT3G60280	UCC3	0.00179601	1.44305
AT2G15370	FUT5	0.00393027	1.43877
AT3G49330	AT3G49330	0.0336835	1.43537
AT5G35190	AT5G35190	8.71648e-07	1.43492
AT1G03935	AT1G03935	0.0331596	1.43486
AT1G32583	AT1G32583	0.0469172	1.43444
AT2G37830	AT2G37830	0.0810209	1.43347
AT4G21170	AT4G21170	0.0311553	1.4329
ATMG00090	ATMG00090	0.00381318	1.4317
AT2G44578	AT2G44578	0.0349888	1.43159
AT1G13410	AT1G13410	0.0379936	1.43036
AT4G37685	AT4G37685	0.0506	1.42891
AT3G52670	AT3G52670	0.0111324	1.4272
AT2G18440	GUT15	2.50041e-14	1.42478
AT2G47120	AT2G47120	0.0575111	1.42323
AT1G32310	AT1G32310	2.91549e-11	1.42173
AT1G36060	AT1G36060	1.95108e-05	1.42062
AT5G46440	AT5G46440	0.00781837	1.41983
AT2G30395	ATOFP17	0.0292855	1.41981
AT3G48020	AT3G48020	1.87182e-06	1.41934
AT5G57060	AT5G57060	0.000138429	1.41861
AT2G29525	AtIPCS3	0.00245696	1.41642
AT2G21180	AT2G21180	1.95864e-10	1.41639
AT4G25790	AT4G25790	0.00194557	1.4162
AT3G46300	AT3G46300	0.0964049	1.4106
AT2G46990	IAA20	0.0846969	1.41054
AT2G02980	OTP85	0.000960493	1.41047
AT1G53100	AT1G53100	0.0868411	1.40959
AT5G08490	AT5G08490	0.0552065	1.40829
AT1G29510	SAUR68	0.000541416	1.4042
AT3G15210	ATERF-4	3.79334e-19	1.40405
AT4G10400	AT4G10400	0.000721225	1.40216
AT2G28570	AT2G28570	1.42806e-07	1.40094
AT1G53035	AT1G53035	0.00245042	1.40033
AT2G15730	AT2G15730	0.000500369	1.39808
AT2G28330	AT2G28330	0.0662478	1.39608
AT2G07815	AT2G07815	0.00255521	1.39555
AT5G03345	AT5G03345	6.72825e-07	1.39376
AT2G34430	LHB1B1	3.3878e-12	1.39171
AT3G04720	PR4	9.58398e-08	1.39074
AT5G20640	AT5G20640	0.00143608	1.39055
AT1G76620	AT1G76620	0.00412651	1.39044
AT4G39110	AT4G39110	0.00235146	1.3904
AT2G01080	AT2G01080	7.52629e-16	1.38835
AT1G79770	AT1G79770	1.54728e-08	1.38807
AT3G49970	AT3G49970	0.0169589	1.38659
AT1G08310	AT1G08310	0.0143264	1.38647
AT3G13400	sks13	0.026864	1.38582
AT5G44860	AT5G44860	1.69784e-09	1.38274
AT4G12917	AT4G12917	0.00202426	1.38182
ATMG00020	RRN26	2.2133e-07	1.37746
AT3G41762	AT3G41762	2.92205e-05	1.37597
AT1G11055	AT1G11055	0.0110277	1.37472
AT2G39681	TAS2	1.18317e-05	1.37455
AT1G16905	AT1G16905	0.0890654	1.37395
AT3G61898	AT3G61898	0.0293633	1.3708
AT1G62150	AT1G62150	0.00436393	1.37064
AT1G70840	MLP31	3.27798e-06	1.37017
AT5G38730	AT5G38730	0.00346695	1.36795
AT2G01860	EMB975	6.87988e-06	1.36786
AT1G62760	AT1G62760	0.00500274	1.36785
AT1G33615	AT1G33615	0.0845592	1.36608
AT1G65484	AT1G65484	0.00370678	1.36607
AT1G07130	STN1	7.72775e-13	1.36388
AT1G02610	AT1G02610	0.0147533	1.3633
AT3G48100	ARR5	0.00136063	1.36008
AT4G10800	AT4G10800	0.00209174	1.35863
AT5G28145	AT5G28145	0.0159024	1.35665
AT4G08220	AT4G08220	7.61165e-05	1.35625
AT1G62720	AT1G62720	0.0826793	1.35616
AT1G07128	AT1G07128	2.51412e-12	1.35442
AT2G44280	AT2G44280	0.00144184	1.35352
AT4G16008	AT4G16008	0.00549958	1.35268
AT1G67620	AT1G67620	0.011828	1.35198
AT4G38840	AT4G38840	4.80451e-07	1.3519
AT2G28430	AT2G28430	7.83181e-05	1.35109
ATMG00180	CCB452	0.000638861	1.35067
AT1G03870	FLA9	2.13102e-10	1.35058
AT2G27770	AT2G27770	1.41918e-05	1.35031
AT1G66930	AT1G66930	0.0133454	1.35009
AT4G01320	ATSTE24	2.17326e-11	1.34871
AT2G07723	AT2G07723	1.23838e-05	1.34768
AT1G29430	AT1G29430	6.00656e-06	1.34748
AT2G26560	PLA.IIA	0.0526231	1.34706
AT5G65610	AT5G65610	9.92895e-06	1.34704
AT2G05510	AT2G05510	0.000194349	1.34654
AT3G26030	ATB'.DELTA	1.17596e-13	1.34524
AT4G25980	AT4G25980	0.00210223	1.34521
AT3G10300	AT3G10300	1.08538e-08	1.34502
AT3G48250	AT3G48250	0.00231828	1.34431
AT1G25470	AT1G25470	1.36298e-07	1.3427
AT1G25472	CPuORF54	1.36298e-07	1.3427
AT2G27580	AT2G27580	3.59661e-12	1.34253
AT3G16570	RALF23	1.40444e-16	1.34224
AT5G59200	OTP80	0.070544	1.34189
AT4G21610	LOL2	9.69855e-10	1.34162
ATMG00050	ORF131	0.0657381	1.3415
AT2G28990	AT2G28990	0.0107369	1.34106
AT3G49550	AT3G49550	0.00067088	1.33943
AT2G15880	AT2G15880	4.67387e-10	1.33807
AT3G50100	SDN1	0.00986112	1.33633
AT5G05390	LAC12	0.00536351	1.3361
AT5G20230	SAG14	0.000619855	1.33509
AT4G15280	UGT71B5	0.0795613	1.3348
AT4G36000	AT4G36000	0.0987068	1.33295
AT4G18720	AT4G18720	0.00159095	1.33249
AT2G12460	AT2G12460	1.04066e-07	1.33239
AT5G38100	AT5G38100	0.00245346	1.33222
AT3G49860	ATARLA1B	0.00461091	1.33091
AT3G47347	AT3G47347	0.0218971	1.32892
AT1G74340	AT1G74340	0.00148215	1.32809
AT1G06515	AT1G06515	6.24514e-06	1.32736
AT3G23610	DSPTP1	0.00297537	1.32731
AT5G14070	ROXY2	0.0220044	1.32673
AT3G22470	AT3G22470	0.0201598	1.32553
AT3G30775	ATPOX	0.000310027	1.32394
AT3G20420	RTL2	0.0146079	1.32375
AT2G32295	AT2G32295	0.000169901	1.3232
AT2G44735	AT2G44735	0.000140856	1.32294
AT2G22970	SCPL11	4.63091e-10	1.32294
AT3G23480	AT3G23480	0.00100024	1.31993
AT5G49610	AT5G49610	0.0435597	1.31972
AT1G53785	AT1G53785	3.99652e-15	1.31948
AT5G22920	AT5G22920	1.37064e-05	1.31936
AT3G53232	RTFL1	0.00221917	1.31899
AT1G73300	scpl2	0.00849666	1.31787
AT1G33350	AT1G33350	0.00529542	1.3178
AT2G41905	AT2G41905	1.38732e-05	1.31656
AT4G35540	AT4G35540	0.00999782	1.31212
AT1G13630	AT1G13630	0.00132264	1.3121
AT3G05080	AT3G05080	0.0334948	1.31187
AT4G31470	AT4G31470	0.00343438	1.31081
AT1G02405	AT1G02405	0.0543588	1.30864
AT4G34420	AT4G34420	0.0352361	1.30822
AT3G48160	E2FE	0.00990329	1.30722
AT5G41170	AT5G41170	0.0240911	1.30706
AT5G56747	AT5G56747	0.00135423	1.30704
AT3G26680	ATSNM1	4.13122e-06	1.30541
AT2G07774	AT2G07774	0.0154745	1.30511
AT3G27290	AT3G27290	0.0657799	1.30335
AT5G25250	AT5G25250	0.0359328	1.30295
AT4G14860	OFP11	0.00153311	1.30174
AT3G27770	AT3G27770	1.28419e-12	1.3006
AT4G37450	AGP18	2.06288e-08	1.29961
AT2G22730	AT2G22730	0.0163938	1.29556
AT5G44210	ERF9	1.04965e-11	1.29465
AT4G01920	AT4G01920	0.00772324	1.2933
AT4G15140	AT4G15140	0.000628462	1.29153
AT1G11380	AT1G11380	4.45431e-08	1.29064
AT1G18745	AT1G18745	0.00913944	1.2905
AT4G18197	ATPUP7	4.34956e-07	1.29043
AT2G07708	AT2G07708	0.0153887	1.28997
AT3G60540	AT3G60540	0.00107273	1.2886
AT4G18280	AT4G18280	1.85055e-10	1.28787
AT1G10070	BCAT-2	0.000157117	1.28733
AT2G19800	MIOX2	0.0192118	1.28702
ATCG01020	RPL32	0.0142895	1.28662
AT4G19645	AT4G19645	0.0242034	1.28571
AT2G07042	AT2G07042	9.03918e-05	1.2857
AT5G09970	CYP78A7	9.88607e-05	1.28568
AT1G70430	AT1G70430	0.0023316	1.28404
AT4G39366	AT4G39366	0.027021	1.28337
AT1G19020	AT1G19020	0.000425368	1.28324
AT5G18180	AT5G18180	0.010837	1.2823
AT3G20270	AT3G20270	0.00037257	1.28078
AT3G18320	AT3G18320	0.0015306	1.28049
AT5G24570	AT5G24570	6.03605e-11	1.28043
AT5G65495	AT5G65495	1.1613e-09	1.28029
AT2G14800	AT2G14800	0.0158467	1.28014
AT3G26920	AT3G26920	4.64615e-05	1.2798
AT4G32220	AT4G32220	0.000663926	1.27978
AT1G08890	AT1G08890	2.54043e-08	1.27977
AT5G61660	AT5G61660	3.37409e-07	1.27763
AT5G59950	AT5G59950	1.01143e-13	1.27761
AT3G17185	TASIR-ARF	4.63343e-07	1.27758
AT5G46220	AT5G46220	0.0474511	1.2775
AT2G42850	CYP718	0.0419047	1.2772
AT2G24040	AT2G24040	0.00317184	1.2771
AT5G22608	AT5G22608	0.00214994	1.27693
AT2G43050	ATPMEPCRD	0.0285319	1.27487
AT2G15240	AT2G15240	3.15284e-08	1.27462
AT1G02160	AT1G02160	3.40316e-13	1.27442
AT2G07712	AT2G07712	0.0190882	1.2737
AT1G55535	AT1G55535	0.000870152	1.27357
AT1G04240	IAA3	9.36234e-11	1.27227
AT2G43530	AT2G43530	2.28973e-06	1.27201
AT4G38580	FP6	1.89432e-09	1.27083
AT5G55360	AT5G55360	0.0509597	1.2681
AT4G33960	AT4G33960	3.09943e-06	1.26745
AT4G16515	RGF6	3.90094e-08	1.2657
AT4G15233	AT4G15233	0.00160447	1.26556
AT1G22530	PATL2	7.69256e-09	1.2654
AT3G28956	AT3G28956	0.0292178	1.26392
AT5G14330	AT5G14330	9.46342e-12	1.26384
AT4G20470	AT4G20470	0.0704706	1.26333
AT4G38092	AT4G38092	0.0726351	1.26284
AT1G09680	AT1G09680	0.0877128	1.25968
AT5G38200	AT5G38200	8.26597e-11	1.25918
AT5G45760	AT5G45760	0.000201426	1.2586
AT1G70460	RHS10	0.000257526	1.25691
AT2G15120	AT2G15120	0.000158072	1.25601
AT2G20835	AT2G20835	3.63806e-09	1.2556
AT4G19200	AT4G19200	6.0404e-15	1.2554
ATMG00330	TRNS.2	0.0617106	1.25536
ATMG00780	TRNS.4	0.0882227	1.25504
AT1G69760	AT1G69760	4.82866e-06	1.25443
AT5G26270	AT5G26270	5.44024e-07	1.25052
AT1G27290	AT1G27290	2.06288e-08	1.25041
AT3G25540	LAG1	1.31973e-06	1.25039
AT2G47670	AT2G47670	0.000274387	1.24896
AT5G67190	DEAR2	1.50052e-08	1.24862
AT1G14330	AT1G14330	6.46741e-09	1.24841
AT1G62880	AT1G62880	7.72221e-06	1.24651
AT4G27530	AT4G27530	0.0185609	1.24458
AT3G51600	LTP5	1.5104e-13	1.24306
AT1G75490	AT1G75490	2.17545e-07	1.24173
AT1G04660	AT1G04660	0.000442897	1.24161
AT3G13175	AT3G13175	0.00289666	1.24158
AT4G17440	AT4G17440	3.15579e-05	1.24013
AT2G47480	AT2G47480	0.00947385	1.23999
AT2G16880	AT2G16880	6.23022e-07	1.23993
AT4G38770	PRP4	2.72337e-10	1.23911
AT3G06125	AT3G06125	0.000105682	1.23901
AT1G63720	AT1G63720	0.00479847	1.23858
AT1G62500	AT1G62500	7.3027e-09	1.23763
AT3G25930	AT3G25930	8.31621e-06	1.23751
AT5G25240	AT5G25240	2.94903e-06	1.23705
AT1G68862	AT1G68862	0.00559714	1.2366
AT1G31840	AT1G31840	0.0744668	1.23654
AT4G13220	AT4G13220	9.69229e-07	1.2348
AT4G19890	AT4G19890	0.000409361	1.23405
AT1G29440	AT1G29440	0.00133773	1.23351
AT2G13910	AT2G13910	0.0915166	1.23341
AT2G26030	AT2G26030	1.20847e-06	1.23244
AT4G05070	AT4G05070	4.5851e-10	1.23151
AT1G55310	SR33	1.1987e-14	1.2296
AT5G10946	AT5G10946	0.070666	1.22896
AT4G01510	ARV2	0.00414027	1.22891
AT4G11330	MPK5	8.61259e-05	1.22874
AT3G07910	AT3G07910	1.34971e-11	1.22863
AT4G23870	AT4G23870	8.37866e-06	1.22838
AT1G14687	HB32	4.76e-05	1.22835
AT5G02540	AT5G02540	1.37523e-08	1.22729
ATMG00030	ORF107A	3.44978e-07	1.22639
AT1G68540	AT1G68540	0.0246384	1.22633
AT1G53260	AT1G53260	0.0973322	1.22527
AT3G47210	AT3G47210	0.0452386	1.22523
AT4G30490	AT4G30490	6.59194e-07	1.22469
AT3G50400	AT3G50400	0.000777512	1.22346
AT4G32450	AT4G32450	0.000333608	1.22212
AT2G48030	AT2G48030	1.36913e-11	1.22128
AT3G48185	AT3G48185	0.00197696	1.22111
AT1G55240	AT1G55240	0.00023504	1.22061
AT1G77200	AT1G77200	2.74918e-08	1.22021
AT2G11880	AT2G11880	0.0176581	1.21809
AT5G40830	AT5G40830	4.89912e-05	1.21784
AT4G10580	AT4G10580	0.0248586	1.2176
AT1G68770	AT1G68770	0.0902596	1.21742
AT2G15960	AT2G15960	3.012e-09	1.21695
AT4G23170	EP1	1.85423e-05	1.21675
AT5G01740	AT5G01740	4.77281e-07	1.21644
AT1G15800	AT1G15800	5.20272e-08	1.21636
AT5G18770	AT5G18770	0.00196935	1.21497
AT3G55510	RBL	0.000257526	1.21496
AT1G80180	AT1G80180	1.27339e-10	1.21463
AT5G64510	TIN1	0.0779357	1.21414
AT2G20880	AT2G20880	0.0993451	1.21411
AT5G16520	AT5G16520	1.34012e-09	1.21306
AT3G17050	AT3G17050	0.0559427	1.21246
AT2G28315	AT2G28315	0.00687019	1.21206
AT4G30820	AT4G30820	3.32408e-10	1.21118
AT2G22510	AT2G22510	1.0356e-05	1.20984
AT1G55760	AT1G55760	0.000315686	1.20971
AT2G34185	AT2G34185	0.0503815	1.20965
AT1G27670	AT1G27670	0.0104439	1.20829
AT3G58865	SADHU10-1	1.56901e-06	1.20762
AT3G23550	AT3G23550	0.0337055	1.20676
AT5G22270	AT5G22270	1.08104e-06	1.20586
AT4G27852	AT4G27852	9.98901e-11	1.20537
AT3G25010	AtRLP41	0.00377461	1.20481
AT5G11970	AT5G11970	1.0785e-14	1.20474
AT1G31173	MIR167D	0.00934694	1.20419
AT3G26612	AT3G26612	0.0151947	1.20339
AT1G36980	AT1G36980	3.65112e-11	1.20324
AT1G63990	SPO11-2	0.00251257	1.20281
AT1G25155	AT1G25155	0.00999782	1.2028
AT4G17245	AT4G17245	5.11251e-09	1.2014
AT3G59520	ATRBL13	0.00190782	1.20117
AT3G06420	ATG8H	0.000106603	1.20037
AT1G28310	AT1G28310	2.71785e-10	1.19941
AT3G58795	AT3G58795	9.87313e-06	1.19916
AT2G07671	AT2G07671	0.0320732	1.19898
AT2G43060	IBH1	5.35828e-10	1.19838
AT5G14870	CNGC18	0.0852328	1.19785
AT4G19980	AT4G19980	0.0611311	1.1974
AT3G15518	AT3G15518	4.6577e-05	1.19674
AT1G03700	AT1G03700	0.0779798	1.19561
AT4G27290	AT4G27290	0.0505794	1.19527
AT2G47840	AT2G47840	3.23206e-12	1.19525
AT3G50120	AT3G50120	0.0412448	1.19391
AT2G02150	AT2G02150	0.00708908	1.19388
AT2G25735	AT2G25735	0.0691398	1.19366
AT5G67600	AT5G67600	5.54806e-10	1.19362
AT1G08770	PRA1.E	6.38811e-09	1.19275
AT3G09250	AT3G09250	2.90759e-14	1.19058
AT5G02220	AT5G02220	0.0055604	1.19054
AT3G49840	AT3G49840	0.00424248	1.18939
AT5G56160	AT5G56160	0.007768	1.18864
AT1G21460	AtSWEET1	0.00472067	1.18856
AT4G26150	GATA22	6.17233e-06	1.18851
AT5G39520	AT5G39520	0.0136849	1.18824
AT5G40230	AT5G40230	0.0685898	1.18778
AT3G23260	AT3G23260	0.0553716	1.18676
AT5G59470	AT5G59470	0.0257127	1.18575
AT1G69543	AT1G69543	0.0425331	1.1857
AT4G02005	AT4G02005	0.0103902	1.18568
AT4G23270	CRK19	4.71832e-11	1.18428
AT5G48412	AT5G48412	5.65027e-05	1.18425
AT5G48410	ATGLR1.3	0.0314233	1.18327
AT3G54910	AT3G54910	0.000164182	1.18193
AT4G25740	AT4G25740	2.86783e-10	1.18127
AT4G33450	ATMYB69	0.00450777	1.18101
AT1G52550	AT1G52550	5.94551e-05	1.18075
AT2G45070	SEC61.BETA	1.63511e-11	1.18052
AT1G52240	ATROPGEF11	0.0280724	1.18029
AT1G76610	AT1G76610	9.5519e-05	1.18012
AT1G19730	ATH4	0.00109119	1.18009
AT5G27300	AT5G27300	0.00054839	1.17861
AT5G22875	AT5G22875	0.00240919	1.17841
AT3G61170	AT3G61170	0.0405812	1.17834
AT1G52825	AT1G52825	0.0514767	1.17772
AT1G67470	AT1G67470	0.0567484	1.17745
AT4G15660	AT4G15660	0.0995786	1.17726
AT2G23120	AT2G23120	2.58501e-09	1.17699
AT1G61860	AT1G61860	0.0327424	1.17526
AT1G53903	AT1G53903	0.0473287	1.17285
AT1G53885	AT1G53885	0.0473287	1.17285
AT2G46970	PIL1	0.0430289	1.17274
AT4G10845	AT4G10845	0.058303	1.17192
AT5G46100	AT5G46100	0.067936	1.17142
AT5G08760	AT5G08760	2.91777e-07	1.17141
AT2G42350	AT2G42350	1.0699e-05	1.17136
AT1G58100	AT1G58100	7.16844e-14	1.17094
AT1G52155	AT1G52155	0.045326	1.17021
AT4G15610	AT4G15610	1.91864e-11	1.17019
AT3G15700	AT3G15700	0.032843	1.17014
AT1G29330	ATERD2	0.000154696	1.17004
AT1G79840	GL2	2.54382e-13	1.16965
AT4G12470	AZI1	0.000177631	1.16757
AT2G37195	AT2G37195	0.029326	1.16755
AT3G58200	AT3G58200	0.0543922	1.16702
AT1G64660	ATMGL	5.91383e-07	1.16484
AT5G18680	TLP11	9.32615e-11	1.16421
AT5G66200	ARO2	2.58032e-12	1.16371
AT3G29760	AT3G29760	0.000215858	1.16333
AT1G24909	AT1G24909	0.0115598	1.16251
AT1G24577	AT1G24577	0.000621791	1.16213
AT3G01290	AT3G01290	1.38449e-08	1.16138
AT4G35390	AGF1	0.00099048	1.16056
AT1G13580	LAG13	0.00946525	1.16019
AT1G79245	AT1G79245	1.15341e-06	1.16011
AT3G10040	AT3G10040	6.61764e-06	1.15963
AT1G13910	AT1G13910	0.0345791	1.15954
AT2G15280	AT2G15280	4.53898e-06	1.15921
AT3G16220	AT3G16220	9.37262e-06	1.15774
AT2G27180	AT2G27180	0.0679128	1.15699
AT1G51940	AT1G51940	3.52749e-08	1.15672
AT4G23130	CRK5	0.0595721	1.15651
AT5G07620	AT5G07620	0.034712	1.15636
AT2G13650	GONST1	1.24335e-05	1.15576
AT3G60930	AT3G60930	1.11168e-08	1.15508
AT5G60460	AT5G60460	5.68264e-09	1.15502
AT1G02710	AT1G02710	1.53828e-05	1.15462
AT3G26980	MUB4	0.00383299	1.1544
AT2G30780	AT2G30780	1.02279e-05	1.15309
AT5G28300	AT5G28300	8.69129e-10	1.15215
AT2G28970	AT2G28970	0.0603395	1.15156
AT4G32280	IAA29	4.34729e-05	1.15117
AT1G13150	CYP86C4	0.0227632	1.15064
AT3G13438	SADHU7-1	2.10447e-12	1.15044
ATCG00630	PSAJ	0.0083588	1.15009
AT4G11845	AT4G11845	0.0168376	1.14921
AT1G53790	AT1G53790	0.0144096	1.1479
AT3G21650	AT3G21650	1.78848e-05	1.14698
AT2G38480	AT2G38480	2.33757e-06	1.14693
AT1G63295	AT1G63295	0.0109271	1.14417
AT1G13780	AT1G13780	0.00273001	1.14393
AT2G42870	PAR1	6.93514e-06	1.14357
AT3G61360	AT3G61360	0.011218	1.14293
AT3G28640	AT3G28640	0.0259343	1.14252
AT3G48920	AtMYB45	0.0295016	1.14216
AT2G35270	GIK	3.71581e-05	1.14077
AT4G36900	RAP2.10	2.09071e-08	1.14076
AT5G65420	CYCD4;1	0.0935362	1.14073
AT3G20810	JMJD5	1.12006e-05	1.1406
AT2G26355	AT2G26355	5.00234e-07	1.14028
AT2G35035	URED	0.0290952	1.13943
AT4G07960	ATCSLC12	0.0314315	1.1386
AT1G16500	AT1G16500	5.47309e-08	1.13753
AT1G20120	AT1G20120	0.025369	1.13695
AT4G38460	GGR	3.54048e-11	1.13647
AT4G02380	SAG21	1.57208e-09	1.13612
AT5G40030	AT5G40030	0.0964269	1.13566
AT2G14860	AT2G14860	0.000668795	1.13499
AT4G13615	AT4G13615	9.62912e-12	1.13365
AT3G05870	APC11	5.01206e-07	1.13335
AT4G38060	AT4G38060	4.16493e-05	1.13329
AT4G21620	AT4G21620	1.17211e-09	1.13273
AT5G11590	TINY2	0.00128549	1.13249
AT3G49950	AT3G49950	0.0127699	1.1323
AT3G50560	AT3G50560	0.000161503	1.13142
AT1G25083	AT1G25083	0.0156291	1.13067
AT1G67860	AT1G67860	1.25858e-09	1.12974
AT1G43800	AT1G43800	1.30349e-08	1.12914
AT5G40730	AGP24	3.87737e-08	1.12855
AT1G24807	AT1G24807	0.0179861	1.12833
AT2G18690	AT2G18690	0.00240204	1.12818
AT5G53740	AT5G53740	0.0295185	1.12796
AT3G06070	AT3G06070	0.00177481	1.12766
AT3G54490	RPB5E	0.000750047	1.12758
AT2G23310	ATRER1C1	1.64233e-08	1.12751
AT1G20890	AT1G20890	0.00147119	1.12716
AT3G43720	AT3G43720	5.90681e-10	1.12688
AT3G05890	RCI2B	2.28036e-06	1.12579
AT4G39364	AT4G39364	0.0219395	1.12286
AT2G27690	CYP94C1	0.0485223	1.12239
AT5G20860	AT5G20860	0.00892456	1.12137
AT3G46640	LUX	5.41697e-08	1.12082
ATMG00510	NAD7	0.0788072	1.12067
AT2G43375	AT2G43375	0.00777221	1.11973
AT2G14090	AT2G14090	0.0122734	1.1196
AT1G68360	AT1G68360	0.00149299	1.11895
AT5G41520	AT5G41520	6.59003e-11	1.11854
AT3G05370	AtRLP31	0.000313136	1.1181
AT5G57630	CIPK21	3.30857e-08	1.11807
AT1G71940	AT1G71940	0.002639	1.11789
AT3G44798	AT3G44798	0.0872474	1.11778
AT1G27950	LTPG1	1.3406e-12	1.11754
AT1G67365	AT1G67365	0.000763888	1.11712
AT5G16360	AT5G16360	0.037082	1.11651
AT5G27220	AT5G27220	0.0145513	1.11563
AT5G26622	AT5G26622	2.70121e-11	1.11525
AT1G29090	AT1G29090	0.00619556	1.11488
AT1G31130	AT1G31130	4.37073e-08	1.11218
AT4G27540	PRA1.H	3.39966e-05	1.11177
AT4G23030	AT4G23030	0.0275207	1.11153
AT5G24140	SQP2	0.00511878	1.11145
AT2G10405	AT2G10405	0.0255939	1.1112
AT1G52905	AT1G52905	5.09574e-09	1.11053
AT4G24015	AT4G24015	0.0359505	1.11033
AT1G14260	AT1G14260	0.0543922	1.10974
AT3G48590	HAP5A	1.41981e-10	1.10966
AT4G18590	AT4G18590	6.12979e-05	1.10936
AT2G36970	AT2G36970	6.52943e-06	1.10862
AT1G44890	AT1G44890	0.0688916	1.10813
AT4G15700	AT4G15700	0.00318478	1.10807
AT3G61350	SKIP4	0.000326736	1.10687
AT1G31258	AT1G31258	0.0697734	1.10594
AT2G38310	PYL4	8.39861e-08	1.10467
AT3G59068	AT3G59068	0.0237853	1.10463
AT2G01340	At17.1	3.71204e-10	1.10326
AT3G50350	AT3G50350	1.25858e-09	1.10314
AT5G51730	AT5G51730	0.000897741	1.10287
AT4G13572	AT4G13572	0.00287018	1.10269
AT1G02900	ATRALF1	1.13474e-07	1.10194
AT5G17860	CAX7	9.06666e-07	1.10167
AT5G07960	AT5G07960	3.07217e-10	1.10033
AT2G34420	LHCB1.5	2.47113e-09	1.09935
AT1G09645	AT1G09645	4.5541e-05	1.09923
AT3G47675	AT3G47675	0.0407833	1.0987
AT5G55990	CBL2	3.19068e-06	1.09786
AT5G07570	AT5G07570	0.0399718	1.09725
AT1G62975	AT1G62975	0.0100782	1.09703
AT4G21192	AT4G21192	0.0256626	1.09693
AT4G39955	AT4G39955	9.73792e-07	1.09684
AT2G23130	AGP17	9.35036e-05	1.09663
AT1G71060	AT1G71060	0.0470761	1.09606
AT5G05430	AT5G05430	0.0320519	1.09601
AT4G28300	AT4G28300	2.68046e-10	1.096
AT3G47340	AT-ASN1	0.000151799	1.09585
AT5G53810	AT5G53810	0.031274	1.09472
AT4G27630	GTG2	0.000317423	1.09451
AT4G31050	AT4G31050	0.00186891	1.09429
AT4G18140	SSP4b	2.20974e-05	1.09292
AT1G15125	AT1G15125	0.000174369	1.09276
AT2G01850	ATXTH27	1.49426e-12	1.09261
AT2G29070	AT2G29070	0.00912031	1.09208
AT4G25350	SHB1	0.0539061	1.09154
AT1G68340	AT1G68340	3.57079e-05	1.09044
AT4G09890	AT4G09890	0.00031132	1.08766
AT5G23100	AT5G23100	1.62419e-07	1.08756
AT5G59570	AT5G59570	1.5849e-05	1.08705
AT5G48630	AT5G48630	0.000131286	1.08687
AT2G40765	AT2G40765	1.05163e-08	1.08652
AT2G27400	TAS1A	0.0041219	1.08646
AT3G26550	AT3G26550	0.0642419	1.08644
AT4G17310	AT4G17310	9.05338e-07	1.08596
AT1G66400	CML23	0.0662062	1.0858
AT4G36920	AP2	9.52107e-10	1.08562
AT1G22330	AT1G22330	1.3406e-12	1.08534
AT2G29350	SAG13	0.0851829	1.08469
AT5G06265	AT5G06265	0.000750379	1.08465
AT4G35335	AT4G35335	7.7219e-07	1.08434
AT4G22680	MYB85	0.0314299	1.08392
AT2G03380	AT2G03380	0.0559582	1.08324
AT4G19990	FRS1	2.54306e-06	1.0824
AT4G29740	CKX4	0.000169427	1.08225
AT2G31141	AT2G31141	0.00339681	1.08219
AT2G05540	AT2G05540	3.64436e-07	1.08041
AT1G68585	AT1G68585	1.84074e-05	1.08032
AT5G27490	AT5G27490	0.00260574	1.08022
AT1G17780	AT1G17780	4.70545e-05	1.07945
AT3G44590	AT3G44590	9.01136e-11	1.07925
AT1G14590	AT1G14590	1.70437e-07	1.0792
AT4G36400	AT4G36400	1.26159e-06	1.07909
AT2G06925	ATSPLA2-ALPHA	1.86504e-06	1.07872
AT1G62480	AT1G62480	6.36777e-08	1.07863
AT2G15292	AT2G15292	2.95093e-06	1.07787
AT2G30945	AT2G30945	0.0259403	1.07749
AT2G41600	AT2G41600	8.71502e-06	1.07737
AT5G22730	AT5G22730	0.000478029	1.07708
AT5G03377	AT5G03377	0.0738707	1.07693
AT2G01870	AT2G01870	0.00111653	1.07654
AT2G21195	AT2G21195	7.20902e-09	1.07644
AT3G53140	AT3G53140	0.000169069	1.07633
AT3G26445	AT3G26445	0.0159844	1.0762
AT2G27130	AT2G27130	1.55759e-06	1.07601
AT2G01020	AT2G01020	4.55831e-07	1.07563
AT3G10930	AT3G10930	0.0279629	1.07525
AT4G18375	AT4G18375	0.0213402	1.07422
AT1G74520	HVA22A	1.60771e-06	1.07403
AT2G14890	AGP9	1.85664e-07	1.07392
AT5G47590	AT5G47590	1.6178e-06	1.07298
AT4G32030	AT4G32030	2.05834e-13	1.07229
AT5G42510	AT5G42510	0.00638105	1.07185
AT3G48720	AT3G48720	1.15617e-11	1.07155
AT5G59350	AT5G59350	0.000758573	1.07109
AT1G32210	ATDAD1	7.29802e-06	1.07093
AT1G01020	ARV1	0.00380223	1.07089
AT2G19080	AT2G19080	1.37753e-05	1.0706
AT1G70150	AT1G70150	0.00148678	1.0697
AT4G32150	VAMP711	7.7696e-09	1.06934
AT3G01940	AT3G01940	0.00297537	1.06909
AT4G13340	AT4G13340	4.17522e-05	1.06779
AT1G66140	ZFP4	1.17211e-09	1.06776
AT3G16330	AT3G16330	3.0985e-05	1.06773
AT3G05800	AIF1	4.07985e-09	1.06727
AT5G14380	AGP6	0.0719219	1.06721
AT1G04800	AT1G04800	4.32611e-09	1.06479
AT5G38895	AT5G38895	0.0319215	1.06463
AT1G11940	AT1G11940	7.34429e-05	1.0646
AT1G28200	FIP1	4.35724e-12	1.06425
AT5G06278	AT5G06278	0.0112414	1.06364
AT5G04330	AT5G04330	0.000549892	1.06354
AT5G13760	AT5G13760	3.62127e-09	1.06351
AT1G54730	AT1G54730	1.39084e-08	1.06347
AT1G57790	AT1G57790	0.0590331	1.0628
AT3G48115	AT3G48115	3.97305e-07	1.06229
AT2G18917	AT2G18917	0.000156172	1.06184
AT3G11010	AtRLP34	0.00385408	1.06181
AT1G67080	ABA4	1.05183e-05	1.06156
AT3G07520	ATGLR1.4	0.00125097	1.06146
AT1G49000	AT1G49000	0.00131386	1.06089
AT1G75240	HB33	1.19007e-08	1.06032
AT4G35480	RHA3B	6.02002e-08	1.06012
AT5G13240	AT5G13240	8.62968e-06	1.06012
AT3G04730	IAA16	6.0832e-10	1.05781
AT3G07000	AT3G07000	0.090058	1.05729
AT2G43350	GPX3	0.000104171	1.05728
AT3G60480	AT3G60480	5.2552e-07	1.05701
AT1G35110	AT1G35110	1.11292e-09	1.05534
AT3G22240	AT3G22240	3.24672e-05	1.0551
AT1G13460	AT1G13460	0.000166925	1.05461
AT5G28380	AT5G28380	0.0376035	1.05421
AT1G70505	AT1G70505	0.00560665	1.05414
AT1G50460	HKL1	4.16075e-10	1.05409
AT5G02060	AT5G02060	0.0359627	1.05404
AT1G22050	MUB6	0.00665886	1.05339
AT5G24580	AT5G24580	6.52648e-06	1.05326
AT1G80245	AT1G80245	3.91417e-07	1.0527
AT5G52630	MEF1	0.0336411	1.0525
AT3G10915	AT3G10915	8.43679e-07	1.05234
AT1G73260	ATKTI1	2.68295e-08	1.05227
AT1G72890	AT1G72890	0.000683076	1.05216
AT2G47360	AT2G47360	0.000288893	1.05205
AT5G62950	AT5G62950	0.000122586	1.05176
AT1G69380	AT1G69380	0.049433	1.05093
AT1G26650	AT1G26650	0.000584014	1.05062
AT1G22740	RAB7	0.000217755	1.05004
AT1G52660	AT1G52660	0.0898852	1.04979
AT1G28250	AT1G28250	0.000105363	1.0496
AT1G62350	AT1G62350	0.0935362	1.04914
AT4G32470	AT4G32470	3.98611e-09	1.04802
AT3G60410	AT3G60410	2.12974e-09	1.04756
AT3G21055	PSBTN	5.41627e-11	1.04752
AT4G37790	HAT22	8.63452e-07	1.04685
AT4G19140	AT4G19140	0.00064697	1.04592
AT5G28626	SADHU1-3	1.86913e-08	1.04573
AT5G65925	AT5G65925	6.0913e-06	1.04535
AT3G50620	AT3G50620	0.0134309	1.04442
AT1G66820	AT1G66820	4.17461e-09	1.04225
AT2G04230	AT2G04230	6.16772e-05	1.04199
AT1G49530	GGPS6	2.78111e-05	1.04114
AT5G22720	AT5G22720	0.00357772	1.04071
AT1G12630	AT1G12630	0.0368074	1.0404
AT5G66320	GATA5	5.40824e-09	1.04034
AT5G15970	KIN2	4.13242e-08	1.04017
AT5G48530	AT5G48530	3.91091e-05	1.03988
AT3G11100	AT3G11100	2.54718e-11	1.03982
AT1G69295	PDCB4	2.59658e-09	1.03953
AT4G10890	AT4G10890	0.000506509	1.03929
AT3G53360	AT3G53360	0.0579297	1.03904
AT3G13403	AT3G13403	0.0960248	1.03898
AT1G15010	AT1G15010	0.0537863	1.03853
AT3G29120	AT3G29120	0.0576941	1.03797
AT1G74120	AT1G74120	0.00504138	1.03713
AT5G04340	C2H2	7.76476e-06	1.03713
AT4G38820	AT4G38820	0.0331307	1.03704
AT4G38825	AT4G38825	0.0331185	1.03704
AT4G10130	AT4G10130	0.0251838	1.03703
AT1G61350	AT1G61350	4.64215e-07	1.03691
AT5G14690	AT5G14690	0.000279196	1.03675
AT1G78080	RAP2.4	2.03953e-10	1.03605
AT1G63460	ATGPX8	0.000363558	1.03574
AT5G54540	AT5G54540	3.86537e-10	1.03533
AT5G60840	AT5G60840	2.91549e-11	1.03507
AT3G58900	AT3G58900	0.000346717	1.03494
ATMG01080	ATP9	0.0259779	1.03449
AT2G03810	AT2G03810	3.56151e-05	1.03407
AT2G43340	AT2G43340	1.85726e-05	1.03374
AT1G54210	ATG12A	0.00754368	1.03364
AT3G63390	AT3G63390	9.69136e-09	1.03306
AT5G40190	AT5G40190	0.000345627	1.03305
AT3G13440	AT3G13440	3.86219e-10	1.03289
AT4G13110	AT4G13110	0.00436069	1.0327
AT4G17695	KAN3	9.59444e-05	1.03142
AT3G26510	AT3G26510	1.07241e-06	1.03128
AT3G43430	AT3G43430	2.29895e-05	1.03116
AT5G27420	CNI1	0.000468357	1.0304
AT2G33120	ATVAMP722	1.21768e-08	1.03009
AT4G22485	AT4G22485	4.93362e-05	1.03006
AT1G52315	AT1G52315	0.0759079	1.02985
AT2G23093	AT2G23093	0.0844191	1.02983
AT2G34500	CYP710A1	2.39497e-05	1.029
AT1G60660	B5.N5	0.00398083	1.02842
AT1G73177	BNS	0.0601986	1.02614
AT1G64710	AT1G64710	3.53072e-07	1.02579
AT5G36120	CCB3	6.23693e-06	1.02576
AT3G07390	AIR12	5.21915e-10	1.02538
AT2G46300	AT2G46300	0.0558196	1.02519
AT3G16770	RAP2.3	1.51487e-08	1.02515
AT3G16240	DELTA-TIP1	1.06582e-05	1.02463
AT3G60070	AT3G60070	0.0401843	1.0246
AT1G29025	AT1G29025	0.0419047	1.02426
AT1G22403	AT1G22403	8.38638e-05	1.02413
AT3G12502	AT3G12502	4.63523e-06	1.02403
AT5G49800	AT5G49800	1.82741e-06	1.02397
AT2G26520	AT2G26520	0.0362317	1.02395
AT1G06710	AT1G06710	0.00392207	1.02395
AT2G19450	ATDGAT	3.94622e-06	1.02367
AT1G09250	AT1G09250	1.42806e-07	1.0236
AT4G10310	HKT1	0.00340027	1.02341
AT2G01490	AT2G01490	4.9804e-08	1.02331
AT5G15410	DND1	1.33078e-08	1.02302
AT4G23220	CRK14	0.0575473	1.02296
AT3G26290	CYP71B26	4.5082e-07	1.02212
AT4G16670	AT4G16670	7.04946e-07	1.02185
AT5G25940	AT5G25940	1.6499e-09	1.02181
AT2G36950	AT2G36950	1.36014e-10	1.02164
AT2G14620	XTH10	0.0292178	1.02121
AT1G13050	AT1G13050	7.69832e-05	1.02113
AT2G18510	emb2444	4.37103e-09	1.02089
AT4G09970	AT4G09970	0.00236612	1.02036
AT5G16830	ATSYP21	9.98301e-09	1.01953
AT4G38680	CSDP2	7.27649e-09	1.01931
AT4G16380	AT4G16380	8.50285e-09	1.01909
AT1G30300	AT1G30300	0.000786495	1.0189
AT1G29930	CAB1	2.57046e-08	1.01866
AT3G03000	AT3G03000	3.84525e-07	1.01772
AT1G71130	AT1G71130	1.95444e-07	1.01747
AT3G26500	PIRL2	0.000948652	1.01708
AT5G11910	AT5G11910	8.47719e-05	1.01687
AT1G69460	AT1G69460	1.79988e-07	1.01662
AT2G09795	AT2G09795	0.000331799	1.01635
AT5G28150	AT5G28150	0.000306023	1.01629
AT1G01130	AT1G01130	0.00135216	1.01617
AT5G65180	AT5G65180	1.61161e-05	1.01611
AT3G41979	AT3G41979	2.83916e-06	1.01502
AT2G31800	AT2G31800	4.57168e-09	1.01484
AT2G01410	AT2G01410	1.09955e-09	1.01406
AT5G52650	AT5G52650	4.95853e-11	1.01372
AT4G29330	DER1	8.50285e-09	1.01336
AT4G08455	AT4G08455	6.15417e-07	1.01313
AT4G02820	AT4G02820	0.000148811	1.01308
AT5G43460	AT5G43460	6.76767e-08	1.01304
AT4G38550	AT4G38550	4.2887e-11	1.01297
AT2G37340	RS2Z33	2.59658e-09	1.01215
AT4G20362	AT4G20362	0.0698925	1.01205
AT1G03220	AT1G03220	1.69222e-10	1.01175
AT4G01750	RGXT2	0.0129917	1.01174
AT5G62370	AT5G62370	0.0895261	1.01132
AT5G16470	AT5G16470	1.69222e-10	1.01114
AT1G30750	AT1G30750	0.0205887	1.01
AT3G07425	AT3G07425	0.0471858	1.00953
AT2G47895	AT2G47895	0.0392721	1.00931
AT5G39890	AT5G39890	0.0100582	1.00848
AT1G21050	AT1G21050	7.37039e-07	1.00795
AT4G38552	AT4G38552	6.59003e-11	1.00784
AT5G16660	AT5G16660	2.34626e-11	1.00667
AT3G24760	AT3G24760	3.21502e-05	1.0063
AT3G25040	ERD2B	1.10945e-06	1.00579
AT1G30220	ATINT2	0.0187281	1.00555
AT1G10550	XTH33	0.057803	1.00446
AT5G43970	TOM22-V	3.65102e-09	1.0043
AT1G69587	AT1G69587	0.000133812	1.00378
AT2G09800	AT2G09800	0.00270273	1.00288
AT3G04500	AT3G04500	6.08838e-11	1.00264
AT5G16600	MYB43	0.010599	1.00135
AT5G43270	SPL2	8.46004e-08	1.00105
AT1G45163	AT1G45163	0.000412706	1.00085
AT1G45165	AT1G45165	0.00041259	1.00085
AT1G10140	AT1G10140	6.96049e-06	1.0004
AT1G02065	SPL8	0.000133219	1.00019
AT1G35112	SADHU2-1	1.57208e-09	0.999759
AT2G47130	AT2G47130	2.46067e-07	0.999428
AT4G22080	RHS14	0.0446886	0.998867
AT1G10720	AT1G10720	6.89046e-07	0.99858
AT1G67865	AT1G67865	4.90103e-08	0.998176
AT2G02180	TOM3	1.87825e-08	0.997986
AT2G32690	GRP23	1.62022e-06	0.997628
AT4G04880	AT4G04880	0.000756459	0.997207
AT2G38500	AT2G38500	0.0376333	0.995718
AT1G56700	AT1G56700	3.24575e-06	0.995435
AT4G36830	HOS3-1	0.00022857	0.995284
AT3G48510	AT3G48510	0.0179757	0.995243
AT5G44130	FLA13	6.83551e-06	0.994784
AT1G03730	AT1G03730	4.69229e-06	0.994694
AT1G79760	DTA4	0.000403906	0.994647
AT4G17800	AT4G17800	0.000145153	0.994146
AT5G65920	AT5G65920	0.00023356	0.994145
AT4G23470	AT4G23470	1.93344e-10	0.993912
AT1G08880	G-H2AX	6.75871e-10	0.99239
AT3G45400	AT3G45400	0.00781831	0.992343
AT1G20440	COR47	3.89207e-08	0.992008
AT4G19850	PP2-A2	0.0210998	0.991923
AT5G15960	KIN1	6.39543e-08	0.991524
AT4G39770	TPPH	0.0156022	0.991434
AT1G13609	AT1G13609	0.00385052	0.991419
AT2G35700	ATERF38	0.000559793	0.990895
AT4G33180	AT4G33180	9.68011e-09	0.990713
AT3G58590	AT3G58590	0.0891793	0.990394
AT1G54095	AT1G54095	0.0979371	0.990276
AT5G45720	AT5G45720	0.0227306	0.989998
AT3G63380	AT3G63380	0.000441744	0.989363
AT3G59030	TT12	0.0869193	0.989034
AT1G48770	AT1G48770	0.000359772	0.988534
AT5G15820	AT5G15820	0.0094878	0.988428
AT5G20900	JAZ12	2.13589e-11	0.988313
AT5G37000	AT5G37000	0.026122	0.987146
AT3G45980	H2B	3.70522e-11	0.987108
AT1G52290	AT1G52290	0.000265623	0.986607
AT5G66580	AT5G66580	3.41439e-08	0.986553
AT3G46385	AT3G46385	0.00960065	0.986431
AT5G15780	AT5G15780	1.20964e-08	0.986308
AT5G56544	AT5G56544	0.0700065	0.986162
AT1G31810	AFH14	6.30874e-08	0.985765
AT5G42100	BG_PPAP	7.82047e-09	0.98509
AT1G11700	AT1G11700	1.6808e-08	0.985048
AT1G62045	AT1G62045	2.47573e-05	0.984676
AT3G53500	At-RS2Z	4.30078e-10	0.984349
AT5G11540	AT5G11540	0.00020284	0.984279
AT4G22820	AT4G22820	1.50243e-09	0.983676
AT2G38530	LTP2	3.37787e-05	0.983443
AT5G04180	ACA3	0.0342559	0.982909
AT1G78100	AT1G78100	1.93235e-08	0.982752
AT3G59330	AT3G59330	0.0120806	0.982574
AT2G17450	RHA3A	5.84101e-07	0.982411
AT4G32290	AT4G32290	1.05163e-08	0.982267
AT3G07070	AT3G07070	0.0127289	0.982149
AT4G14342	AT4G14342	9.35829e-06	0.981535
AT4G03600	AT4G03600	0.00740592	0.981359
AT4G31510	AT4G31510	9.64058e-07	0.981286
AT5G24655	LSU4	0.00555093	0.981252
AT4G24590	AT4G24590	1.17658e-05	0.981068
AT2G17430	ATMLO7	0.0122036	0.980614
AT3G23175	AT3G23175	0.00169349	0.980399
AT3G58800	AT3G58800	0.0357391	0.980016
AT1G50290	AT1G50290	0.0256626	0.979821
AT5G43730	AT5G43730	0.00551355	0.978064
AT4G33560	AT4G33560	2.40352e-06	0.978027
AT5G28430	AT5G28430	0.000143794	0.977961
AT2G32280	AT2G32280	0.0053203	0.977934
AT1G29420	AT1G29420	0.0114788	0.977934
AT1G52620	AT1G52620	0.0327655	0.97769
AT2G29060	AT2G29060	0.00514286	0.976965
AT1G19980	AT1G19980	0.0481005	0.976734
AT5G40710	AT5G40710	0.0315854	0.976684
AT5G26700	AT5G26700	0.0920528	0.976506
AT1G51160	AT1G51160	2.0692e-08	0.976159
AT5G45350	AT5G45350	2.09272e-08	0.976021
AT5G60820	AT5G60820	0.00240563	0.975735
AT4G36260	SRS2	0.00041259	0.975262
AT2G18245	AT2G18245	6.71996e-07	0.975257
AT1G62510	AT1G62510	4.71485e-05	0.975027
AT5G06810	AT5G06810	0.00451571	0.974725
AT2G19780	AT2G19780	0.000359608	0.974613
AT1G61790	AT1G61790	3.74645e-08	0.974411
AT5G56420	AT5G56420	0.00346763	0.974104
AT1G69170	AT1G69170	0.0023868	0.97342
AT1G66740	AtSP7	0.00620046	0.97304
AT1G75760	AT1G75760	8.88888e-06	0.972975
AT1G06800	PLA-I{gamma}1	5.99302e-08	0.972891
AT5G44500	AT5G44500	3.35756e-07	0.972404
AT5G03350	AT5G03350	0.0269097	0.971626
AT5G48120	AT5G48120	5.13471e-06	0.971043
AT1G36940	AT1G36940	0.000154762	0.970976
AT1G60700	AT1G60700	0.0247915	0.970958
AT1G12290	AT1G12290	0.0041219	0.970103
AT2G26215	AT2G26215	0.0321255	0.97005
AT5G16080	AtCXE17	0.00675219	0.969735
AT4G28750	PSAE-1	3.67948e-09	0.969349
AT2G35945	AT2G35945	6.2091e-08	0.968808
AT5G23510	AT5G23510	0.00183526	0.968484
AT1G07090	LSH6	2.72403e-06	0.968262
AT4G14465	AHL20	2.53923e-06	0.968236
AT1G78260	AT1G78260	1.40052e-09	0.967905
AT4G30662	AT4G30662	0.000843257	0.96789
AT5G04280	AT5G04280	4.00637e-08	0.967323
AT5G07630	AT5G07630	8.31871e-05	0.966826
AT4G39838	AT4G39838	6.27414e-07	0.966649
AT1G34200	AT1G34200	7.37449e-05	0.966346
AT4G34970	ADF9	0.000899626	0.966119
AT2G43920	HOL2	6.21734e-08	0.965197
AT1G02310	MAN1	0.0870133	0.964718
AT2G30750	CYP71A12	0.00761024	0.964045
AT5G64100	AT5G64100	3.28466e-06	0.96397
AT3G19320	AT3G19320	0.0287273	0.963882
AT1G55990	AT1G55990	0.000288893	0.963564
AT2G45695	AT2G45695	0.000155613	0.963176
AT5G41800	AT5G41800	6.68217e-05	0.963173
AT3G57750	AT3G57750	0.00399137	0.962771
AT5G14570	ATNRT2.7	5.0138e-09	0.962565
AT4G26320	AGP13	0.000477071	0.962236
AT4G25410	AT4G25410	0.0247016	0.962076
AT3G11620	AT3G11620	4.55831e-07	0.961992
AT2G01970	AT2G01970	2.65478e-08	0.961543
AT3G01430	AT3G01430	1.32165e-06	0.960919
AT1G52220	AT1G52220	0.0022291	0.960721
AT1G06980	AT1G06980	0.0019623	0.960707
AT3G61180	AT3G61180	1.30513e-06	0.959891
AT5G14565	MIR398C	4.75355e-09	0.95979
AT1G70830	MLP28	1.09825e-06	0.959166
AT5G23230	NIC2	0.000558136	0.958966
AT1G31175	AT1G31175	1.48527e-05	0.957993
AT4G31930	AT4G31930	0.0624201	0.957747
AT4G00030	AT4G00030	1.57789e-08	0.956762
AT1G49750	AT1G49750	3.4834e-09	0.956717
AT5G41400	AT5G41400	3.6447e-07	0.956698
AT3G22320	ATRPABC24.3	1.05252e-09	0.956571
AT4G00238	AT4G00238	2.70624e-07	0.956102
AT1G11260	STP1	3.95616e-07	0.955933
AT1G76500	SOB3	0.000273758	0.955891
AT2G07717	AT2G07717	0.000237326	0.955855
AT2G07698	AT2G07698	0.000770125	0.955674
AT3G51325	AT3G51325	0.0701512	0.954812
AT1G13930	AT1G13930	5.98016e-07	0.954708
AT1G79900	BAC2	0.0357391	0.954319
AT5G63470	NF-YC4	5.7626e-08	0.953994
AT5G59180	NRPB7	0.000455272	0.953771
AT4G20000	AT4G20000	0.0129106	0.953659
AT5G07640	AT5G07640	0.0336835	0.953502
AT4G13510	AMT1;1	3.28915e-08	0.953079
AT1G20460	AT1G20460	0.000867766	0.952818
AT1G74680	AT1G74680	0.00198929	0.95212
AT4G13505	AT4G13505	3.2178e-08	0.95206
AT5G62720	AT5G62720	8.85381e-07	0.951989
AT4G18840	AT4G18840	0.0942636	0.95131
AT2G29900	PS2	0.000404146	0.951229
AT3G13570	At-SCL30A	1.00642e-07	0.951201
AT3G59070	AT3G59070	0.0714708	0.950734
AT1G74170	RLP13	0.000313665	0.949116
AT3G48800	AT3G48800	3.76082e-05	0.948569
AT4G37295	AT4G37295	0.050222	0.948042
AT1G47860	AT1G47860	1.19956e-06	0.947634
AT3G18170	AT3G18170	4.29389e-06	0.94756
AT5G43403	AT5G43403	0.0563095	0.947525
AT2G42310	AT2G42310	4.17799e-08	0.947237
AT4G32272	AT4G32272	1.46928e-05	0.947122
AT2G47450	CAO	1.03443e-08	0.94709
AT5G44580	AT5G44580	7.4877e-09	0.94694
AT1G65950	AT1G65950	8.09487e-06	0.945642
AT1G68620	AT1G68620	0.000211577	0.944996
AT5G28630	AT5G28630	0.0423971	0.944518
AT1G63260	TET10	0.00137345	0.943479
AT3G12920	AT3G12920	4.60453e-08	0.942844
AT3G57730	AT3G57730	0.0462706	0.942757
AT3G63160	AT3G63160	4.16309e-06	0.942271
AT1G29910	CAB3	2.88749e-09	0.94189
AT2G40230	AT2G40230	8.57343e-05	0.941817
AT2G43810	AT2G43810	0.000221474	0.940884
AT3G45290	MLO3	0.00144597	0.940623
AT4G35030	AT4G35030	0.0176564	0.940589
AT3G20470	GRP5	5.58698e-06	0.939804
AT1G48230	AT1G48230	3.44376e-09	0.93928
AT1G25025	AT1G25025	0.0207619	0.938956
AT1G25112	AT1G25112	0.0207581	0.938956
AT1G25180	AT1G25180	0.0207581	0.938956
AT3G15450	AT3G15450	0.00157407	0.938854
AT5G15330	ATSPX4	5.29792e-05	0.938503
AT1G50040	AT1G50040	0.0123647	0.938408
AT4G38400	ATEXPL2	0.000377421	0.938397
AT3G18430	AT3G18430	0.00262804	0.937435
AT2G03440	NRP1	5.78401e-08	0.93736
AT3G23050	IAA7	5.06381e-07	0.936676
AT2G31710	AT2G31710	0.00850692	0.936537
AT5G64690	AT5G64690	0.0470188	0.936442
AT4G29110	AT4G29110	0.000311872	0.936246
AT4G27000	ATRBP45C	5.97551e-08	0.936215
AT1G48610	AT1G48610	2.609e-08	0.935971
AT1G61560	ATMLO6	0.001905	0.935756
AT1G69610	AT1G69610	0.0397395	0.935528
AT5G22700	AT5G22700	0.000377073	0.934592
AT2G44750	TPK2	0.0126745	0.934467
AT1G56550	RXGT1	0.0145498	0.93441
AT4G15150	AT4G15150	0.00681507	0.934292
AT3G05932	AT3G05932	2.08339e-05	0.934073
AT1G23860	SRZ-21	1.67162e-07	0.933607
AT3G10572	AT3G10572	0.0185405	0.933321
AT2G22800	HAT9	0.000739658	0.93328
AT1G61740	AT1G61740	6.3819e-08	0.932794
AT4G20235	CYP71A28	0.0502735	0.932644
AT3G54290	AT3G54290	8.09756e-07	0.932399
AT2G38880	NF-YB1	5.26485e-07	0.932014
AT4G04320	AT4G04320	0.000758253	0.932012
AT3G54040	AT3G54040	3.62314e-05	0.931943
AT5G20400	AT5G20400	7.13599e-07	0.931704
AT5G12330	LRP1	4.00181e-05	0.930894
AT5G38060	AT5G38060	0.0312267	0.930833
AT2G31200	ATADF6	7.56042e-05	0.930602
AT2G33710	AT2G33710	0.00552282	0.930494
AT3G42052	AT3G42052	1.74832e-06	0.930362
AT1G14900	HMGA	1.00022e-07	0.930085
AT3G61470	LHCA2	1.73944e-08	0.929865
AT3G05930	GLP8	2.72186e-05	0.92958
AT5G64400	AT5G64400	1.64026e-08	0.929565
AT1G67870	AT1G67870	2.47113e-09	0.928924
AT2G39020	AT2G39020	1.08077e-08	0.928521
AT1G67190	AT1G67190	0.00906577	0.928286
AT3G08710	TRX.H9	0.000544742	0.928281
AT5G16490	RIC4	0.0104908	0.928252
AT2G07808	AT2G07808	0.0952304	0.927972
AT1G70895	CLE17	0.000156031	0.927861
AT3G09390	ATMT-K	1.91432e-05	0.927469
AT5G49300	GATA16	0.00659477	0.926895
AT1G16610	RNPS1	4.40966e-08	0.926832
AT1G48750	AT1G48750	0.000145153	0.926504
AT1G11755	LEW1	0.0113323	0.926398
AT4G00360	CYP86A2	1.36298e-07	0.926322
AT2G01520	MLP328	6.53865e-09	0.926225
AT1G60060	AT1G60060	0.000266438	0.925771
AT4G15640	AT4G15640	0.003092	0.925756
AT1G49170	AT1G49170	1.58751e-05	0.92572
AT1G07640	OBP2	1.45805e-09	0.925673
AT5G01830	AT5G01830	5.68307e-07	0.925535
AT1G17200	AT1G17200	1.67721e-08	0.925312
AT4G09160	AT4G09160	3.41337e-07	0.925045
AT2G42360	AT2G42360	0.00507947	0.924694
AT4G19950	AT4G19950	0.0644861	0.924512
AT2G48140	EDA4	3.32226e-06	0.924297
AT5G37720	ALY4	7.86315e-08	0.924278
AT5G15280	AT5G15280	0.00239335	0.923857
AT5G49360	BXL1	0.000269036	0.923142
AT1G17455	ELF4-L4	0.0471741	0.921647
AT5G47870	AT5G47870	2.07077e-06	0.920484
AT4G16900	AT4G16900	3.3305e-09	0.920114
AT5G02140	AT5G02140	0.099928	0.919471
AT4G38740	ROC1	1.58773e-08	0.919282
AT3G48180	AT3G48180	0.0584008	0.919244
AT1G52342	AT1G52342	0.000171985	0.918805
AT5G57565	AT5G57565	1.96476e-05	0.918476
AT5G37570	AT5G37570	0.0842081	0.918233
AT4G22770	AT4G22770	0.000134019	0.918165
AT2G18850	AT2G18850	0.0095213	0.918163
AT2G28810	AT2G28810	5.53548e-07	0.918088
AT3G27540	AT3G27540	0.00778595	0.918081
AT5G28830	AT5G28830	0.0169966	0.917608
AT4G30510	ATG18B	0.0137383	0.917381
AT1G21560	AT1G21560	4.89855e-05	0.917217
AT2G04170	AT2G04170	1.52662e-07	0.916282
AT5G04470	SIM	0.00017065	0.916019
AT1G16850	AT1G16850	0.000503697	0.915656
AT4G23950	AT4G23950	0.0369849	0.915543
AT5G57370	AT5G57370	3.06377e-07	0.914872
AT5G52180	AT5G52180	0.000243326	0.914433
AT2G14530	TBL13	1.6347e-07	0.914106
AT3G57600	AT3G57600	0.0126745	0.913988
AT1G30720	AT1G30720	6.98959e-05	0.913616
AT1G69700	HVA22C	0.00063861	0.913442
AT3G15000	AT3G15000	4.60453e-08	0.913204
AT4G36040	AT4G36040	5.34071e-08	0.913134
AT4G32430	AT4G32430	0.0592137	0.912999
AT1G52820	AT1G52820	0.0390422	0.912993
AT4G38520	AT4G38520	2.47788e-07	0.912909
AT3G12500	ATHCHIB	0.00025461	0.912443
AT5G47830	AT5G47830	0.000124993	0.912075
AT5G20670	AT5G20670	0.0110596	0.912009
AT2G22475	GEM	3.59507e-06	0.911701
AT5G35520	MIS12	0.00448608	0.911569
AT1G68490	AT1G68490	2.09952e-06	0.911496
AT4G05631	AT4G05631	0.0386623	0.911296
AT4G16530	AT4G16530	4.84544e-07	0.911271
AT4G18230	AT4G18230	0.000381822	0.910939
ATCG00750	RPS11	0.092583	0.90939
AT3G04000	AT3G04000	0.00057352	0.90916
AT2G26110	AT2G26110	1.14104e-05	0.908835
AT1G22910	AT1G22910	2.05687e-08	0.908774
AT3G19130	ATRBP47B	4.77591e-09	0.908737
AT1G75630	AVA-P4	1.23627e-07	0.907942
AT1G17950	MYB52	0.0816445	0.907232
AT4G37580	HLS1	0.001278	0.906906
AT4G20740	AT4G20740	0.00277765	0.906878
AT5G11550	AT5G11550	9.60443e-07	0.90591
AT4G10940	AT4G10940	0.0136849	0.905348
AT2G25970	AT2G25970	1.11707e-08	0.905336
AT1G12110	CHL1-1	1.64844e-05	0.905159
AT1G16430	AT1G16430	0.000880613	0.90471
AT1G15820	LHCB6	5.9406e-08	0.90436
AT3G30390	AT3G30390	8.45608e-07	0.903745
AT3G51530	AT3G51530	0.013912	0.903612
AT2G28050	AT2G28050	0.0282612	0.903368
AT1G14960	AT1G14960	0.00015275	0.903138
AT1G61900	AT1G61900	8.63983e-05	0.902182
AT3G10525	LGO	3.34781e-07	0.901399
AT3G25870	AT3G25870	0.000664792	0.900863
AT1G05250	AT1G05250	3.59279e-05	0.899942
AT1G05240	AT1G05240	3.58403e-05	0.899942
AT2G02100	LCR69	1.05041e-06	0.899735
AT1G52827	CDT1	0.0257704	0.899434
AT3G50430	AT3G50430	0.000844702	0.899312
AT3G56000	ATCSLA14	0.00614285	0.899309
AT2G25720	AT2G25720	8.527e-07	0.899134
AT3G61980	AT3G61980	1.05738e-05	0.898964
AT3G09710	IQD1	1.24175e-05	0.89893
AT5G50335	AT5G50335	0.0595576	0.898917
AT3G54510	AT3G54510	0.00449523	0.898523
AT2G46630	AT2G46630	2.93543e-07	0.898442
AT5G58010	LRL3	0.000328552	0.898311
AT3G05810	AT3G05810	4.54061e-07	0.897774
AT1G67070	DIN9	0.0446886	0.896894
AT4G07410	AT4G07410	2.19489e-08	0.896842
AT4G13150	AT4G13150	1.15121e-05	0.896815
AT2G18950	HPT1	0.00435134	0.896756
AT3G28420	AT3G28420	0.061537	0.89654
AT1G20690	AT1G20690	0.045168	0.896478
AT1G20691	AT1G20691	0.0451535	0.896478
AT1G49510	emb1273	0.00032518	0.895081
AT5G08330	AT5G08330	1.49716e-08	0.894824
AT1G72630	ELF4-L2	0.00217369	0.89482
AT2G30990	AT2G30990	0.000936844	0.894647
AT3G50340	AT3G50340	1.29098e-06	0.894411
AT3G15540	IAA19	6.68685e-05	0.89431
AT1G69980	AT1G69980	0.000736471	0.894258
AT5G52850	AT5G52850	0.0229421	0.894085
AT1G73880	UGT89B1	1.62246e-06	0.893702
AT4G29020	AT4G29020	3.7083e-07	0.893219
AT4G05120	ENT3	0.0251334	0.893217
AT5G55840	AT5G55840	0.00994555	0.893155
AT5G52490	AT5G52490	0.0775947	0.892693
AT4G16980	AT4G16980	6.41318e-06	0.89247
AT3G17950	AT3G17950	3.27798e-06	0.892403
AT5G02630	AT5G02630	0.0243048	0.891769
AT2G29740	UGT71C2	0.0197017	0.891579
AT1G21200	AT1G21200	4.3105e-05	0.891421
AT2G39630	AT2G39630	1.08184e-05	0.891153
AT4G12000	AT4G12000	0.0253311	0.891092
AT5G41980	AT5G41980	0.0399946	0.890885
AT1G79070	AT1G79070	0.00369447	0.890868
AT2G01660	PDLP6	1.74416e-05	0.890718
AT4G28490	RLK5	1.35173e-05	0.890705
AT4G35070	AT4G35070	0.000570061	0.890117
AT4G21870	AT4G21870	0.091973	0.890114
AT4G26830	AT4G26830	0.0468131	0.889908
AT4G38215	AT4G38215	0.000253832	0.889722
AT5G09420	OM64	0.00891736	0.889493
AT5G27250	AT5G27250	0.090025	0.889119
AT2G10410	SADHU1-1	1.76399e-06	0.888812
AT5G46730	AT5G46730	0.000308518	0.888649
AT2G45245	AT2G45245	0.00201174	0.888308
AT2G29280	AT2G29280	0.00166673	0.887835
AT5G28490	LSH1	0.000437119	0.887784
AT4G22505	AT4G22505	0.000681828	0.887601
AT3G11810	AT3G11810	8.14509e-07	0.887575
AT5G22130	PNT1	0.0231029	0.887549
AT5G11010	AT5G11010	0.00868058	0.887388
AT5G65685	AT5G65685	1.36051e-05	0.887219
AT1G47400	AT1G47400	0.0403392	0.886948
AT1G12810	AT1G12810	0.000124537	0.886592
AT3G12180	AT3G12180	0.0289139	0.886497
AT1G09740	AT1G09740	1.0592e-07	0.886142
AT3G63470	scpl40	0.000333147	0.88599
AT1G02750	AT1G02750	0.0227632	0.885821
AT4G39390	NST-K1	4.68026e-05	0.885537
AT3G28100	AT3G28100	7.3338e-05	0.885468
AT3G57785	AT3G57785	2.52961e-07	0.88515
AT5G47120	ATBI-1	5.06661e-06	0.884835
AT1G24851	AT1G24851	0.0546834	0.884153
AT5G53310	AT5G53310	2.26183e-05	0.883995
AT1G12760	AT1G12760	3.09537e-08	0.883848
AT5G65207	AT5G65207	0.000351627	0.883805
AT5G07110	PRA1.B6	3.09479e-07	0.883795
AT5G27210	AT5G27210	0.0564583	0.883689
AT2G47485	AT2G47485	0.00129653	0.883638
AT3G51060	SRS1	0.00589248	0.883569
AT3G04570	AHL19	1.3274e-05	0.882691
AT4G17620	AT4G17620	9.31377e-07	0.882451
AT5G06930	AT5G06930	0.000733354	0.882316
AT2G14820	NPY2	0.0930539	0.88225
AT5G18690	ATAGP25	8.71718e-05	0.881432
AT3G05545	AT3G05545	2.18584e-07	0.881083
AT5G02160	AT5G02160	3.25471e-06	0.880636
AT2G01140	AT2G01140	8.17454e-08	0.879635
AT1G69890	AT1G69890	0.000184625	0.879395
AT1G19290	AT1G19290	0.0063979	0.879148
AT1G32540	LOL1	0.00122707	0.878787
AT5G58900	AT5G58900	7.66721e-07	0.878721
AT3G55880	AT3G55880	3.14629e-05	0.878712
AT2G27389	AT2G27389	0.0928303	0.878164
AT4G33990	EMB2758	0.0477217	0.878035
AT1G21690	RFC4	1.22825e-07	0.877816
AT2G34080	AT2G34080	0.000353746	0.877392
AT5G04750	AT5G04750	6.85422e-06	0.877168
AT2G22088	AT2G22088	0.0215242	0.8766
AT1G06760	AT1G06760	2.63413e-08	0.875774
AT3G22142	AT3G22142	1.40344e-05	0.875752
AT5G46410	SSP4	0.000110175	0.875737
AT1G44970	AT1G44970	0.0105145	0.875624
AT2G18250	ATCOAD	2.85348e-06	0.875412
AT3G28070	AT3G28070	6.00164e-06	0.875193
AT3G16110	PDI4	3.31236e-07	0.874207
AT2G07709	AT2G07709	2.99511e-05	0.874109
AT5G64130	AT5G64130	9.27239e-07	0.873774
AT1G36992	AT1G36992	0.0205601	0.872786
AT5G24620	AT5G24620	5.87944e-08	0.872541
AT4G19070	AT4G19070	0.000364377	0.872533
AT1G11850	AT1G11850	1.47147e-06	0.872162
AT4G33020	ZIP9	0.0812152	0.871932
AT3G07280	AT3G07280	2.13362e-05	0.870776
AT4G07507	AT4G07507	8.7164e-05	0.87062
AT5G66330	AT5G66330	0.005834	0.87047
AT2G47400	CP12-1	8.8304e-08	0.870402
AT4G26680	AT4G26680	0.0698767	0.870371
AT1G02360	AT1G02360	1.45094e-07	0.870178
AT5G09225	AT5G09225	0.00029864	0.869512
AT4G29140	AT4G29140	4.18617e-07	0.869162
AT5G62980	FOLB2	0.0128315	0.868986
AT1G75540	STH2	2.20327e-05	0.868955
AT5G04070	AT5G04070	0.0423954	0.868949
AT3G58820	AT3G58820	0.0572277	0.868829
AT1G53040	AT1G53040	2.25179e-06	0.868329
AT2G36485	AT2G36485	0.00126262	0.868047
AT4G20440	SMB	1.24166e-06	0.868011
AT5G52780	AT5G52780	1.28099e-07	0.867993
AT1G35612	AT1G35612	3.34248e-05	0.867338
AT5G24920	AtGDU5	0.0354552	0.867264
AT3G49920	ATVDAC5	0.0550107	0.866866
AT1G27640	AT1G27640	3.96953e-05	0.866085
AT1G57765	AT1G57765	0.00463581	0.865828
AT1G02660	AT1G02660	0.000585672	0.865342
AT1G06530	AT1G06530	2.57046e-08	0.86485
AT5G22580	AT5G22580	1.86575e-06	0.86473
AT4G14650	AT4G14650	0.0721084	0.864412
AT3G10020	AT3G10020	9.59444e-05	0.864056
AT4G32200	ASY2	0.00101453	0.864038
AT2G28710	AT2G28710	0.0118734	0.863988
AT4G15880	ESD4	6.42437e-05	0.863899
AT3G14310	ATPME3	8.51915e-06	0.863161
AT3G09405	AT3G09405	0.0959068	0.8631
AT5G47210	AT5G47210	1.43071e-08	0.863083
AT1G67105	AT1G67105	0.0255773	0.862965
AT5G65320	AT5G65320	0.0521327	0.862847
AT2G19880	AT2G19880	0.000169069	0.862372
AT3G45730	AT3G45730	0.000146259	0.862099
AT1G64990	GTG1	1.7029e-05	0.862079
AT3G16140	PSAH-1	1.42604e-07	0.862012
AT2G44430	AT2G44430	2.43687e-08	0.861936
AT4G23770	AT4G23770	0.0389448	0.861818
AT4G02550	AT4G02550	0.0240685	0.861807
AT3G18930	AT3G18930	2.9234e-06	0.86166
AT5G50560	AT5G50560	0.0293633	0.861623
AT4G13270	AT4G13270	4.63694e-05	0.861586
AT5G06620	ATXR4	0.022043	0.861431
AT3G12650	AT3G12650	1.86575e-06	0.861222
AT4G20280	TAF11	5.41249e-07	0.861193
AT3G52905	AT3G52905	0.0260253	0.861018
AT5G10695	AT5G10695	0.00198246	0.861007
AT1G08900	AT1G08900	0.00041259	0.860776
AT1G80920	J8	5.55155e-05	0.860685
AT5G44920	AT5G44920	0.000169285	0.860112
AT1G48620	HON5	1.68314e-07	0.859419
AT4G18205	AT4G18205	0.0188568	0.859102
AT3G43690	AT3G43690	9.76173e-06	0.858817
AT3G01513	AT3G01513	0.0375945	0.858204
AT4G32530	AT4G32530	6.02685e-07	0.8581
AT5G30495	AT5G30495	0.0131389	0.857641
AT3G49142	AT3G49142	0.0445585	0.856839
AT5G14105	AT5G14105	9.72358e-07	0.856408
AT5G09440	EXL4	0.000173873	0.856334
AT4G04630	AT4G04630	0.00883461	0.856228
AT4G30650	AT4G30650	0.0236562	0.856198
AT1G31335	AT1G31335	0.000336695	0.855581
AT5G01280	AT5G01280	0.0623807	0.855579
AT1G08920	ESL1	0.00345275	0.855423
AT5G12100	AT5G12100	0.00205333	0.85477
AT1G68520	AT1G68520	3.06377e-07	0.85465
AT3G07900	AT3G07900	0.0519836	0.854649
AT5G12310	AT5G12310	4.22173e-07	0.854536
AT3G24860	AT3G24860	1.03782e-05	0.854241
AT1G47750	PEX11A	0.00641889	0.854073
AT4G29190	AT4G29190	4.94957e-06	0.853598
AT3G15530	AT3G15530	4.36214e-07	0.853527
AT4G00810	AT4G00810	1.22909e-07	0.853448
AT2G07715	AT2G07715	0.0226695	0.85317
AT1G21500	AT1G21500	6.73776e-07	0.85314
AT5G23575	AT5G23575	1.39243e-06	0.852469
AT2G47970	AT2G47970	2.83554e-06	0.852305
AT4G10360	AT4G10360	0.000352295	0.852226
AT5G62865	AT5G62865	0.000163274	0.852078
AT4G19700	RING	2.64495e-05	0.851912
AT3G47980	AT3G47980	0.000284557	0.851862
AT3G63540	AT3G63540	6.4936e-07	0.850992
AT1G08650	PPCK1	6.52785e-06	0.850431
AT5G02460	AT5G02460	0.000292486	0.850387
AT5G20180	AT5G20180	6.93056e-06	0.850179
AT4G29240	AT4G29240	0.0143967	0.850158
AT1G29770	AT1G29770	0.0474131	0.85001
AT5G51790	AT5G51790	0.00169396	0.849973
AT3G25717	RTFL16	1.4521e-05	0.849878
AT5G39360	EDL2	0.00581212	0.848925
AT3G07590	AT3G07590	0.000118429	0.848698
AT2G30930	AT2G30930	0.000290847	0.848294
AT5G55740	CRR21	0.0107716	0.847206
AT4G10070	AT4G10070	2.45888e-06	0.84718
AT5G42420	AT5G42420	0.000432156	0.846737
AT3G13480	AT3G13480	0.000824552	0.8462
AT2G40570	AT2G40570	0.0134515	0.845977
AT5G46460	AT5G46460	0.0895316	0.845957
AT5G47550	AT5G47550	4.60735e-05	0.845089
AT3G56590	AT3G56590	6.73776e-07	0.844921
AT5G07770	AT5G07770	1.7057e-05	0.844478
AT5G66658	AT5G66658	0.0418863	0.844251
AT2G22370	AT2G22370	0.00183532	0.84424
AT2G36030	AT2G36030	0.00561705	0.844187
AT3G14560	AT3G14560	0.00192816	0.844083
AT1G14490	AT1G14490	0.0525489	0.844028
AT5G01410	PDX1	9.72584e-07	0.844003
AT5G63060	AT5G63060	0.0244616	0.843534
AT4G24180	TLP1	0.06448	0.843481
AT1G23480	ATCSLA03	0.000343248	0.843469
AT2G23610	ATMES3	8.17033e-07	0.843302
AT5G42670	AT5G42670	0.00647853	0.843228
AT4G30690	AT4G30690	2.50015e-08	0.843134
AT2G31410	AT2G31410	1.22837e-06	0.842975
AT1G68725	AGP19	3.22419e-05	0.842533
AT5G20740	AT5G20740	3.53316e-06	0.842477
AT5G18310	AT5G18310	4.67865e-06	0.842437
AT3G04640	AT3G04640	0.0457286	0.842051
AT1G07350	AT1G07350	7.32539e-06	0.841578
AT4G01410	AT4G01410	7.26187e-06	0.840976
AT1G47230	CYCA3;4	0.00144744	0.840379
AT3G47570	AT3G47570	0.0157357	0.840165
AT4G25890	AT4G25890	6.73776e-07	0.840039
AT1G75860	AT1G75860	0.000610256	0.839917
AT1G53200	AT1G53200	0.0362416	0.839694
AT1G48760	delta-ADR	0.00029893	0.839262
AT1G17040	ATSHA	0.0154973	0.839157
AT5G49540	AT5G49540	0.000119884	0.839007
AT2G42040	AT2G42040	1.73321e-05	0.838803
AT2G37470	AT2G37470	1.25915e-07	0.838253
AT5G01210	AT5G01210	6.85422e-06	0.838231
AT5G63905	AT5G63905	0.00014432	0.838094
AT5G01215	AT5G01215	6.85422e-06	0.837974
AT4G27320	ATPHOS34	6.38086e-06	0.837948
AT2G20585	NFD6	2.45485e-05	0.83763
AT3G14230	RAP2.2	1.57598e-07	0.837478
AT5G50660	AT5G50660	0.0355638	0.837236
AT1G12560	ATHEXP.ALPHA.1.26	0.00522552	0.836688
AT2G39720	RHC2A	6.26929e-08	0.836396
AT3G26782	AT3G26782	0.0300107	0.836253
AT4G20260	PCAP1	4.74183e-07	0.836018
AT4G31580	SRZ-22	4.42187e-07	0.835801
AT3G53850	AT3G53850	0.00443495	0.835337
AT5G07590	AT5G07590	2.95245e-06	0.835085
AT2G48010	RKF3	2.95093e-06	0.835017
AT2G38090	AT2G38090	0.000310323	0.834534
AT5G03120	AT5G03120	0.000374662	0.834468
AT2G27260	AT2G27260	7.67854e-05	0.834074
AT5G03830	AT5G03830	0.00780797	0.833398
AT5G49440	AT5G49440	1.03719e-05	0.833312
AT1G08940	AT1G08940	5.92772e-05	0.832873
AT1G11200	AT1G11200	0.00143415	0.832482
AT1G30730	AT1G30730	0.0119499	0.83245
AT3G02620	AT3G02620	0.0221737	0.832331
AT2G44020	AT2G44020	0.00840048	0.831737
AT1G74180	AtRLP14	0.00894476	0.831734
AT3G11690	AT3G11690	3.95319e-05	0.831655
AT3G26350	AT3G26350	0.0657872	0.831645
AT5G05690	CYP90A1	1.42145e-06	0.831434
AT2G47910	CRR6	2.28976e-05	0.830462
AT5G03380	AT5G03380	1.69403e-07	0.830398
AT3G13410	AT3G13410	5.33346e-08	0.830309
AT3G28455	CLE25	0.0861133	0.830243
AT1G05360	AT1G05360	0.0127938	0.82978
AT3G50830	COR413-PM2	2.45737e-05	0.829762
AT2G37590	ATDOF2.4	0.00484056	0.829495
AT4G30460	AT4G30460	7.45637e-05	0.829185
AT1G04610	YUC3	0.0210905	0.829066
AT1G57620	AT1G57620	0.00493369	0.829062
AT5G37260	RVE2	9.04339e-06	0.829056
AT2G39705	RTFL8	0.0135125	0.828758
AT5G52040	RS41	1.24878e-08	0.828649
AT2G29210	AT2G29210	2.7386e-06	0.828553
AT1G62050	AT1G62050	1.29658e-06	0.828543
AT5G20120	AT5G20120	0.00423234	0.82854
AT1G78620	AT1G78620	1.98289e-07	0.828069
AT4G19540	INDL	0.000233749	0.82796
AT1G02050	LAP6	9.20837e-05	0.827676
AT1G43886	AT1G43886	0.0101808	0.827254
AT5G47445	AT5G47445	0.0814062	0.827058
AT2G02070	AtIDD5	6.64887e-08	0.826762
AT4G39010	AtGH9B18	0.0486804	0.826617
AT3G28140	AT3G28140	0.0679128	0.826401
AT5G14850	AT5G14850	0.0013423	0.826335
AT3G28930	AIG2	0.0114378	0.826146
AT2G15220	AT2G15220	0.00221124	0.825909
AT1G01490	AT1G01490	3.82987e-07	0.825767
AT1G13420	ATST4B	0.0541716	0.825676
AT1G74660	MIF1	0.00216501	0.825664
AT4G33130	AT4G33130	0.0460998	0.824948
AT3G54120	AT3G54120	0.0980128	0.824918
AT4G21926	AT4G21926	0.0430049	0.824891
AT1G35350	AT1G35350	0.00113493	0.82488
AT1G27050	ATHB54	6.72995e-06	0.8246
AT3G50670	U1-70K	5.91541e-08	0.824418
AT3G06450	AT3G06450	1.2139e-07	0.824257
AT4G31820	ENP	3.24272e-07	0.824255
AT5G42690	AT5G42690	0.00555093	0.824244
AT3G49430	At-SR34a	2.42615e-07	0.824077
AT5G57860	AT5G57860	0.0272084	0.823877
AT5G05540	SDN2	3.89064e-05	0.823855
AT3G22800	AT3G22800	0.0185743	0.823783
AT5G13330	Rap2.6L	0.000434524	0.823733
AT1G04000	AT1G04000	0.000389209	0.823608
AT2G18740	AT2G18740	0.000190613	0.823047
AT5G60670	AT5G60670	6.86759e-07	0.822318
AT1G16180	AT1G16180	2.09025e-07	0.822268
AT3G63260	ATMRK1	6.94967e-07	0.822127
AT5G61990	AT5G61990	0.00084152	0.82196
AT2G30933	AT2G30933	0.0418225	0.820812
AT4G15690	AT4G15690	0.0376417	0.820616
AT2G44010	AT2G44010	0.00385621	0.820306
AT1G09750	AT1G09750	1.85423e-05	0.819983
AT1G01360	RCAR1	0.000156172	0.819627
AT4G38260	AT4G38260	2.27368e-07	0.819615
AT2G32320	AT2G32320	0.00068367	0.819481
AT2G22790	AT2G22790	0.00166645	0.819359
AT4G02840	AT4G02840	6.64611e-07	0.819071
AT4G27780	ACBP2	1.40801e-06	0.819054
AT1G11650	ATRBP45B	6.59205e-08	0.819016
AT2G01280	MEE65	2.85702e-05	0.818556
AT1G72750	ATTIM23-2	2.27651e-07	0.818144
AT2G04790	AT2G04790	0.00492271	0.817648
AT5G16560	KAN	7.63629e-05	0.817592
AT5G62520	SRO5	1.52188e-05	0.81755
AT1G80610	AT1G80610	3.37787e-05	0.817424
AT3G55470	AT3G55470	0.00277413	0.817379
AT5G27360	SFP2	0.00107212	0.817279
AT2G46210	AT2G46210	0.00559139	0.817143
AT1G63470	AT1G63470	3.73663e-06	0.817084
AT1G09460	AT1G09460	0.000252296	0.817012
AT5G18400	AT5G18400	2.68047e-05	0.816765
AT4G29830	VIP3	5.51257e-06	0.816593
AT4G18390	TCP2	3.98482e-06	0.816246
AT4G34290	AT4G34290	2.05076e-06	0.816231
AT2G03500	AT2G03500	0.000293892	0.816173
AT1G75130	CYP721A1	2.20527e-05	0.816015
AT1G32740	AT1G32740	6.64186e-05	0.815987
AT4G30330	AT4G30330	0.00595273	0.815835
AT5G20110	AT5G20110	0.000818096	0.815814
AT4G12050	AT4G12050	0.00522748	0.815778
AT4G03940	AT4G03940	0.0375436	0.815718
AT5G21020	AT5G21020	0.000367346	0.815665
AT4G12760	AT4G12760	0.0178553	0.815223
AT3G10100	AT3G10100	0.013621	0.814854
AT3G59900	ARGOS	0.0123849	0.814719
AT5G24430	AT5G24430	5.25326e-06	0.814384
AT5G19230	AT5G19230	0.000748224	0.813836
AT1G08510	FATB	4.17631e-08	0.813767
AT3G08880	AT3G08880	0.0952559	0.813558
AT3G44735	ATPSK3	0.0138287	0.813243
AT5G25752	RBL11	5.9938e-05	0.81318
AT1G02650	AT1G02650	0.0681504	0.813117
AT3G51390	AT3G51390	3.36093e-05	0.812084
AT3G26430	AT3G26430	5.04228e-07	0.811811
AT4G26990	AT4G26990	0.00619556	0.81177
AT5G54230	MYB49	0.0318313	0.811505
AT4G16710	AT4G16710	0.00190652	0.811471
AT5G43870	AT5G43870	2.38086e-05	0.81135
AT3G26020	AT3G26020	0.000110247	0.811344
AT1G02170	MCP1B	2.2133e-07	0.811299
AT1G75180	AT1G75180	6.80138e-05	0.811265
AT5G20590	TBL5	6.51153e-06	0.810812
AT4G39100	SHL1	1.57624e-06	0.810137
AT1G14710	AT1G14710	3.09479e-07	0.810057
AT5G01560	LECRKA4.3	4.44754e-06	0.810049
AT1G62440	LRX2	0.000748006	0.809863
AT3G16250	NDF4	6.59738e-06	0.809736
AT2G42150	AT2G42150	0.0663318	0.809729
AT3G17380	AT3G17380	0.0635185	0.809633
AT5G12170	CLT3	1.88649e-05	0.809154
AT3G11500	AT3G11500	0.00565642	0.809146
AT5G23220	NIC3	0.000398738	0.808632
AT1G63400	AT1G63400	0.0449235	0.808443
AT5G50300	AZG2	0.0787798	0.808228
AT2G18860	AT2G18860	0.00057469	0.807866
AT3G61770	AT3G61770	0.00205536	0.807852
AT1G49180	AT1G49180	0.0109435	0.807305
AT1G67810	SUFE2	0.0142609	0.807259
AT1G45010	AT1G45010	0.0246856	0.806777
AT5G04310	AT5G04310	0.00231753	0.806428
AT1G50659	AT1G50659	6.7709e-06	0.806378
AT4G13840	AT4G13840	1.34522e-06	0.806262
AT1G47340	AT1G47340	0.0547802	0.80571
AT2G32150	AT2G32150	0.000392597	0.805649
AT1G09920	AT1G09920	0.00167548	0.804824
AT1G13300	HRS1	1.68827e-05	0.804797
AT4G38210	EXP20	4.89912e-05	0.804781
AT1G12620	AT1G12620	0.00918823	0.804528
AT1G23830	AT1G23830	0.0446641	0.804433
AT4G02430	SR34b	7.47437e-07	0.803926
AT5G64970	AT5G64970	5.92642e-06	0.803406
AT2G01755	AT2G01755	1.89996e-05	0.803178
AT5G47370	HAT2	1.23247e-06	0.803099
AT1G02110	AT1G02110	5.14578e-06	0.802434
AT4G34110	PAB2	8.08053e-07	0.802369
AT3G45230	AT3G45230	2.61541e-05	0.802244
AT5G18600	AT5G18600	8.47726e-06	0.80201
AT3G05625	AT3G05625	5.96985e-06	0.801932
AT1G08970	HAP5C	9.92422e-07	0.80181
AT3G17160	AT3G17160	1.2023e-05	0.801286
AT3G56470	AT3G56470	0.0351102	0.801257
AT5G03230	AT5G03230	0.000974437	0.801047
AT4G25260	AT4G25260	8.29431e-06	0.800888
AT5G24170	AT5G24170	0.000969348	0.800829
AT5G07250	ATRBL3	1.83802e-05	0.80062
AT1G52590	AT1G52590	0.00542563	0.80036
AT5G17490	RGL3	0.000786495	0.80026
AT1G01110	IQD18	8.12575e-05	0.800146
AT4G33140	AT4G33140	7.74699e-05	0.799547
AT5G44190	GLK2	2.10617e-06	0.799448
AT4G15955	AT4G15955	0.000156031	0.799273
AT1G68440	AT1G68440	2.60056e-05	0.79918
AT3G09010	AT3G09010	0.0159655	0.798971
AT3G26420	ATRZ-1A	5.84467e-07	0.798743
AT5G14540	AT5G14540	2.56537e-06	0.79869
AT5G50665	AT5G50665	0.000583234	0.798103
AT5G55620	AT5G55620	0.000681828	0.79797
AT4G00200	AT4G00200	0.0165355	0.797893
AT5G49640	AT5G49640	0.00188021	0.797741
AT2G40420	AT2G40420	0.00192601	0.797552
AT5G23210	SCPL34	1.08184e-05	0.797504
AT3G62780	AT3G62780	0.0375945	0.797448
AT3G21740	APO4	0.00508596	0.797237
AT2G15270	AT2G15270	0.000259542	0.797118
AT3G23020	AT3G23020	0.0229922	0.797114
AT3G63200	PLP9	0.000421319	0.797065
AT1G05670	AT1G05670	0.0297628	0.796614
AT1G30210	TCP24	0.000136118	0.796276
AT3G42630	AT3G42630	0.00328806	0.796006
AT5G38360	AT5G38360	0.0265056	0.795657
AT5G16120	AT5G16120	9.03908e-07	0.795335
AT1G15830	AT1G15830	6.88755e-05	0.794853
AT1G66345	AT1G66345	0.0299537	0.794538
AT3G01690	AT3G01690	2.15763e-05	0.794091
AT4G02715	AT4G02715	0.000511222	0.793803
AT5G56600	PRF3	7.6698e-07	0.793706
AT1G78830	AT1G78830	8.39861e-08	0.7936
AT2G40110	AT2G40110	0.0105076	0.793296
AT4G39840	AT4G39840	1.88014e-05	0.793052
AT1G11125	AT1G11125	0.0333398	0.792807
AT5G50565	AT5G50565	0.000658936	0.792676
AT4G00730	ANL2	2.36237e-06	0.792431
AT1G34160	AT1G34160	0.0182059	0.79237
AT1G78710	TBL42	2.73122e-06	0.792244
AT1G19910	AVA-P2	2.22759e-06	0.792006
AT3G48550	AT3G48550	0.00349355	0.791971
AT4G13390	AT4G13390	0.0443809	0.791694
AT3G13404	AT3G13404	0.0617332	0.791684
AT3G53340	NF-YB10	5.41338e-06	0.79162
AT5G50840	AT5G50840	0.0015116	0.791036
AT4G17810	AT4G17810	0.00011743	0.790973
AT3G26210	CYP71B23	0.0142561	0.790689
AT1G80310	AT1G80310	3.56873e-05	0.790667
AT1G80170	AT1G80170	0.00150048	0.790489
AT3G60180	AT3G60180	0.0327258	0.790159
AT2G32250	FRS2	0.000572805	0.790139
AT1G54260	AT1G54260	0.000859596	0.789773
AT4G10080	AT4G10080	1.16137e-06	0.789754
AT1G01540	AT1G01540	9.99233e-08	0.789636
AT1G07730	AT1G07730	0.00240826	0.78957
AT4G26520	AT4G26520	1.34863e-05	0.789542
AT4G03120	AT4G03120	4.77025e-05	0.789501
AT5G48640	AT5G48640	0.0730954	0.789357
AT4G00950	MEE47	0.000247992	0.789194
AT1G56220	AT1G56220	1.3274e-05	0.789038
AT1G52280	AtRABG3d	0.00327054	0.788981
AT4G27950	CRF4	0.00149299	0.788868
AT3G15400	ATA20	4.64205e-05	0.78837
AT5G04235	AT5G04235	0.013509	0.788348
AT1G80440	AT1G80440	0.000386952	0.78833
AT5G39250	AT5G39250	0.0327424	0.788237
AT5G36930	AT5G36930	0.0388928	0.788081
AT4G34215	AT4G34215	1.64151e-06	0.788065
AT5G08210	MIR834A	0.0107311	0.787782
AT4G10470	AT4G10470	0.0506	0.787044
AT5G05830	AT5G05830	0.000660542	0.786743
AT5G38340	AT5G38340	0.0920914	0.786082
AT4G04960	AT4G04960	0.000140856	0.785438
AT3G26520	TIP1;2	0.000126555	0.78541
AT1G07950	MED22B	0.000289603	0.784628
AT4G13160	AT4G13160	0.0145736	0.784041
AT1G23040	AT1G23040	0.000924175	0.783939
AT3G19460	AT3G19460	0.000518927	0.783659
AT1G71400	AtRLP12	0.0336956	0.783433
AT5G35732	AT5G35732	0.00118474	0.78335
AT1G72150	PATL1	3.17054e-07	0.78301
AT2G44730	AT2G44730	1.42589e-05	0.782947
AT1G79850	CS17	5.26485e-07	0.782722
AT3G45443	AT3G45443	0.0168771	0.782695
AT4G13345	MEE55	0.010619	0.782379
AT5G24735	AT5G24735	6.67395e-06	0.781295
AT1G64500	AT1G64500	4.40685e-05	0.781042
AT1G73120	AT1G73120	0.0333369	0.780988
AT3G14050	AT-RSH2	9.05338e-07	0.780972
AT4G32750	AT4G32750	0.0253276	0.780661
AT1G15670	AT1G15670	8.08691e-05	0.780173
AT4G29350	PFN2	1.47478e-05	0.780073
AT1G64640	ENODL8	1.12006e-05	0.779897
AT4G08035	AT4G08035	1.05416e-05	0.779756
AT4G08770	Prx37	0.0435104	0.779572
AT4G02075	PIT1	0.0696439	0.779438
AT1G56350	AT1G56350	0.00321914	0.779385
AT3G22820	AT3G22820	0.0466812	0.779056
AT3G58630	AT3G58630	2.14576e-06	0.778859
AT5G05360	AT5G05360	8.02801e-06	0.778471
AT2G37200	AT2G37200	4.27833e-06	0.778445
AT2G37580	AT2G37580	0.0115815	0.778336
AT4G34265	AT4G34265	1.57624e-06	0.777845
AT5G60870	AT5G60870	0.000297702	0.777435
AT1G55530	AT1G55530	3.05407e-05	0.777082
AT5G58160	AT5G58160	1.55936e-05	0.776998
AT2G46780	AT2G46780	0.000873743	0.776596
AT1G51110	AT1G51110	4.17034e-06	0.776341
AT5G53902	U3B	0.063013	0.77587
AT2G27730	AT2G27730	5.46697e-06	0.775652
AT5G39785	AT5G39785	0.0681225	0.775472
AT1G62980	EXP18	0.000897459	0.774866
AT5G63370	AT5G63370	1.05327e-07	0.774725
AT5G24680	AT5G24680	0.0400252	0.774442
AT1G08420	BSL2	5.72527e-06	0.774257
AT2G05100	LHCB2.1	2.70347e-06	0.774201
AT2G42280	AT2G42280	0.00011444	0.774112
AT1G78450	AT1G78450	0.0777308	0.774078
AT2G36220	AT2G36220	9.00495e-06	0.773757
AT4G22190	AT4G22190	2.78624e-06	0.773687
AT1G47278	AT1G47278	0.0183489	0.77355
AT4G30150	AT4G30150	0.00564771	0.773358
AT2G23760	SAW2	7.23497e-06	0.773206
AT3G25500	AFH1	5.97558e-06	0.772929
AT2G37330	ALS3	0.00353409	0.77273
AT1G32050	AT1G32050	0.000150382	0.772652
AT1G68190	AT1G68190	0.000833048	0.772613
AT1G08960	CAX11	0.00102197	0.77246
AT3G47350	ATHSD2	2.09765e-06	0.772203
AT4G16830	AT4G16830	4.06653e-07	0.771964
AT2G36080	AT2G36080	0.000201623	0.771957
AT2G24762	AtGDU4	1.25463e-06	0.771842
AT3G25890	AT3G25890	0.00153667	0.771523
AT2G39840	TOPP4	0.000259622	0.77112
AT3G47600	MYB94	0.0012034	0.771068
AT1G01720	ATAF1	3.13461e-06	0.771046
AT5G37380	AT5G37380	3.60759e-06	0.770965
AT1G22230	AT1G22230	0.000837147	0.770756
AT1G47056	VFB1	0.000232478	0.77067
AT5G54980	AT5G54980	0.0149346	0.770351
AT2G42610	LSH10	0.000592911	0.770236
AT3G09180	AT3G09180	1.03056e-05	0.770074
AT5G01595	AT5G01595	0.00115828	0.769928
AT5G66052	AT5G66052	0.000600121	0.76956
AT3G26090	RGS1	0.00754227	0.769175
AT2G29050	ATRBL1	0.000522235	0.769128
AT3G06700	AT3G06700	4.99429e-07	0.769008
AT1G62110	AT1G62110	0.0929056	0.768731
AT2G36026	AT2G36026	0.00251892	0.768676
AT1G01260	AT1G01260	1.43184e-05	0.768448
AT2G04090	AT2G04090	0.037075	0.768269
AT2G23430	KRP1	0.00012732	0.767858
AT3G60200	AT3G60200	9.39494e-05	0.767677
AT5G47700	AT5G47700	7.54402e-07	0.767463
AT1G29390	COR314-TM2	6.66439e-05	0.767138
AT4G33660	AT4G33660	3.59718e-05	0.766868
AT5G03040	iqd2	8.13979e-07	0.766697
AT5G66053	AT5G66053	0.0320519	0.766595
AT3G24730	AT3G24730	0.069773	0.76652
ATMG00660	ORF149	0.0823364	0.766399
AT5G59910	HTB4	3.09529e-06	0.765853
AT1G14430	AT1G14430	0.000131365	0.765707
AT1G51830	AT1G51830	0.00377534	0.765196
AT4G24510	CER2	3.57303e-05	0.764917
AT1G64360	AT1G64360	0.0594297	0.764791
AT4G13600	AT4G13600	0.0225819	0.764635
AT4G30170	AT4G30170	6.17104e-05	0.764609
AT2G33310	IAA13	4.42605e-06	0.764551
AT4G33985	AT4G33985	0.0176418	0.764307
AT5G05710	AT5G05710	0.00114833	0.764204
AT3G03040	AT3G03040	0.00413147	0.763729
AT1G80080	TMM	3.30372e-05	0.763501
AT5G53905	AT5G53905	0.0657792	0.763486
AT5G58090	AT5G58090	3.17054e-07	0.763448
AT5G17580	AT5G17580	0.0486322	0.762725
AT4G24660	MEE68	1.1097e-05	0.762614
AT1G13390	AT1G13390	0.000157138	0.762143
AT1G55920	SAT5	2.58747e-06	0.761894
AT5G27920	AT5G27920	0.00271092	0.761835
AT5G39020	AT5G39020	0.0781825	0.761293
AT4G26130	AT4G26130	5.26258e-06	0.761086
AT1G35180	AT1G35180	0.0313432	0.760701
AT3G05160	AT3G05160	2.25e-05	0.760456
AT5G67610	AT5G67610	0.00236786	0.760249
AT5G46170	AT5G46170	0.000668713	0.759913
AT5G52860	AT5G52860	0.0462694	0.759738
AT2G21210	AT2G21210	0.000419486	0.759577
[truncated: 960 more rows]

## Sheet: Down_in_prmt4a;4b
ID	Common Name	FDR	LogFC (prmt4a;4b/WT)
AT1G53480	ATMRD1	4.97172e-87	-6.71445
AT1G70450	AT1G70450	0.00183526	-4.94369
AT5G24250	AT5G24250	1.23901e-06	-4.60159
AT1G68250	AT1G68250	5.99424e-10	-4.34929
AT5G24240	AT5G24240	9.62104e-32	-4.2295
AT3G06930	PRMT4B	1.57331e-50	-3.98147
AT5G56970	CKX3	0.00114363	-3.86874
AT3G46170	AT3G46170	0.000256468	-3.82414
AT1G04560	AT1G04560	2.87096e-11	-3.71644
AT1G53490	AT1G53490	2.63402e-30	-3.63305
AT3G09870	AT3G09870	0.0314847	-3.59749
AT3G21660	AT3G21660	0.00233509	-3.25794
AT3G23060	AT3G23060	7.66608e-05	-3.13372
AT3G28915	AT3G28915	0.00165466	-2.91018
AT5G49020	ATPRMT4A	3.04789e-24	-2.84721
AT4G27654	AT4G27654	0.0151899	-2.78289
AT5G51190	AT5G51190	0.000974437	-2.7797
AT4G14280	AT4G14280	0.00168275	-2.77886
AT1G20310	AT1G20310	0.0766333	-2.70578
AT1G21220	AT1G21220	0.0107461	-2.69711
AT1G47980	AT1G47980	0.000881289	-2.65104
AT1G73010	PS2	0.000191563	-2.6321
AT5G36130	AT5G36130	0.0101586	-2.63092
AT4G28520	CRU3	2.00132e-13	-2.59562
AT2G07776	AT2G07776	0.000469636	-2.59043
AT2G28755	AT2G28755	4.35783e-05	-2.56941
AT1G67855	AT1G67855	0.00666514	-2.5576
AT4G12490	AT4G12490	0.00036963	-2.5427
AT5G44310	AT5G44310	1.78549e-07	-2.53143
AT5G54490	PBP1	0.000174365	-2.49148
AT5G66607	AT5G66607	0.00728719	-2.46014
AT1G19640	JMT	4.98726e-05	-2.45209
AT2G07663	AT2G07663	0.00276165	-2.43279
AT2G32550	AT2G32550	0.00561705	-2.43082
AT5G45340	CYP707A3	0.016845	-2.41515
AT5G20045	AT5G20045	0.0094119	-2.353
AT1G66810	AT1G66810	1.4063e-05	-2.33463
AT1G25988	AT1G25988	0.00209926	-2.33394
AT1G67856	AT1G67856	0.00696177	-2.31983
AT3G56350	AT3G56350	0.000536367	-2.30552
AT1G54870	AT1G54870	2.8102e-05	-2.29419
AT5G59320	LTP3	2.65255e-13	-2.28218
AT2G33070	ATNSP2	0.00121886	-2.24472
AT3G21370	BGLU19	3.77556e-14	-2.22289
AT2G22590	AT2G22590	5.38674e-07	-2.21785
AT1G59730	TH7	0.0235731	-2.18691
AT5G65165	SDH2-3	0.00147667	-2.18055
AT5G62490	ATHVA22B	0.00235146	-2.16624
AT3G32047	AT3G32047	0.00988041	-2.16438
AT2G24070	QWRF4	0.00109841	-2.13448
AT2G28270	AT2G28270	0.0442343	-2.13307
AT5G05960	AT5G05960	7.3737e-34	-2.12742
AT3G21380	AT3G21380	1.76221e-10	-2.11569
AT5G19470	NUDT24	0.00424894	-2.10706
AT3G02670	AT3G02670	0.000511222	-2.10444
AT1G19630	CYP722A1	0.0210237	-2.06632
AT5G60350	AT5G60350	0.0203943	-2.06159
AT4G15740	AT4G15740	0.00949507	-2.04624
AT1G61340	AT1G61340	0.0247915	-2.03278
AT1G44180	AT1G44180	0.00151893	-2.02281
AT5G35660	AT5G35660	5.74722e-09	-2.02145
AT5G59330	AT5G59330	0.00168	-2.01656
AT4G25225	AT4G25225	3.96214e-05	-2.01273
AT3G50010	AT3G50010	0.0277014	-2.00775
AT3G55515	DVL8	0.0334721	-2.00179
AT1G32950	AT1G32950	0.0231779	-1.97832
AT2G22880	AT2G22880	0.0155139	-1.96181
AT3G18880	AT3G18880	0.00954319	-1.95814
AT1G18830	AT1G18830	0.0242034	-1.93187
AT3G25855	AT3G25855	0.03501	-1.91472
AT1G24260	2003-09-01	2.69265e-06	-1.91354
AT5G26220	AT5G26220	1.32841e-06	-1.91126
AT3G15720	AT3G15720	8.86701e-05	-1.90609
AT5G57670	AT5G57670	0.000284574	-1.90326
AT4G13800	AT4G13800	0.000151624	-1.90189
AT5G59310	LTP4	0.00140763	-1.88083
AT4G03460	AT4G03460	0.0558317	-1.87912
AT2G43660	AT2G43660	0.0850679	-1.87719
AT1G60830	AT1G60830	1.15341e-06	-1.87375
AT5G66780	AT5G66780	0.0101879	-1.87225
AT3G06160	AT3G06160	0.0130227	-1.86594
AT3G62510	AT3G62510	0.00384344	-1.85561
AT1G64185	AT1G64185	0.00159933	-1.85248
AT1G48130	ATPER1	2.30239e-10	-1.8508
AT3G27730	RCK	0.0209698	-1.84801
AT4G25010	SWEET14	0.0290787	-1.84277
AT5G13170	SAG29	1.185e-06	-1.84102
AT5G18790	AT5G18790	7.03142e-05	-1.8286
AT3G52720	ACA1	5.89194e-22	-1.80661
AT4G33905	AT4G33905	0.0314589	-1.80232
AT3G05936	AT3G05936	3.40473e-05	-1.80073
AT3G45030	AT3G45030	6.36491e-25	-1.79054
AT2G23630	sks16	0.00330344	-1.78946
AT1G55100	AT1G55100	0.000144993	-1.78788
AT1G48470	GLN1;5	0.0209014	-1.78545
AT3G47295	AT3G47295	9.76182e-06	-1.78276
AT2G33350	AT2G33350	0.0583808	-1.77313
AT3G04630	WDL1	3.67625e-26	-1.77056
AT5G55110	AT5G55110	0.0104222	-1.7598
AT4G27280	AT4G27280	0.00554109	-1.75563
AT4G04223	AT4G04223	1.47976e-09	-1.75334
AT5G22870	AT5G22870	0.0145784	-1.75161
AT1G73190	ALPHA-TIP	1.31973e-06	-1.74837
AT1G66090	AT1G66090	0.0887968	-1.7428
AT4G27652	AT4G27652	0.00625343	-1.74244
AT3G49820	AT3G49820	0.0241066	-1.74122
AT4G37445	AT4G37445	0.00165886	-1.72207
AT3G09950	AT3G09950	0.0648772	-1.71992
AT2G21990	AT2G21990	0.0176581	-1.71985
AT3G55980	ATSZF1	0.00573198	-1.71371
AT2G24140	AT2G24140	0.00914069	-1.70813
AT2G33460	RIC1	0.0126217	-1.69325
AT4G32830	AtAUR1	5.29144e-06	-1.6918
AT4G24265	AT4G24265	2.57794e-06	-1.69012
AT3G50800	AT3G50800	0.0362317	-1.69011
AT5G36110	CYP716A1	0.00459589	-1.68612
AT3G17690	ATCNGC19	0.0722563	-1.68394
AT4G22520	AT4G22520	4.09459e-11	-1.68108
AT5G62300	AT5G62300	3.34389e-27	-1.67804
AT5G35940	AT5G35940	0.000910312	-1.67776
AT3G62930	AT3G62930	0.00091041	-1.67597
AT2G03020	AT2G03020	0.0443809	-1.66804
AT3G52742	AT3G52742	0.0352361	-1.66702
AT5G48850	ATSDI1	5.47969e-07	-1.66238
AT4G27570	AT4G27570	0.00673326	-1.66135
AT1G29830	AT1G29830	0.0592835	-1.6517
AT2G45710	AT2G45710	2.05206e-12	-1.65057
AT5G55410	AT5G55410	0.00669444	-1.64616
AT1G56710	AT1G56710	0.00734005	-1.64512
AT3G56400	WRKY70	0.00960837	-1.64377
AT1G03020	AT1G03020	0.0257241	-1.6419
AT5G04840	AT5G04840	4.28549e-05	-1.63772
AT4G27657	AT4G27657	0.00103871	-1.63669
AT1G09600	AT1G09600	0.00685666	-1.63613
AT4G17085	AT4G17085	6.15022e-08	-1.6293
AT5G62840	AT5G62840	3.93181e-11	-1.62265
AT5G02120	OHP	8.34165e-13	-1.61471
AT3G05727	AT3G05727	3.20807e-16	-1.6103
AT1G23100	AT1G23100	5.55155e-05	-1.60756
AT4G39250	ATRL1	0.0145062	-1.60707
AT3G17680	AT3G17680	8.92729e-06	-1.60497
AT3G15050	IQD10	0.0152879	-1.60463
AT5G08250	AT5G08250	0.0701512	-1.60448
AT1G29720	AT1G29720	0.00234477	-1.60425
AT5G57810	TET15	0.0926576	-1.60414
AT5G25090	AtENODL13	4.56198e-09	-1.60339
AT3G05858	AT3G05858	0.067451	-1.59939
AT5G17800	AtMYB56	0.000725058	-1.59502
AT5G57310	AT5G57310	0.00146083	-1.59444
AT5G22470	AT5G22470	0.0104796	-1.59347
AT3G29590	AT5MAT	0.00734005	-1.59166
AT2G33240	XID	0.0093349	-1.58902
AT3G53990	AT3G53990	2.72067e-16	-1.57078
AT1G73780	AT1G73780	0.0671277	-1.56362
AT1G65490	AT1G65490	4.32708e-06	-1.56246
AT3G44300	AtNIT2	6.75459e-10	-1.56212
AT4G34555	AT4G34555	1.13684e-12	-1.56111
AT4G16160	ATOEP16-S	0.00589248	-1.56015
AT2G05620	PGR5	2.99162e-16	-1.55757
AT2G36780	AT2G36780	0.0140381	-1.55534
AT3G14630	CYP72A9	0.00574482	-1.55336
AT2G06200	AtGRF6	0.037882	-1.54762
AT3G49380	iqd15	0.0351447	-1.5475
AT5G20935	AT5G20935	1.56948e-10	-1.54572
AT5G46600	AT5G46600	0.0657872	-1.54217
AT3G44010	AT3G44010	3.67625e-26	-1.54095
AT3G58450	AT3G58450	0.0006287	-1.53583
AT5G04120	AT5G04120	7.86531e-06	-1.53545
AT1G56580	SVB	1.0676e-24	-1.53437
AT2G34960	CAT5	0.00472869	-1.52371
AT5G65575	AT5G65575	1.08085e-06	-1.52311
AT5G45740	AT5G45740	0.0942636	-1.52229
AT3G49910	AT3G49910	1.44628e-21	-1.5208
AT5G51390	AT5G51390	0.00335527	-1.51773
AT5G57080	AT5G57080	0.00251693	-1.51652
AT4G01490	AT4G01490	0.0217572	-1.514
AT5G02610	AT5G02610	1.04191e-16	-1.51258
AT1G05510	AT1G05510	0.0307688	-1.51069
AT3G48660	AT3G48660	0.0539422	-1.50953
AT4G37095	AT4G37095	0.034008	-1.50707
AT2G35310	AT2G35310	0.0924488	-1.50193
AT4G16892	AT4G16892	0.0206935	-1.50062
AT2G44120	AT2G44120	9.05327e-22	-1.49903
AT1G07070	AT1G07070	2.40242e-12	-1.4979
AT3G62760	ATGSTF13	0.0568763	-1.49229
AT2G19460	AT2G19460	0.000245135	-1.49227
AT1G09500	AT1G09500	0.00949201	-1.49143
AT1G34245	EPF2	0.00742253	-1.48809
AT4G21323	AT4G21323	0.0305537	-1.48563
AT5G09250	KIWI	2.72499e-09	-1.48361
AT1G56680	AT1G56680	0.0035913	-1.48147
AT1G50110	AT1G50110	2.38291e-05	-1.48017
AT5G36140	CYP716A2	0.0294629	-1.47993
AT1G23750	AT1G23750	5.98016e-07	-1.47955
AT1G02870	AT1G02870	3.02199e-13	-1.47861
AT1G73530	AT1G73530	1.13483e-11	-1.47811
AT1G16120	WAKL1	0.00487932	-1.47483
AT1G54540	AT1G54540	0.000160283	-1.47463
AT3G07410	RABA5b	2.22099e-10	-1.47441
AT4G11050	AtGH9C3	0.00233675	-1.46916
AT1G65090	AT1G65090	0.054956	-1.46914
AT4G14320	AT4G14320	6.53694e-20	-1.46819
AT2G18230	AtPPa2	2.07629e-13	-1.46731
AT1G28590	AT1G28590	0.00554109	-1.46687
AT1G75290	AT1G75290	1.56169e-07	-1.46381
AT1G78172	AT1G78172	0.0213739	-1.46106
AT4G31985	AT4G31985	4.20246e-18	-1.45818
AT2G38810	HTA8	1.70912e-05	-1.45797
AT3G16120	AT3G16120	0.0843253	-1.44996
AT3G55580	AT3G55580	0.0110536	-1.44886
AT3G56275	AT3G56275	0.000293127	-1.44825
AT1G31690	AT1G31690	1.24554e-05	-1.44772
AT1G50900	GDC1	8.40011e-19	-1.44761
AT2G46270	GBF3	7.28609e-13	-1.44685
AT2G20980	MCM10	0.000125152	-1.44586
AT4G13950	RALFL31	1.67721e-08	-1.44532
AT2G38600	AT2G38600	0.0107088	-1.44291
AT4G30860	ASHR3	4.03052e-05	-1.44224
AT5G25880	ATNADP-ME3	5.4698e-06	-1.44193
AT4G24972	TPD1	2.47054e-09	-1.43744
AT3G52155	AT3G52155	3.49118e-14	-1.4326
AT3G56290	AT3G56290	5.68284e-16	-1.43203
AT5G03510	AT5G03510	4.77025e-05	-1.43195
AT4G10350	BRN2	0.0419882	-1.43054
AT5G05580	FAD8	7.81473e-15	-1.43004
AT4G12500	AT4G12500	0.0971385	-1.42962
AT1G51360	ATDABB1	6.93782e-08	-1.42859
AT2G29380	HAI3	0.0748094	-1.4243
AT4G16610	AT4G16610	0.00866658	-1.42327
AT3G26480	AT3G26480	0.00144628	-1.42135
AT2G47920	AT2G47920	0.00321686	-1.42099
AT1G60590	AT1G60590	8.32196e-15	-1.41778
AT2G12450	AT2G12450	0.02334	-1.41727
AT5G51500	AT5G51500	0.00158103	-1.4132
AT3G05730	AT3G05730	3.13167e-11	-1.4129
AT4G22758	AT4G22758	0.00419456	-1.41276
AT4G08555	AT4G08555	0.0655714	-1.4122
AT2G37600	AT2G37600	8.6314e-15	-1.41152
AT1G14450	AT1G14450	1.15548e-14	-1.41097
AT3G01060	AT3G01060	1.15437e-09	-1.40626
AT5G02650	AT5G02650	2.38353e-06	-1.40591
AT1G63710	CYP86A7	0.00941365	-1.40527
AT4G15510	AT4G15510	1.57208e-09	-1.40462
AT5G47930	AT5G47930	1.21204e-20	-1.39985
AT2G43310	AT2G43310	0.0183054	-1.39649
AT5G56080	ATNAS2	0.000169639	-1.39484
AT2G32220	AT2G32220	2.17401e-07	-1.39322
AT5G15230	GASA4	2.43783e-20	-1.39175
AT1G32780	AT1G32780	0.000108337	-1.39064
AT5G60250	AT5G60250	0.00144995	-1.38889
AT5G50930	AT5G50930	0.0349266	-1.38315
AT5G10120	AT5G10120	0.00554947	-1.38197
AT4G22513	AT4G22513	5.13993e-05	-1.38082
AT4G30800	AT4G30800	0.00089444	-1.38037
AT5G19440	AT5G19440	3.04482e-16	-1.37972
AT3G22910	AT3G22910	0.0833362	-1.37916
AT5G03850	AT5G03850	5.99516e-16	-1.37099
AT5G59340	WOX2	0.0108678	-1.37041
AT3G46500	AT3G46500	0.0456806	-1.36803
AT4G03115	AT4G03115	9.35036e-05	-1.36731
AT2G42110	AT2G42110	0.00595574	-1.36674
AT1G08360	AT1G08360	3.95944e-13	-1.36648
AT5G02440	AT5G02440	5.29962e-06	-1.36614
AT1G05575	AT1G05575	0.0995786	-1.36421
AT2G21640	AT2G21640	0.00084152	-1.36219
AT3G10610	AT3G10610	5.09281e-12	-1.36031
AT2G38620	CDKB1;2	0.00509934	-1.35707
AT5G54370	AT5G54370	2.90521e-05	-1.35585
AT1G20930	CDKB2;2	1.14123e-05	-1.3556
AT5G48820	KRP3	0.000852096	-1.34988
AT1G29965	AT1G29965	4.39616e-13	-1.3475
AT5G41010	NRPE12	6.48993e-08	-1.34713
AT4G29410	AT4G29410	9.97769e-19	-1.34684
AT5G09800	AT5G09800	0.00463581	-1.34548
AT2G33180	AT2G33180	3.4834e-09	-1.3446
AT1G61390	AT1G61390	0.094481	-1.34371
AT5G10170	ATMIPS3	9.68581e-10	-1.34047
AT3G45960	EXLA3	0.048853	-1.33994
AT1G01660	AT1G01660	0.0381391	-1.33871
AT1G73160	AT1G73160	0.0493965	-1.33634
AT4G22510	AT4G22510	5.16831e-07	-1.33619
AT2G38490	CIPK22	0.0516879	-1.33523
AT1G67430	AT1G67430	4.29279e-19	-1.335
AT1G69620	RPL34	2.80129e-18	-1.33206
AT4G21590	ENDO3	0.0351666	-1.33152
AT3G51238	AT3G51238	3.61868e-11	-1.33136
AT3G51240	TT6	3.61868e-11	-1.33136
AT1G79390	AT1G79390	1.09314e-07	-1.32998
AT3G55820	AT3G55820	0.00580438	-1.32594
AT4G01970	AtSTS	0.0271243	-1.32482
AT2G16367	AT2G16367	1.24259e-05	-1.32387
AT1G04880	AT1G04880	0.0953487	-1.32376
AT1G13650	AT1G13650	1.22921e-09	-1.32351
AT5G64010	AT5G64010	3.8238e-05	-1.32282
AT4G25100	FSD1	1.22762e-15	-1.32139
AT3G18260	AT3G18260	0.0265942	-1.3213
AT5G65980	AT5G65980	0.0859037	-1.31844
AT4G37490	CYC1	4.17706e-05	-1.31787
AT4G39320	AT4G39320	0.00047715	-1.31748
AT3G11745	AT3G11745	0.0167337	-1.31651
AT3G43980	AT3G43980	8.45549e-08	-1.31634
AT1G06400	ARA2	1.23603e-11	-1.3161
AT3G48930	EMB1080	7.05124e-12	-1.31583
AT4G27090	AT4G27090	8.75931e-19	-1.31458
AT3G57157	AT3G57157	0.0545778	-1.31423
AT5G66510	GAMMA.CA3	1.0537e-15	-1.31415
AT1G75280	AT1G75280	1.22762e-15	-1.31352
AT2G37900	AT2G37900	0.00127176	-1.31133
AT4G39630	AT4G39630	0.0100061	-1.30948
AT5G09300	AT5G09300	1.23042e-05	-1.30916
AT5G57785	AT5G57785	5.1361e-12	-1.30892
AT3G22183	AT3G22183	0.000960345	-1.30791
AT4G33865	AT4G33865	8.86364e-13	-1.30497
AT5G44120	CRU1	6.77611e-10	-1.30305
AT1G13030	AT1G13030	3.0446e-06	-1.30271
AT4G22517	AT4G22517	1.88134e-07	-1.30268
AT3G04950	AT3G04950	0.00131961	-1.30222
AT5G60520	AT5G60520	0.000179974	-1.29886
AT3G01600	anac044	0.0352255	-1.29829
AT5G65580	AT5G65580	0.00121676	-1.29687
AT4G20040	AT4G20040	0.0166895	-1.29459
AT5G65230	AtMYB53	0.0882414	-1.29312
AT1G54530	AT1G54530	0.0841649	-1.2931
AT5G24800	ATBZIP9	2.77667e-08	-1.29229
AT3G03780	ATMS2	1.32213e-15	-1.29211
AT2G36290	AT2G36290	1.88251e-15	-1.29177
AT1G80370	CYCA2;4	0.0026921	-1.29033
AT1G20160	ATSBT5.2	5.99424e-10	-1.28746
AT5G59580	UGT76E1	0.0755833	-1.2873
AT1G17880	BTF3	1.93543e-16	-1.28673
AT1G69230	SP1L2	0.00435389	-1.28644
AT5G02420	AT5G02420	0.000203892	-1.28493
AT5G20410	MGD2	0.000265623	-1.28411
AT1G67148	AT1G67148	0.00375494	-1.28234
AT3G47510	AT3G47510	0.000310027	-1.28192
AT4G04490	CRK36	0.0244194	-1.28076
AT1G50910	AT1G50910	9.53193e-15	-1.27934
AT3G50060	MYB77	0.00263879	-1.27865
AT4G33270	CDC20.1	5.4542e-11	-1.27675
AT5G67450	AZF1	0.00894476	-1.2764
AT1G24095	AT1G24095	0.00637916	-1.27499
AT4G02482	AT4G02482	0.0142952	-1.27451
AT2G20390	AT2G20390	4.9182e-10	-1.27437
AT1G33120	AT1G33120	1.30738e-18	-1.27336
AT3G57200	AT3G57200	0.00728719	-1.27308
AT2G02850	ARPN	3.08238e-05	-1.27124
AT3G16980	NRPB9A	0.0499363	-1.26969
AT3G10090	AT3G10090	2.17545e-07	-1.26895
AT5G43330	AT5G43330	6.26042e-16	-1.26872
AT5G13840	FZR3	1.80263e-09	-1.26724
AT3G17609	HYH	1.55306e-08	-1.26625
AT2G46670	AT2G46670	5.39955e-06	-1.26572
AT2G46950	CYP709B2	0.0376327	-1.26509
AT2G30790	PSBP-2	2.28025e-05	-1.26285
AT5G10580	AT5G10580	4.75067e-06	-1.26116
AT1G26740	AT1G26740	1.6808e-08	-1.25821
AT5G14200	IMD1	4.20506e-13	-1.25761
AT5G56990	AT5G56990	0.0519238	-1.25661
AT2G16850	PIP3B	4.9132e-08	-1.25452
AT2G20490	NOP10	6.04286e-10	-1.2536
AT3G50760	GATL2	2.64495e-05	-1.25349
AT5G63660	LCR74	0.0265492	-1.25254
AT1G06660	AT1G06660	0.00765161	-1.25154
AT4G01380	AT4G01380	0.0565756	-1.25143
AT2G46600	AT2G46600	2.62806e-08	-1.24971
AT2G42740	RPL16A	6.8525e-08	-1.24795
AT3G10310	AT3G10310	3.67171e-05	-1.24785
AT1G57590	AT1G57590	0.0123786	-1.24607
AT3G04840	AT3G04840	4.07993e-16	-1.24568
AT1G33140	PGY2	7.06935e-16	-1.24475
AT4G31940	CYP82C4	1.91432e-05	-1.24429
AT3G21550	DMP2	5.42617e-09	-1.24323
AT3G49760	AtbZIP5	0.0258662	-1.24166
AT5G13070	AT5G13070	4.74606e-10	-1.23948
AT1G34460	CYCB1;5	0.0515717	-1.23792
AT2G28490	AT2G28490	0.00908807	-1.23527
AT1G69790	AT1G69790	0.0107253	-1.23484
AT1G08560	SYP111	1.88134e-07	-1.23277
AT3G52780	PAP20	0.086942	-1.23245
AT5G57170	AT5G57170	1.34012e-09	-1.23075
AT4G27960	UBC9	1.01742e-10	-1.22965
AT4G16745	AT4G16745	0.0159405	-1.22768
AT1G50490	UBC20	6.97773e-08	-1.22663
AT4G29480	AT4G29480	3.49118e-14	-1.2266
AT4G33310	AT4G33310	6.3257e-05	-1.22622
AT4G22212	AT4G22212	4.07428e-05	-1.22615
AT3G22945	AT3G22945	0.0271215	-1.22598
AT4G20420	AT4G20420	0.00216325	-1.22528
AT2G26840	AT2G26840	6.78345e-05	-1.22393
AT3G06220	AT3G06220	0.0840574	-1.22308
AT5G03455	CDC25	7.46857e-10	-1.22263
AT1G73040	AT1G73040	0.00479265	-1.22123
AT1G34000	OHP2	2.05821e-12	-1.21917
AT5G38940	AT5G38940	4.30296e-06	-1.21845
AT2G40880	FL3-27	1.09923e-07	-1.21795
AT2G24030	AT2G24030	0.075472	-1.2173
AT4G21585	ENDO4	0.000881606	-1.21564
AT2G43390	AT2G43390	0.0117959	-1.21058
AT1G54575	AT1G54575	3.43105e-08	-1.20927
AT2G12170	AT2G12170	0.0412974	-1.2085
AT5G58420	AT5G58420	5.12903e-14	-1.20814
AT3G47833	AT3G47833	9.01889e-09	-1.20796
AT2G28760	UXS6	6.19559e-08	-1.20705
AT1G32260	AT1G32260	1.01148e-07	-1.2056
AT4G31550	WRKY11	1.65365e-07	-1.20555
AT5G20850	ATRAD51	0.00959503	-1.20481
AT4G30950	FADC	1.2563e-15	-1.20318
AT3G01280	VDAC1	1.77428e-14	-1.20224
AT5G42890	ATSCP2	4.04599e-07	-1.20184
AT3G02885	GASA5	0.00885817	-1.20145
AT1G26340	CB5-A	2.09952e-06	-1.20079
AT2G32290	BMY5	0.00628782	-1.20041
AT4G12970	STOMAGEN	9.88339e-07	-1.19957
AT1G04295	AT1G04295	1.67972e-08	-1.1992
AT3G22880	ATDMC1	0.00147519	-1.19919
AT3G51820	ATG4	5.8852e-16	-1.19903
AT1G05760	RTM1	0.0615706	-1.19707
AT5G14030	AT5G14030	1.50605e-15	-1.19621
AT1G35310	MLP168	0.000206068	-1.19586
AT5G12140	CYS1	1.34247e-13	-1.19551
AT1G27695	AT1G27695	0.000302446	-1.19547
AT2G34480	AT2G34480	3.00341e-16	-1.19459
AT3G62920	AT3G62920	0.0292183	-1.1931
AT4G18730	RPL16B	3.11349e-14	-1.19162
AT3G46210	AT3G46210	0.000681828	-1.19146
AT3G15340	PPI2	0.0279077	-1.19109
AT5G40420	OLEO2	2.57439e-05	-1.1909
AT2G32795	AT2G32795	0.00224514	-1.18914
AT3G11000	AT3G11000	0.0483864	-1.18669
AT5G47030	AT5G47030	1.10103e-14	-1.18655
AT1G03905	AT1G03905	0.0187533	-1.18634
AT3G05600	AT3G05600	1.10182e-08	-1.18574
AT3G19500	AT3G19500	0.0620544	-1.18545
AT2G42485	AT2G42485	0.00104935	-1.18387
AT2G05840	PAA2	7.16844e-14	-1.17794
AT4G14615	AT4G14615	2.50001e-10	-1.17749
AT1G53030	AT1G53030	0.00113629	-1.17693
AT5G02230	AT5G02230	7.86034e-05	-1.17677
AT2G27740	AT2G27740	0.000220756	-1.17661
AT2G27380	ATEPR1	0.0440943	-1.17657
AT3G03070	AT3G03070	2.91549e-11	-1.1765
AT3G23630	ATIPT7	0.0768507	-1.17427
AT3G42150	AT3G42150	9.32196e-06	-1.1741
AT3G06035	AT3G06035	3.25422e-08	-1.17323
AT3G25520	ATL5	2.30525e-11	-1.16837
AT4G33550	AT4G33550	3.48502e-07	-1.16771
AT3G47370	AT3G47370	9.02072e-12	-1.1676
AT3G07110	AT3G07110	4.71802e-15	-1.16752
AT1G16840	AT1G16840	5.17553e-09	-1.16626
AT3G03530	NPC4	0.00439806	-1.16356
AT2G42560	AT2G42560	0.00114537	-1.16272
AT1G22590	AGL87	4.41394e-10	-1.16094
AT1G29600	AT1G29600	0.00159095	-1.16014
AT1G23140	AT1G23140	0.0857415	-1.15968
AT4G24310	AT4G24310	0.0314742	-1.15884
AT1G28470	ANAC010	0.000315669	-1.15804
AT1G73790	AT1G73790	0.0134411	-1.15711
AT3G02020	AK3	1.62329e-09	-1.15625
AT1G18735	AT1G18735	9.47116e-13	-1.15593
AT4G25020	AT4G25020	0.0175024	-1.15586
AT2G43840	UGT74F1	0.00122139	-1.15571
AT3G52070	AT3G52070	6.6856e-06	-1.15553
AT5G05210	AT5G05210	1.46276e-06	-1.15511
AT4G18060	AT4G18060	2.48608e-09	-1.1551
AT1G52510	AT1G52510	1.54435e-13	-1.15463
AT5G50130	AT5G50130	0.00462876	-1.15453
AT5G63670	SPT42	8.12895e-12	-1.15434
AT2G25060	ENODL14	1.27893e-08	-1.15382
AT1G03680	ATHM1	4.51056e-12	-1.1531
AT1G55720	ATCAX6	0.0393885	-1.15308
AT5G39740	RPL5B	1.04606e-13	-1.15197
AT2G20410	AT2G20410	3.21885e-06	-1.15176
AT4G24540	AGL24	0.0505016	-1.15109
AT1G72520	LOX4	0.090944	-1.15107
AT3G55800	SBPASE	1.30469e-11	-1.14907
AT5G42300	UBL5	1.01864e-12	-1.14898
AT1G68570	AT1G68570	4.60519e-07	-1.1479
AT2G07340	PFD1	2.72499e-09	-1.14781
AT4G24380	AT4G24380	0.0357966	-1.14683
AT1G24330	AT1G24330	0.00263405	-1.14639
AT1G73640	RABA6a	0.00460108	-1.14553
AT1G26880	AT1G26880	4.30667e-13	-1.14504
AT3G25070	RIN4	5.77865e-11	-1.14485
AT3G09925	AT3G09925	0.0154422	-1.14441
AT1G21930	AT1G21930	4.85922e-07	-1.14386
AT3G26050	AT3G26050	0.0303344	-1.14366
AT1G16590	REV7	0.00675932	-1.1436
AT1G68760	ATNUDT1	5.07202e-05	-1.14308
AT2G33585	AT2G33585	0.000716142	-1.14295
AT1G07120	AT1G07120	0.00885817	-1.14283
AT4G14145	AT4G14145	0.000233808	-1.14243
AT2G42975	AT2G42975	0.000120181	-1.14139
AT1G41880	AT1G41880	8.46822e-08	-1.14117
AT5G50260	AT5G50260	0.0156291	-1.141
AT5G49350	AT5G49350	0.0114844	-1.14054
AT3G62820	AT3G62820	1.03317e-10	-1.1402
AT1G14150	PQL1	1.59889e-10	-1.13919
AT1G73540	NUDT21	0.00179906	-1.13834
AT3G02190	AT3G02190	3.43105e-08	-1.13677
AT2G38710	AT2G38710	1.06913e-10	-1.13586
AT3G18773	AT3G18773	0.00742289	-1.13566
AT4G36600	AT4G36600	0.0103473	-1.13508
AT3G15840	PIFI	2.35501e-10	-1.13342
AT5G25475	AT5G25475	1.22812e-05	-1.13259
AT1G71865	AT1G71865	1.58573e-06	-1.13225
AT1G52230	PSAH2	1.58735e-14	-1.13187
AT3G55750	AT3G55750	2.0508e-06	-1.13183
AT3G51660	AT3G51660	5.25207e-05	-1.13168
AT5G15265	AT5G15265	0.0376862	-1.13166
AT2G18450	SDH1-2	0.0186252	-1.13149
AT2G35830	AT2G35830	1.08784e-12	-1.13122
AT1G45191	BGLU1	0.000469161	-1.13014
AT3G52570	AT3G52570	1.46291e-06	-1.1299
AT3G02230	RGP1	1.19541e-13	-1.12888
AT1G70500	AT1G70500	0.045516	-1.12875
AT3G08870	AT3G08870	0.00946525	-1.1285
AT3G13845	AT3G13845	2.76772e-06	-1.12741
AT1G03170	AT1G03170	0.0814102	-1.12739
AT1G03790	SOM	0.0184696	-1.1261
AT1G68568	AT1G68568	0.000169069	-1.1244
AT1G07370	PCNA1	4.58108e-06	-1.12346
AT3G50930	BCS1	0.0824386	-1.12301
AT1G24020	MLP423	1.95606e-13	-1.12195
AT1G20810	AT1G20810	6.40478e-09	-1.12162
AT5G53300	UBC10	4.18246e-13	-1.11955
AT5G19760	AT5G19760	4.199e-14	-1.1194
AT5G62380	NAC101	0.0932648	-1.11914
AT2G24395	AT2G24395	1.44163e-05	-1.11872
AT1G10640	AT1G10640	3.49462e-06	-1.11586
AT1G34355	ATPS1	0.000313255	-1.11556
AT2G18040	PIN1AT	2.10447e-12	-1.1152
AT5G66940	AT5G66940	0.047409	-1.1152
AT2G33450	AT2G33450	5.09281e-12	-1.11478
AT4G00525	AT4G00525	0.00431965	-1.11453
AT4G33260	CDC20.2	2.01016e-08	-1.11445
AT3G52540	OFP18	0.0112376	-1.1129
AT4G15396	CYP702A6	0.0179757	-1.11278
AT1G73220	AtOCT1	0.0209736	-1.11195
AT2G47610	AT2G47610	1.497e-14	-1.11073
AT1G35290	AT1G35290	0.0122792	-1.11063
AT1G15790	AT1G15790	0.0124257	-1.11054
AT1G70710	CEL1	3.35353e-09	-1.11018
AT1G16310	AT1G16310	0.00241955	-1.10964
AT4G32785	AT4G32785	0.0685898	-1.10939
AT5G60950	COBL5	0.00219411	-1.10934
AT4G13000	AT4G13000	0.0727781	-1.10847
AT3G56490	HINT1	3.42834e-10	-1.10782
AT3G20940	CYP705A30	0.00578965	-1.10663
AT2G43550	AT2G43550	1.01559e-06	-1.10655
AT1G03950	VPS2.3	4.34956e-07	-1.1055
AT4G23900	AT4G23900	5.81939e-06	-1.10546
AT4G10340	LHCB5	2.34778e-12	-1.10524
AT1G03820	AT1G03820	4.44337e-08	-1.10516
AT5G02320	ATMYB3R5	0.0112994	-1.10429
AT4G21270	ATK1	4.71083e-07	-1.10335
AT4G22570	APT3	2.01552e-08	-1.10268
AT3G48350	AT3G48350	4.06401e-08	-1.10193
AT1G26670	VTI1B	5.62949e-11	-1.1007
AT5G58260	AT5G58260	2.93124e-11	-1.09994
AT3G45210	AT3G45210	4.63343e-07	-1.09979
AT4G37160	sks15	0.0256817	-1.09965
AT4G39230	AT4G39230	0.000359772	-1.09905
AT1G27045	AT1G27045	0.0671277	-1.09899
AT3G06510	SFR2	2.80867e-12	-1.0983
AT3G08610	AT3G08610	1.09223e-13	-1.09712
AT4G28025	AT4G28025	3.95944e-13	-1.09632
AT1G44100	AAP5	1.10905e-05	-1.09601
AT5G23740	RPS11-BETA	9.41433e-12	-1.09548
AT1G35720	ANNAT1	5.35285e-11	-1.09483
AT3G18890	AT3G18890	2.91549e-11	-1.09365
AT4G15830	AT4G15830	4.18425e-06	-1.09362
AT1G03650	AT1G03650	0.00309602	-1.09261
AT1G12530	AT1G12530	0.00027508	-1.09198
AT4G03150	AT4G03150	0.000373298	-1.09181
AT2G28000	CH-CPN60A	2.44167e-11	-1.0909
AT5G07940	AT5G07940	1.43146e-07	-1.09038
AT1G05280	AT1G05280	0.0545661	-1.09004
AT1G18060	AT1G18060	2.58348e-09	-1.08987
AT4G24910	AT4G24910	0.0451291	-1.08819
AT5G07090	AT5G07090	3.98599e-12	-1.08812
AT3G44420	AT3G44420	0.0865482	-1.08591
AT4G15393	CYP702A5	0.00103841	-1.08516
AT5G20630	GLP3A	1.02596e-11	-1.08497
AT5G06150	CYCB1;2	3.5502e-07	-1.08463
AT3G12030	AT3G12030	9.61665e-05	-1.08377
AT2G18140	AT2G18140	0.0578008	-1.08351
AT2G30860	ATGSTF9	2.64795e-12	-1.08251
AT1G73602	CPuORF32	1.10787e-08	-1.08198
AT5G47635	AT5G47635	0.0269307	-1.07941
AT1G73600	AT1G73600	1.12062e-08	-1.07909
AT4G21860	MSRB2	7.16844e-14	-1.07787
AT3G17830	AT3G17830	0.000201232	-1.07737
AT5G11520	YLS4	3.65112e-11	-1.07667
AT3G57920	SPL15	0.00545847	-1.07596
AT5G04680	AT5G04680	0.00174491	-1.0759
AT4G16400	AT4G16400	5.40836e-13	-1.0758
AT4G37553	AT4G37553	3.09479e-07	-1.07561
AT5G56150	UBC30	2.12244e-10	-1.07474
AT3G07580	AT3G07580	0.00032691	-1.0729
AT1G53400	AT1G53400	6.48993e-08	-1.07273
AT4G04780	MED21	0.000750047	-1.07244
AT2G16740	UBC29	7.51978e-05	-1.072
AT5G55125	AT5G55125	0.00165137	-1.07165
AT4G16410	AT4G16410	2.42489e-12	-1.07157
AT4G35100	PIP2;7	2.76631e-13	-1.07051
AT4G18400	AT4G18400	0.000419594	-1.0699
AT3G04820	AT3G04820	0.000193629	-1.06984
AT2G32940	2006-08-01	0.0954317	-1.0695
AT4G21020	AT4G21020	0.0144743	-1.06665
AT1G18382	AT1G18382	0.0167664	-1.06664
AT5G48490	AT5G48490	1.94537e-07	-1.06622
AT5G06230	TBL9	3.68947e-06	-1.06606
AT5G54160	OMT1	3.801e-10	-1.06522
AT1G20470	AT1G20470	0.000746438	-1.06463
AT3G55170	AT3G55170	8.81243e-10	-1.06452
AT2G41260	M17	0.00183101	-1.0645
AT2G41530	ATSFGH	2.41978e-10	-1.06383
AT4G31310	AT4G31310	1.80029e-05	-1.06276
AT5G52300	RD29B	0.000315329	-1.06271
AT1G11400	PYM	1.34012e-09	-1.06212
AT3G20935	CYP705A28	0.0342416	-1.06156
AT5G56660	ILL2	1.76266e-07	-1.0614
AT3G14640	CYP72A10	0.0216672	-1.06066
AT4G35090	CAT2	4.88318e-10	-1.0601
AT5G67090	AT5G67090	0.0996213	-1.05869
AT4G04745	AT4G04745	0.0168557	-1.0578
AT1G04290	AT1G04290	3.4919e-07	-1.05707
AT5G04600	AT5G04600	7.70109e-09	-1.05707
AT2G37120	AT2G37120	1.6808e-08	-1.05678
AT5G67270	ATEB1C	4.31072e-06	-1.05622
AT5G54770	THI1	2.58032e-12	-1.05604
AT5G43420	AT5G43420	0.00614285	-1.05601
AT1G31490	AT1G31490	0.00698565	-1.05583
AT3G18760	AT3G18760	5.0059e-05	-1.05559
AT3G62220	AT3G62220	3.13306e-05	-1.05539
AT2G38740	AT2G38740	2.06696e-06	-1.05495
AT1G02380	AT1G02380	0.0328204	-1.05436
AT3G09500	AT3G09500	1.52791e-11	-1.05407
AT1G67800	AT1G67800	1.51905e-05	-1.05398
AT1G24400	AATL2	7.61664e-05	-1.05353
AT4G28680	TYRDC	0.00159095	-1.0528
AT5G45210	AT5G45210	0.0421817	-1.05233
AT1G16190	RAD23A	6.81213e-07	-1.05115
AT1G10370	GST30B	5.02602e-06	-1.05099
AT1G75690	AT1G75690	1.16512e-09	-1.05047
AT1G06110	SKIP16	8.37652e-10	-1.04997
AT5G50810	TIM8	4.45431e-08	-1.04952
AT5G08050	AT5G08050	2.7612e-12	-1.04878
AT4G27380	AT4G27380	4.45927e-09	-1.04785
AT3G11660	NHL1	2.50015e-08	-1.0478
AT5G05290	EXPA2	0.0615846	-1.04777
AT3G05685	AT3G05685	0.0228498	-1.04742
AT4G19690	IRT1	1.40172e-07	-1.04715
AT4G28840	AT4G28840	0.0410178	-1.04707
AT5G66230	AT5G66230	1.40831e-05	-1.04587
AT4G06744	AT4G06744	2.41769e-08	-1.04516
AT5G05080	UBC22	2.748e-09	-1.04377
AT2G26590	RPN13	7.04098e-10	-1.04304
AT2G19540	AT2G19540	5.17064e-10	-1.04239
AT2G25110	SDF2	2.23967e-09	-1.04233
AT4G20930	AT4G20930	0.000423778	-1.04087
AT3G53370	AT3G53370	7.21173e-05	-1.03943
AT4G08240	AT4G08240	9.44726e-05	-1.03914
AT4G14660	NRPE7	0.00218594	-1.03895
AT5G19030	AT5G19030	0.00059025	-1.03887
AT3G10860	AT3G10860	1.34599e-08	-1.0377
AT1G31290	2003-08-01	0.0167626	-1.03761
AT1G20200	EMB2719	1.19185e-11	-1.03683
AT2G38465	AT2G38465	0.00689569	-1.03627
AT4G39730	AT4G39730	2.95939e-12	-1.03546
AT1G28150	AT1G28150	3.42014e-07	-1.03539
AT4G22930	PYR4	2.98378e-10	-1.03486
AT3G48080	AT3G48080	0.0565814	-1.03443
AT4G31700	RPS6	8.58159e-13	-1.03392
AT5G03880	AT5G03880	3.5665e-12	-1.03366
AT5G64870	AT5G64870	0.0992971	-1.03328
AT2G03070	MED8	3.35756e-07	-1.03305
AT4G26660	AT4G26660	0.000197783	-1.033
AT1G15980	NDF1	1.57501e-12	-1.03283
AT1G52880	NAM	0.000971455	-1.03248
AT2G37460	AT2G37460	7.58396e-07	-1.03229
AT1G78780	AT1G78780	0.000710409	-1.03208
AT3G61110	ARS27A	2.39548e-12	-1.03187
AT2G44450	BGLU15	0.0372362	-1.03149
AT3G14540	AT3G14540	0.0909793	-1.03141
AT4G02060	MCM7	1.58672e-07	-1.03139
AT4G08570	AT4G08570	0.00285574	-1.02907
AT5G47960	SMG1	0.0750897	-1.02882
AT5G04950	NAS1	1.77385e-10	-1.02863
AT3G62800	DRB4	0.00242421	-1.02823
AT3G19002	AT3G19002	7.30936e-08	-1.02803
AT2G38160	AT2G38160	0.0565756	-1.02791
AT1G77770	AT1G77770	3.47821e-05	-1.02769
AT5G26680	AT5G26680	9.06521e-06	-1.02744
AT1G54290	AT1G54290	4.86299e-05	-1.02692
AT5G48300	ADG1	2.59658e-09	-1.02635
AT2G01120	ORC4	0.00527467	-1.02573
AT1G54690	G-H2AX	1.34426e-08	-1.02534
AT1G74290	AT1G74290	0.0133282	-1.02507
AT3G48890	ATMP2	6.98091e-11	-1.02433
AT1G29700	AT1G29700	2.38169e-08	-1.02393
AT3G60660	AT3G60660	0.0537742	-1.02384
AT1G17470	ATDRG	3.54718e-11	-1.02359
AT3G23490	CYN	4.52972e-09	-1.02338
AT1G04940	TIC20	4.56536e-06	-1.02228
AT3G13090	ATMRP8	0.0934577	-1.02201
AT2G40320	TBL33	0.00030921	-1.02095
AT1G03860	ATPHB2	7.4651e-10	-1.01985
AT2G35480	AT2G35480	0.00681687	-1.01969
AT2G46290	AT2G46290	0.000347325	-1.01902
AT1G44835	AT1G44835	1.30426e-05	-1.01878
AT4G38160	pde191	9.15177e-10	-1.01868
AT1G31160	HINT.2	1.71302e-06	-1.01833
AT1G63100	AT1G63100	0.00018919	-1.0176
AT5G18040	AT5G18040	3.8417e-06	-1.01748
AT3G29410	AT3G29410	0.0506219	-1.01702
AT4G11260	EDM1	2.65813e-11	-1.0166
AT5G42770	AT5G42770	1.32403e-05	-1.01638
AT3G23210	bHLH34	4.97054e-05	-1.01624
AT3G10700	GalAK	3.79205e-05	-1.01589
AT5G27820	AT5G27820	0.00423965	-1.01483
AT1G74730	AT1G74730	9.46342e-12	-1.01379
AT1G09170	AT1G09170	0.010655	-1.01345
AT3G10940	AT3G10940	3.99961e-08	-1.01328
AT2G40480	AT2G40480	6.73776e-07	-1.01305
AT4G28730	AT4G28730	2.40653e-05	-1.01303
AT3G63270	AT3G63270	9.56841e-07	-1.01251
AT2G39470	PPL2	4.11143e-08	-1.01152
AT1G01640	AT1G01640	0.0122985	-1.0115
AT4G14150	PAKRP1	0.00151747	-1.01076
AT5G25230	AT5G25230	0.0260451	-1.00844
AT3G57530	CPK32	0.0131141	-1.00831
AT1G29150	ATS9	2.24045e-11	-1.00777
AT3G52120	AT3G52120	2.77694e-11	-1.00731
AT4G36700	AT4G36700	0.00870002	-1.00697
AT4G26270	PFK3	0.000211885	-1.00631
AT1G27970	NTF2B	6.11963e-09	-1.00604
AT5G54970	AT5G54970	0.000189596	-1.00592
AT2G14247	AT2G14247	0.000501065	-1.00466
AT3G20083	CYP705A16	1.0078e-07	-1.00324
AT3G17910	SURF1	6.58499e-05	-1.00261
AT1G15060	AT1G15060	3.012e-09	-1.00258
AT5G14020	AT5G14020	0.024699	-1.00251
AT3G06320	AT3G06320	0.0466899	-1.00197
AT1G02730	ATCSLD5	1.6347e-07	-1.00194
AT1G54820	AT1G54820	5.07184e-07	-1.00193
AT4G02110	AT4G02110	0.000358332	-1.00144
AT5G03390	AT5G03390	0.000951244	-1.00093
AT4G02610	AT4G02610	0.000113114	-1.00037
AT2G28410	AT2G28410	2.47003e-06	-1.00016
AT1G17020	SRG1	0.00118749	-0.999421
AT1G34030	AT1G34030	2.05455e-08	-0.999201
AT3G05330	ATN	0.000426425	-0.999058
AT4G02620	AT4G02620	2.42756e-10	-0.998336
AT2G35810	AT2G35810	3.81017e-07	-0.997571
AT1G74020	SS2	5.53551e-10	-0.997143
AT1G68945	AT1G68945	0.022564	-0.997075
AT5G66740	AT5G66740	0.012714	-0.996429
AT2G34560	AT2G34560	9.46342e-12	-0.996117
AT2G43480	AT2G43480	0.0884329	-0.996093
AT3G52072	AT3G52072	0.000119504	-0.996015
AT1G19130	AT1G19130	1.95391e-05	-0.995633
AT2G33793	AT2G33793	0.00233756	-0.995424
AT5G65609	AT5G65609	0.0986504	-0.995361
AT5G20500	AT5G20500	1.87349e-08	-0.994809
AT1G78190	AT1G78190	0.0108912	-0.994702
AT5G60930	AT5G60930	5.47969e-07	-0.994627
AT3G05190	AT3G05190	0.0279454	-0.994461
AT1G72930	TIR	0.0001141	-0.994362
AT4G25240	SKS1	0.00286312	-0.993197
AT1G01430	TBL25	1.36014e-10	-0.99293
AT1G27360	SPL11	0.000886465	-0.992256
AT3G44450	AT3G44450	0.00152961	-0.991888
AT3G44890	RPL9	6.70657e-09	-0.991876
AT5G05790	AT5G05790	0.000587499	-0.991566
AT2G46110	PANB1	0.00214909	-0.990976
AT2G35370	GDCH	9.01132e-10	-0.990611
AT5G45700	AT5G45700	0.00457697	-0.990393
AT2G46572	AT2G46572	0.0245684	-0.990381
AT4G24670	TAR2	0.00237472	-0.990371
AT2G38470	WRKY33	0.0686279	-0.989728
AT1G16730	UP6	6.04311e-05	-0.988597
AT1G12260	EMB2749	0.00128063	-0.988473
AT1G04945	AT1G04945	1.2424e-05	-0.988246
AT3G10770	AT3G10770	3.2659e-10	-0.98747
AT4G37110	AT4G37110	6.12979e-05	-0.987176
AT3G60360	EDA14	1.18317e-05	-0.986927
AT2G39080	AT2G39080	1.89208e-05	-0.986632
AT5G60890	ATMYB34	4.51194e-10	-0.986068
AT3G61250	AtMYB17	0.0199206	-0.985392
AT5G38000	AT5G38000	0.000403552	-0.985015
AT1G63970	ISPF	1.25858e-09	-0.984202
AT4G00620	AT4G00620	3.56108e-05	-0.984156
AT1G75520	SRS5	0.0891267	-0.983809
AT5G54530	AT5G54530	0.00424489	-0.983346
AT2G24800	AT2G24800	0.0376112	-0.983129
AT5G13420	AT5G13420	3.81084e-10	-0.982648
AT4G40010	SNRK2.7	0.0460668	-0.982404
AT1G11475	NRPE10	3.88869e-05	-0.982179
AT2G46540	AT2G46540	4.34592e-06	-0.981893
AT4G22150	PUX3	2.03001e-05	-0.980866
AT1G04555	AT1G04555	0.00258512	-0.980231
AT2G46570	LAC6	0.0204355	-0.980107
AT1G27400	AT1G27400	2.24045e-11	-0.980054
AT3G07230	AT3G07230	6.73974e-07	-0.979722
AT5G11690	TIM17-3	6.91695e-05	-0.979126
AT5G66530	AT5G66530	2.77602e-09	-0.979119
AT5G18850	AT5G18850	5.33863e-05	-0.979054
AT1G01170	AT1G01170	1.6808e-08	-0.978006
AT2G21140	ATPRP2	1.22652e-09	-0.977966
AT4G29730	NFC5	0.000208912	-0.977572
AT5G45775	AT5G45775	3.69021e-11	-0.977173
AT1G49870	AT1G49870	0.00542841	-0.97708
AT2G34190	AT2G34190	0.000585672	-0.975914
AT2G46820	PSAP	3.03438e-08	-0.975869
AT1G67910	AT1G67910	2.89402e-05	-0.974754
AT1G67820	AT1G67820	0.0623675	-0.974635
AT5G62200	AT5G62200	0.000229579	-0.973898
AT4G11280	ACS6	0.0766913	-0.973614
AT4G04470	PMP22	6.41214e-05	-0.973399
AT1G48350	AT1G48350	5.66176e-11	-0.973339
AT5G08370	AtAGAL2	1.67579e-07	-0.972419
AT5G17460	AT5G17460	8.79402e-05	-0.971513
AT3G03630	CS26	3.94974e-06	-0.971163
AT3G28540	AT3G28540	0.053057	-0.971124
AT2G17360	AT2G17360	9.55721e-10	-0.970999
AT1G30500	NF-YA7	0.00206097	-0.970584
AT5G15950	AT5G15950	8.02667e-07	-0.970528
AT5G15948	CPuORF10	8.02667e-07	-0.970528
AT4G18930	AT4G18930	7.70109e-09	-0.970124
AT1G18370	ATNACK1	2.87702e-06	-0.969248
AT2G38750	ANNAT4	7.84481e-08	-0.969186
AT5G40370	AT5G40370	3.53444e-09	-0.969113
AT1G05680	UGT74E2	0.0953024	-0.968562
AT4G05060	AT4G05060	6.85422e-06	-0.968476
AT4G22880	TDS4	0.0995786	-0.967771
AT3G15810	AT3G15810	4.18075e-09	-0.967736
AT3G17930	AT3G17930	7.77574e-09	-0.967087
AT3G27100	AT3G27100	2.70965e-06	-0.96691
AT1G71950	AT1G71950	3.30372e-05	-0.966661
AT2G41420	AT2G41420	5.95777e-08	-0.966619
AT2G47170	ARF1A1C	1.96502e-09	-0.966254
AT2G43710	FAB2	1.08198e-10	-0.965765
AT2G26480	UGT76D1	0.0845976	-0.965091
AT4G09320	NDPK1	8.67212e-10	-0.96458
AT1G07119	AT1G07119	0.0423954	-0.964535
AT2G17120	LYM2	4.5984e-07	-0.961587
AT2G37990	AT2G37990	5.10687e-05	-0.961341
AT1G76540	CDKB2;1	2.10273e-06	-0.961296
AT5G58600	PMR5	0.00014146	-0.96052
AT4G29170	ATMND1	0.00300917	-0.960292
AT5G08570	AT5G08570	2.90431e-08	-0.959919
AT4G19030	NLM1	0.00421436	-0.958885
AT5G50960	NBP35	6.66192e-10	-0.957932
AT1G72020	AT1G72020	1.86575e-06	-0.95774
AT2G27830	AT2G27830	0.000203412	-0.956727
AT2G28950	ATEXPA6	2.45582e-10	-0.956663
AT3G08520	AT3G08520	3.32818e-09	-0.956543
AT3G14020	NF-YA6	0.00245835	-0.956313
AT4G24750	AT4G24750	9.65192e-07	-0.956141
AT3G19230	AT3G19230	0.0595721	-0.956009
AT1G70900	AT1G70900	2.41422e-05	-0.955931
AT2G30490	ATC4H	3.40157e-10	-0.955722
AT3G11090	LBD21	0.000548588	-0.955514
AT4G34870	ROC5	6.67276e-11	-0.955364
AT5G50200	WR3	4.62035e-05	-0.954697
AT1G14410	ATWHY1	0.000185815	-0.953872
AT1G08110	AT1G08110	5.35828e-10	-0.953154
AT5G09290	AT5G09290	0.0114698	-0.953066
AT2G43870	AT2G43870	0.0241688	-0.952478
AT5G58120	AT5G58120	0.0107185	-0.95105
AT1G55180	PLDEPSILON	4.30267e-05	-0.950854
AT2G44350	CSY4	4.74606e-10	-0.950641
AT3G47590	AT3G47590	5.64671e-05	-0.950077
AT2G29960	ATCYP5	1.00252e-09	-0.948834
AT2G36270	ABI5	0.0076922	-0.948675
AT2G44870	AT2G44870	1.24937e-08	-0.948261
AT4G34050	CCoAOMT1	3.67769e-07	-0.948224
AT1G73180	AT1G73180	1.41918e-05	-0.947414
AT5G16980	AT5G16980	0.00575244	-0.947412
AT2G35635	UBQ7	1.36517e-06	-0.946712
AT1G54110	AT1G54110	0.0125834	-0.945766
AT3G55960	AT3G55960	9.94202e-07	-0.945634
AT4G35420	DRL1	0.00804685	-0.944702
AT3G44960	AT3G44960	0.0907801	-0.944594
AT4G08685	SAH7	3.99425e-08	-0.943558
AT4G33640	AT4G33640	3.72939e-08	-0.942805
AT3G43540	AT3G43540	2.61229e-07	-0.942725
AT2G26210	AT2G26210	2.19489e-08	-0.941603
AT4G04460	AT4G04460	9.05025e-05	-0.941544
AT5G03300	ADK2	1.56948e-10	-0.941076
AT1G54030	MVP1	3.38066e-08	-0.940818
AT1G31180	IPMDH1	2.09622e-09	-0.940635
AT2G29580	AT2G29580	6.29652e-06	-0.940319
AT4G09060	AT4G09060	0.064063	-0.940248
AT1G75090	AT1G75090	0.024206	-0.939551
AT3G51280	AT3G51280	0.00148634	-0.939343
AT1G50740	AT1G50740	0.0207619	-0.939338
AT1G02205	CER1	3.09001e-08	-0.93909
AT3G26470	AT3G26470	1.85769e-05	-0.937928
AT5G21090	AT5G21090	2.58751e-09	-0.937804
AT1G06650	AT1G06650	1.50757e-08	-0.937216
AT4G26200	ACS7	0.0602376	-0.936728
AT1G21065	AT1G21065	5.44814e-09	-0.936681
AT4G08870	AT4G08870	5.50826e-05	-0.93645
AT4G14890	FdC2	4.90856e-10	-0.936342
AT3G59630	AT3G59630	0.000359772	-0.936271
AT3G46430	AT3G46430	4.80349e-09	-0.93588
AT2G35780	scpl26	4.44963e-10	-0.935866
AT4G11190	AT4G11190	0.0100782	-0.935462
AT5G12190	AT5G12190	1.11709e-06	-0.935267
AT5G24330	ATXR6	0.0717997	-0.93501
AT5G39580	AT5G39580	0.00962993	-0.934928
AT4G23690	AT4G23690	4.10476e-06	-0.934871
AT4G31320	AT4G31320	0.0550973	-0.934835
AT5G19240	AT5G19240	0.0138287	-0.934676
AT2G39170	AT2G39170	3.05221e-05	-0.934667
AT2G27930	AT2G27930	0.0825646	-0.933159
AT5G49210	AT5G49210	4.69441e-07	-0.932928
AT4G32270	AT4G32270	1.0793e-05	-0.932455
AT2G34920	EDA18	0.000770125	-0.931878
AT5G09960	AT5G09960	3.95007e-05	-0.931616
AT1G45050	ATUBC2-1	0.000406195	-0.931171
AT2G39740	AT2G39740	2.3328e-06	-0.930869
AT1G62770	AT1G62770	2.41195e-05	-0.930782
AT3G10440	AT3G10440	0.00381379	-0.930381
AT2G30530	AT2G30530	5.9938e-05	-0.929959
AT1G10865	AT1G10865	0.000278475	-0.929822
AT1G23310	GGAT1	9.52829e-07	-0.929743
AT3G18420	AT3G18420	2.74918e-08	-0.929498
AT2G44830	AT2G44830	2.72403e-06	-0.929396
AT5G60760	AT5G60760	0.00312243	-0.929361
AT5G15160	BNQ2	0.0268917	-0.929075
AT1G74090	SOT18	3.72124e-08	-0.928842
AT5G20720	CPN10	3.26638e-10	-0.92869
AT1G13820	AT1G13820	4.63343e-07	-0.927682
AT3G59760	OASC	1.1375e-07	-0.926731
AT5G64780	AT5G64780	0.00493911	-0.926335
AT3G59650	AT3G59650	0.000526506	-0.926069
AT2G39370	AT2G39370	0.063013	-0.925623
AT2G18328	ATRL4	0.0017273	-0.925166
AT1G03840	MGP	0.0375292	-0.925
AT5G57700	AT5G57700	8.15351e-06	-0.924854
AT1G52720	AT1G52720	2.62705e-05	-0.924643
AT1G78580	ATTPS1	3.07333e-09	-0.923317
AT5G06960	OBF5	1.2049e-05	-0.923296
AT3G21400	AT3G21400	0.000783349	-0.922915
AT1G28130	GH3.17	2.17545e-07	-0.92261
AT5G01230	AT5G01230	0.0018798	-0.922222
AT3G53750	ACT3	1.68863e-08	-0.922084
AT2G26580	YAB5	9.54537e-06	-0.921343
AT1G75350	emb2184	2.56604e-10	-0.921063
AT1G04110	SDD1	0.00172699	-0.921044
AT1G43170	ARP1	5.39729e-10	-0.920844
AT1G08845	AT1G08845	0.0261618	-0.920727
AT2G30980	SKdZeta	1.83176e-09	-0.919447
AT3G23670	PAKRP1L	0.00570894	-0.919181
AT3G47990	SIS3	1.50247e-07	-0.919117
AT1G08980	ATAMI1	6.9816e-10	-0.918324
AT3G04240	SEC	1.53225e-09	-0.917324
AT5G51010	AT5G51010	3.80374e-07	-0.916676
AT2G22620	AT2G22620	0.0399487	-0.916663
AT1G15270	AT1G15270	2.77439e-05	-0.916615
AT4G23020	AT4G23020	0.000783349	-0.915227
AT5G27850	AT5G27850	2.90355e-08	-0.914119
AT5G11470	AT5G11470	0.0412974	-0.913366
AT5G54145	AT5G54145	0.00990329	-0.913079
AT5G22290	anac089	0.000481536	-0.91282
AT1G73470	AT1G73470	5.12663e-05	-0.912459
AT5G52030	AT5G52030	1.88227e-05	-0.911922
AT1G70800	AT1G70800	0.0799717	-0.911717
AT4G15000	AT4G15000	1.11855e-09	-0.911401
AT4G34670	AT4G34670	4.57644e-10	-0.910535
AT4G37550	AT4G37550	6.90063e-09	-0.910142
AT1G67250	AT1G67250	9.82109e-06	-0.910081
AT1G31330	PSAF	7.92603e-09	-0.909888
AT1G13090	CYP71B28	1.24474e-08	-0.909583
AT3G57680	AT3G57680	0.0612924	-0.909158
AT5G63850	AAP4	2.47788e-07	-0.909136
AT4G04830	MSRB5	6.06548e-09	-0.909116
AT2G20930	AT2G20930	8.70226e-05	-0.908903
AT5G58290	RPT3	7.63291e-07	-0.908864
AT5G17030	UGT78D3	0.0942742	-0.908738
AT3G18500	AT3G18500	7.77685e-05	-0.908266
AT1G47200	WPP2	4.24473e-08	-0.908113
AT2G35850	AT2G35850	0.0457166	-0.908
AT1G26910	RPL10B	0.000466599	-0.907946
AT2G25890	AT2G25890	0.0130669	-0.907885
AT2G33790	ATAGP30	0.00135216	-0.907834
AT1G07600	LSR4	9.32428e-07	-0.907454
AT4G37560	AT4G37560	2.86322e-07	-0.906355
AT3G60750	AT3G60750	1.13388e-09	-0.906256
AT1G55490	LEN1	3.16637e-08	-0.905579
AT1G47840	HXK3	0.00475775	-0.905384
AT4G02340	AT4G02340	4.70489e-07	-0.905284
AT2G32060	AT2G32060	5.11251e-09	-0.904586
AT1G33480	AT1G33480	9.28457e-05	-0.904086
AT5G02490	AT5G02490	8.65161e-08	-0.903799
AT4G20030	AT4G20030	0.0290787	-0.903567
AT5G58640	AT5G58640	1.84621e-05	-0.903382
AT2G18465	AT2G18465	0.00122139	-0.903082
AT5G06240	emb2735	0.0141802	-0.902105
AT3G48420	AT3G48420	1.71401e-06	-0.902035
AT1G48630	RACK1B_AT	1.62257e-08	-0.901835
AT3G60840	MAP65-4	0.00288905	-0.901771
AT4G28660	PSB28	2.2037e-09	-0.901751
AT5G23380	AT5G23380	0.022564	-0.900149
AT2G35470	AT2G35470	0.00186807	-0.899842
AT5G65650	AT5G65650	0.00019161	-0.899716
AT3G24315	AtSec20	0.000750047	-0.899079
AT5G53110	AT5G53110	0.00573198	-0.898943
AT1G63310	AT1G63310	0.000143455	-0.898326
AT3G13510	AT3G13510	3.08594e-07	-0.898295
AT3G29670	AT3G29670	0.00424894	-0.897019
AT3G51300	ROP1	0.0560695	-0.896374
AT3G12150	AT3G12150	7.72992e-07	-0.896362
AT5G23310	FSD3	5.45224e-07	-0.895988
AT4G29080	PAP2	8.67978e-07	-0.895599
AT2G44360	AT2G44360	4.31809e-05	-0.894983
AT3G56800	CAM3	3.87324e-09	-0.894787
AT4G17215	AT4G17215	0.0401008	-0.894115
AT3G59550	ATRAD21.2	0.0212155	-0.893962
AT3G03130	AT3G03130	0.00409163	-0.893054
AT3G14690	CYP72A15	2.4577e-09	-0.892988
AT4G22745	MBD1	0.000698256	-0.892871
AT5G16050	GF14.UPSILON	9.7671e-09	-0.892796
AT5G07710	AT5G07710	0.00453883	-0.892699
AT5G10730	AT5G10730	5.40744e-05	-0.892665
AT2G03270	AT2G03270	0.00471083	-0.892647
AT5G01650	AT5G01650	7.37206e-07	-0.892456
AT1G69410	ATELF5A-3	1.74496e-07	-0.891774
AT3G55350	AT3G55350	0.00100856	-0.891387
AT1G62920	AT1G62920	0.0422849	-0.890552
AT5G63180	AT5G63180	3.48502e-07	-0.890389
AT4G36290	CRT1	0.000132722	-0.890111
AT1G66240	ATATX1	1.03186e-09	-0.889729
AT2G44230	AT2G44230	9.21712e-05	-0.889277
AT5G45750	RABA1c	0.00144744	-0.888884
AT3G16480	MPPalpha	4.73891e-06	-0.888773
AT5G18065	AT5G18065	0.00551355	-0.888763
AT5G43010	RPT4A	9.33001e-07	-0.888498
AT1G64970	VTE4	7.37429e-06	-0.888115
AT3G02468	CPuORF9	1.57208e-09	-0.888103
AT3G02470	SAMDC	1.5772e-09	-0.88807
AT5G24870	AT5G24870	0.000275906	-0.888036
AT1G75060	AT1G75060	0.0248906	-0.887849
AT1G54360	TAF6B	3.22312e-08	-0.887297
AT5G36170	ATPRFB	7.77574e-09	-0.887256
AT4G09750	AT4G09750	0.000532776	-0.886946
AT2G42210	OEP16-3	1.59245e-09	-0.886514
AT3G01890	AT3G01890	0.000628542	-0.886084
AT5G56650	ILL1	2.3737e-06	-0.885486
AT3G24650	ABI3	0.0775502	-0.884384
AT1G54355	AT1G54355	3.38066e-08	-0.884309
AT5G60160	AT5G60160	1.05217e-06	-0.884238
AT3G13800	AT3G13800	0.000296323	-0.88365
AT1G77750	AT1G77750	2.98447e-05	-0.883404
AT5G59080	AT5G59080	0.00329594	-0.883348
AT1G69526	AT1G69526	0.0606321	-0.883215
AT1G52060	AT1G52060	0.00974642	-0.882642
AT2G18400	AT2G18400	0.00157407	-0.882639
AT2G47630	AT2G47630	3.96115e-08	-0.88233
AT5G63500	AT5G63500	0.00788536	-0.88206
AT1G04260	MPI7	2.36523e-05	-0.880684
AT3G20500	ATPAP18	2.29996e-05	-0.880306
AT4G36910	LEJ2	0.00114537	-0.879923
AT1G21810	AT1G21810	0.0317124	-0.879297
AT5G48655	AT5G48655	0.00111225	-0.87908
AT3G59280	TXR1	2.79691e-06	-0.87869
AT2G43030	AT2G43030	9.04022e-08	-0.878462
AT5G27895	AT5G27895	0.0807622	-0.878387
AT1G20830	MCD1	0.000149421	-0.878258
AT5G49850	AT5G49850	0.0267997	-0.878249
AT1G27060	AT1G27060	0.0182059	-0.877963
AT3G02850	SKOR	0.0612356	-0.877877
AT1G80780	AT1G80780	3.81311e-09	-0.877581
AT4G14880	OLD3	1.25858e-09	-0.877441
AT2G22170	AT2G22170	1.99754e-07	-0.877226
AT4G09490	AT4G09490	0.0395417	-0.877025
AT5G44635	MCM6	0.000588871	-0.875764
AT5G25370	PLDALPHA3	0.0283044	-0.875317
AT2G20450	AT2G20450	7.04946e-07	-0.875133
AT3G22630	PBD1	1.60169e-05	-0.874496
AT3G56130	AT3G56130	8.43679e-07	-0.874489
AT4G02830	AT4G02830	0.067832	-0.874183
AT2G45270	GCP1	2.27416e-06	-0.874111
AT1G09470	AT1G09470	0.0118985	-0.873813
AT3G01090	SNRK1.1	6.79386e-07	-0.872997
AT5G43850	ATARD4	8.24519e-09	-0.872615
AT1G49590	AT1G49590	4.30345e-05	-0.872577
AT5G05270	AT5G05270	1.29358e-07	-0.872438
AT1G70610	ATTAP1	7.47479e-06	-0.87173
AT3G55660	ATROPGEF6	0.0152677	-0.871552
AT5G09520	AT5G09520	0.013895	-0.871282
AT2G04852	AT2G04852	0.000551197	-0.870752
AT5G44660	AT5G44660	4.87289e-07	-0.870004
AT2G39460	ATRPL23A	1.01416e-07	-0.869892
AT1G47520	AT1G47520	0.0245619	-0.869883
AT2G41835	AT2G41835	0.0312267	-0.869805
AT5G44562	AT5G44562	0.00213584	-0.869222
AT5G58710	ROC7	4.52972e-09	-0.868826
AT4G27560	AT4G27560	0.000345178	-0.868788
AT5G17523	AT5G17523	3.05022e-05	-0.868454
AT4G14910	HISN5B	3.32068e-05	-0.867839
AT1G10360	ATGSTU18	4.96834e-07	-0.867822
AT3G52090	NRPD11	1.88649e-05	-0.867812
AT5G39950	TRX2	5.07184e-07	-0.867717
AT5G12210	AtRGTB1	3.67632e-07	-0.867287
AT1G77710	AT1G77710	7.01076e-06	-0.867224
AT5G57887	AT5G57887	5.12264e-05	-0.867072
AT1G16410	CYP79F1	8.2756e-05	-0.866349
AT2G46100	AT2G46100	9.66392e-07	-0.865215
AT3G12670	emb2742	8.88608e-07	-0.864733
AT5G40980	AT5G40980	0.0217144	-0.864091
AT5G45830	DOG1	0.00531933	-0.863856
AT2G31390	AT2G31390	1.35532e-08	-0.863393
AT1G16340	ATKSDA	0.000193935	-0.862369
AT4G38950	AT4G38950	3.04914e-07	-0.86225
AT1G03540	AT1G03540	0.0757508	-0.862091
AT1G33440	AT1G33440	0.0183935	-0.861956
AT5G66250	AT5G66250	3.85439e-05	-0.861101
AT5G59170	AT5G59170	0.0905963	-0.860975
AT3G14415	AT3G14415	2.5243e-09	-0.860773
AT3G44100	AT3G44100	5.53548e-07	-0.860319
AT1G44900	MCM2	0.000172126	-0.860157
AT1G64460	AT1G64460	0.000205145	-0.859642
AT1G28510	AT1G28510	0.000403526	-0.859487
AT4G32250	AT4G32250	5.30535e-07	-0.859482
AT2G30200	AT2G30200	2.63594e-08	-0.859472
AT4G21110	AT4G21110	4.31802e-06	-0.858878
AT2G38970	AT2G38970	0.000633919	-0.858411
AT2G32560	AT2G32560	2.90294e-07	-0.858404
AT5G52910	ATIM	0.00299096	-0.858396
AT2G26800	AT2G26800	6.35706e-08	-0.85839
AT1G23800	ALDH2B7	3.70938e-05	-0.858345
AT3G12760	AT3G12760	4.11143e-08	-0.858217
AT2G33680	AT2G33680	0.0368312	-0.858181
AT5G23920	AT5G23920	4.71187e-06	-0.8577
AT1G35680	AT1G35680	1.29136e-08	-0.857512
AT3G25220	FKBP15-1	2.17129e-07	-0.856825
AT5G37780	ACAM-1	9.76633e-08	-0.856705
AT1G60000	AT1G60000	1.68538e-08	-0.855845
AT3G10660	CPK2	0.00992673	-0.855678
AT1G71692	AGL12	0.062861	-0.855328
AT1G09890	AT1G09890	0.0362483	-0.85526
AT5G34800	AT5G34800	0.0325469	-0.854749
AT5G10230	ANNAT7	0.0338288	-0.854576
AT1G04020	BARD1	0.00191905	-0.854445
AT1G11750	NCLPP1	3.73324e-06	-0.85371
AT3G53100	AT3G53100	2.72719e-06	-0.853628
AT5G24750	AT5G24750	0.00589248	-0.853296
AT1G20070	AT1G20070	0.00115657	-0.85223
AT1G52690	AT1G52690	0.015671	-0.851801
AT5G07730	AT5G07730	0.0450277	-0.851551
AT1G10240	FRS11	0.00110622	-0.851506
AT1G17640	AT1G17640	0.0502735	-0.851062
AT4G13810	AtRLP47	0.00781831	-0.850955
AT5G67500	ATVDAC2	2.0746e-06	-0.850677
AT3G02830	ZFN1	1.14154e-07	-0.850452
AT1G07780	TRP6	1.93242e-05	-0.850406
AT3G24430	HCF101	7.74426e-08	-0.850356
AT3G52740	AT3G52740	2.68301e-05	-0.850329
AT3G08580	AAc1	4.57168e-09	-0.85001
AT4G31270	AT4G31270	0.0172997	-0.849794
AT5G41460	AT5G41460	0.00493416	-0.849738
AT5G13730	SIG4	1.14954e-06	-0.849523
AT3G46440	UXS5	7.6951e-07	-0.849092
AT1G52370	AT1G52370	1.43184e-05	-0.84892
AT4G30750	AT4G30750	0.000106591	-0.848897
AT2G36530	LOS2	7.4877e-09	-0.848869
AT5G32440	AT5G32440	1.04989e-06	-0.848506
AT5G40660	AT5G40660	0.000393378	-0.848397
AT2G47210	AT2G47210	9.75137e-07	-0.847936
AT5G14500	AT5G14500	0.000116503	-0.847916
AT3G01990	ACR6	0.0464063	-0.847677
AT5G43750	NDH18	3.94774e-07	-0.847636
AT4G27030	FAD4	6.97773e-08	-0.847588
AT3G18295	AT3G18295	0.000536367	-0.847579
AT3G13270	AT3G13270	0.0604797	-0.847491
AT4G25140	OLEO1	0.0330954	-0.847113
AT2G29670	AT2G29670	4.88917e-06	-0.846666
AT1G45201	TLL1	2.74833e-08	-0.846512
AT3G42640	AHA8	0.000234317	-0.845693
AT3G10520	ATGLB2	2.35652e-06	-0.845478
AT5G38650	AT5G38650	1.24217e-07	-0.845097
AT4G11130	RDR2	0.00294134	-0.844756
AT1G17750	AtPEPR2	0.0369026	-0.844344
AT1G75170	AT1G75170	0.000619855	-0.84428
AT5G57790	AT5G57790	0.00206097	-0.843998
AT3G29360	AT3G29360	1.00465e-05	-0.843795
AT5G17160	AT5G17160	0.000710594	-0.84376
AT5G62210	AT5G62210	0.00546181	-0.843586
AT1G65930	cICDH	5.64249e-09	-0.843498
AT4G18100	AT4G18100	1.52662e-07	-0.843402
AT5G23040	CDF1	9.85615e-07	-0.843185
AT3G28900	AT3G28900	1.04906e-07	-0.842989
AT1G16110	WAKL6	0.0164351	-0.842841
AT1G29970	RPL18AA	4.83752e-07	-0.842774
AT2G41160	AT2G41160	4.20324e-05	-0.842252
AT5G54760	AT5G54760	9.02896e-08	-0.841949
AT5G04560	DME	2.10485e-07	-0.841755
AT5G16690	ORC3	0.0303286	-0.841468
AT1G74670	AT1G74670	0.000358436	-0.841446
AT2G22330	CYP79B3	1.22978e-06	-0.841404
AT2G45460	AT2G45460	0.000245024	-0.841376
AT5G57020	NMT1	2.75517e-06	-0.840984
AT1G75295	AT1G75295	1.35173e-05	-0.840796
AT3G51920	CML9	2.8706e-07	-0.840315
AT1G77840	AT1G77840	3.82137e-07	-0.840257
AT5G24420	PGL5	0.0197058	-0.839954
AT5G13770	AT5G13770	2.56395e-05	-0.839692
AT1G52347	AT1G52347	0.0185511	-0.839499
AT1G51645	AT1G51645	0.0349266	-0.839035
AT1G11080	scpl31	0.000537441	-0.83829
AT5G67540	AT5G67540	0.00142677	-0.838263
AT5G08600	AT5G08600	0.0319097	-0.837956
AT1G25682	AT1G25682	0.000176351	-0.837724
AT5G41700	UBC8	3.96763e-08	-0.837406
AT5G51810	GA20OX2	0.0328385	-0.837287
AT1G05000	AT1G05000	0.00183245	-0.836393
AT2G05990	MOD1	4.36748e-07	-0.836184
AT3G04830	AT3G04830	7.04946e-07	-0.836066
AT2G21430	AT2G21430	0.083109	-0.836049
AT2G36900	MEMB11	0.000684845	-0.835831
AT1G21750	ATPDI5	2.12875e-07	-0.835638
AT1G15260	AT1G15260	1.77323e-05	-0.835507
AT1G17480	IQD7	0.0173446	-0.834739
AT3G23570	AT3G23570	0.0032227	-0.834726
AT5G10510	PLT3	0.017187	-0.834718
AT4G26110	NAP1;1	5.16831e-07	-0.834674
AT1G21080	AT1G21080	6.23022e-07	-0.834426
AT3G57450	AT3G57450	0.0263221	-0.834272
AT4G17570	GATA26	2.29996e-05	-0.83417
AT5G14420	RGLG2	1.95658e-05	-0.834165
AT5G64980	AT5G64980	0.0282186	-0.834005
AT1G72730	AT1G72730	0.000197783	-0.833712
AT5G43130	TAF4	5.69655e-08	-0.833674
AT1G65080	AT1G65080	0.0302843	-0.833358
AT2G28060	AT2G28060	0.00262235	-0.833346
AT4G19830	AT4G19830	0.00160611	-0.833113
AT5G67340	AT5G67340	0.0136212	-0.832917
AT2G37680	AT2G37680	0.00998769	-0.832582
AT4G00910	AT4G00910	0.0996963	-0.832441
AT3G02380	COL2	5.10874e-07	-0.83169
AT1G06910	TRFL7	0.0143264	-0.831574
AT3G02150	TCP13	0.00630471	-0.831424
AT3G14940	ATPPC3	2.5975e-07	-0.83135
AT4G10610	ATRBP37	3.63532e-07	-0.831042
AT3G15900	AT3G15900	0.00246686	-0.830914
AT3G24360	AT3G24360	0.0983617	-0.830567
AT3G62560	AT3G62560	4.46946e-06	-0.830155
AT1G19570	ATDHAR1	7.80292e-06	-0.829837
AT1G55480	ZKT	1.33715e-06	-0.829663
AT5G08590	SNRK2-1	1.6808e-08	-0.82919
AT4G08115	AT4G08115	0.0906963	-0.82911
AT2G42570	TBL39	0.000960345	-0.828984
AT3G12490	CYSB	5.13038e-08	-0.828781
AT4G39460	SAMT1	8.03901e-06	-0.828649
AT4G26910	AT4G26910	6.21094e-07	-0.828285
AT1G23790	AT1G23790	0.0723111	-0.828083
AT4G33030	SQD1	1.15958e-07	-0.827943
AT1G08200	AXS2	6.30874e-08	-0.827869
AT5G06360	AT5G06360	6.92768e-07	-0.827866
AT1G30510	ATRFNR2	3.05533e-07	-0.827406
AT4G16910	AT4G16910	0.045969	-0.8271
AT3G47500	cdf3	2.70379e-07	-0.826708
AT3G54990	SMZ	0.0101689	-0.826706
AT1G69250	AT1G69250	1.53737e-05	-0.826499
AT4G34760	AT4G34760	0.000147295	-0.826293
AT3G55600	AT3G55600	0.00207134	-0.826284
AT5G26110	AT5G26110	0.000343248	-0.825958
AT1G03630	POR.C	9.02444e-07	-0.825887
AT1G72250	AT1G72250	0.000978155	-0.82558
AT3G57610	ADSS	4.31106e-08	-0.825383
AT5G55710	AT5G55710	1.0084e-05	-0.825043
AT5G09510	AT5G09510	5.77493e-07	-0.824931
AT3G57080	NRPE5	0.000872616	-0.824513
AT5G27280	AT5G27280	2.80044e-07	-0.823575
AT4G23500	AT4G23500	2.41195e-06	-0.823402
AT4G03520	ATHM2	0.00018765	-0.823052
AT1G09340	CSP41B	1.43617e-06	-0.822949
AT5G48880	PKT1	1.3739e-06	-0.822941
AT1G73080	ATPEPR1	1.68926e-05	-0.822875
AT5G05780	RPN8A	1.68324e-07	-0.8228
AT3G16830	TPR2	9.98936e-07	-0.822608
AT1G80940	AT1G80940	1.96295e-07	-0.822225
AT4G30000	AT4G30000	0.00467586	-0.821834
AT4G28360	AT4G28360	2.41733e-06	-0.821377
AT1G51170	AT1G51170	0.0006287	-0.821019
AT5G64380	AT5G64380	0.00268036	-0.820643
AT1G32470	AT1G32470	7.69054e-08	-0.820619
AT1G59750	ARF1	5.001e-08	-0.820564
AT1G50890	AT1G50890	0.00470188	-0.820521
AT3G23810	SAHH2	1.90464e-08	-0.820341
AT1G15160	AT1G15160	0.0345349	-0.82028
AT3G27820	ATMDAR4	3.17877e-07	-0.819689
AT1G23260	UEV1A	6.79386e-07	-0.819605
AT3G24170	ATGR1	1.74568e-05	-0.819127
AT1G09630	RAB-A2A	0.000311681	-0.819062
AT3G58700	AT3G58700	7.58457e-06	-0.818899
AT4G24090	AT4G24090	1.63995e-06	-0.818209
AT2G27040	2004-08-01	9.38897e-07	-0.817722
AT3G26060	ATPRX.Q	5.10413e-08	-0.81726
AT3G53900	UPP	2.45737e-05	-0.81712
AT2G27140	AT2G27140	0.000198024	-0.817027
AT4G35550	ATWOX13	0.00125824	-0.817022
AT5G65020	ANNAT2	2.02221e-05	-0.816981
AT1G72610	GLP1	0.000108337	-0.816926
AT1G65870	AT1G65870	0.0857608	-0.816833
AT5G13960	SUVH4	0.000124438	-0.816819
AT5G43370	APT1	0.00174491	-0.816778
AT1G22850	AT1G22850	1.73653e-05	-0.816748
AT2G04066	AT2G04066	0.0913799	-0.816738
AT2G34585	AT2G34585	6.27663e-05	-0.816606
AT3G52110	AT3G52110	0.00421937	-0.816356
AT1G19150	LHCA6	9.34574e-06	-0.816265
AT1G72910	AT1G72910	0.0809507	-0.81625
AT2G26170	CYP711A1	0.000144975	-0.814869
AT5G05200	AT5G05200	1.48403e-07	-0.814484
AT1G72600	AT1G72600	0.000103365	-0.814395
AT1G73875	AT1G73875	0.00163601	-0.814245
AT5G51060	RHD2	0.00346713	-0.813553
AT1G62750	ATSCO1	3.34781e-07	-0.812868
AT4G00231	MEE50	0.00618605	-0.812619
AT4G16190	AT4G16190	5.70027e-06	-0.812494
AT3G15300	AT3G15300	0.00162328	-0.81202
AT1G74030	ENO1	1.231e-06	-0.811832
AT4G24700	AT4G24700	0.00527377	-0.811512
AT1G68010	HPR	9.91197e-08	-0.811453
AT5G42150	AT5G42150	0.000153378	-0.811223
AT2G48070	RPH1	1.231e-06	-0.810893
AT1G06645	AT1G06645	0.00436589	-0.810584
AT1G60630	AT1G60630	0.00174274	-0.810548
AT1G79970	AT1G79970	2.23852e-05	-0.810417
AT3G01650	RGLG1	7.0517e-05	-0.810339
AT5G17990	PAT1	1.16711e-06	-0.809868
AT1G09700	HYL1	0.000628711	-0.809789
AT2G36800	DOGT1	0.016841	-0.809636
AT3G01710	AT3G01710	0.00750109	-0.808983
AT3G15190	AT3G15190	3.18034e-08	-0.80893
AT4G30250	AT4G30250	0.0186252	-0.80853
AT1G20010	TUB5	3.14942e-07	-0.808457
AT5G07370	ATIPK2A	1.46019e-06	-0.808456
AT5G20420	CHR42	0.0843253	-0.807934
AT4G14800	PBD2	5.39515e-05	-0.80742
AT3G20730	AT3G20730	0.0117875	-0.807054
AT2G43430	GLX2-1	0.000143411	-0.80628
AT5G54510	GH3.6	7.82946e-06	-0.806012
AT5G06220	AT5G06220	1.67581e-07	-0.805494
AT3G06630	AT3G06630	0.0853966	-0.805411
AT3G27430	PBB1	1.31697e-05	-0.805021
AT3G12080	emb2738	1.60076e-07	-0.804381
AT3G27340	AT3G27340	0.000300249	-0.804301
AT2G31725	AT2G31725	0.0734586	-0.803996
AT1G07610	MT1C	1.10113e-05	-0.803896
AT4G35020	ATROP6	0.00039625	-0.803576
AT2G25510	AT2G25510	0.013699	-0.80345
AT1G71020	AT1G71020	4.30656e-06	-0.803446
AT3G25940	AT3G25940	0.0210905	-0.803442
AT5G37020	ARF8	1.25435e-05	-0.80321
AT2G38460	ATIREG1	0.00760746	-0.802672
AT1G76150	ECH2	1.07673e-05	-0.802538
AT4G34770	AT4G34770	0.0307431	-0.802318
AT1G53801	AT1G53801	0.000783562	-0.80226
AT3G55005	TON1B	8.47726e-06	-0.80214
AT3G18030	ATHAL3A	0.00282113	-0.801817
AT5G66750	SOM1	0.000657623	-0.801798
AT5G24150	SQP1	2.72186e-05	-0.801681
AT2G36060	MMZ3	5.47969e-07	-0.801651
AT2G46650	B5.N1	7.20379e-05	-0.801251
AT3G02300	AT3G02300	2.94755e-07	-0.801033
AT4G16880	AT4G16880	0.00337534	-0.800304
AT3G15550	AT3G15550	0.00128063	-0.80014
AT5G61220	AT5G61220	0.00561626	-0.799295
AT4G38280	AT4G38280	5.28659e-05	-0.798742
AT1G19860	AT1G19860	0.00157664	-0.798572
AT2G47940	DEGP2	3.74244e-06	-0.798274
AT1G21190	AT1G21190	9.41249e-05	-0.797855
AT3G16800	AT3G16800	3.01969e-06	-0.797589
AT5G63980	RON1	9.24175e-06	-0.797524
AT3G08740	AT3G08740	2.2138e-07	-0.797462
AT4G37895	AT4G37895	0.018929	-0.797175
AT1G09940	HEMA2	5.58943e-05	-0.797163
AT5G02150	Fes1C	0.00801934	-0.796806
AT5G16290	VAT1	5.65775e-06	-0.796455
AT3G09240	AT3G09240	0.0649763	-0.796383
AT3G44940	AT3G44940	0.0039858	-0.796336
AT5G16130	AT5G16130	9.38897e-07	-0.795713
AT5G62620	AT5G62620	0.00493911	-0.795582
AT2G35840	AT2G35840	1.97588e-06	-0.795529
AT2G23690	AT2G23690	0.00781831	-0.795512
AT2G32520	AT2G32520	9.92422e-07	-0.795166
AT2G35340	MEE29	0.0106884	-0.794795
AT1G03250	AT1G03250	5.12663e-05	-0.794727
AT1G63160	RFC2	0.0195375	-0.794291
AT4G20320	AT4G20320	8.61105e-06	-0.794258
AT1G24530	AT1G24530	0.0279828	-0.793471
AT1G63610	AT1G63610	0.000300547	-0.792873
AT5G13450	ATP5	5.35508e-06	-0.792273
AT1G16220	AT1G16220	0.00509934	-0.792136
AT1G74950	TIFY10B	0.0010709	-0.79208
AT1G79050	AT1G79050	2.94413e-05	-0.791862
AT2G05830	AT2G05830	8.23838e-07	-0.791799
AT2G46070	MPK12	0.000795845	-0.791552
AT2G05220	AT2G05220	1.90792e-07	-0.79112
AT1G01580	FRD1	0.00230845	-0.790969
AT3G06300	AT-P4H-2	4.45819e-06	-0.790888
AT4G35860	ATGB2	7.45637e-05	-0.790873
AT4G15400	AT4G15400	0.0101553	-0.790565
AT2G47060	AT2G47060	0.000316328	-0.790421
AT5G15510	AT5G15510	0.00254857	-0.790398
AT2G17560	NFD4	2.31334e-07	-0.790355
AT5G42940	AT5G42940	2.28996e-06	-0.790206
AT1G19580	GAMMA.CA1	1.20523e-05	-0.790146
AT4G29660	EMB2752	0.00208453	-0.789441
AT3G19590	BUB3.1	0.00493743	-0.789039
AT2G19620	NDL3	0.015839	-0.789001
AT5G55050	AT5G55050	0.00378232	-0.788972
AT5G49480	ATCP1	9.93748e-06	-0.788948
AT5G28750	AT5G28750	5.55822e-05	-0.788472
AT2G34520	RPS14	6.163e-05	-0.788086
AT2G33510	AT2G33510	0.00755641	-0.78808
AT4G33680	AGD2	2.20925e-06	-0.787731
AT5G56670	AT5G56670	4.28886e-07	-0.787642
AT4G24160	AT4G24160	0.00356158	-0.787212
AT3G44970	AT3G44970	0.00412651	-0.786865
AT2G31790	AT2G31790	7.82845e-06	-0.786789
AT2G43900	AT2G43900	2.52801e-06	-0.786142
AT5G47650	NUDT2	7.31167e-05	-0.785874
AT1G64350	SEH1H	9.78367e-05	-0.785871
AT1G31817	NFD3	0.00155433	-0.78574
AT1G31940	AT1G31940	0.000480873	-0.785502
AT1G19010	AT1G19010	0.00435065	-0.78515
AT5G61880	AT5G61880	0.0115146	-0.785101
AT3G13235	AT3G13235	3.28114e-05	-0.784873
AT1G71230	CSN5B	0.021781	-0.784821
AT5G18110	NCBP	1.87784e-06	-0.784552
AT2G21490	LEA	0.099885	-0.784432
AT3G55410	AT3G55410	4.76128e-07	-0.78423
AT1G23970	AT1G23970	0.00232541	-0.784176
AT1G55675	AT1G55675	0.00152594	-0.78383
AT5G45330	DCP5-L	0.00852963	-0.783504
AT2G19385	AT2G19385	0.0106707	-0.78345
AT4G30993	AT4G30993	0.000193663	-0.782813
AT5G19170	AT5G19170	0.0450544	-0.782732
AT1G76310	CYCB2;4	0.010655	-0.782353
AT3G54940	AT3G54940	0.00669444	-0.782237
AT2G31830	AT2G31830	0.0865962	-0.782094
AT1G27770	PEA1	0.0273003	-0.781919
AT4G18810	AT4G18810	2.01212e-06	-0.781608
AT5G57960	AT5G57960	0.000140222	-0.780951
AT5G59780	ATMYB59	4.20246e-05	-0.780915
AT3G51870	AT3G51870	0.00040002	-0.780835
AT5G20070	ATNUDT19	6.13588e-07	-0.780823
AT1G21880	LYM1	3.69463e-06	-0.780497
AT2G21870	MGP1	1.26297e-05	-0.780113
AT5G49460	ACLB-2	6.21094e-07	-0.779246
AT2G18160	ATBZIP2	4.98184e-06	-0.779112
AT2G18162	CPuORF1	4.97939e-06	-0.779112
AT4G26288	AT4G26288	0.00384794	-0.778824
AT4G14520	AT4G14520	0.0117798	-0.77881
AT3G10910	AT3G10910	0.00039061	-0.778792
AT3G10912	CPuORF63	0.00039061	-0.778792
AT1G18040	CDKD1;3	0.00430595	-0.778535
AT3G03120	ATARFB1C	0.00341778	-0.778298
AT5G42330	AT5G42330	0.0550927	-0.778103
AT4G26960	AT4G26960	0.0327875	-0.778102
AT5G42140	AT5G42140	8.04965e-05	-0.77805
AT4G17260	AT4G17260	0.000362903	-0.778047
AT1G33610	AT1G33610	0.0784186	-0.777886
AT5G42990	UBC18	0.00160185	-0.777486
AT3G04710	TPR10	2.49642e-05	-0.777318
AT5G13970	AT5G13970	0.00230845	-0.777215
AT1G80280	AT1G80280	6.57808e-06	-0.776749
AT2G21280	ATSULA	1.82132e-05	-0.776679
AT5G51700	RAR1	9.36621e-05	-0.77592
AT3G53260	PAL2	3.69817e-07	-0.775628
AT4G00550	DGD2	0.00713353	-0.775328
AT4G12640	AT4G12640	3.33044e-06	-0.775253
AT5G19221	AT5G19221	1.71952e-05	-0.774986
AT3G48870	HSP93-III	1.05579e-07	-0.774652
AT5G58060	ATGP1	1.09745e-06	-0.774499
AT2G43290	MSS3	0.00125563	-0.773857
AT1G52330	AT1G52330	0.0931823	-0.773726
AT5G67640	AT5G67640	0.0292178	-0.773572
AT1G62730	AT1G62730	0.0943047	-0.773501
AT3G49960	AT3G49960	0.02398	-0.773033
AT5G50850	MAB1	7.36846e-07	-0.772999
AT1G01210	AT1G01210	0.0278684	-0.772911
AT4G10480	AT4G10480	1.96074e-07	-0.772589
AT5G63460	AT5G63460	3.49142e-05	-0.772465
AT3G22850	AT3G22850	4.14852e-06	-0.771958
AT3G58670	AT3G58670	0.000388244	-0.771791
AT5G12860	DiT1	4.02528e-07	-0.77173
AT1G74710	ICS1	0.00118021	-0.771457
AT3G10640	VPS60.1	0.000158711	-0.771281
AT2G36640	ATECP63	0.0131821	-0.771093
AT5G28050	AT5G28050	3.33851e-07	-0.770226
AT3G51840	ATSCX	1.65209e-06	-0.769379
AT3G10270	GYRB1	6.96049e-06	-0.769196
AT1G18880	AT1G18880	6.56716e-07	-0.768487
AT3G45770	AT3G45770	1.60771e-06	-0.768421
AT5G27290	AT5G27290	5.71763e-06	-0.768156
AT1G04190	TPR3	0.000654775	-0.768047
AT1G27330	AT1G27330	0.00843641	-0.767167
AT1G15730	AT1G15730	7.04606e-06	-0.766921
AT1G76450	AT1G76450	3.64119e-05	-0.766697
AT3G25805	AT3G25805	0.000151482	-0.766436
AT1G18300	NUDT4	0.0296319	-0.766306
AT3G23390	AT3G23390	0.000440221	-0.766176
AT1G25211	AT1G25211	7.50641e-06	-0.766008
AT5G11160	APT5	0.0253311	-0.765902
AT3G06030	ANP3	0.00398473	-0.765818
AT1G32160	AT1G32160	8.05814e-05	-0.765795
AT4G31810	AT4G31810	0.007393	-0.765624
AT1G70740	AT1G70740	0.00136619	-0.76535
AT3G49530	ANAC062	0.0164943	-0.765282
AT5G08040	TOM5	4.38922e-06	-0.765258
AT4G13930	SHM4	2.5975e-07	-0.764665
AT4G38800	ATMTN1	8.63452e-07	-0.764034
AT3G15040	AT3G15040	0.000381238	-0.763994
AT1G29120	AT1G29120	2.80327e-06	-0.763891
AT4G09550	ATGIP1	0.0637521	-0.763526
AT5G18410	PIR	4.34875e-06	-0.763319
AT3G20120	CYP705A21	0.0026422	-0.763058
AT5G20570	ROC1	1.64823e-05	-0.762934
AT3G62120	AT3G62120	3.21772e-06	-0.762589
AT1G24800	AT1G24800	2.47605e-06	-0.762486
AT1G48830	AT1G48830	5.61146e-07	-0.761615
AT1G71040	LPR2	1.65199e-06	-0.76143
AT2G36870	XTH32	0.000525866	-0.761293
AT4G15010	AT4G15010	6.88724e-05	-0.761014
AT5G14520	AT5G14520	2.23122e-06	-0.760324
AT1G51070	bHLH115	0.000137589	-0.759974
AT3G56940	ACSF	5.87865e-07	-0.759928
AT1G24881	AT1G24881	2.77614e-06	-0.759378
AT1G65590	HEXO3	5.16831e-07	-0.759187
AT5G47800	AT5G47800	0.000359096	-0.759095
AT5G55100	AT5G55100	2.16049e-05	-0.758904
AT2G42530	COR15B	0.0122954	-0.758713
AT1G27440	GUT2	0.00117776	-0.75853
AT1G32550	FdC1	4.9499e-05	-0.758392
AT1G45332	AT1G45332	0.000160242	-0.75833
AT3G48500	PTAC10	3.35079e-06	-0.758223
AT1G25150	AT1G25150	2.65907e-06	-0.758218
AT1G25055	AT1G25055	2.65907e-06	-0.758081
AT1G71490	AT1G71490	0.00990329	-0.758057
AT5G64080	AT5G64080	0.00059034	-0.757859
AT1G15720	TRFL5	0.0427603	-0.757605
AT2G31610	AT2G31610	4.20956e-07	-0.75697
AT1G12370	PHR1	0.0038082	-0.756758
AT5G15090	ATVDAC3	2.22957e-06	-0.756626
AT4G24500	AT4G24500	0.00031132	-0.756074
AT5G24400	EMB2024	0.00046348	-0.755577
AT1G76110	AT1G76110	0.00194757	-0.755506
AT1G14360	ATUTR3	0.000802691	-0.755394
AT5G46530	AT5G46530	0.0599186	-0.755336
AT3G32940	AT3G32940	9.07085e-05	-0.755221
AT3G10620	ATNUDX26	0.000105363	-0.755174
AT1G14310	AT1G14310	0.00274323	-0.75517
AT3G22300	RPS10	0.000420843	-0.75465
AT4G32915	AT4G32915	0.000917964	-0.754331
AT5G28920	AT5G28920	9.88222e-06	-0.754276
AT1G64760	AT1G64760	0.0448938	-0.753746
AT5G66460	MAN7	0.000170562	-0.753658
AT2G04890	SCL21	0.00038227	-0.753654
AT1G55320	AAE18	0.00976268	-0.753297
AT2G31450	ATNTH1	0.0163392	-0.752928
AT1G27120	AT1G27120	0.000118914	-0.752789
AT1G70490	ARFA1D	7.83124e-07	-0.752607
AT1G51860	AT1G51860	0.00134901	-0.752379
AT5G58350	WNK4	8.03901e-06	-0.752378
AT5G57815	AT5G57815	1.72106e-05	-0.752359
AT1G17560	HLL	0.00519933	-0.75207
AT5G15530	CAC1-B	8.39055e-06	-0.751673
AT3G24530	AT3G24530	0.000234445	-0.751423
AT1G48550	AT1G48550	0.0227632	-0.751422
AT3G07860	AT3G07860	0.0656608	-0.75104
AT3G02730	TRXF1	8.0894e-07	-0.750974
AT5G61390	AT5G61390	0.060907	-0.750821
AT5G17770	ATCBR	7.53015e-07	-0.750783
AT5G44785	OSB3	0.000191516	-0.750689
AT5G57350	HA3	1.50102e-06	-0.750632
AT3G45160	AT3G45160	0.00443455	-0.750317
AT5G53860	EMB64	9.92562e-06	-0.749666
AT5G44000	AT5G44000	0.000402049	-0.749295
AT1G15080	LPP2	0.0356607	-0.749017
AT1G54140	TAFII21	0.0149572	-0.748922
AT2G45140	PVA12	7.3175e-06	-0.748649
AT2G27450	NLP1	4.0123e-05	-0.747774
AT2G46370	JAR1	3.36868e-06	-0.747773
AT5G61970	AT5G61970	1.06491e-05	-0.747243
AT4G15620	AT4G15620	0.000669396	-0.746955
AT2G43080	AT-P4H-1	5.26247e-05	-0.746952
AT5G43260	AT5G43260	0.000249643	-0.746903
AT3G02950	THO7	0.000272258	-0.746746
AT5G46570	BSK2	0.00282058	-0.746441
AT5G49160	MET2	6.85422e-06	-0.746318
AT1G07180	ATNDI1	5.71763e-06	-0.7461
AT3G01860	AT3G01860	3.21241e-05	-0.745919
AT2G42910	AT2G42910	0.000125619	-0.74579
AT2G01350	QPT	3.25893e-06	-0.745719
AT1G48030	mtLPD1	5.32732e-07	-0.745594
AT5G22440	AT5G22440	0.00336814	-0.744787
AT5G42500	AT5G42500	0.0150304	-0.744784
AT1G41830	SKS6	8.60713e-07	-0.744776
AT1G03270	AT1G03270	0.0554271	-0.744477
AT3G08590	AT3G08590	2.86258e-06	-0.744273
AT1G65060	4CL3	0.0130414	-0.744215
AT2G36350	AT2G36350	0.000841641	-0.744102
AT1G06430	FTSH8	2.68047e-05	-0.743727
AT5G08000	PDCB2	0.000127493	-0.743691
AT1G77310	AT1G77310	0.005441	-0.743595
AT1G28570	AT1G28570	0.0239102	-0.743592
AT1G06310	ACX6	0.0632095	-0.743508
AT3G13222	GIP1	0.000200273	-0.743301
AT1G78890	AT1G78890	0.000444657	-0.743254
AT5G54590	CRLK1	0.00613812	-0.743131
AT1G22450	COX6B	1.16711e-06	-0.742932
AT1G50320	THX	9.68488e-05	-0.742796
AT1G70580	GGT2	3.47761e-05	-0.742724
AT4G08590	ORL1	0.0337775	-0.742272
AT2G16700	ADF5	7.34429e-05	-0.741729
AT5G53170	FTSH11	1.1624e-06	-0.741719
AT2G20635	AT2G20635	0.0816812	-0.741616
AT2G22560	AT2G22560	0.0223414	-0.741555
AT1G09800	AT1G09800	0.0337626	-0.741548
AT3G14420	AT3G14420	1.04469e-06	-0.741369
AT3G12520	SULTR4;2	0.0100782	-0.741305
AT3G13060	ECT5	1.24259e-05	-0.741088
AT4G39280	AT4G39280	0.000381157	-0.740666
AT3G60960	AT3G60960	0.00999745	-0.740253
AT3G26080	AT3G26080	0.00046125	-0.74023
AT1G18420	AT1G18420	0.00219442	-0.740191
AT1G76550	AT1G76550	5.58334e-05	-0.739234
AT5G36880	ACS	9.64058e-07	-0.739139
AT4G22580	AT4G22580	0.00370678	-0.739015
AT5G15490	AT5G15490	7.5442e-07	-0.738988
AT3G29100	VTI13	0.0423238	-0.738589
AT2G35790	AT2G35790	9.36621e-05	-0.738547
AT1G33040	NACA5	6.64611e-07	-0.738118
AT5G16070	AT5G16070	3.89134e-06	-0.738112
AT5G10360	RPS6B	6.05666e-07	-0.737882
AT1G69960	PP2A	0.000902363	-0.737644
AT3G20100	CYP705A19	5.85147e-06	-0.737528
AT5G57780	AT5G57780	0.00112604	-0.737482
AT5G14760	AO	0.000717471	-0.737246
AT3G52850	ATELP1	7.5442e-07	-0.737148
AT4G05450	MFDX1	0.0446886	-0.737021
AT2G42010	PLDBETA1	7.95349e-06	-0.736713
AT3G07880	SCN1	3.13461e-06	-0.7365
AT1G49410	TOM6	7.74699e-05	-0.736381
AT1G15460	ATBOR4	0.0236329	-0.736127
AT5G62710	AT5G62710	0.00135937	-0.736019
AT4G00490	BMY9	0.000206106	-0.735799
AT5G64850	AT5G64850	0.0534298	-0.735624
AT1G79380	AT1G79380	3.89015e-06	-0.735531
AT2G15570	ATM3	7.07205e-05	-0.735022
AT5G20830	SUS1	3.83196e-05	-0.734478
AT2G20250	AT2G20250	0.0632095	-0.734474
AT4G04020	FIB	3.41918e-06	-0.73446
AT3G58180	AT3G58180	0.00755875	-0.734301
AT1G55260	AT1G55260	4.1828e-05	-0.734203
AT1G14130	AT1G14130	0.0210986	-0.734101
AT1G11910	APA1	2.3621e-06	-0.73385
AT2G25160	CYP82F1	0.00751806	-0.733252
AT5G58140	PHOT2	1.05183e-05	-0.733082
AT3G19800	AT3G19800	2.5679e-05	-0.732941
AT4G24710	AT4G24710	0.0420073	-0.732941
AT2G46790	TL1	0.0027213	-0.732636
AT2G15970	COR413-PM1	0.000264642	-0.732068
AT2G29090	CYP707A2	0.0130613	-0.731834
AT1G76380	AT1G76380	0.00519539	-0.731236
AT3G01500	CA1	6.41318e-06	-0.731116
AT5G05670	AT5G05670	0.00322001	-0.730635
AT3G08860	PYD4	0.000438067	-0.730213
AT5G64840	GCN5	4.27069e-05	-0.729994
AT1G73750	AT1G73750	3.24672e-05	-0.729884
AT4G00940	AT4G00940	0.0751958	-0.729787
AT3G56250	AT3G56250	0.0195652	-0.729657
AT1G09415	NIMIN-3	0.00214994	-0.729486
AT2G44060	AT2G44060	1.06075e-05	-0.729274
AT4G15560	DEF	1.38412e-06	-0.72925
AT4G23420	AT4G23420	0.0123743	-0.728928
AT3G19000	AT3G19000	1.63473e-05	-0.728877
AT5G50370	AT5G50370	0.000853609	-0.728874
AT3G22480	PDF2	4.29883e-05	-0.728564
AT1G06640	AT1G06640	2.50823e-05	-0.728538
AT5G53940	AT5G53940	0.017396	-0.728384
AT3G17100	AT3G17100	1.01987e-06	-0.728314
AT1G63840	AT1G63840	0.00546181	-0.728268
AT5G59890	ATADF4	0.000248264	-0.728113
AT2G33210	HSP60-2	6.13065e-06	-0.72783
AT4G01580	AT4G01580	0.0922671	-0.727655
AT3G63030	MBD4	0.0162495	-0.727235
AT1G30810	AT1G30810	0.000300326	-0.7271
AT2G25530	AT2G25530	0.00929669	-0.726766
AT3G19740	AT3G19740	1.6679e-05	-0.726735
AT1G71780	AT1G71780	0.0125333	-0.726653
AT1G70810	AT1G70810	0.0418563	-0.72665
AT5G19420	AT5G19420	0.000470677	-0.726324
AT4G35060	HIPP25	0.00140466	-0.726206
AT5G38140	NF-YC12	0.0143097	-0.726012
AT2G18110	AT2G18110	0.00012834	-0.725921
AT2G39250	SNZ	0.000242208	-0.725749
AT3G02120	AT3G02120	0.000163441	-0.725609
AT5G02450	AT5G02450	1.41517e-06	-0.725472
AT1G28280	AT1G28280	1.32543e-06	-0.725074
AT5G44390	AT5G44390	0.0242108	-0.724943
AT5G19550	ASP2	6.96415e-06	-0.724795
AT3G48140	AT3G48140	2.6127e-06	-0.72447
AT3G58030	AT3G58030	6.17104e-05	-0.724335
AT1G51640	EXO70G2	0.0682278	-0.724327
AT1G02680	TAF13	0.00462728	-0.724221
AT5G58375	AT5G58375	4.81948e-05	-0.724096
AT2G04900	AT2G04900	0.00533116	-0.723928
AT2G20240	AT2G20240	0.00340027	-0.723691
AT4G11010	NDPK3	7.7327e-06	-0.72365
AT1G02350	AT1G02350	0.0962882	-0.723606
AT3G09810	IDH-VI	2.60476e-05	-0.723239
AT5G49740	ATFRO7	5.07741e-05	-0.722988
AT1G78070	AT1G78070	2.90521e-05	-0.722963
AT3G13040	AT3G13040	1.64823e-05	-0.72263
AT1G72940	AT1G72940	0.0560478	-0.722197
AT1G21720	PBC1	0.005834	-0.721511
AT3G16860	COBL8	0.0153413	-0.72151
AT5G39380	AT5G39380	0.0594297	-0.721073
AT4G20380	LSD1	5.46811e-05	-0.721023
AT3G10670	ATNAP7	3.36868e-06	-0.720655
AT4G00100	ATRPS13A	2.25771e-06	-0.720396
AT2G24300	AT2G24300	0.00825416	-0.720285
AT4G33510	DHS2	3.53489e-06	-0.72021
AT2G17710	AT2G17710	0.00839289	-0.720182
AT5G11460	AT5G11460	0.0354552	-0.720176
AT4G22360	AT4G22360	0.000605661	-0.720131
AT5G40920	AT5G40920	0.0133944	-0.719609
AT1G48850	EMB1144	4.53898e-06	-0.71937
AT2G19582	AT2G19582	0.0104985	-0.719335
AT1G70350	AT1G70350	0.061873	-0.719085
AT5G57280	AT5G57280	0.00521587	-0.719085
AT5G45170	AT5G45170	0.000473295	-0.718949
AT1G09610	AT1G09610	0.0988278	-0.718508
AT3G46700	AT3G46700	0.029363	-0.718469
AT4G01120	GBF2	1.64823e-05	-0.718411
AT5G13360	AT5G13360	0.000202203	-0.718383
AT1G73680	ALPHA.DOX2	3.23686e-05	-0.718323
AT1G23400	ATCAF2	2.99402e-05	-0.718272
AT1G48315	AT1G48315	0.0133862	-0.717999
AT5G05970	NEDD1	0.000378525	-0.7179
AT1G06180	ATMYB13	0.043871	-0.717858
AT1G10970	ZIP4	0.0559504	-0.71779
AT5G23060	CaS	6.92698e-05	-0.717394
AT5G20090	AT5G20090	0.00494135	-0.717275
AT1G17190	ATGSTU26	0.0127938	-0.717176
AT3G16370	AT3G16370	6.83551e-06	-0.717162
AT1G48950	AT1G48950	0.00190888	-0.716612
AT3G13150	AT3G13150	0.0444362	-0.7164
AT3G62910	APG3	9.16791e-06	-0.716188
AT5G52570	B2	0.00125298	-0.716005
AT3G26070	AT3G26070	3.51991e-05	-0.715745
AT2G43750	OASB	1.34863e-05	-0.715496
AT5G47610	AT5G47610	0.00760176	-0.715156
AT5G51940	NRPD6A	0.000773665	-0.714858
AT2G45210	AT2G45210	0.0263292	-0.714733
AT4G17830	AT4G17830	0.000274387	-0.714608
AT3G45420	AT3G45420	0.0828183	-0.714566
AT5G47980	AT5G47980	0.0134322	-0.714404
AT5G40930	TOM20-4	0.00490766	-0.713605
AT5G39080	AT5G39080	0.000384866	-0.712945
AT1G15570	CYCA2;3	0.00219881	-0.712889
AT4G01310	AT4G01310	4.79857e-05	-0.712843
AT5G40580	PBB2	0.000118679	-0.712674
AT3G02560	AT3G02560	0.000317423	-0.712614
AT3G55240	AT3G55240	0.0159723	-0.712213
AT5G10780	AT5G10780	5.37009e-06	-0.712047
AT1G53025	AT1G53025	0.0156291	-0.711835
AT3G03341	AT3G03341	0.0776486	-0.711727
AT2G27020	PAG1	1.44608e-06	-0.711447
AT4G22410	AT4G22410	0.0141433	-0.711296
AT5G44710	AT5G44710	0.00804075	-0.710931
AT3G44750	ATHD2A	2.49796e-05	-0.710894
AT4G19100	PAM68	0.00239381	-0.710725
AT5G47730	AT5G47730	0.00343866	-0.710487
AT3G02630	AT3G02630	5.19337e-06	-0.710052
AT3G54110	ATUCP1	1.25826e-05	-0.710022
AT5G15650	RGP2	7.34357e-06	-0.70978
AT2G33850	AT2G33850	0.00122059	-0.709748
AT5G56710	AT5G56710	1.87784e-06	-0.709699
AT2G45440	DHDPS2	0.000384983	-0.709698
AT4G32605	AT4G32605	0.0157336	-0.709684
AT5G65660	AT5G65660	0.00156558	-0.709455
AT4G37660	AT4G37660	0.00309098	-0.709406
AT5G05100	AT5G05100	4.46785e-05	-0.709259
AT1G74920	ALDH10A8	2.06305e-06	-0.709217
AT5G25580	AT5G25580	0.0664513	-0.708913
AT1G19900	AT1G19900	0.0390513	-0.708211
AT2G41880	GK-1	0.0179748	-0.707886
AT3G03770	AT3G03770	0.0033624	-0.707871
AT1G22790	AT1G22790	0.000110179	-0.707774
AT5G59090	SBT4.12	0.000697848	-0.707177
AT5G20970	AT5G20970	0.00154578	-0.707151
AT5G17210	AT5G17210	0.099772	-0.706996
AT4G13860	AT4G13860	0.0146146	-0.706905
AT2G03430	AT2G03430	0.0114172	-0.706884
AT1G47600	BGLU34	0.0132541	-0.70685
AT2G36885	AT2G36885	0.00387742	-0.706833
AT5G52890	AT5G52890	0.0387323	-0.706756
AT3G56460	AT3G56460	9.82252e-06	-0.706102
AT2G26500	AT2G26500	5.1185e-05	-0.705987
AT4G28240	AT4G28240	5.65027e-05	-0.70596
AT2G32930	ZFN2	0.0314151	-0.705763
AT3G22942	AGG2	0.00325491	-0.705587
AT2G36490	DML1	0.000144735	-0.705407
AT1G16750	AT1G16750	0.00224514	-0.704914
AT3G53040	AT3G53040	0.021492	-0.704873
AT2G33590	AT2G33590	0.000547869	-0.70425
AT3G01410	AT3G01410	0.0822167	-0.703835
AT3G52920	AT3G52920	1.15883e-05	-0.703814
AT5G54270	LHCB3*1	9.01999e-06	-0.703727
AT4G14710	ATARD2	1.69472e-05	-0.703523
AT3G49668	AT3G49668	0.00114293	-0.703282
AT5G60360	ALP	1.19461e-06	-0.70302
AT3G17640	AT3G17640	0.00829796	-0.7029
AT2G36792	AT2G36792	0.0218444	-0.702838
AT2G36790	UGT73C6	0.0218581	-0.702838
AT3G14680	CYP72A14	0.000118899	-0.702795
AT4G32590	AT4G32590	1.99579e-05	-0.702412
AT4G24620	PGI1	6.48568e-06	-0.702256
AT4G32130	AT4G32130	7.44112e-05	-0.702044
AT5G13460	IQD11	0.00531491	-0.702001
AT1G30470	AT1G30470	2.69265e-06	-0.701974
AT1G51710	UBP6	4.87538e-05	-0.701893
AT3G59540	AT3G59540	1.14144e-05	-0.701584
AT2G38390	AT2G38390	0.000124823	-0.701189
AT1G48240	ATNPSN12	0.00263879	-0.70084
AT4G40030	AT4G40030	9.76101e-06	-0.700453
AT2G35010	ATO1	0.00121676	-0.700239
AT1G72300	AT1G72300	0.00151635	-0.70016
AT4G39330	ATCAD9	4.53898e-06	-0.699599
AT4G30530	AT4G30530	0.000982061	-0.69932
AT5G45950	AT5G45950	8.28049e-05	-0.699205
AT1G55740	AtSIP1	0.000778091	-0.699142
AT4G29540	AT4G29540	0.0942742	-0.699093
AT3G13860	HSP60-3A	0.000695025	-0.698818
AT3G06350	EMB3004	4.09181e-06	-0.698715
AT3G53540	AT3G53540	0.000194349	-0.698546
AT5G23535	AT5G23535	0.000527058	-0.69824
AT3G07760	AT3G07760	0.000119824	-0.698185
AT4G14540	NF-YB3	0.00117745	-0.698172
AT3G06250	FRS7	0.000417941	-0.698002
AT3G63480	AT3G63480	0.0473479	-0.696582
AT2G42950	AT2G42950	0.0240707	-0.696469
AT4G27745	AT4G27745	0.0107624	-0.6964
AT3G06433	AT3G06433	6.01752e-05	-0.696279
AT1G76140	AT1G76140	9.28404e-06	-0.695722
AT3G44530	HIRA	0.00042769	-0.695676
AT4G09010	TL29	0.000102389	-0.695552
AT2G44040	AT2G44040	0.000522235	-0.695235
AT4G22890	PGR5-LIKE.A	4.17263e-06	-0.695084
AT3G49490	AT3G49490	1.01566e-05	-0.695075
AT2G33370	AT2G33370	3.27418e-06	-0.694712
AT1G24180	IAR4	1.32838e-05	-0.694665
AT5G22140	AT5G22140	0.00677061	-0.69429
AT1G70985	AT1G70985	0.039141	-0.694201
AT2G25210	AT2G25210	0.00292114	-0.693941
AT3G42050	AT3G42050	5.33988e-06	-0.693597
AT5G67220	AT5G67220	1.22237e-05	-0.693302
AT3G44320	NIT3	0.000674528	-0.693154
AT1G78140	AT1G78140	0.000236623	-0.693028
AT2G29570	PCNA2	0.010655	-0.692916
AT1G80670	AT1G80670	0.000423218	-0.692777
AT3G46560	TIM9	0.00587552	-0.692654
AT1G60470	AtGolS4	0.0536639	-0.692563
AT1G26850	AT1G26850	2.59746e-05	-0.692554
AT1G60530	DRP4A	0.0194714	-0.692289
AT3G14010	CID4	7.89143e-05	-0.692274
AT2G34630	GPPS	0.00133044	-0.692267
AT2G40660	AT2G40660	7.22567e-05	-0.692227
AT3G51100	AT3G51100	0.000309221	-0.692101
AT5G28770	AtbZIP63	0.00834488	-0.691808
AT3G60600	VAP27	2.21433e-05	-0.691645
AT4G01090	AT4G01090	0.000574027	-0.691608
AT5G43745	AT5G43745	0.000404944	-0.69157
AT5G57880	MPS1	0.000948223	-0.691437
AT5G48680	AT5G48680	0.00234367	-0.691107
AT2G05760	AT2G05760	0.0357034	-0.690939
AT2G29650	ANTR1	0.00279279	-0.690901
AT1G08410	AT1G08410	0.000584307	-0.690797
AT5G17380	AT5G17380	1.91735e-05	-0.69078
AT1G02390	ATGPAT2	0.0734899	-0.690621
AT2G41500	EMB2776	0.000662532	-0.69058
AT2G34670	AT2G34670	0.0491261	-0.690446
AT1G14210	AT1G14210	0.010116	-0.690237
AT5G35320	AT5G35320	0.00433048	-0.690152
AT2G23840	AT2G23840	0.00463331	-0.690109
AT1G05970	AT1G05970	0.0350233	-0.689979
AT4G34040	AT4G34040	1.88688e-05	-0.689571
AT5G18130	AT5G18130	2.978e-05	-0.689349
AT3G14000	ATBRXL2	0.00152054	-0.689192
AT3G46690	AT3G46690	0.0975741	-0.689125
AT1G70700	JAZ9	0.00493911	-0.68891
AT4G36850	AT4G36850	0.00650691	-0.688894
AT1G55330	AGP21	0.000824552	-0.688807
AT4G10120	ATSPS4F	1.17342e-05	-0.688701
AT1G10830	Z-ISO	0.000265857	-0.688692
AT3G49680	BCAT3	4.60043e-05	-0.688466
AT4G35500	AT4G35500	0.0465624	-0.68837
AT4G29220	PFK1	8.6432e-05	-0.688022
AT2G47930	AGP26	0.000458488	-0.687981
AT4G25650	ACD1-LIKE	5.85041e-05	-0.687666
AT3G05270	AT3G05270	0.000123883	-0.687306
AT5G52810	AT5G52810	0.0127117	-0.687155
AT3G21110	ATPURC	0.00106187	-0.687107
AT4G33690	AT4G33690	0.0497939	-0.687056
AT5G20130	AT5G20130	2.57975e-05	-0.686935
AT5G23300	PYRD	0.000288893	-0.686847
AT3G01130	AT3G01130	0.000299653	-0.686527
AT5G13720	AT5G13720	0.00168245	-0.686106
AT1G24267	AT1G24267	0.000150382	-0.685803
AT3G45140	LOX2	0.0543922	-0.685734
AT5G35080	AT5G35080	0.00355844	-0.685375
AT1G04410	AT1G04410	6.26042e-06	-0.685285
AT5G19250	AT5G19250	1.06111e-05	-0.68528
AT3G11940	RPS5A	2.22933e-05	-0.685264
AT2G27350	AT2G27350	7.4891e-05	-0.685178
AT1G55805	AT1G55805	0.000226295	-0.684986
AT5G24314	PDE225	0.000769631	-0.684812
AT2G42960	AT2G42960	0.0178949	-0.684683
AT2G37970	SOUL-1	0.000875906	-0.684364
AT3G61670	AT3G61670	4.13585e-05	-0.684364
AT3G53390	AT3G53390	0.000176	-0.684252
AT4G39210	APL3	0.0083463	-0.684203
AT5G22460	AT5G22460	0.0556948	-0.683511
AT3G22180	AT3G22180	0.0025831	-0.683497
AT3G62000	AT3G62000	0.00992812	-0.68348
AT1G01350	AT1G01350	0.00116532	-0.683228
AT3G06470	AT3G06470	0.00168262	-0.683171
AT1G02280	ATTOC33	4.79316e-05	-0.683149
AT5G61290	AT5G61290	0.0980106	-0.68251
AT2G34810	AT2G34810	0.0275774	-0.68229
AT1G26640	AT1G26640	0.000531922	-0.682229
AT2G36330	AT2G36330	0.0150697	-0.681997
AT1G49240	ACT8	4.96872e-05	-0.681902
AT3G42170	AT3G42170	1.32718e-05	-0.6816
AT2G39100	AT2G39100	0.0341966	-0.681463
AT3G52760	AT3G52760	0.00547538	-0.681316
AT2G26190	AT2G26190	0.00437233	-0.680727
AT2G41200	AT2G41200	0.0808429	-0.680687
AT1G26160	AT1G26160	0.000949926	-0.680612
AT4G15110	CYP97B3	0.000169069	-0.680348
AT3G54085	AT3G54085	0.0336956	-0.680188
AT5G44560	VPS2.2	0.00994777	-0.679876
AT2G21790	R1	4.98726e-05	-0.679817
AT1G18773	AT1G18773	0.0786173	-0.679644
AT5G57300	AT5G57300	0.00626152	-0.679593
AT1G26750	AT1G26750	0.0023746	-0.679373
AT5G04900	NOL	0.00020203	-0.678997
AT2G27860	AXS1	4.01721e-05	-0.678669
AT1G60550	ECHID	2.77439e-05	-0.678408
AT3G53350	RIP4	0.0174106	-0.678296
AT1G71480	AT1G71480	5.77885e-05	-0.678231
AT5G52660	AT5G52660	0.0135125	-0.677827
AT4G13900	AtRLP49	0.0406797	-0.677723
AT5G55520	AT5G55520	0.0141156	-0.677636
AT1G02330	AT1G02330	0.000440459	-0.677586
AT3G15850	FADB	0.000192458	-0.677428
AT5G58190	ECT10	0.00121846	-0.677358
AT3G62310	AT3G62310	0.000152188	-0.67695
AT5G40330	MYB23	0.0236218	-0.676917
AT1G31580	CXC750	5.86695e-05	-0.676916
AT3G03640	GLUC	0.00233822	-0.676165
AT3G22845	AT3G22845	0.0045756	-0.675412
AT1G29460	AT1G29460	0.0132692	-0.675365
AT2G44640	AT2G44640	9.96885e-05	-0.675272
AT3G02320	AT3G02320	0.00989625	-0.675148
AT5G24460	AT5G24460	0.000358332	-0.675072
AT1G48200	AT1G48200	0.0327048	-0.674868
AT3G02875	ILR1	0.00954777	-0.674632
AT2G46240	BAG6	0.0109925	-0.673986
AT2G34860	EDA3	2.62643e-05	-0.673925
AT1G02560	NCLPP5	0.000167575	-0.673879
AT5G59480	AT5G59480	0.00181785	-0.673633
AT4G20170	AT4G20170	0.00180144	-0.673565
AT2G25270	AT2G25270	0.0130613	-0.673221
AT4G14930	AT4G14930	0.000201623	-0.673123
AT4G29400	AT4G29400	0.0372927	-0.672952
AT2G45700	AT2G45700	0.000398487	-0.672846
AT5G44582	AT5G44582	0.0414882	-0.672775
AT2G22610	AT2G22610	0.0151766	-0.672334
AT2G01590	CRR3	0.0175705	-0.672191
AT5G41670	AT5G41670	3.28114e-05	-0.671819
AT1G73990	SPPA	2.17223e-05	-0.671613
AT1G54780	TLP18.3	0.00013459	-0.671414
AT1G14345	AT1G14345	0.000172875	-0.671368
AT5G51050	AT5G51050	0.0323676	-0.671195
AT5G25780	ATEIF3B-2	0.000237693	-0.67093
AT3G56110	PRA1.B1	8.81483e-05	-0.670834
AT4G13050	AT4G13050	0.00214544	-0.670429
AT5G10540	AT5G10540	1.23838e-05	-0.670305
[truncated: 546 more rows]
