# Supplementary material for: Genome wide comparative analysis of the effects of PRMT5 and PRMT4/CARM1 arginine methyltransferases on the Arabidopsis thaliana transcriptome
Source: BMC Genomics. 2015 Mar 17;16(1):192. doi: 10.1186/s12864-015-1399-2 (PMC4381356; doi:10.1186/s12864-015-1399-2)
Supplement: Additional file 3: — RNAseq AS Data. Differentially affected alternative splicing events in prmt5 and prmt4a;4b mutants, relative to the wild-type. The alternative BIN, event category, gene coordinates, read densities and splicing ratios are displayed. [file 12864_2015_1399_MOESM3_ESM.xlsx]

## Sheet: Info
Additional File 3- RNAseq Alternative splicing data
Tab 1- Events whose inclusion increased in prmt5 mutants
Tab 2- Events whose inclusion decreased in prmt5 mutants
Tab 3- Events whose inclusion increased in prmt4a;4b mutants
Tab 4- Events whose inclusion increased in prmt4a;4b mutants

## Sheet: Increased_in_prmt5
Bin	Event	Gene	CommName	GeneCoord	Start	End	Width	LogFC	Bin FDR	Bin RD WT	Bin RD prmt5	Gene RD WT	Gene RD prmt5	BinRD/GeneRD WT	BinRD/GeneRD prmt5	Splicing Index Ratio
AT3G05160:E018	IR	AT3G05160	AT3G05160	3:1453106-1457150	1456597	1456883	287	-5.82543	3.7959e-10	0.00137918	0.1033	0.293592	0.368118	0.00469763	0.280617	5.90053
AT2G16930:E005	multiple	AT2G16930	AT2G16930	2:7341120-7342302	7341248	7341295	48	-4.72988	1.48233e-05	0.00706469	0.286771	0.467735	0.35882	0.0151041	0.799206	5.72556
AT2G03730:E009	IR	AT2G03730	ACR5	2:1137611-1140186	1139949	1140081	133	-5.68864	2.81498e-14	0.00558498	0.357005	0.171178	0.255953	0.0326267	1.39481	5.41787
AT5G14250:E010	IR	AT5G14250	FUS11	5:4597878-4600761	4599939	4600030	92	-3.95432	0.0043617	0.00330844	0.086178	0.362363	0.227621	0.00913019	0.378603	5.3739
AT5G55160:E003	ES	AT5G55160	SUMO.2	5:22383560-22384925	22384152	22384190	39	-4.85536	1.72904e-05	0.0101494	0.388537	1.52216	1.40684	0.00666776	0.276178	5.37225
AT5G65740:E011	multiple	AT5G65740	AT5G65740	5:26301493-26303471	26303052	26303175	124	-5.19783	1.42315e-06	0.00319215	0.1556	0.10079	0.12594	0.0316713	1.23551	5.28578
AT5G42560:E003	multiple	AT5G42560	AT5G42560	5:17014923-17017252	17015605	17015701	97	-5.38351	4.59326e-06	0.00349593	0.224179	0.910472	1.50083	0.00383969	0.14937	5.28176
AT1G24510:E009	IR	AT1G24510	AT1G24510	1:8685271-8688247	8687690	8687902	213	-4.94086	5.3699e-19	0.00791612	0.300199	1.61288	1.74007	0.00490807	0.172522	5.13548
AT4G04340:E005	IR	AT4G04340	AT4G04340	4:2122685-2126844	2123118	2123193	76	-5.02269	2.07634e-10	0.0133807	0.559471	0.947739	1.4781	0.0141186	0.378507	4.74465
AT5G58140:E024	IR	AT5G58140	PHOT2	5:23524427-23533111	23529219	23529316	98	-4.54331	3.22948e-27	0.082714	2.20342	0.965155	1.03549	0.0857003	2.12789	4.63398
AT2G01450:E011	3'alt	AT2G01450	ATMPK17	2:199511-203126	202026	202110	85	-3.30445	0.00937172	0.011096	0.147153	0.969609	0.534783	0.0114438	0.275164	4.58766
AT3G53610:E009	multiple	AT3G53610	RAB8	3:19876232-19878519	19878267	19878365	99	-4.49125	7.45347e-05	0.0034253	0.117903	0.565548	0.818782	0.00605661	0.143999	4.5714
AT1G63110:E004	IR	AT1G63110	AT1G63110	1:23404821-23408052	23405024	23405112	89	-3.80687	1.48233e-05	0.0103764	0.20121	0.21652	0.180279	0.0479236	1.11611	4.5416
AT5G55550:E011	IR	AT5G55550	AT5G55550	5:22501535-22504052	22503847	22503926	80	-3.84733	0.00683984	0.00423881	0.0926208	0.183306	0.197419	0.0231243	0.469158	4.3426
AT1G23360:E010	IR	AT1G23360	MENG	1:8295185-8296923	8296659	8296749	91	-3.75072	0.0120047	0.00334479	0.0753021	0.15251	0.172054	0.0219316	0.437665	4.31874
AT1G54610:E010	3'alt	AT1G54610	AT1G54610	1:20393762-20397195	20396955	20396994	40	-3.77543	0.000304018	0.015355	0.306023	0.790232	0.842062	0.019431	0.363421	4.22521
AT3G04810:E003	ES	AT3G04810	ATNEK2	3:1317260-1321294	1317947	1317963	17	-4.82662	0.000171013	0.0232839	0.879091	0.459308	0.944305	0.0506934	0.93094	4.19882
AT4G37680:E003	ES	AT4G37680	HHP4	4:17700634-17702952	17700986	17701006	21	-2.98477	0.0284039	0.0333288	0.339987	0.245996	0.142376	0.135485	2.38796	4.13957
AT1G72930:E002	5'alt	AT1G72930	TIR	1:27439452-27440464	27439931	27439973	43	-4.09504	6.2192e-07	0.0343539	0.683102	0.994963	1.12636	0.0345278	0.60647	4.1346
AT1G70280:E006	IR	AT1G70280	AT1G70280	1:26465893-26468706	26468134	26468221	88	-3.95646	0.00018724	0.00697955	0.157393	0.668536	0.873647	0.01044	0.180157	4.10905
AT1G75410:E005	IR	AT1G75410	BLH3	1:28299792-28302603	28301951	28302402	452	-4.0055	2.42873e-06	0.00249857	0.0466786	0.157173	0.176943	0.015897	0.263805	4.05265
AT1G29560:E004	IR	AT1G29560	AT1G29560	1:10332371-10335694	10333362	10333430	69	-3.56811	0.0138393	0.00441125	0.0869593	0.0878576	0.10838	0.0502091	0.802353	3.99822
AT4G21280:E002	3'alt	AT4G21280	PSBQA	4:11334402-11335773	11335092	11335094	3	-4.06792	1.13119e-06	5.02414	97.7993	40.3405	49.4763	0.124543	1.97669	3.98837
AT1G01060:E015	IR	AT1G01060	LHY	1:33379-37871	37399	37568	170	-2.72008	0.00198684	0.0144516	0.112401	0.715173	0.358048	0.0202071	0.313927	3.95749
AT3G55370:E004	IR	AT3G55370	OBP3	3:20527063-20529291	20528569	20528661	93	-3.24724	0.0475084	0.00425619	0.0527687	0.105209	0.0842385	0.0404546	0.62642	3.95276
AT1G23360:E006	IR	AT1G23360	MENG	1:8295185-8296923	8296343	8296418	76	-3.61782	0.000251746	0.01241	0.206957	0.15251	0.172054	0.0813714	1.20286	3.8858
AT1G02205:E005	IR	AT1G02205	CER1	1:418748-422438	419530	419674	145	-4.32427	2.58137e-14	0.0171566	0.397868	0.995306	1.56728	0.0172375	0.253858	3.8804
AT2G43430:E009	IR	AT2G43430	GLX2-1	2:18035369-18038255	18037622	18038001	380	-4.29595	8.22777e-27	0.0241816	0.552138	0.206034	0.320801	0.117367	1.72112	3.87425
AT3G15351:E003	ES	AT3G15351	AT3G15351	3:5176059-5177648	5176883	5176938	56	-3.26976	0.0411514	0.00706832	0.0891175	0.167831	0.148431	0.0421158	0.600395	3.83348
AT4G32660:E015	5'alt	AT4G32660	AME3	4:15756128-15759314	15758876	15758896	21	-4.0577	0.00113906	0.0161479	0.408237	0.319208	0.569	0.0505873	0.717464	3.82606
AT3G46210:E011	multiple	AT3G46210	AT3G46210	3:16976686-16978923	16978584	16978781	198	-4.03139	1.23282e-06	0.00765563	0.142807	0.120582	0.166272	0.0634891	0.858876	3.75787
AT1G32700:E003	IR	AT1G32700	AT1G32700	1:11827433-11829759	11827591	11827871	281	-2.97972	0.0243121	0.00218577	0.0247466	0.202102	0.170868	0.0108152	0.144828	3.74322
AT1G69250:E007	IR	AT1G69250	AT1G69250	1:26032827-26035504	26034712	26034809	98	-3.58617	5.03395e-06	0.0137786	0.206325	0.28482	0.321221	0.0483764	0.642313	3.7309
AT1G79430:E006	IR	AT1G79430	APL	1:29877228-29879206	29878871	29878960	90	-4.22621	4.77075e-17	0.0351057	0.829763	0.411601	0.737949	0.0852907	1.12442	3.72065
AT3G07550:E003	IR	AT3G07550	AT3G07550	3:2409477-2411294	2409821	2409930	110	-2.88314	0.0215156	0.00577247	0.059954	0.0972893	0.076671	0.059333	0.781964	3.7202
AT3G17100:E003	IR	AT3G17100	AT3G17100	3:5831194-5832419	5831384	5831465	82	-2.77329	1.62455e-07	0.0807353	0.637368	1.33722	0.805602	0.0603756	0.79117	3.71195
AT1G26110:E006	ES	AT1G26110	DCP5	1:9024345-9027786	9025605	9025624	20	-3.56762	8.64604e-06	0.0636712	0.994098	2.47172	3.01362	0.0257599	0.329868	3.67869
AT4G25170:E002	ES	AT4G25170	AT4G25170	4:12909575-12911580	12910413	12910457	45	-3.71147	7.74095e-05	0.0301239	0.493168	1.52756	1.99071	0.0197203	0.247734	3.65104
AT3G46980:E003	3'alt	AT3G46980	PHT4;3	3:17307003-17309938	17307299	17307301	3	-3.72371	0.00662662	0.113035	2.26664	0.142797	0.230128	0.791578	9.84948	3.63724
AT4G19003:E007	5'alt	AT4G19003	VPS25	4:10407440-10409012	10408689	10408917	229	-3.50939	0.0168755	0.00296119	0.0447945	0.185988	0.228623	0.0159214	0.195932	3.62131
AT1G04945:E010	IR	AT1G04945	AT1G04945	1:1399174-1403112	1402521	1402595	75	-2.28844	0.0192025	0.0217613	0.133739	0.347974	0.174181	0.0625372	0.767813	3.61797
AT2G26550:E005	multiple	AT2G26550	HO2	2:11291218-11293445	11292436	11292480	45	-3.21977	0.0884429	0.0150692	0.186001	0.459996	0.463399	0.0327594	0.401385	3.61501
AT5G37290:E003	3'alt	AT5G37290	AT5G37290	5:14762370-14764344	14762884	14762886	3	-2.96774	0.0523287	0.260026	2.41296	0.089124	0.0694479	2.91758	34.745	3.57396
AT1G47550:E019	5'alt	AT1G47550	SEC3A	1:17457122-17464386	17462225	17462227	3	-3.81978	8.26843e-08	0.621683	9.92136	0.538237	0.725641	1.15504	13.6725	3.56527
AT3G13235:E004	IR	AT3G13235	AT3G13235	3:4271212-4274455	4271271	4271382	112	-2.69693	0.0178262	0.0135341	0.100645	0.426806	0.277728	0.0317101	0.362386	3.51451
AT1G19180:E003	IR	AT1G19180	JAZ1	1:6622094-6623620	6622475	6622672	198	-2.71179	0.063346	0.00310202	0.0288639	0.272358	0.221846	0.0113895	0.130108	3.51393
AT3G48820:E012	3'alt	AT3G48820	AT3G48820	3:18099729-18102911	18102633	18102659	27	-2.87219	0.0424609	0.0275112	0.245511	0.134866	0.109363	0.203989	2.24492	3.46011
AT2G23140:E006	5'alt	AT2G23140	AT2G23140	2:9845486-9849264	9848940	9849103	164	-2.74081	0.00294998	0.0118047	0.0991631	0.203791	0.155667	0.0579253	0.637023	3.45908
AT3G26890:E009	ES	AT3G26890	AT3G26890	3:9907234-9911933	9910873	9910944	72	-2.62798	0.0277691	0.0149921	0.111662	0.303199	0.205697	0.0494464	0.542848	3.45661
AT1G52510:E013	5'alt	AT1G52510	AT1G52510	1:19561506-19565272	19564920	19564981	62	-1.91477	0.00107855	0.180389	0.770944	1.7611	0.689425	0.102429	1.11824	3.44853
AT4G22120:E013	multiple	AT4G22120	AT4G22120	4:11715776-11719828	11719165	11719380	216	-3.81391	1.29881e-07	0.00844348	0.136707	0.158177	0.236557	0.05338	0.5779	3.43645
AT4G00180:E007	IR	AT4G00180	YAB3	4:72552-75384	74868	74975	108	-4.69508	4.04469e-18	0.0195939	0.595781	0.960329	2.76289	0.0204034	0.215637	3.40173
AT2G35390:E008	IR	AT2G35390	AT2G35390	2:14895279-14897822	14897108	14897437	330	-3.97761	1.19134e-19	0.0203759	0.379439	0.358492	0.63198	0.056838	0.600396	3.40099
AT5G57000:E003	3'alt	AT5G57000	AT5G57000	5:23063715-23065350	23064235	23064237	3	-3.25787	0.00316143	0.359811	4.17341	0.100353	0.111456	3.58545	37.4444	3.38452
AT4G12720:E012	ES	AT4G12720	ATNUDX7	4:7487301-7490077	7488671	7488790	120	-2.68502	0.0169247	0.0128347	0.106164	0.289955	0.233798	0.0442646	0.454082	3.35873
AT1G04990:E003	IR	AT1G04990	AT1G04990	1:1419080-1421789	1419163	1419222	60	-2.59253	0.0747404	0.0188226	0.133764	0.195848	0.137206	0.096108	0.97491	3.34254
AT1G34760:E003	IR	AT1G34760	GRF11	1:12743821-12745648	12743987	12744076	90	-2.6561	0.02131	0.0162182	0.12082	0.223237	0.163969	0.0726503	0.736848	3.34233
AT2G45990:E009	multiple	AT2G45990	AT2G45990	2:18919316-18921511	18920687	18920787	101	-2.65487	3.07166e-07	0.0533136	0.395037	0.629968	0.461184	0.0846292	0.856571	3.33935
AT5G26770:E009	IR	AT5G26770	AT5G26770	5:9407720-9410117	9409771	9409960	190	-3.80709	0.0060868	0.00178476	0.038015	0.108978	0.229761	0.0163773	0.165455	3.33667
AT3G52260:E018	IR	AT3G52260	AT3G52260	3:19383266-19386553	19386126	19386211	86	-3.07016	6.93962e-05	0.0249485	0.244289	0.165741	0.164383	0.150528	1.48609	3.30342
AT2G22990:E003	IR	AT2G22990	SCPL8	2:9786316-9790179	9786512	9786582	71	-3.67649	2.06345e-26	0.521052	7.56066	1.66731	2.49243	0.312511	3.03345	3.27898
AT3G09560:E011	multiple	AT3G09560	AT3G09560	3:2934617-2939456	2938731	2938737	7	-2.89736	0.00203505	0.237513	2.18986	0.0964236	0.0926699	2.46322	23.6307	3.26205
AT3G55070:E006	IR	AT3G55070	AT3G55070	3:20408286-20411140	20410294	20410435	142	-3.56217	0.000266386	0.00820681	0.110296	0.360366	0.527803	0.0227735	0.208973	3.19789
AT5G06690:E005	IR	AT5G06690	WCRKC1	5:2060501-2061956	2060890	2060980	91	-3.01165	0.00141767	0.0157428	0.149947	0.210613	0.21983	0.0747474	0.682106	3.1899
AT5G46290:E003	5'alt	AT5G46290	KASI	5:18774086-18776742	18774727	18774774	48	-2.98031	0.00379759	0.0282412	0.276864	1.8644	2.00907	0.0151476	0.137807	3.18548
AT5G66180:E011	IR	AT5G66180	AT5G66180	5:26448938-26451154	26450426	26450523	98	-2.82003	0.00740075	0.00986507	0.0922986	0.585666	0.615273	0.0168442	0.150012	3.15476
AT2G25355:E002	3'alt	AT2G25355	AT2G25355	2:10801278-10803722	10801534	10801540	7	-3.705	8.85522e-06	0.178794	3.10652	0.0587199	0.115031	3.04487	27.0059	3.14883
AT5G26760:E007	IR	AT5G26760	AT5G26760	5:9403598-9407301	9405755	9405964	210	-3.09966	0.00100757	0.00643001	0.0686754	0.162534	0.195795	0.0395609	0.350751	3.1483
AT3G54300:E005	3'alt	AT3G54300	ATVAMP727	3:20108208-20110683	20110145	20110180	36	-2.47119	0.0400635	0.0421059	0.266891	0.666405	0.478776	0.0631837	0.557445	3.14121
AT5G60600:E020	IR	AT5G60600	GCPE	5:24358966-24363485	24362882	24362966	85	-2.83096	1.3591e-08	0.0658942	0.537924	4.33729	4.02887	0.0151925	0.133517	3.1356
AT5G60410:E017	IR	AT5G60410	SIZ1	5:24294890-24301147	24300284	24300531	248	-2.9095	0.000138215	0.0102011	0.0877816	0.507209	0.49849	0.0201123	0.176095	3.13021
AT1G58350:E016	IR	AT1G58350	ZW18	1:21662916-21667445	21667008	21667179	172	-3.25238	1.95716e-06	0.0191699	0.206801	0.103647	0.129739	0.184953	1.59398	3.10741
AT5G55630:E003	IR	AT5G55630	ATKCO1	5:22531358-22533122	22531437	22531686	250	-2.47312	0.00982803	0.00674453	0.0456332	0.1418	0.111334	0.0475639	0.409876	3.10725
AT1G70570:E009	5'alt	AT1G70570	AT1G70570	1:26608625-26612309	26610943	26611053	111	-3.8138	7.45669e-05	0.00849693	0.161736	0.644601	1.4333	0.0131817	0.112841	3.09769
AT1G79650:E009	ES	AT1G79650	RAD23	1:29972108-29975281	29973974	29974045	72	-3.48015	0.00115649	0.0134275	0.199242	0.510246	0.884907	0.0263157	0.225156	3.09693
AT5G06100:E004	IR	AT5G06100	MYB33	5:1837907-1840727	1838422	1838502	81	-3.21334	6.53692e-08	0.049822	0.516789	0.117596	0.14546	0.423669	3.55278	3.06794
AT4G10970:E010	multiple	AT4G10970	AT4G10970	4:6719207-6722220	6720676	6720714	39	-3.80544	0.000515714	0.020002	0.330291	0.466066	0.927856	0.0429167	0.355972	3.05216
AT1G01020:E005	IR	AT1G01020	ARV1	1:5928-8737	7233	7383	151	-3.45654	0.0332627	0.00449082	0.0658533	0.0510679	0.0910011	0.0879383	0.723653	3.04074
AT4G03410:E007	IR	AT4G03410	AT4G03410	4:1501168-1503561	1503366	1503480	115	-2.16189	0.113932	0.00840676	0.0494594	0.105995	0.0760431	0.079313	0.650413	3.03573
AT4G18740:E007	3'alt	AT4G18740	AT4G18740	4:10303414-10304576	10304269	10304275	7	-1.83119	0.124378	0.229204	1.02948	0.292855	0.160882	0.782653	6.399	3.0314
AT4G15415:E003	IR	AT4G15415	ATB'.GAMMA	4:8817031-8819693	8817431	8817563	133	-2.39359	0.00128045	0.0206332	0.128036	0.13437	0.102159	0.153556	1.2533	3.0289
AT2G04880:E003	IR	AT2G04880	ZAP1	2:1717888-1720526	1719128	1719199	72	-2.64987	0.0588535	0.0097209	0.0786924	0.343155	0.340747	0.028328	0.230941	3.02722
AT1G27760:E003	IR	AT1G27760	ATSAT32	1:9668584-9671616	9668905	9669096	192	-3.14346	4.75907e-05	0.0137618	0.135928	0.277165	0.336849	0.0496522	0.403529	3.02274
AT1G08810:E003	IR	AT1G08810	MYB60	1:2819065-2820395	2819859	2819969	111	-3.26032	0.000126182	0.0121649	0.145163	0.119783	0.1786	0.101558	0.812784	3.00057
AT1G33270:E004	IR	AT1G33270	AT1G33270	1:12068063-12070374	12068655	12068828	174	-3.63503	1.76969e-07	0.0132606	0.202179	0.15679	0.29911	0.0845758	0.675937	2.99857
AT1G31500:E003	IR	AT1G31500	AT1G31500	1:11273605-11276577	11274127	11274235	109	-3.62296	0.00257017	0.00715668	0.104543	0.0852285	0.159211	0.0839705	0.656632	2.96713
AT5G58210:E006	multiple	AT5G58210	AT5G58210	5:23552094-23554402	23552272	23552358	87	-2.6793	0.00304301	0.0257656	0.205931	0.0894515	0.0914764	0.28804	2.25119	2.96635
AT5G62130:E006	ES	AT5G62130	AT5G62130	5:24950264-24953232	24952053	24952131	79	-2.57962	0.0473075	0.0191875	0.132894	0.0877788	0.0777909	0.218589	1.70835	2.96631
AT1G51200:E005	multiple	AT1G51200	AT1G51200	1:18984419-18986653	18984562	18984723	162	-2.20757	8.26843e-08	0.115154	0.622697	6.72596	4.70404	0.0171208	0.132375	2.95081
AT1G16840:E008	IR	AT1G16840	AT1G16840	1:5762694-5764073	5763191	5763578	388	-1.79617	0.000152984	0.0253483	0.102439	0.523972	0.274816	0.0483772	0.372753	2.94582
AT3G52340:E004	multiple	AT3G52340	ATSPP2	3:19407023-19409457	19407120	19407204	85	-2.65787	0.00159552	0.0255213	0.185053	0.422879	0.39932	0.0603513	0.46342	2.94086
AT5G61420:E003	IR	AT5G61420	AtMYB28	5:24689151-24691095	24690583	24690662	80	-3.19498	2.60383e-21	0.273345	2.88694	0.967675	1.33846	0.282476	2.15692	2.93277
AT5G08100:E004	IR	AT5G08100	AT5G08100	5:2593050-2594651	2594214	2594421	208	-1.61272	0.000572861	0.097633	0.341186	0.79896	0.370196	0.1222	0.921636	2.91495
AT1G17110:E011	5'alt	AT1G17110	UBP15	1:5845660-5850934	5848200	5848211	12	-2.45056	0.0452269	0.0845658	0.582766	0.281669	0.258695	0.300231	2.25272	2.90752
AT5G57565:E008	multiple	AT5G57565	AT5G57565	5:23310284-23311564	23311286	23311383	98	-3.10852	0.00161764	0.0150737	0.150809	0.198588	0.266363	0.075904	0.566178	2.89901
AT1G03290:E003	5'alt	AT1G03290	AT1G03290	1:807361-810868	807511	807631	121	-2.86544	0.00415876	0.0189374	0.15563	0.12546	0.138273	0.150944	1.12553	2.89851
AT4G39560:E003	IR	AT4G39560	AT4G39560	4:18382291-18383817	18382507	18382592	86	-2.11976	0.0373899	0.0302587	0.148723	0.102593	0.0680874	0.29494	2.1843	2.88868
AT3G22190:E009	5'alt	AT3G22190	IQD5	3:7830905-7834049	7833754	7833784	31	-3.91354	7.86739e-12	0.103636	1.93232	0.536909	1.35388	0.193024	1.42724	2.88638
AT4G33050:E005	IR	AT4G33050	EDA39	4:15944322-15947026	15945162	15945246	85	-3.20978	0.00432778	0.0198369	0.22478	0.169269	0.260462	0.117191	0.863004	2.8805
AT2G37860:E003	IR	AT2G37860	LCD1	2:15856630-15858920	15856727	15856941	215	-2.5265	0.0454227	0.00542031	0.0355284	0.345721	0.309655	0.0156783	0.114735	2.87147
AT3G13062:E003	5'alt	AT3G13062	AT3G13062	3:4184569-4187453	4185359	4185382	24	-3.06508	0.0277905	0.0325033	0.321683	0.512247	0.694332	0.0634524	0.463298	2.86819
AT1G28960:E008	multiple	AT1G28960	ATNUDX15	1:10109500-10111660	10109862	10109925	64	-2.27473	0.0583649	0.0316456	0.183496	0.318382	0.252932	0.0993951	0.725475	2.86768
AT3G28130:E002	IR	AT3G28130	AT3G28130	3:10465516-10468911	10465781	10465880	100	-3.60988	5.32922e-06	0.0171386	0.254507	0.12619	0.257397	0.135816	0.988774	2.86399
AT4G27050:E007	multiple	AT4G27050	AT4G27050	4:13575800-13578051	13577743	13577789	47	-1.85022	0.00164768	0.146734	0.612406	0.119948	0.0691317	1.22331	8.85855	2.85628
AT1G79640:E024	5'alt	AT1G79640	AT1G79640	1:29966711-29971600	29971198	29971381	184	-2.74293	0.000557737	0.0166427	0.132931	0.0796629	0.0878788	0.208914	1.51267	2.85611
AT1G76050:E006	5'alt	AT1G76050	AT1G76050	1:28540823-28543227	28542016	28542034	19	-3.56928	3.38161e-17	0.764887	10.2231	0.243636	0.453079	3.13947	22.5636	2.8454
AT2G36680:E007	multiple	AT2G36680	AT2G36680	2:15368798-15370846	15369367	15369448	82	-2.5402	0.000162316	0.0376455	0.258435	0.280377	0.268651	0.134267	0.961972	2.84089
AT2G34470:E007	3'alt	AT2G34470	UREG	2:14530735-14532505	14532265	14532267	3	-2.72701	4.74984e-07	1.81743	14.6201	1.91904	2.15913	0.947052	6.7713	2.83792
AT4G27050:E005	multiple	AT4G27050	AT4G27050	4:13575800-13578051	13577653	13577660	8	-1.78783	0.0198035	0.616919	2.52733	0.119948	0.0691317	5.14322	36.5582	2.82945
AT1G52710:E006	5'alt	AT1G52710	AT1G52710	1:19638285-19640239	19640086	19640092	7	-3.35055	2.31942e-11	0.71872	8.30691	0.426011	0.707438	1.68709	11.7422	2.7991
AT5G35330:E006	3'alt	AT5G35330	MBD2	5:13523403-13525791	13525276	13525279	4	-2.29137	0.0136665	0.57125	3.41187	0.216478	0.186493	2.63884	18.2949	2.79346
AT1G79790:E005	IR	AT1G79790	AT1G79790	1:30016368-30018231	30017443	30017517	75	-2.26053	2.05119e-06	0.180303	1.01729	0.711038	0.582956	0.253578	1.74506	2.78277
AT5G60120:E009	5'alt	AT5G60120	TOE2	5:24207689-24211743	24210096	24210161	66	-3.25618	0.00145974	0.0164894	0.188497	0.762825	1.27794	0.0216162	0.1475	2.77053
AT2G13975:E003	IR	AT2G13975	AT2G13975	2:5864884-5865600	5865237	5865318	82	-2.43745	0.0011544	0.0378522	0.239918	0.189551	0.177544	0.199695	1.35131	2.7585
AT5G66210:E008	IR	AT5G66210	CPK28	5:26456285-26459631	26457109	26457213	105	-3.01935	0.0132154	0.0205186	0.206857	0.556136	0.860629	0.036895	0.240356	2.70368
AT5G43560:E003	IR	AT5G43560	AT5G43560	5:17500410-17505646	17500554	17501038	485	-2.15237	1.06335e-05	0.0229821	0.118772	0.31843	0.25596	0.0721732	0.464026	2.68467
AT3G08840:E015	IR	AT3G08840	AT3G08840	3:2679648-2686224	2682479	2682619	141	-2.54826	0.047493	0.00685657	0.0527193	0.220049	0.267281	0.0311593	0.197243	2.66224
AT1G33050:E006	multiple	AT1G33050	AT1G33050	1:11967816-11971532	11968123	11968126	4	-2.3702	0.0445032	0.563318	3.31515	0.155516	0.145431	3.62226	22.7953	2.65378
AT3G53970:E008	IR	AT3G53970	AT3G53970	3:19985139-19987339	19986759	19986879	121	-2.52469	1.94477e-15	0.268598	1.76968	0.954168	1.00893	0.2815	1.75402	2.63946
AT2G21590:E003	ES	AT2G21590	APL4	2:9238482-9242440	9239033	9239098	66	-2.82831	0.0891193	0.0102744	0.0967166	0.0506992	0.0768165	0.202655	1.25906	2.63525
AT1G07960:E004	multiple	AT1G07960	ATPDIL5-1	1:2467161-2469154	2467213	2467632	420	-2.12244	0.0358435	0.00388595	0.021188	0.135247	0.11877	0.0287321	0.178396	2.63434
AT1G29040:E004	multiple	AT1G29040	AT1G29040	1:10134069-10136241	10134582	10134621	40	-3.10161	2.26449e-05	0.0639989	0.622075	0.371267	0.582986	0.17238	1.06705	2.62996
AT1G28960:E007	multiple	AT1G28960	ATNUDX15	1:10109500-10111660	10109812	10109861	50	-2.03145	0.0290375	0.0530247	0.259999	0.318382	0.252932	0.166544	1.02794	2.62578
AT3G13030:E004	IR	AT3G13030	AT3G13030	3:4169541-4172051	4171450	4171557	108	-2.1576	0.0440027	0.0115885	0.0673977	0.128577	0.121443	0.0901293	0.554972	2.62235
AT4G27610:E005	multiple	AT4G27610	AT4G27610	4:13785432-13788433	13787374	13787858	485	-2.55225	0.00492338	0.00450667	0.0303717	0.218243	0.239058	0.0206498	0.127047	2.62117
AT5G47620:E007	5'alt	AT5G47620	AT5G47620	5:19302190-19304816	19304366	19304367	2	-2.91017	0.0273345	0.339057	3.37474	1.00095	1.64032	0.338734	2.05737	2.60258
AT5G22794:E004	5'alt	AT5G22794	AT5G22794	5:7608242-7611591	7609934	7609954	21	-2.65053	0.0603472	0.0333288	0.269001	0.0510484	0.068294	0.652887	3.93887	2.59288
AT1G76520:E003	IR	AT1G76520	AT1G76520	1:28715078-28717416	28715257	28715343	87	-2.9764	3.49981e-05	0.030992	0.292537	0.248489	0.390503	0.124722	0.749131	2.5865
AT4G22120:E015	multiple	AT4G22120	AT4G22120	4:11715776-11719828	11719399	11719461	63	-2.92695	0.00411658	0.0227395	0.204191	0.158177	0.236557	0.14376	0.863175	2.58599
AT1G03740:E007	IR	AT1G03740	AT1G03740	1:933512-937043	936573	936654	82	-2.38662	0.0198028	0.0208633	0.131066	0.237013	0.248347	0.0880259	0.527754	2.58387
AT2G16930:E004	multiple	AT2G16930	AT2G16930	2:7341120-7342302	7341211	7341247	37	-1.96915	0.0149116	0.0840019	0.385859	0.467735	0.35882	0.179593	1.07536	2.58201
AT1G25420:E006	IR	AT1G25420	AT1G25420	1:8916059-8918232	8916494	8916570	77	-2.16044	0.0568933	0.0202545	0.115932	0.425107	0.412175	0.0476457	0.28127	2.56154
AT3G59350:E009	IR	AT3G59350	AT3G59350	3:21932525-21935192	21935037	21935059	23	-2.8305	0.00175687	0.133532	1.06324	0.363785	0.493544	0.367062	2.1543	2.55312
AT4G08980:E008	IR	AT4G08980	FBW2	4:5758105-5760558	5758691	5758981	291	-3.11726	3.92893e-15	0.0357836	0.364092	0.280896	0.48862	0.127391	0.745143	2.54825
AT4G22120:E014	multiple	AT4G22120	AT4G22120	4:11715776-11719828	11719381	11719398	18	-2.78856	0.0114656	0.0564964	0.493883	0.158177	0.236557	0.357172	2.08779	2.54729
AT4G32850:E015	multiple	AT4G32850	nPAP	4:15849772-15854868	15853961	15854043	83	-2.24055	0.0435207	0.0213969	0.118894	0.62061	0.591651	0.0344772	0.200953	2.54314
AT5G16505:E003	IR	AT5G16505	AT5G16505	5:5390006-5392383	5390173	5390434	262	-2.89634	1.485e-09	0.024904	0.214392	0.373316	0.570549	0.0667102	0.375764	2.49385
AT3G09370:E002	3'alt	AT3G09370	MYB3R-3	3:2879366-2882267	2879884	2879898	15	-2.19188	0.0595573	0.0930183	0.50985	0.137577	0.133952	0.676117	3.80621	2.49301
AT1G02080:E007	3'alt	AT1G02080	AT1G02080	1:373335-386847	375122	375124	3	-2.60961	0.0556977	0.226038	1.81856	0.277251	0.396676	0.815282	4.5845	2.49139
AT1G79640:E023	3'alt	AT1G79640	AT1G79640	1:29966711-29971600	29971094	29971111	18	-2.33366	0.0191854	0.162928	1.0048	0.0796629	0.0878788	2.04522	11.4339	2.48299
AT5G19130:E005	5'alt	AT5G19130	AT5G19130	5:6415920-6419035	6418388	6418391	4	-2.0118	0.0306967	0.590142	2.8364	0.159282	0.137572	3.70501	20.6176	2.47633
AT3G18140:E005	IR	AT3G18140	AT3G18140	3:6212596-6214785	6213149	6213228	80	-1.69937	0.0788937	0.0336666	0.130744	0.481875	0.336644	0.0698659	0.388374	2.47479
AT2G29630:E009	IR	AT2G29630	THIC	2:12666935-12670311	12669835	12669887	53	-2.33667	2.24921e-06	0.158009	0.91724	2.3387	2.44986	0.0675625	0.374404	2.4703
AT5G07370:E007	multiple	AT5G07370	ATIPK2A	5:2330385-2332281	2330957	2331043	87	-1.51991	0.130552	0.0274082	0.0933814	0.424795	0.262041	0.0645211	0.356361	2.4655
AT2G01350:E009	IR	AT2G01350	QPT	2:165141-167259	166857	166934	78	-1.28972	0.116445	0.0561101	0.160991	0.943765	0.491419	0.0594534	0.327606	2.46213
AT4G10100:E004	multiple	AT4G10100	SIR5	4:6308683-6309546	6308833	6308849	17	-1.93293	0.000358726	0.380891	1.69	0.32899	0.266712	1.15776	6.33641	2.45233
AT5G63440:E007	IR	AT5G63440	AT5G63440	5:25406302-25408423	25407739	25407866	128	-2.48832	0.000788142	0.0212611	0.141649	0.340219	0.414345	0.0624924	0.341863	2.45166
AT2G36250:E007	5'alt	AT2G36250	FTSZ2-1	2:15197369-15200603	15200131	15200468	338	-2.26294	2.56658e-05	0.0215654	0.122111	0.708675	0.735286	0.0304306	0.166072	2.44821
AT1G05890:E004	ES	AT1G05890	ATARI5	1:1779256-1784529	1780023	1780065	43	-2.30796	4.62956e-07	0.246993	1.39364	0.659311	0.684878	0.374623	2.03487	2.44143
AT2G22300:E003	IR	AT2G22300	CAMTA3	2:9471325-9476646	9471390	9471465	76	-2.08364	0.0546487	0.0167556	0.0914966	0.208444	0.20962	0.080384	0.436488	2.44096
AT4G27610:E007	multiple	AT4G27610	AT4G27610	4:13785432-13788433	13787938	13788083	146	-2.30903	0.0390035	0.0162362	0.096571	0.218243	0.239058	0.0743952	0.403965	2.44095
AT5G53620:E004	multiple	AT5G53620	AT5G53620	5:21780947-21785230	21781076	21781160	85	-2.44961	0.0120047	0.0240881	0.157889	0.61102	0.741626	0.0394228	0.212896	2.43305
AT4G34090:E004	3'alt	AT4G34090	AT4G34090	4:16326883-16330215	16328480	16328493	14	-2.20565	2.51175e-05	0.663313	3.51924	0.313182	0.308887	2.11798	11.3933	2.42742
AT5G06690:E003	IR	AT5G06690	WCRKC1	5:2060501-2061956	2060750	2060871	122	-2.24938	0.00322194	0.0224936	0.126153	0.210613	0.21983	0.106801	0.573865	2.42579
AT3G53610:E010	multiple	AT3G53610	RAB8	3:19876232-19878519	19878366	19878389	24	-2.50735	0.0338226	0.0384792	0.297474	0.565548	0.818782	0.0680388	0.363312	2.41678
AT2G47060:E009	3'alt	AT2G47060	AT2G47060	2:19332904-19335031	19334212	19334228	17	-1.52317	0.0566938	0.25412	0.866152	0.41109	0.262737	0.618162	3.29665	2.41495
AT4G33200:E005	ES	AT4G33200	ATXI-I	4:16002475-16014968	16003602	16003658	57	-2.27601	0.000537751	0.0645096	0.372602	0.124681	0.136604	0.517399	2.7276	2.39828
AT3G62090:E003	ES	AT3G62090	PIL2	3:22988547-22990709	22989726	22989791	66	-1.86084	0.075621	0.0482226	0.204112	0.0719029	0.057838	0.670663	3.52902	2.39561
AT1G19700:E008	5'alt	AT1G19700	BLH10	1:6809724-6812663	6812501	6812539	39	-1.80287	0.0613899	0.0882414	0.360413	0.244969	0.19036	0.360215	1.89332	2.39399
AT1G53310:E011	IR	AT1G53310	PPC1	1:19884027-19888369	19888089	19888228	140	-2.22517	0.0538452	0.0160948	0.085536	0.789684	0.798857	0.0203813	0.107073	2.39328
AT2G45380:E008	IR	AT2G45380	AT2G45380	2:18699428-18703093	18700898	18701097	200	-1.60739	0.0424833	0.0212651	0.0743381	0.271917	0.181425	0.0782044	0.409747	2.38941
AT4G20380:E007	3'alt	AT4G20380	LSD1	4:11004517-11006788	11004835	11004837	3	-1.97215	0.0143408	2.0664	9.75892	0.450681	0.407201	4.58506	23.9658	2.38597
AT1G54680:E002	3'alt	AT1G54680	AT1G54680	1:20413135-20414574	20413319	20413359	41	-2.52478	0.122762	0.0181171	0.127428	0.0538275	0.0726657	0.336578	1.75362	2.38133
AT5G58210:E007	multiple	AT5G58210	AT5G58210	5:23552094-23554402	23552359	23552393	35	-2.14539	0.030818	0.0769523	0.407132	0.0894515	0.0914764	0.860269	4.45068	2.37117
AT3G46220:E005	ES	AT3G46220	AT3G46220	3:16979048-16984177	16980370	16980417	48	-1.69758	0.0647756	0.0550141	0.215802	0.140804	0.107201	0.390714	2.01306	2.36521
AT4G10970:E009	multiple	AT4G10970	AT4G10970	4:6719207-6722220	6720568	6720675	108	-3.16215	0.00156361	0.0143697	0.145109	0.466066	0.927856	0.030832	0.156392	2.34266
AT2G30520:E005	IR	AT2G30520	RPT2	2:13002742-13005600	13005420	13005502	83	-1.71236	0.0190328	0.102583	0.379951	2.34219	1.7137	0.0437981	0.221714	2.33976
AT1G17440:E003	IR	AT1G17440	EER4	1:5983984-5987784	5984254	5984352	99	-1.61312	0.0950434	0.03113	0.111501	0.525504	0.372001	0.0592384	0.299732	2.33907
AT4G25690:E002	IR	AT4G25690	AT4G25690	4:13090209-13091798	13091234	13091702	469	-1.6563	0.0239877	0.0150854	0.0561626	0.222549	0.16929	0.0677844	0.331754	2.29109
AT1G52100:E007	5'alt	AT1G52100	AT1G52100	1:19383122-19385602	19385233	19385479	247	-2.93179	1.17651e-12	0.0984681	0.86215	1.47783	2.67134	0.0666303	0.322741	2.27613
AT3G53670:E003	IR	AT3G53670	AT3G53670	3:19890364-19892443	19890820	19890923	104	-1.95175	0.000159513	0.138778	0.607217	0.350176	0.32698	0.396309	1.85705	2.22831
AT1G44446:E005	IR	AT1G44446	CAO	1:16848359-16851224	16849207	16849282	76	-1.79673	0.00326826	0.132295	0.522949	1.35349	1.14529	0.0977439	0.456609	2.22388
AT4G17150:E012	IR	AT4G17150	AT4G17150	4:9638174-9641756	9640924	9641005	82	-3.10732	1.75868e-09	0.0587428	0.617023	0.208078	0.468407	0.282311	1.31728	2.2222
AT4G27050:E008	multiple	AT4G27050	AT4G27050	4:13575800-13578051	13577790	13577905	116	-1.19251	0.0947673	0.0827444	0.221997	0.119948	0.0691317	0.689836	3.21122	2.2188
AT4G34090:E005	5'alt	AT4G34090	AT4G34090	4:16326883-16330215	16328565	16328568	4	-1.99898	0.0006592	1.8514	8.48341	0.313182	0.308887	5.91159	27.4644	2.21594
AT3G09560:E012	multiple	AT3G09560	AT3G09560	3:2934617-2939456	2938738	2938776	39	-1.93309	0.0286899	0.0808686	0.360035	0.0964236	0.0926699	0.838681	3.88514	2.21177
AT1G18660:E005	multiple	AT1G18660	AT1G18660	1:6421117-6425880	6421382	6421397	16	-2.15921	0.00141767	0.243598	1.315	0.606007	0.707894	0.401972	1.85763	2.20829
AT2G42590:E002	IR	AT2G42590	GRF9	2:17731855-17733967	17732121	17732205	85	-1.29802	0.0614424	0.103137	0.289966	3.12049	1.89932	0.0330517	0.152668	2.2076
AT1G55810:E005	multiple	AT1G55810	UKL3	1:20860609-20864266	20860832	20861270	439	-1.38467	0.0622917	0.0118237	0.035652	0.217238	0.142254	0.0544275	0.250622	2.2031
AT5G07100:E005	IR	AT5G07100	WRKY26	5:2204248-2205811	2204734	2204812	79	-2.58084	0.0159951	0.0194958	0.150335	0.107108	0.179674	0.18202	0.836709	2.20063
AT1G63010:E018	IR	AT1G63010	AT1G63010	1:23347561-23352697	23352399	23352498	100	-2.17999	0.00231969	0.0388029	0.20178	0.237	0.269096	0.163725	0.749842	2.19531
AT5G64250:E005	IR	AT5G64250	AT5G64250	5:25697354-25699212	25698744	25698816	73	-1.79365	0.0484205	0.0387571	0.155045	0.853955	0.754609	0.0453854	0.205465	2.17859
AT2G46500:E007	multiple	AT2G46500	PI4K.GAMMA.4	2:19086561-19089027	19088737	19088852	116	-1.46305	0.102832	0.0321667	0.104609	0.430846	0.31178	0.0746594	0.335522	2.16801
AT5G14800:E003	5'alt	AT5G14800	EMB2772	5:4785960-4787839	4786481	4786484	4	-2.82472	2.70327e-09	1.60477	13.353	2.93453	5.43779	0.546857	2.45559	2.16683
AT1G53165:E016	5'alt	AT1G53165	ATMAP4K.ALPHA1	1:19813804-19819564	19817225	19817248	24	-2.69899	8.30549e-08	0.297763	2.24041	0.123409	0.207779	2.41283	10.7827	2.15992
AT5G65740:E009	multiple	AT5G65740	AT5G65740	5:26301493-26303471	26302905	26302972	68	-2.15896	0.0538413	0.0361881	0.19984	0.10079	0.12594	0.359045	1.58678	2.14387
AT1G57870:E016	3'alt	AT1G57870	SK42	1:21431051-21436103	21434969	21434972	4	-1.44826	0.145769	0.771732	2.46875	0.341588	0.247578	2.25925	9.9716	2.14198
AT5G44290:E009	multiple	AT5G44290	AT5G44290	5:17840424-17843751	17843415	17843432	18	-1.62456	0.0802942	0.169856	0.618423	0.633376	0.522752	0.268175	1.18302	2.14122
AT3G14230:E004	5'alt	AT3G14230	RAP2.2	3:4737146-4739141	4738700	4738711	12	-2.53084	0.0120047	0.220189	1.44056	2.60875	3.8794	0.0844041	0.371337	2.13734
AT3G52560:E005	3'alt	AT3G52560	UEV1D-4	3:19494377-19496095	19495029	19495082	54	-1.63167	0.0582612	0.0575569	0.208345	1.47084	1.21124	0.0391319	0.17201	2.13607
AT5G27395:E012	3'alt	AT5G27395	AT5G27395	5:9671496-9674256	9673840	9673890	51	-1.92454	0.0104616	0.0814603	0.358616	0.122815	0.123135	0.663275	2.91237	2.13451
AT5G57565:E007	multiple	AT5G57565	AT5G57565	5:23310284-23311564	23311242	23311285	44	-2.28268	0.0194944	0.045953	0.27051	0.198588	0.266363	0.231398	1.01557	2.13384
AT3G18240:E005	IR	AT3G18240	AT3G18240	3:6255742-6258090	6257711	6257791	81	-1.67789	0.0040262	0.0920422	0.343657	0.111028	0.0945415	0.828998	3.63499	2.13251
AT4G02540:E002	IR	AT4G02540	AT4G02540	4:1117154-1119817	1118898	1119006	109	-1.67205	0.0198827	0.0691244	0.254397	0.240404	0.201966	0.287534	1.25961	2.13117
AT2G02870:E005	IR	AT2G02870	AT2G02870	2:837812-840153	838291	838365	75	-1.46756	0.0242707	0.123533	0.387838	0.24538	0.175894	0.503435	2.20495	2.13087
AT5G64240:E004	IR	AT5G64240	MC3	5:25695620-25697416	25696861	25696947	87	-2.12838	0.00342551	0.0594214	0.301816	1.16723	1.35756	0.0509081	0.222322	2.12668
AT4G04850:E018	IR	AT4G04850	KEA3	4:2452664-2457767	2456847	2456939	93	-1.88677	0.0528816	0.0332516	0.151108	0.222284	0.23142	0.14959	0.652961	2.12598
AT1G47490:E004	IR	AT1G47490	ATRBP47C	1:17424669-17427475	17426097	17426209	113	-3.03313	3.7959e-10	0.0495676	0.486419	0.587965	1.32187	0.0843036	0.367977	2.12595
AT5G36290:E003	IR	AT5G36290	AT5G36290	5:14302739-14305176	14302853	14302952	100	-1.62977	0.00630634	0.0745446	0.267177	0.549281	0.451203	0.135713	0.592145	2.12539
AT3G58640:E018	IR	AT3G58640	AT3G58640	3:21686741-21693841	21692694	21692791	98	-1.5365	0.000361046	0.17653	0.584054	0.418111	0.320003	0.422208	1.82515	2.11199
AT1G23950:E004	IR	AT1G23950	AT1G23950	1:8469534-8471417	8470045	8470134	90	-1.89039	0.0826954	0.0184732	0.0833969	0.485975	0.509023	0.0380127	0.163837	2.10771
AT4G30900:E002	IR	AT4G30900	AT4G30900	4:15039432-15042311	15039567	15039641	75	-2.7012	6.43505e-10	0.161201	1.22054	0.260054	0.462551	0.619876	2.63871	2.08978
AT3G62940:E005	5'alt	AT3G62940	AT3G62940	3:23262865-23264731	23264510	23264638	129	-2.07061	0.0137717	0.02348	0.11739	0.655622	0.771034	0.0358134	0.15225	2.08787
AT1G28960:E006	multiple	AT1G28960	ATNUDX15	1:10109500-10111660	10109786	10109811	26	-1.51187	0.0729282	0.143513	0.481179	0.318382	0.252932	0.450757	1.90241	2.07741
AT2G01170:E009	IR	AT2G01170	BAT1	2:102194-104549	104294	104361	68	-2.34298	1.59385e-06	0.134325	0.796597	0.548136	0.771833	0.245058	1.03208	2.07436
AT2G41700:E047	ES	AT2G41700	ABCA1	2:17382890-17396110	17394057	17394117	61	-1.8736	0.0346682	0.0655552	0.275124	0.113137	0.113983	0.579432	2.41373	2.05855
AT3G55450:E003	5'alt	AT3G55450	PBL1	3:20557899-20560212	20558160	20558207	48	-2.16646	0.14515	0.0226729	0.120924	0.294083	0.378135	0.0770968	0.319791	2.05239
AT5G49510:E007	IR	AT5G49510	PFD3	5:20080614-20082921	20082496	20082736	241	-1.40944	0.00101514	0.0690423	0.212706	0.27872	0.207043	0.247712	1.02735	2.0522
AT2G22980:E015	multiple	AT2G22980	SCPL13	2:9778877-9783251	9782892	9782895	4	-2.36321	0.0829269	0.272075	1.66275	0.196733	0.291239	1.38296	5.70922	2.04553
AT2G41700:E031	IR	AT2G41700	ABCA1	2:17382890-17396110	17389369	17389398	30	-1.81307	0.0160767	0.135561	0.562183	0.113137	0.113983	1.1982	4.93216	2.04134
AT4G08035:E003	IR	AT4G08035	AT4G08035	4:4866554-4868343	4867188	4867718	531	-1.67755	0.0473075	0.00859127	0.0318364	0.18187	0.164527	0.0472385	0.193503	2.03432
AT2G26770:E013	ES	AT2G26770	AT2G26770	2:11404066-11408326	11407857	11407884	28	-2.43196	0.0247095	0.0750701	0.479798	0.604826	0.950838	0.124118	0.504606	2.02344
AT1G80270:E004	5'alt	AT1G80270	PPR596	1:30180954-30183507	30181054	30181077	24	-1.84612	0.115236	0.0530594	0.246372	0.155881	0.178436	0.340385	1.38074	2.0202
AT5G06120:E019	3'alt	AT5G06120	AT5G06120	5:1844067-1852981	1849715	1849717	3	-2.06396	0.0491372	0.534809	2.81929	0.109361	0.142384	4.89031	19.8007	2.01755
AT2G25850:E007	multiple	AT2G25850	PAPS2	2:11025420-11030776	11026166	11026195	30	-1.28198	0.0017431	0.946019	2.63727	0.198227	0.136614	4.77239	19.3046	2.01616
AT1G10840:E012	IR	AT1G10840	TIF3H1	1:3607631-3610520	3610174	3610289	116	-1.99345	0.108959	0.0335824	0.153156	1.2172	1.37687	0.0275899	0.111235	2.0114
AT1G73930:E004	IR	AT1G73930	AT1G73930	1:27795120-27797981	27797681	27797863	183	-1.59027	0.0306967	0.0494964	0.169755	0.117761	0.100338	0.420313	1.69183	2.00905
AT4G23895:E004	3'alt	AT4G23895	AT4G23895	4:12422087-12426475	12422856	12422861	6	-1.00782	0.108155	1.47606	3.41404	0.215803	0.124532	6.83985	27.4149	2.00293
AT4G14385:E003	5'alt	AT4G14385	AT4G14385	4:8286986-8288800	8287348	8287378	31	-2.10292	6.4519e-05	0.346164	1.68101	0.438471	0.536195	0.78948	3.13507	1.98952
AT1G09195:E005	ES	AT1G09195	AT1G09195	1:2967940-2971498	2968653	2968758	106	-1.70596	0.0965468	0.0180281	0.0739973	0.0741812	0.0768184	0.243028	0.963276	1.98683
AT5G66250:E004	multiple	AT5G66250	AT5G66250	5:26468533-26470556	26468712	26469043	332	-1.16348	0.00128557	0.106555	0.272543	0.315491	0.203916	0.337744	1.33654	1.9845
AT1G18660:E004	multiple	AT1G18660	AT1G18660	1:6421117-6425880	6421304	6421381	78	-1.99534	0.000238889	0.0833399	0.385095	0.606007	0.707894	0.137523	0.544001	1.98394
AT2G29390:E009	IR	AT2G29390	SMO2-2	2:12610543-12612894	12612141	12612451	311	-2.24534	0.000122025	0.0155027	0.0854121	0.140153	0.197517	0.110613	0.432429	1.96694
AT3G46210:E010	3'alt	AT3G46210	AT3G46210	3:16976686-16978923	16978500	16978502	3	-2.11984	0.0807158	0.4501	2.41822	0.120582	0.166272	3.73274	14.5437	1.96209
AT1G01240:E005	multiple	AT1G01240	AT1G01240	1:99894-101834	100221	100656	436	-1.23264	0.0541382	0.0220903	0.0591414	0.387923	0.266635	0.056945	0.221807	1.96166
AT1G04020:E005	3'alt	AT1G04020	BARD1	1:1036537-1040224	1037089	1037092	4	-2.03529	0.0334775	0.401106	2.08552	0.0622953	0.0834143	6.43879	25.002	1.95718
AT5G06130:E007	IR	AT5G06130	AT5G06130	5:1853432-1855888	1855347	1855560	214	-1.67519	0.00435762	0.0373333	0.136413	1.33186	1.2568	0.028031	0.10854	1.95314
AT1G15750:E024	multiple	AT1G15750	WSIP1	1:5414817-5421033	5420539	5420573	35	-2.06136	0.0844326	0.0735051	0.376106	1.40964	1.8705	0.0521447	0.201072	1.94712
AT5G25760:E003	IR	AT5G25760	PEX4	5:8967655-8969369	8967719	8967951	233	-1.25109	0.105973	0.0264511	0.0730969	0.262249	0.188954	0.100862	0.386849	1.93938
AT1G05890:E003	5'alt	AT1G05890	ATARI5	1:1779256-1784529	1779787	1779869	83	-1.8168	0.000631608	0.143661	0.57042	0.659311	0.684878	0.217896	0.832879	1.93447
AT2G21195:E006	IR	AT2G21195	AT2G21195	2:9083165-9083909	9083514	9083582	69	-2.31323	2.36999e-08	0.170462	0.972088	0.629633	0.946319	0.270732	1.02723	1.92382
AT1G64430:E013	IR	AT1G64430	AT1G64430	1:23933380-23936867	23936364	23936694	331	-1.19874	0.0391334	0.04074	0.107702	0.647497	0.452344	0.0629193	0.238097	1.91998
AT1G19715:E010	multiple	AT1G19715	AT1G19715	1:6816702-6819542	6819412	6819429	18	-1.98289	0.0332627	0.129516	0.617221	0.962259	1.2132	0.134596	0.508756	1.91834
AT2G47650:E002	3'alt	AT2G47650	UXS4	2:19538610-19541473	19538979	19538996	18	-1.78147	0.049235	0.154515	0.620815	1.7596	1.87984	0.0878124	0.330249	1.91106
AT1G01260:E004	multiple	AT1G01260	AT1G01260	1:108946-111609	109331	109405	75	-1.61629	0.0471669	0.0759744	0.26759	0.125976	0.118696	0.603085	2.25442	1.90232
AT5G11200:E012	multiple	AT5G11200	AT5G11200	5:3567174-3571015	3569522	3569573	52	-1.67686	0.141294	0.0500034	0.195172	0.928995	0.97357	0.0538253	0.20047	1.89703
AT5G60410:E023	IR	AT5G60410	SIZ1	5:24294890-24301147	24300835	24300918	84	-1.67578	0.000805603	0.120263	0.439976	0.507209	0.49849	0.237108	0.882619	1.89625
AT1G77890:E008	5'alt	AT1G77890	AT1G77890	1:29292123-29296160	29293273	29293278	6	-1.93735	0.00543744	0.771318	3.52626	0.0578095	0.0710336	13.3424	49.6422	1.89555
AT4G38970:E002	5'alt	AT4G38970	FBA2	4:18163496-18165762	18164127	18164130	4	-2.0468	0.0060301	8.19559	39.009	73.6048	94.2543	0.111346	0.41387	1.89413
AT5G19480:E003	IR	AT5G19480	AT5G19480	5:6571501-6573525	6571699	6571803	105	-1.32493	0.0308358	0.0707289	0.205476	0.179206	0.140133	0.39468	1.46629	1.89341
AT5G07100:E003	IR	AT5G07100	WRKY26	5:2204248-2205811	2204466	2204607	142	-2.38237	0.000974331	0.0255497	0.158932	0.107108	0.179674	0.238542	0.884556	1.89071
AT4G32180:E005	IR	AT4G32180	ATPANK2	4:15537559-15543904	15538267	15538345	79	-2.01368	0.0149116	0.0530669	0.247301	0.46983	0.593213	0.112949	0.416885	1.88397
AT1G53710:E012	5'alt	AT1G53710	AT1G53710	1:20053161-20056396	20055277	20055279	3	-2.60405	0.0475318	0.362766	2.64279	0.0874781	0.176423	4.14693	14.9799	1.85291
AT3G52340:E005	multiple	AT3G52340	ATSPP2	3:19407023-19409457	19407205	19407257	53	-1.55365	0.00546272	0.182073	0.618596	0.422879	0.39932	0.430556	1.54913	1.84718
AT1G13860:E004	multiple	AT1G13860	QUL1	1:4743205-4746956	4743502	4743523	22	-1.86564	0.10204	0.081945	0.346408	0.0725408	0.0853261	1.12964	4.05981	1.84555
AT5G51450:E013	3'alt	AT5G51450	RIN3	5:20892643-20897817	20896495	20896548	54	-1.71077	0.136452	0.0321086	0.124602	0.113998	0.123528	0.281661	1.0087	1.84046
AT1G29120:E019	IR	AT1G29120	AT1G29120	1:10174187-10178521	10178147	10178230	84	-1.27677	0.0887505	0.0693522	0.195228	0.469762	0.371926	0.147633	0.52491	1.83006
AT3G06400:E016	5'alt	AT3G06400	CHR11	3:1940973-1946924	1944683	1944688	6	-1.65313	0.115236	0.393428	1.47986	0.8745	0.927073	0.449889	1.59627	1.82706
AT3G54670:E019	3'alt	AT3G54670	SMC1	3:20235483-20243960	20240395	20240399	5	-1.14363	0.0686796	1.9924	5.15899	0.1943	0.142013	10.2542	36.3276	1.82485
AT4G16845:E007	3'alt	AT4G16845	VRN2	4:9476143-9479878	9477395	9477398	4	-1.66345	0.0538413	0.829537	3.12767	0.119808	0.127796	6.9239	24.4739	1.82159
AT3G44670:E003	IR	AT3G44670	AT3G44670	3:16216945-16221617	16217058	16217236	179	-1.13919	0.0839879	0.065188	0.162975	0.233104	0.164965	0.279652	0.987936	1.82079
AT3G26690:E006	IR	AT3G26690	ATNUDX13	3:9804253-9805715	9805409	9805472	64	-2.34886	4.20667e-08	0.228774	1.33588	0.245907	0.407042	0.930327	3.28193	1.81873
AT4G32850:E013	multiple	AT4G32850	nPAP	4:15849772-15854868	15853754	15853891	138	-1.51912	0.0421357	0.0418688	0.140533	0.62061	0.591651	0.067464	0.237526	1.8159
AT4G02380:E003	5'alt	AT4G02380	SAG21	4:1046204-1046997	1046730	1046733	4	-2.15137	0.00237825	1.59833	8.29285	6.51406	9.69556	0.245366	0.855324	1.80154
AT4G20380:E012	multiple	AT4G20380	LSD1	4:11004517-11006788	11005022	11005024	3	-1.41558	0.0451296	2.32582	7.30222	0.450681	0.407201	5.16067	17.9327	1.79696
AT5G19210:E004	3'alt	AT5G19210	AT5G19210	5:6461391-6463866	6461992	6461995	4	-2.74467	6.35914e-05	0.877727	6.82642	0.0640387	0.143433	13.7062	47.593	1.79592
AT1G19400:E003	IR	AT1G19400	AT1G19400	1:6712038-6714252	6713788	6714168	381	-1.17725	0.0168255	0.0450083	0.118071	0.34772	0.26272	0.129438	0.449419	1.7958
AT1G69840:E009	multiple	AT1G69840	AT1G69840	1:26293601-26295849	26295188	26295447	260	-2.04431	0.051719	0.0176631	0.0871329	0.470136	0.670576	0.0375701	0.129937	1.79016
AT4G24800:E006	3'alt	AT4G24800	AT4G24800	4:12781762-12785197	12782238	12782448	211	-1.83336	2.89743e-05	0.053686	0.219825	0.647522	0.768319	0.08291	0.286112	1.78696
AT1G26850:E008	5'alt	AT1G26850	AT1G26850	1:9300873-9304328	9303845	9303908	64	-0.991618	0.0178423	0.549984	1.24251	1.92635	1.27063	0.285505	0.97787	1.77613
AT3G43740:E003	IR	AT3G43740	AT3G43740	3:15644054-15645662	15644660	15644749	90	-1.5471	0.115393	0.0345341	0.118539	0.248432	0.250487	0.139008	0.473235	1.76739
AT3G06760:E005	ES	AT3G06760	AT3G06760	3:2132758-2134556	2133541	2133581	41	-1.69033	0.0583883	0.0692938	0.257517	0.260762	0.284786	0.265736	0.904246	1.76672
AT2G26600:E003	5'alt	AT2G26600	AT2G26600	2:11316412-11318483	11316614	11316793	180	-1.71179	0.0628966	0.0200663	0.0751614	0.128651	0.141852	0.155974	0.529858	1.7643
AT2G27030:E003	IR	AT2G27030	CAM5	2:11532004-11534333	11532145	11532686	542	-1.83881	0.000127316	0.0230415	0.0957254	0.317941	0.390939	0.0724708	0.24486	1.75649
AT5G66930:E003	5'alt	AT5G66930	AT5G66930	5:26725839-26727758	26725980	26726029	50	-1.47546	0.0385141	0.155312	0.494364	0.205911	0.195851	0.754266	2.52419	1.74267
AT4G23260:E008	ES	AT4G23260	CRK18	4:12167354-12170086	12168978	12169099	122	-2.00574	0.000102915	0.0824849	0.374485	0.148096	0.20128	0.556971	1.86052	1.74003
AT5G06710:E004	IR	AT5G06710	HAT14	5:2068065-2070361	2069043	2069164	122	-1.9107	0.0853614	0.014212	0.0636997	0.0882173	0.118791	0.161102	0.536232	1.73488
AT2G01320:E006	IR	AT2G01320	AT2G01320	2:154131-158182	154611	154676	66	-1.40026	0.0207162	0.1167	0.362058	0.530901	0.497711	0.219814	0.727446	1.72656
AT2G41700:E046	ES	AT2G41700	ABCA1	2:17382890-17396110	17393860	17393946	87	-1.54783	0.0818748	0.0719629	0.239751	0.113137	0.113983	0.636069	2.10338	1.72546
AT3G52340:E006	multiple	AT3G52340	ATSPP2	3:19407023-19409457	19407258	19407274	17	-1.42344	0.0106828	0.600121	1.87387	0.422879	0.39932	1.41913	4.69264	1.72539
AT4G37550:E007	IR	AT4G37550	AT4G37550	4:17643570-17645830	17645229	17645341	113	-1.1596	0.084208	0.0597774	0.155495	1.05007	0.832415	0.056927	0.186799	1.7143
AT1G14685:E003	IR	AT1G14685	BBR/BPC2	1:5042323-5044294	5042856	5043076	221	-1.31637	0.0400635	0.035138	0.100029	0.498059	0.432918	0.0705498	0.231057	1.71154
AT1G43620:E015	multiple	AT1G43620	TT15	1:16425412-16430200	16429559	16429642	84	-1.5873	0.128873	0.0404468	0.147905	0.207168	0.232216	0.195237	0.636926	1.7059
AT2G41700:E045	3'alt	AT2G41700	ABCA1	2:17382890-17396110	17393626	17393669	44	-1.53532	0.0747404	0.116404	0.381898	0.113137	0.113983	1.02887	3.35047	1.7033
AT4G17740:E013	3'alt	AT4G17740	AT4G17740	4:9866977-9869752	9869508	9869537	30	-1.87863	0.0568933	0.127447	0.543888	0.447256	0.587368	0.284953	0.925975	1.70025
AT2G18750:E005	IR	AT2G18750	AT2G18750	2:8125473-8128673	8125711	8125801	91	-1.57211	0.00987312	0.128076	0.430942	0.55944	0.57927	0.228935	0.74394	1.70025
AT3G63260:E003	IR	AT3G63260	ATMRK1	3:23372881-23375007	23373297	23373392	96	-2.75093	7.04269e-19	0.396833	3.0671	1.43187	3.41787	0.277143	0.897371	1.69508
AT5G53450:E003	3'alt	AT5G53450	ORG1	5:21688763-21692429	21689190	21689268	79	-1.77485	0.000348115	0.190466	0.739906	0.555597	0.66715	0.342814	1.10905	1.69383
AT5G07440:E004	IR	AT5G07440	GDH2	5:2355937-2358194	2356016	2356126	111	-1.84573	1.66868e-07	0.36029	1.47664	1.85122	2.3453	0.194623	0.629618	1.69379
AT5G24290:E006	3'alt	AT5G24290	AT5G24290	5:8263132-8265741	8265184	8265231	48	-1.97188	0.000617603	0.130566	0.608604	0.096932	0.140539	1.34698	4.33049	1.6848
AT3G10300:E008	multiple	AT3G10300	AT3G10300	3:3186314-3188205	3187826	3187844	19	-2.46774	0.0651292	0.120602	0.767624	0.560154	1.11164	0.215301	0.690532	1.68135
AT5G59780:E003	multiple	AT5G59780	ATMYB59	5:24082197-24083431	24083119	24083197	79	-0.576098	0.148918	0.714323	1.22479	1.18169	0.632738	0.604494	1.9357	1.67905
AT1G22140:E003	multiple	AT1G22140	AT1G22140	1:7814763-7815631	7814938	7815129	192	-0.983636	0.0969532	0.0499743	0.115777	0.263029	0.192263	0.189995	0.602181	1.66423
AT4G07410:E011	IR	AT4G07410	AT4G07410	4:4201249-4205224	4204836	4204977	142	-1.99001	0.001571	0.0331838	0.155164	0.289894	0.427913	0.114469	0.362607	1.66345
AT2G25850:E006	multiple	AT2G25850	PAPS2	2:11025420-11030776	11026082	11026165	84	-0.931665	0.0585628	0.295881	0.644113	0.198227	0.136614	1.49264	4.71484	1.65935
AT2G40020:E002	ES	AT2G40020	AT2G40020	2:16710979-16713070	16711399	16711443	45	-1.01001	0.10202	0.334503	0.782638	0.693375	0.516399	0.482427	1.51557	1.65148
AT3G45050:E007	multiple	AT3G45050	AT3G45050	3:16475966-16477524	16477166	16477299	134	-0.952306	0.144637	0.0747958	0.168242	0.113139	0.0810727	0.661097	2.0752	1.65032
AT1G33970:E009	multiple	AT1G33970	AT1G33970	1:12349460-12351246	12351081	12351141	61	-1.8526	0.0274649	0.058336	0.242019	0.671094	0.889793	0.0869268	0.271994	1.6457
AT5G61520:E004	IR	AT5G61520	AT5G61520	5:24739026-24741273	24740842	24741039	198	-1.80801	0.0893556	0.0119221	0.0496998	0.224955	0.300436	0.0529975	0.165425	1.64218
AT3G28700:E011	IR	AT3G28700	AT3G28700	3:10759559-10762114	10761777	10761836	60	-1.07812	0.0659497	0.198037	0.483437	0.193326	0.151201	1.02437	3.19732	1.64212
AT4G21910:E004	IR	AT4G21910	AT4G21910	4:11625362-11631078	11625743	11625821	79	-1.14359	0.0567156	0.141681	0.357653	0.587492	0.476539	0.241163	0.750523	1.63789
AT1G72510:E003	IR	AT1G72510	AT1G72510	1:27303366-27304850	27303521	27303738	218	-0.679235	0.136028	0.172338	0.315595	0.632835	0.373553	0.272327	0.844846	1.63335
AT1G01260:E005	multiple	AT1G01260	AT1G01260	1:108946-111609	109406	109412	7	-1.35125	0.138212	0.667086	1.94542	0.125976	0.118696	5.29534	16.3899	1.63002
AT3G54230:E010	3'alt	AT3G54230	SUA	3:20073102-20080384	20075720	20075722	3	-2.79415	0.0024158	1.07534	8.64576	0.484448	1.26155	2.21972	6.85327	1.62642
AT4G18360:E002	IR	AT4G18360	AT4G18360	4:10145919-10148682	10146330	10146653	324	-1.9944	0.0831158	0.00707232	0.0315463	0.198881	0.287939	0.0355605	0.109559	1.62336
AT1G80040:E003	3'alt	AT1G80040	AT1G80040	1:30109147-30111280	30109867	30110115	249	-1.87955	4.85911e-05	0.0480876	0.205294	1.40828	1.9522	0.0341464	0.10516	1.62278
AT1G48490:E021	IR	AT1G48490	AT1G48490	1:17921935-17928930	17928634	17928718	85	-1.41675	0.0888299	0.0425307	0.135949	0.259043	0.269708	0.164184	0.50406	1.61828
AT3G12080:E011	3'alt	AT3G12080	emb2738	3:3847792-3852138	3851668	3851671	4	-1.06324	0.00209349	45.3008	107.791	0.844086	0.657863	53.6685	163.85	1.61023
AT5G14740:E003	5'alt	AT5G14740	CA2	5:4757972-4762615	4759214	4759218	5	-1.60863	0.0472053	0.67879	2.43232	16.7002	19.8652	0.0406457	0.122441	1.59091
AT2G28550:E006	ES	AT2G28550	TOE1	2:12225842-12228543	12226969	12227013	45	-2.15553	8.64604e-06	0.247292	1.24657	1.28923	2.16557	0.191813	0.575628	1.58544
AT3G20070:E008	IR	AT3G20070	TTN9	3:7004672-7006918	7006636	7006705	70	-1.75818	0.026581	0.0679637	0.27976	0.0699663	0.09608	0.971378	2.91174	1.58378
AT5G35680:E002	IR	AT5G35680	AT5G35680	5:13857921-13859013	13858151	13858202	52	-0.78838	0.105457	1.37135	2.67716	1.30518	0.856063	1.0507	3.12729	1.57356
AT1G77890:E009	3'alt	AT1G77890	AT1G77890	1:29292123-29296160	29293401	29293433	33	-1.61817	0.0188855	0.195934	0.716325	0.0578095	0.0710336	3.38931	10.0843	1.57305
AT4G27120:E009	IR	AT4G27120	AT4G27120	4:13601970-13604427	13604235	13604331	97	-1.55498	0.0773562	0.0422604	0.145882	0.969094	1.12588	0.0436082	0.129571	1.57107
AT3G53570:E016	multiple	AT3G53570	AME2	3:19861179-19864588	19864154	19864362	209	-1.59353	0.0306967	0.0280044	0.0982031	0.292435	0.349074	0.0957626	0.281325	1.5547
AT3G54760:E003	IR	AT3G54760	AT3G54760	3:20269080-20272457	20270981	20271073	93	-1.10257	0.0312648	0.144411	0.361955	0.548575	0.468941	0.263247	0.771855	1.55191
AT2G04690:E006	5'alt	AT2G04690	AT2G04690	2:1644497-1646355	1646032	1646066	35	-1.06166	0.0331811	0.45461	1.10882	0.259863	0.217063	1.74942	5.10829	1.54596
AT5G14610:E012	3'alt	AT5G14610	AT5G14610	5:4710563-4715069	4714590	4714592	3	-1.82664	0.0148566	2.91008	12.1024	0.263147	0.376805	11.0587	32.1184	1.53821
AT1G09130:E004	IR	AT1G09130	AT1G09130	1:2939570-2942288	2940028	2940071	44	-0.57089	0.0728111	2.8235	4.80523	2.23633	1.31219	1.26256	3.662	1.53628
AT3G28070:E003	IR	AT3G28070	AT3G28070	3:10447922-10451034	10448170	10448281	112	-1.7137	0.000656556	0.0799713	0.308753	0.196567	0.26236	0.40684	1.17683	1.53237
AT4G10100:E003	multiple	AT4G10100	SIR5	4:6308683-6309546	6308817	6308832	16	-1.04665	0.0686234	0.819184	1.92052	0.32899	0.266712	2.49	7.2007	1.53199
AT4G31170:E004	3'alt	AT4G31170	AT4G31170	4:15153182-15155703	15154892	15154935	44	-1.2673	0.0203185	0.262145	0.742782	0.729642	0.715795	0.359279	1.0377	1.53022
AT5G10020:E003	5'alt	AT5G10020	AT5G10020	5:3133261-3137242	3134301	3134444	144	-1.42917	0.0203185	0.0691091	0.218878	0.184222	0.202214	0.375141	1.08241	1.52874
AT1G02960:E003	IR	AT1G02960	AT1G02960	1:666872-669837	667282	667372	91	-1.09616	0.0330808	0.183162	0.450331	0.156292	0.134127	1.17192	3.3575	1.51851
AT5G45190:E009	5'alt	AT5G45190	AT5G45190	5:18277620-18281875	18280507	18280508	2	-1.12889	0.0777833	3.95017	9.94601	0.433834	0.38288	9.10526	25.9768	1.51245
AT1G15860:E003	IR	AT1G15860	AT1G15860	1:5454785-5457022	5454897	5455054	158	-1.78871	2.63492e-06	0.200661	0.79463	0.190235	0.26493	1.0548	2.9994	1.5077
AT4G09760:E004	IR	AT4G09760	AT4G09760	4:6148758-6151399	6149502	6149690	189	-1.21484	0.0477971	0.0480158	0.131701	0.493525	0.478445	0.0972916	0.275268	1.50045
AT3G24870:E002	3'alt	AT3G24870	AT3G24870	3:9074665-9085048	9076767	9076772	6	-1.41219	4.31312e-05	6.26092	19.0437	0.247763	0.267253	25.2697	71.2571	1.49562
AT4G05040:E006	multiple	AT4G05040	AT4G05040	4:2578646-2581798	2579723	2579880	158	-2.025	2.15175e-05	0.0570711	0.272858	0.0674026	0.115127	0.84672	2.37005	1.48496
AT5G57110:E035	3'alt	AT5G57110	AT-ACA8	5:23109438-23117563	23116899	23116914	16	-1.26164	0.000680177	3.07431	8.35754	0.579384	0.564695	5.30618	14.8001	1.47986
AT5G64940:E020	3'alt	AT5G64940	ATATH13	5:25948973-25953823	25953427	25953481	55	-0.703922	0.044085	1.359	2.52578	2.20771	1.47538	0.615568	1.71195	1.47565
AT3G58510:E004	multiple	AT3G58510	AT3G58510	3:21639978-21643795	21640050	21640171	122	-1.16629	0.0261279	0.103548	0.263957	0.789383	0.732178	0.131176	0.360509	1.45853
AT4G13850:E008	multiple	AT4G13850	GR-RBP2	4:8020951-8022260	8021971	8021973	3	-0.896685	0.0383698	9.27479	19.8076	1.95802	1.52309	4.73683	13.0048	1.45705
AT5G53550:E002	5'alt	AT5G53550	ATYSL3	5:21755291-21758921	21755475	21755558	84	-2.55624	1.85965e-10	0.189432	1.26826	0.229411	0.562245	0.825733	2.25571	1.44984
AT3G16520:E003	3'alt	AT3G16520	UGT88A1	3:5618440-5620873	5618827	5618851	25	-1.5331	0.0126247	0.27679	0.921092	2.0984	2.5594	0.131905	0.359886	1.44803
AT4G30890:E009	multiple	AT4G30890	UBP24	4:15036052-15039281	15038900	15039065	166	-0.89486	0.0526781	0.106807	0.226668	0.243693	0.189851	0.438284	1.19393	1.44578
AT3G63530:E009	3'alt	AT3G63530	BB2	3:23456157-23458459	23458199	23458201	3	-0.952725	0.112656	3.60149	7.9802	0.278028	0.226177	12.9537	35.283	1.44561
AT4G04223:E003	ES	AT4G04223	AT4G04223	4:2036511-2037816	2036892	2036933	42	-1.95778	3.02437e-05	0.420143	1.84237	0.368258	0.593495	1.14089	3.10427	1.44409
AT2G38810:E004	IR	AT2G38810	HTA8	2:16219269-16220928	16220682	16220766	85	-1.07521	0.148918	0.0979791	0.236387	0.147135	0.13058	0.665915	1.81029	1.44281
AT2G26980:E007	multiple	AT2G26980	CIPK3	2:11514703-11518734	11515638	11515703	66	-1.40433	0.0796153	0.0561108	0.175317	0.419638	0.488464	0.133713	0.358914	1.4245
AT5G37850:E003	5'alt	AT5G37850	SOS4	5:15065374-15068999	15065480	15065512	33	-1.49226	0.0306967	0.193701	0.634497	0.276757	0.33781	0.699897	1.87826	1.42419
AT3G26085:E007	IR	AT3G26085	AT3G26085	3:9530595-9532613	9531043	9531129	87	-1.27257	0.0742736	0.0796245	0.221637	0.193598	0.201441	0.411287	1.10025	1.41962
AT4G30160:E002	IR	AT4G30160	ATVLN4	4:14753349-14760189	14753503	14753725	223	-1.32722	0.0548122	0.0282691	0.0838201	0.392694	0.43526	0.0719876	0.192575	1.4196
AT5G65740:E010	multiple	AT5G65740	AT5G65740	5:26301493-26303471	26302973	26303051	79	-1.53205	0.0295526	0.0702566	0.234158	0.10079	0.12594	0.697062	1.85927	1.41538
AT5G37850:E007	ES	AT5G37850	SOS4	5:15065374-15068999	15067113	15067196	84	-1.46847	0.000138215	0.270173	0.870218	0.276757	0.33781	0.97621	2.57606	1.3999
AT5G58320:E008	multiple	AT5G58320	AT5G58320	5:23577439-23579786	23579524	23579528	5	-1.24732	0.000519296	7.12543	19.2293	0.184527	0.188814	38.6145	101.843	1.39913
AT4G32180:E003	IR	AT4G32180	ATPANK2	4:15537559-15543904	15537973	15538071	99	-1.5277	0.110683	0.0395064	0.131303	0.46983	0.593213	0.0840866	0.221342	1.39633
AT2G17800:E003	IR	AT2G17800	ATRAC1	2:7739856-7742156	7740171	7740268	98	-0.8088	0.0306967	0.462955	0.930313	0.397605	0.305356	1.16436	3.04665	1.38769
AT5G60410:E021	multiple	AT5G60410	SIZ1	5:24294890-24301147	24300668	24300752	85	-1.18261	0.00416008	0.341922	0.877794	0.507209	0.49849	0.674124	1.76091	1.38523
AT5G45190:E006	3'alt	AT5G45190	AT5G45190	5:18277620-18281875	18280072	18280078	7	-0.999925	0.133902	1.17274	2.70291	0.433834	0.38288	2.70319	7.05943	1.38489
AT1G17745:E003	5'alt	AT1G17745	PGDH	1:6100964-6105265	6101776	6101779	4	-1.326	0.0950434	1.47575	4.27468	0.758879	0.846405	1.94464	5.05039	1.37689
AT1G23080:E005	IR	AT1G23080	ATPIN7	1:8180577-8183570	8181003	8181082	80	-1.2806	0.083713	0.0760411	0.216474	1.85337	2.03641	0.0410286	0.106302	1.37347
AT3G53270:E013	multiple	AT3G53270	AT3G53270	3:19750047-19753199	19752581	19752618	38	-1.4738	0.146484	0.0583609	0.201429	0.0638599	0.0851558	0.913889	2.36542	1.37201
AT5G40500:E002	5'alt	AT5G40500	AT5G40500	5:16227834-16228693	16228023	16228049	27	-1.65383	0.00706719	0.349249	1.24236	0.466543	0.642645	0.748589	1.9332	1.36875
AT1G67480:E003	5'alt	AT1G67480	AT1G67480	1:25276294-25278718	25276346	25276463	118	-1.38742	0.0451148	0.053227	0.159665	0.949469	1.10623	0.0560597	0.144332	1.36436
AT5G53620:E005	multiple	AT5G53620	AT5G53620	5:21780947-21785230	21781161	21781173	13	-1.40397	0.0504211	0.412209	1.28153	0.61102	0.741626	0.674624	1.728	1.35695
AT4G13850:E009	multiple	AT4G13850	GR-RBP2	4:8020951-8022260	8021974	8021985	12	-0.790913	0.0747483	2.13327	4.24697	1.95802	1.52309	1.08951	2.78838	1.35575
AT2G29630:E011	3'alt	AT2G29630	THIC	2:12666935-12670311	12669987	12670092	106	-1.22661	0.000155225	1.83557	4.90695	2.3387	2.44986	0.784866	2.00295	1.35161
AT4G31150:E010	IR	AT4G31150	AT4G31150	4:15143505-15145629	15145447	15145518	72	-2.51439	0.00304301	0.0433379	0.291843	0.0709113	0.188004	0.611157	1.55233	1.34482
AT2G40430:E009	3'alt	AT2G40430	AT2G40430	2:16879216-16882445	16880490	16880492	3	-0.841225	0.0680035	8.05692	16.77	0.523381	0.429965	15.394	39.0033	1.34123
AT1G25275:E007	5'alt	AT1G25275	AT1G25275	1:8860671-8861364	8861000	8861032	33	-2.00896	7.06994e-10	0.863859	4.01549	7.64128	14.0593	0.113052	0.285611	1.33707
AT3G08510:E003	IR	AT3G08510	ATPLC2	3:2582362-2585851	2582467	2582528	62	-0.850034	0.0232999	0.574732	1.18657	1.13986	0.933501	0.504213	1.27109	1.33397
AT3G17310:E011	IR	AT3G17310	DRM3	3:5909001-5913242	5913039	5913148	110	-1.4619	5.15671e-05	0.252073	0.796054	0.157445	0.197597	1.60102	4.02868	1.33132
AT4G21850:E002	IR	AT4G21850	MSRB9	4:11591116-11592238	11591534	11591637	104	-1.55271	0.0188686	0.0857749	0.298047	1.51113	2.09059	0.0567619	0.142566	1.32864
AT2G48121:E004	3'alt	AT2G48121	AT2G48121	2:19681637-19682391	19682026	19682159	134	-1.35025	0.0362121	0.0501945	0.149862	0.145616	0.173358	0.344704	0.864465	1.32645
AT1G73490:E005	3'alt	AT1G73490	AT1G73490	1:27633260-27634964	27634290	27634292	3	-1.38717	0.00164768	7.34918	21.7798	0.305194	0.360774	24.0804	60.3695	1.32596
AT5G01670:E005	IR	AT5G01670	AT5G01670	5:251814-253960	252522	252602	81	-1.62998	0.00458988	0.112433	0.397243	0.381114	0.541058	0.295011	0.734197	1.3154
AT2G33620:E005	multiple	AT2G33620	AT2G33620	2:14234026-14236883	14234463	14234738	276	-1.27534	0.0037532	0.0668692	0.189612	0.737623	0.845882	0.090655	0.224159	1.30606
AT1G15140:E004	IR	AT1G15140	AT1G15140	1:5210206-5212349	5210466	5210548	83	-1.1011	0.0874783	0.0965323	0.237186	1.6365	1.65134	0.0589871	0.143632	1.28391
AT1G28520:E006	IR	AT1G28520	VOZ1	1:10029150-10031990	10031501	10031618	118	-1.52218	0.00233088	0.126305	0.412521	0.638798	0.859032	0.197723	0.480216	1.2802
AT3G62290:E010	multiple	AT3G62290	ATARFA1E	3:23051544-23053817	23053587	23053670	84	0.65818	0.044877	6.14369	4.45665	11.1513	3.35449	0.550939	1.32856	1.2699
AT4G01800:E019	5'alt	AT4G01800	SECA1	4:770722-776260	775065	775115	51	-1.3024	0.00249139	0.376894	1.08031	1.47979	1.76027	0.254694	0.61372	1.26881
AT2G24600:E004	IR	AT2G24600	AT2G24600	2:10452116-10454524	10452750	10452908	159	-2.07283	0.00924063	0.0823962	0.398538	0.0751071	0.150767	1.09705	2.64341	1.26877
AT3G45240:E014	IR	AT3G45240	ATSNAK2	3:16570478-16573762	16573244	16573555	312	-2.0071	0.000361046	0.0310604	0.141759	0.257642	0.488443	0.120556	0.290227	1.26747
AT5G41140:E009	5'alt	AT5G41140	AT5G41140	5:16468434-16472810	16472118	16472138	21	-1.53554	0.101566	0.184348	0.646663	0.415364	0.606498	0.443823	1.06622	1.26446
AT4G04740:E004	IR	AT4G04740	CPK23	4:2403609-2408737	2404969	2405094	126	-1.2487	0.0742061	0.0659892	0.181132	0.101702	0.11655	0.648851	1.55412	1.26014
AT4G08290:E007	IR	AT4G08290	AT4G08290	4:5238906-5241034	5240330	5240403	74	-1.85678	1.40447e-05	0.272084	1.13353	0.30068	0.524634	0.904895	2.16062	1.25562
AT3G05510:E003	IR	AT3G05510	AT3G05510	3:1595369-1598271	1595452	1595603	152	-1.46576	0.138458	0.0289977	0.0941768	0.139465	0.1897	0.207921	0.49645	1.25561
AT1G73430:E002	IR	AT1G73430	AT1G73430	1:27603655-27611068	27603849	27603948	100	-1.14758	0.0139618	0.164275	0.418353	0.248417	0.26752	0.661286	1.56382	1.24173
AT5G07350:E004	IR	AT5G07350	Tudor1	5:2320021-2325419	2320158	2320354	197	-0.737818	0.0571429	1.12287	2.12548	1.42665	1.14264	0.787067	1.86015	1.24086
AT1G59750:E003	5'alt	AT1G59750	ARF1	1:21979289-21984433	21979424	21979619	196	-1.1951	0.00465449	0.216861	0.566886	0.896247	0.992241	0.241966	0.571319	1.23949
AT4G10970:E008	ES	AT4G10970	AT4G10970	4:6719207-6722220	6720392	6720490	99	-1.99711	0.0467661	0.0211275	0.0990508	0.466066	0.927856	0.0453316	0.106752	1.23568
AT4G35300:E011	IR	AT4G35300	TMT2	4:16796256-16799777	16799102	16799167	66	-1.21061	0.0204849	0.213787	0.569469	0.563063	0.637647	0.379686	0.893079	1.23398
AT5G09330:E007	multiple	AT5G09330	VNI1	5:2892365-2895422	2895063	2895065	3	-0.983014	0.147401	3.72111	8.41315	0.57197	0.550103	6.50577	15.2938	1.23315
AT4G17410:E014	3'alt	AT4G17410	AT4G17410	4:9715761-9721931	9719225	9719227	3	-1.54051	0.000341092	4.43808	14.9047	0.137731	0.196832	32.2229	75.7228	1.23264
AT2G02570:E004	IR	AT2G02570	AT2G02570	2:697951-700917	698326	698339	14	-0.8942	0.0157539	3.09569	6.67758	0.574273	0.527357	5.39063	12.6623	1.23202
AT1G19230:E003	5'alt	AT1G19230	AT1G19230	1:6644189-6649375	6645043	6645096	54	-1.39189	0.123392	0.122108	0.37787	0.0814654	0.107593	1.4989	3.51203	1.2284
AT3G02870:E013	3'alt	AT3G02870	VTC4	3:627512-629845	629578	629586	9	-1.42222	0.0342262	0.807325	2.5025	0.630164	0.833715	1.28113	3.00163	1.22832
AT3G24120:E003	3'alt	AT3G24120	AT3G24120	3:8705636-8708315	8706336	8706344	9	-0.893084	0.0265953	3.4184	7.20683	0.674481	0.610089	5.06819	11.8128	1.2208
AT1G50260:E008	3'alt	AT1G50260	NTMC2TYPE5.1	1:18617593-18621739	18619654	18619757	104	-1.42327	0.100355	0.0433744	0.139315	0.115621	0.159409	0.375142	0.873949	1.22011
AT2G38280:E003	5'alt	AT2G38280	FAC1	2:16033448-16038876	16033727	16033741	15	-1.11996	0.00212758	2.84004	7.13363	0.397932	0.429545	7.137	16.6074	1.21844
AT2G39730:E002	multiple	AT2G39730	RCA	2:16570746-16573548	16571067	16571179	113	-1.36056	3.31883e-05	18.1773	53.1215	168.16	211.644	0.108095	0.250994	1.21535
AT1G66940:E007	IR	AT1G66940	AT1G66940	1:24973028-24974791	24973603	24973729	127	-1.16575	0.0128699	0.133887	0.34568	0.258643	0.287715	0.517653	1.20146	1.21474
AT1G61150:E010	multiple	AT1G61150	AT1G61150	1:22542524-22544644	22542958	22542981	24	-1.13406	0.0466626	0.546084	1.39903	0.2263	0.249906	2.4131	5.59824	1.21408
AT5G51410:E006	IR	AT5G51410	AT5G51410	5:20880741-20883908	20881596	20881698	103	-1.24849	0.0015778	0.21554	0.594148	0.470823	0.559932	0.457795	1.06111	1.2128
AT3G15450:E004	multiple	AT3G15450	AT3G15450	3:5212984-5214124	5213711	5213807	97	-1.76756	2.81686e-05	0.161485	0.635464	0.871152	1.48068	0.185369	0.429171	1.21115
AT1G19715:E009	multiple	AT1G19715	AT1G19715	1:6816702-6819542	6819314	6819411	98	-1.33999	0.00163174	0.180694	0.526614	0.962259	1.2132	0.187781	0.434072	1.20888
AT2G34410:E006	3'alt	AT2G34410	AT2G34410	2:14518406-14522622	14519575	14519613	39	-1.52177	0.049235	0.104973	0.351819	1.12081	1.62518	0.0936581	0.21648	1.20876
AT5G18630:E004	5'alt	AT5G18630	AT5G18630	5:6202609-6205737	6203035	6203037	3	-1.43025	0.011611	2.71805	8.50784	0.356873	0.484797	7.6163	17.5493	1.20425
AT1G15440:E008	IR	AT1G15440	PWP2	1:5306061-5309514	5308844	5308963	120	-1.16607	0.0375145	0.144372	0.367675	0.230528	0.255125	0.626268	1.44116	1.20238
AT5G65740:E012	multiple	AT5G65740	AT5G65740	5:26301493-26303471	26303176	26303246	71	-1.33282	0.0104418	0.152971	0.439355	0.10079	0.12594	1.51773	3.4886	1.20073
AT1G05710:E009	IR	AT1G05710	AT1G05710	1:1714950-1717276	1716625	1716690	66	-1.47323	0.00156207	0.232269	0.741504	0.186112	0.260514	1.24801	2.84631	1.18947
AT5G43680:E008	IR	AT5G43680	AT5G43680	5:17544029-17545752	17545401	17545495	95	-1.05561	0.0402354	0.157262	0.37533	0.114486	0.120489	1.37364	3.11506	1.18125
AT3G09440:E003	IR	AT3G09440	AT3G09440	3:2903198-2905729	2903246	2903335	90	-1.00414	0.0198827	0.333853	0.757846	2.82986	2.84048	0.117975	0.266802	1.17728
AT4G33350:E005	5'alt	AT4G33350	AT4G33350	4:16064548-16066767	16065426	16065440	15	-0.875675	0.0593068	1.45333	3.07328	1.06604	0.997308	1.3633	3.08158	1.17657
AT5G53060:E002	5'alt	AT5G53060	AT5G53060	5:21515026-21520421	21515929	21516044	116	-1.07402	0.0954864	0.0885071	0.219893	0.123232	0.135508	0.718216	1.62274	1.17594
AT1G71530:E006	IR	AT1G71530	AT1G71530	1:26939567-26942952	26941576	26941645	70	-1.91824	0.0742367	0.0282028	0.129578	0.0816853	0.166476	0.345262	0.778361	1.17275
AT5G65210:E004	IR	AT5G65210	TGA1	5:26057623-26061104	26057881	26057982	102	-1.31587	0.0431372	0.114621	0.332543	0.485267	0.625662	0.236203	0.531505	1.17006
AT3G07020:E003	IR	AT3G07020	AT3G07020	3:2217622-2221702	2217849	2218127	279	-1.24988	0.000393916	0.125128	0.338815	0.286447	0.346216	0.436828	0.978624	1.16369
AT1G79830:E003	IR	AT1G79830	GC5	1:30027670-30033901	30027976	30028069	94	-1.01516	0.00351401	2.26405	5.2014	1.6167	1.66167	1.40041	3.13022	1.16041
AT5G65940:E005	IR	AT5G65940	chy1	5:26376610-26379235	26377080	26377155	76	-0.980639	0.043773	0.330551	0.746917	0.972837	0.987085	0.339781	0.75669	1.1551
AT5G16030:E004	3'alt	AT5G16030	AT5G16030	5:5238178-5240748	5238680	5238682	3	-1.14843	0.101306	3.28731	8.45773	2.60421	3.01053	1.26231	2.80938	1.15419
AT4G00355:E007	IR	AT4G00355	AT4G00355	4:154705-156376	155903	155985	83	-0.738945	0.0512009	0.388705	0.745296	0.638794	0.550384	0.608499	1.35414	1.15405
AT1G29800:E006	IR	AT1G29800	AT1G29800	1:10432601-10435441	10435043	10435131	89	-1.44198	0.0521264	0.0522929	0.168691	0.186211	0.270028	0.280826	0.624715	1.15352
AT4G14400:E003	ES	AT4G14400	ACD6	4:8294446-8298602	8294661	8294743	83	-1.39928	0.024878	0.22951	0.686034	0.0529341	0.0712228	4.33576	9.63223	1.15158
AT2G40920:E004	IR	AT2G40920	AT2G40920	2:17072464-17074164	17073953	17073968	16	-0.862559	0.0188855	4.31637	8.93584	0.223509	0.210323	19.3119	42.4862	1.13751
AT5G25560:E002	multiple	AT5G25560	AT5G25560	5:8897871-8901709	8898023	8898361	339	-0.799924	0.0195998	0.488037	0.969315	0.572433	0.522874	0.852565	1.85382	1.12062
AT4G28830:E008	3'alt	AT4G28830	AT4G28830	4:14232446-14234042	14233671	14233681	11	-1.29297	0.0939131	0.498904	1.41722	0.127531	0.167306	3.91202	8.47082	1.11459
AT3G62290:E009	multiple	AT3G62290	ATARFA1E	3:23051544-23053817	23053582	23053586	5	0.818096	0.00901057	90.5403	58.8413	11.1513	3.35449	8.11927	17.5411	1.11132
AT3G14080:E003	IR	AT3G14080	AT3G14080	3:4667365-4669194	4667492	4667601	110	-1.61796	0.00525173	0.10907	0.378556	0.279688	0.449708	0.38997	0.841782	1.11008
AT5G13530:E009	3'alt	AT5G13530	KEG	5:4345526-4354551	4349759	4349761	3	-1.27789	0.000651213	9.10839	25.6095	0.486605	0.640089	18.7182	40.0092	1.09589
AT3G16630:E013	3'alt	AT3G16630	ATKINESIN-13A	3:5662384-5667803	5667302	5667315	14	-1.12451	0.00116061	2.45535	6.14484	0.615626	0.721634	3.98838	8.51517	1.09423
AT1G61150:E009	multiple	AT1G61150	AT1G61150	1:22542524-22544644	22542863	22542957	95	-1.01493	0.0487685	0.140027	0.329947	0.2263	0.249906	0.618767	1.32028	1.09338
AT3G13225:E008	IR	AT3G13225	AT3G13225	3:4258770-4262911	4261996	4262447	452	-2.69636	1.73173e-16	0.0636679	0.472061	0.232137	0.808245	0.274268	0.584057	1.09052
AT1G12750:E007	multiple	AT1G12750	ATRBL6	1:4344985-4348328	4347538	4347784	247	-1.17882	0.0919782	0.0411122	0.105428	0.355818	0.428619	0.115543	0.245972	1.09007
AT5G01910:E002	IR	AT5G01910	AT5G01910	5:357795-358799	358085	358163	79	-1.47333	0.140724	0.0283748	0.0975871	0.16161	0.261292	0.175576	0.373478	1.08893
AT2G25570:E009	3'alt	AT2G25570	AT2G25570	2:10884966-10887921	10887379	10887437	59	-0.964741	0.0343936	0.303096	0.690381	0.131007	0.140486	2.31359	4.91422	1.08683
AT1G43190:E014	3'alt	AT1G43190	PTB3	1:16275108-16278624	16277718	16277723	6	-0.874062	0.0823551	5.23464	10.9006	0.54811	0.540373	9.55034	20.1723	1.07875
AT2G35040:E013	3'alt	AT2G35040	AT2G35040	2:14765160-14768329	14768069	14768087	19	-1.99004	0.00369731	0.264792	1.19293	1.23696	2.64432	0.214066	0.451131	1.07549
AT4G17310:E003	5'alt	AT4G17310	AT4G17310	4:9685178-9686928	9686444	9686497	54	-1.57209	0.00527209	0.200739	0.690408	0.234038	0.384592	0.857722	1.79517	1.06554
AT1G68920:E004	IR	AT1G68920	AT1G68920	1:25915007-25917906	25915293	25915518	226	-0.734858	0.133902	0.0852785	0.161655	0.152035	0.139055	0.560912	1.16252	1.05141
AT2G44860:E005	3'alt	AT2G44860	AT2G44860	2:18500803-18502562	18502149	18502158	10	-0.796433	0.0995	2.95205	5.80946	0.619664	0.588908	4.76396	9.8648	1.05013
AT1G79930:E003	3'alt	AT1G79930	HSP91	1:30063476-30067547	30063941	30063957	17	-1.32465	0.134571	0.4981	1.48018	2.30098	3.30976	0.216473	0.447217	1.04679
AT1G28330:E007	multiple	AT1G28330	DRM1	1:9933884-9935271	9934289	9934336	48	-2.09729	8.45651e-10	1.58071	7.72054	5.42739	12.8524	0.291247	0.60071	1.04442
AT4G39170:E006	5'alt	AT4G39170	AT4G39170	4:18240605-18243795	18242352	18242357	6	-0.692872	0.0538452	16.8176	30.93	0.513136	0.457681	32.7741	67.5798	1.04404
AT5G59430:E014	IR	AT5G59430	ATTRP1	5:23967313-23970945	23970623	23970710	88	-1.09471	0.000512821	1.77012	4.35034	0.436068	0.522423	4.05929	8.32725	1.03661
AT3G20720:E010	5'alt	AT3G20720	AT3G20720	3:7239908-7247005	7242116	7242166	51	-1.4172	0.029377	0.166292	0.526478	0.136664	0.211121	1.21679	2.49372	1.03522
AT3G54500:E016	3'alt	AT3G54500	AT3G54500	3:20175370-20179027	20178455	20178491	37	0.549392	0.0774834	9.66447	7.58523	2.60833	1.00377	3.70523	7.55673	1.0282
AT1G03520:E005	IR	AT1G03520	AT1G03520	1:877862-880158	879301	879931	631	-1.50725	0.0186026	0.0210037	0.0675868	0.12693	0.202241	0.165475	0.33419	1.01405
AT4G34430:E006	3'alt	AT4G34430	CHB3	4:16460920-16465323	16463652	16463657	6	-1.32116	0.0962744	0.891772	2.62242	0.248473	0.361841	3.58901	7.24743	1.01388
AT2G07690:E018	3'alt	AT2G07690	MCM5	2:3523163-3527460	3526824	3526829	6	-1.00804	0.142721	1.23299	2.88506	0.25786	0.302696	4.78165	9.5312	0.995151
AT5G05310:E007	5'alt	AT5G05310	AT5G05310	5:1571152-1574579	1572145	1572149	5	-1.6546	0.0159305	2.3487	8.56185	0.097468	0.17829	24.0971	48.0221	0.994839
AT1G06390:E014	IR	AT1G06390	SK22	1:1946788-1950860	1950456	1950601	146	-0.936819	0.0409873	0.150533	0.331468	0.609312	0.67932	0.247054	0.48794	0.981881
AT2G15890:E002	IR	AT2G15890	MEE14	2:6920369-6922025	6921387	6921470	84	-1.00332	0.00335121	3.68597	8.42802	1.03664	1.20382	3.55568	7.00107	0.977451
AT1G76630:E016	IR	AT1G76630	AT1G76630	1:28759699-28765042	28762907	28762990	84	-1.11423	0.132712	0.121074	0.297165	0.0797318	0.100071	1.51852	2.96954	0.967576
AT3G55770:E018	multiple	AT3G55770	AT3G55770	3:20703222-20705320	20704776	20704875	100	-0.872829	0.0976871	0.134313	0.285498	2.44092	2.65488	0.0550258	0.107537	0.966651
AT5G66210:E004	multiple	AT5G66210	CPK28	5:26456285-26459631	26456530	26456560	31	-1.35264	0.0203895	0.335475	1.00997	0.556136	0.860629	0.603224	1.17352	0.960078
AT5G16030:E006	3'alt	AT5G16030	AT5G16030	5:5238178-5240748	5239085	5239108	24	-0.964458	0.103146	0.665283	1.49541	2.60421	3.01053	0.255465	0.496727	0.95933
AT1G16710:E024	IR	AT1G16710	HAC12	1:5714219-5722614	5721899	5722284	386	-1.39925	0.000233499	0.0793051	0.244437	0.149569	0.237636	0.530224	1.02862	0.956037
AT1G03630:E004	3'alt	AT1G03630	POR.C	1:907642-909376	908033	908038	6	-0.57564	0.0722268	97.3235	165.564	3.79891	3.33744	25.6188	49.6082	0.953379
AT5G47690:E025	3'alt	AT5G47690	AT5G47690	5:19317716-19327334	19325222	19325224	3	-0.696458	0.0316419	55.093	102.141	0.434867	0.417538	126.689	244.626	0.949284
AT5G64220:E003	IR	AT5G64220	AT5G64220	5:25686208-25692250	25686259	25686394	136	-1.06444	0.0188074	0.141074	0.337145	0.245006	0.304685	0.575799	1.10654	0.942416
AT3G11910:E032	3'alt	AT3G11910	UBP13	3:3761388-3770563	3769989	3769991	3	-1.05292	0.000741735	51.8835	122.699	0.504124	0.621197	102.918	197.521	0.940508
AT2G30620:E005	IR	AT2G30620	AT2G30620	2:13044931-13046663	13046319	13046437	119	-0.629684	0.118561	0.7031	1.23598	2.8011	2.57158	0.251009	0.480629	0.937184
AT5G66240:E003	IR	AT5G66240	AT5G66240	5:26466172-26468448	26466275	26466363	89	-0.674849	0.135566	0.657096	1.19504	0.685892	0.652619	0.958017	1.83114	0.934616
AT5G22770:E030	multiple	AT5G22770	alpha-ADR	5:7579263-7588249	7588101	7588123	23	-0.7983	0.0132694	5.11779	10.2285	0.406824	0.425863	12.5799	24.0183	0.93302
AT5G60410:E020	multiple	AT5G60410	SIZ1	5:24294890-24301147	24300627	24300667	41	-0.720052	0.0747404	0.878726	1.64647	0.507209	0.49849	1.73247	3.30292	0.930908
AT2G01180:E003	IR	AT2G01180	ATPAP1	2:106900-108803	108115	108504	390	-1.33819	0.0287498	0.0393037	0.114148	0.454872	0.69438	0.086406	0.164388	0.927902
AT3G08650:E006	3'alt	AT3G08650	AT3G08650	3:2624461-2627450	2626904	2626977	74	-1.19767	0.0198035	0.351572	0.914905	0.93114	1.27419	0.377572	0.718026	0.927285
AT4G14400:E004	3'alt	AT4G14400	ACD6	4:8294446-8298602	8296213	8296225	13	-1.17761	0.0158227	1.74498	4.46141	0.0529341	0.0712228	32.9652	62.6403	0.926148
AT5G19330:E023	3'alt	AT5G19330	ARIA	5:6507794-6512759	6512364	6512366	3	-0.861534	0.013207	17.7697	36.8591	0.858939	0.943787	20.6879	39.0545	0.916697
AT1G07010:E008	3'alt	AT1G07010	AT1G07010	1:2152852-2155269	2153492	2153503	12	-0.520141	0.1155	22.962	37.8042	1.05502	0.922208	21.7645	40.9932	0.913406
AT1G07010:E006	5'alt	AT1G07010	AT1G07010	1:2152852-2155269	2153309	2153323	15	-0.515226	0.121857	21.0684	34.555	1.05502	0.922208	19.9697	37.4699	0.907922
AT4G36980:E005	multiple	AT4G36980	AT4G36980	4:17433601-17437069	17434143	17434316	174	-0.681683	0.0308293	1.61375	2.96302	2.08936	2.04705	0.772364	1.44745	0.906164
AT1G54220:E003	IR	AT1G54220	AT1G54220	1:20246037-20250310	20246305	20246414	110	-0.838626	0.0747404	0.1711	0.354679	0.336475	0.372334	0.508508	0.952584	0.905575
AT1G73680:E009	3'alt	AT1G73680	ALPHA.DOX2	1:27703944-27707518	27706309	27706328	20	-0.893397	0.00720419	4.44377	9.40095	0.386339	0.438613	11.5022	21.4334	0.897944
AT2G43010:E007	3'alt	AT2G43010	SRL2	2:17886427-17889050	17888716	17888721	6	-0.896644	0.00292386	64.4695	137.235	2.55838	2.92865	25.1993	46.8594	0.894953
AT5G09670:E002	IR	AT5G09670	AT5G09670	5:2995912-2998932	2998082	2998812	731	-0.922023	0.0605421	0.0337008	0.0722758	0.396857	0.459585	0.0849194	0.157263	0.889014
AT1G33470:E006	3'alt	AT1G33470	AT1G33470	1:12144515-12147208	12145684	12145686	3	-0.719657	0.0404623	19.318	36.2886	0.581094	0.590108	33.2441	61.4949	0.887366
AT5G65940:E003	3'alt	AT5G65940	chy1	5:26376610-26379235	26376951	26376961	11	-0.714005	0.0215245	27.1687	50.9731	0.972837	0.987085	27.9273	51.6401	0.886816
AT4G32720:E011	3'alt	AT4G32720	La1	4:15787209-15789977	15789593	15789597	5	-0.944201	0.0052769	9.08506	20.2057	0.422497	0.509292	21.5033	39.674	0.88364
AT1G06890:E004	IR	AT1G06890	AT1G06890	1:2111363-2114601	2111606	2111760	155	-0.856718	0.00831707	0.666966	1.37457	0.481114	0.537789	1.3863	2.55597	0.882637
AT2G21660:E002	IR	AT2G21660	CCR2	2:9265249-9266393	9265665	9265715	51	-1.08536	0.000633505	81.7896	198.436	25.4122	33.5516	3.21852	5.91433	0.877817
AT4G32760:E011	3'alt	AT4G32760	AT4G32760	4:15799077-15804175	15803159	15803161	3	-0.646965	0.0528816	75.1525	134.34	1.38349	1.35155	54.3211	99.3976	0.871698
AT3G50210:E015	IR	AT3G50210	AT3G50210	3:18614170-18616452	18616276	18616369	94	-1.10012	0.108971	0.0780224	0.196463	0.413598	0.571619	0.188643	0.343696	0.865474
AT4G13940:E005	multiple	AT4G13940	HOG1	4:8054861-8057181	8055243	8055296	54	-0.560958	0.0663413	111.514	187.96	20.7433	19.216	5.3759	9.78139	0.863534
AT1G53450:E003	IR	AT1G53450	AT1G53450	1:19951006-19954115	19951482	19951740	259	-1.19367	0.00415876	0.0928741	0.248506	0.117022	0.172296	0.793644	1.44232	0.861826
AT1G77320:E010	3'alt	AT1G77320	MEI1	1:29056532-29062966	29059001	29059010	10	-1.85167	0.125232	0.127342	0.592005	0.0509239	0.130442	2.50064	4.53845	0.859902
AT2G43490:E006	multiple	AT2G43490	AT2G43490	2:18054392-18058836	18055274	18055279	6	-0.90917	0.0888299	2.63475	5.70231	0.128469	0.153635	20.5089	37.1159	0.855785
AT1G15280:E005	3'alt	AT1G15280	AT1G15280	1:5252315-5256753	5253546	5253548	3	-0.868393	0.035269	11.7634	24.5829	0.871216	1.01007	13.5023	24.3378	0.849993
AT5G01270:E003	IR	AT5G01270	CPL2	5:107646-112311	107959	108166	208	-0.650371	0.128978	0.236465	0.422702	0.187412	0.186572	1.26174	2.26562	0.844497
AT5G22770:E031	multiple	AT5G22770	alpha-ADR	5:7579263-7588249	7588124	7588193	70	-0.701239	0.0551071	1.06278	1.99657	0.406824	0.425863	2.61238	4.68828	0.843693
AT4G13940:E006	multiple	AT4G13940	HOG1	4:8054861-8057181	8055297	8055377	81	-0.54027	0.078652	69.2337	115.046	20.7433	19.216	3.33765	5.987	0.843002
AT2G43350:E003	3'alt	AT2G43350	GPX3	2:18008482-18010606	18008839	18008843	5	-1.16286	0.0652242	1.65461	4.25516	0.158977	0.22805	10.4078	18.6588	0.842191
AT2G28540:E015	IR	AT2G28540	AT2G28540	2:12218045-12223828	12223334	12223419	86	-1.00487	0.0674614	0.193026	0.453736	0.120634	0.158252	1.6001	2.86718	0.841468
AT1G28330:E008	multiple	AT1G28330	DRM1	1:9933884-9935271	9934337	9934450	114	-1.88836	8.46288e-08	0.521852	2.20818	5.42739	12.8524	0.0961515	0.171812	0.837445
AT1G44780:E006	3'alt	AT1G44780	AT1G44780	1:16909708-16912270	16911210	16911212	3	-1.61274	0.0694117	1.15879	4.13158	0.098055	0.196088	11.8178	21.07	0.834233
AT3G03020:E002	3'alt	AT3G03020	AT3G03020	3:680944-681999	681569	681648	80	-1.47207	0.124807	0.0566521	0.182248	0.054072	0.097774	1.04772	1.86398	0.831136
AT4G34100:E006	3'alt	AT4G34100	AT4G34100	4:16330467-16335074	16333643	16333645	3	-0.78641	0.0177568	28.1748	55.5506	0.782471	0.86729	36.0075	64.0508	0.830919
AT1G26630:E005	3'alt	AT1G26630	ELF5A-2	1:9205836-9207383	9206972	9206993	22	-1.02593	0.00081287	11.3168	26.2814	19.026	24.8858	0.594811	1.05608	0.828215
AT1G02090:E005	multiple	AT1G02090	CSN7	1:387277-389647	387656	387672	17	-0.56887	0.102141	8.07999	13.6229	0.628511	0.600242	12.8557	22.6958	0.82001
AT2G24020:E008	3'alt	AT2G24020	AT2G24020	2:10217641-10219396	10218980	10218985	6	-0.623104	0.110702	6.70377	11.8277	1.48166	1.48266	4.52449	7.97737	0.818156
AT2G21195:E003	IR	AT2G21195	AT2G21195	2:9083165-9083909	9083262	9083338	77	-1.2159	0.000553624	0.908444	2.4069	0.629633	0.946319	1.44281	2.54344	0.817894
AT2G25670:E004	IR	AT2G25670	AT2G25670	2:10928664-10931062	10930720	10930827	108	-0.938534	0.0579831	0.171959	0.376639	1.84036	2.28955	0.0934377	0.164504	0.816044
AT2G04030:E015	3'alt	AT2G04030	HSP90.5	2:1281841-1286104	1284575	1284583	9	-1.25023	0.000304018	3.6771	10.1629	2.18153	3.43324	1.68556	2.96015	0.812443
AT1G72130:E004	IR	AT1G72130	AT1G72130	1:27137181-27139384	27137651	27137735	85	-0.862524	0.126111	0.177113	0.365544	0.336611	0.396325	0.526165	0.922334	0.809774
AT2G37500:E016	3'alt	AT2G37500	AT2G37500	2:15739783-15742838	15742339	15742342	4	-0.836446	0.0290978	21.3872	43.324	0.67688	0.78302	31.5967	55.3293	0.808272
AT1G22660:E015	3'alt	AT1G22660	AT1G22660	1:8017397-8021712	8021434	8021439	6	-0.985822	0.00399628	14.3243	32.7562	0.149755	0.195594	95.6512	167.471	0.808056
AT5G08160:E007	IR	AT5G08160	ATPK3	5:2625559-2628110	2627745	2627852	108	-0.667482	0.0847516	2.48869	4.48179	0.723721	0.745296	3.43874	6.01344	0.806309
AT1G65270:E009	IR	AT1G65270	AT1G65270	1:24241723-24244991	24244537	24244645	109	-0.65502	0.0524897	1.02188	1.84671	0.895051	0.925057	1.1417	1.99632	0.806158
AT1G68230:E003	5'alt	AT1G68230	AT1G68230	1:25572185-25572921	25572509	25572541	33	-1.46883	0.0832836	0.236027	0.743673	0.0691208	0.124656	3.4147	5.96579	0.804954
AT2G35230:E003	IR	AT2G35230	IKU1	2:14842293-14844434	14842433	14842911	479	-0.888326	0.0802744	0.0461403	0.0984923	0.231287	0.282811	0.199494	0.348262	0.803828
AT1G25500:E009	IR	AT1G25500	AT1G25500	1:8955249-8957978	8957163	8957242	80	-1.19376	0.0101155	0.281007	0.72918	0.0777995	0.115938	3.61194	6.28937	0.800144
AT5G13480:E021	IR	AT5G13480	FY	5:4326473-4331971	4331532	4331627	96	-1.00117	0.006811	0.699513	1.59848	0.354627	0.465733	1.97253	3.43218	0.799077
AT3G54770:E005	5'alt	AT3G54770	AT3G54770	3:20273716-20275898	20275414	20275446	33	-0.971755	0.0111917	1.50926	3.40274	0.172328	0.223452	8.75808	15.2281	0.798046
AT1G15690:E009	3'alt	AT1G15690	AVP1	1:5398990-5402733	5401979	5402154	176	-0.616144	0.0504245	17.6305	30.8153	5.30126	5.32948	3.32572	5.78204	0.797914
AT5G58320:E007	multiple	AT5G58320	AT5G58320	5:23577439-23579786	23579430	23579523	94	-0.643651	0.0827903	0.944753	1.67893	0.184527	0.188814	5.11986	8.89198	0.796401
AT1G15690:E008	ES	AT1G15690	AVP1	1:5398990-5402733	5401838	5401897	60	-0.614225	0.0547919	52.1977	91.0623	5.30126	5.32948	9.84629	17.0865	0.795208
AT4G01290:E008	3'alt	AT4G01290	AT4G01290	4:537990-543869	542359	542361	3	-1.20197	0.000230994	48.8977	128.487	0.898885	1.36151	54.3982	94.3708	0.794781
AT4G11830:E012	IR	AT4G11830	PLDGAMMA2	4:7115736-7121245	7119482	7119577	96	0.802832	0.0824624	0.380834	0.246756	0.380357	0.142289	1.00125	1.73419	0.792455
AT2G48120:E003	3'alt	AT2G48120	PAC	2:19679730-19681546	19680201	19680218	18	-1.16814	6.28044e-05	8.90205	22.8103	0.861973	1.27703	10.3275	17.862	0.790401
AT2G21520:E004	3'alt	AT2G21520	AT2G21520	2:9215519-9219208	9216208	9216219	12	-0.859707	0.0867655	1.32266	2.77311	0.78361	0.955918	1.6879	2.90099	0.781313
AT5G57290:E002	IR	AT5G57290	AT5G57290	5:23206802-23207926	23207115	23207167	53	-0.721129	0.0198827	13.6535	25.8244	4.4319	4.89367	3.08072	5.27712	0.776482
AT4G22350:E011	IR	AT4G22350	AT4G22350	4:11803831-11807258	11806750	11806836	87	-0.975955	0.03438	0.367296	0.837721	0.174282	0.232121	2.10748	3.60899	0.776072
AT5G62950:E007	5'alt	AT5G62950	AT5G62950	5:25262179-25263901	25263371	25263710	340	-1.51708	0.013467	0.0221819	0.0734171	0.0688117	0.133036	0.322356	0.551858	0.775642
AT5G66030:E003	IR	AT5G66030	ATGRIP	5:26404894-26410255	26405179	26405247	69	-0.882297	0.00119339	7.04588	14.8648	1.25988	1.555	5.59251	9.55935	0.773417
AT4G39260:E003	multiple	AT4G39260	GR-RBP8	4:18273899-18275079	18274186	18274278	93	-1.01152	0.00101221	4.9177	11.3251	9.26228	12.4861	0.530938	0.907015	0.772583
AT3G26570:E003	IR	AT3G26570	PHT2;1	3:9756191-9758633	9756337	9756413	77	-0.733346	0.0121962	4.21284	8.00869	3.97246	4.42878	1.06051	1.80833	0.769894
AT1G62180:E004	3'alt	AT1G62180	PRH	1:22975530-22977625	22977009	22977029	21	-0.907891	0.0475318	1.05085	2.27654	2.46345	3.13062	0.426578	0.727186	0.769517
AT3G47340:E002	IR	AT3G47340	AT-ASN1	3:17437884-17441243	17438367	17438459	93	-1.95969	0.000744037	0.121438	0.546273	0.734497	1.93985	0.165335	0.281606	0.768287
AT5G58200:E006	IR	AT5G58200	AT5G58200	5:23549550-23552052	23549904	23550031	128	-0.8546	0.00434297	1.02478	2.12452	1.42788	1.73966	0.717693	1.22123	0.766893
AT1G76510:E019	5'alt	AT1G76510	AT1G76510	1:28708614-28712952	28712734	28712756	23	-0.894367	0.0282682	1.80855	3.81434	0.325909	0.404112	5.54923	9.43881	0.766317
AT1G15020:E003	IR	AT1G15020	ATQSOX1	1:5173097-5176223	5173268	5173440	173	-0.795484	0.0462817	0.265524	0.526714	0.289859	0.34029	0.916045	1.54784	0.756764
AT1G80030:E004	multiple	AT1G80030	AT1G80030	1:30104830-30109032	30105251	30105340	90	-0.962397	0.095582	0.139121	0.314334	1.06749	1.42911	0.130326	0.21995	0.755056
AT1G27650:E002	5'alt	AT1G27650	ATU2AF35A	1:9614551-9616357	9614582	9614734	153	-1.11921	0.000227066	1.98253	4.92187	1.61535	2.3769	1.22731	2.07071	0.754626
AT4G39710:E004	5'alt	AT4G39710	FKBP16-2	4:18427039-18428412	18427559	18427562	4	0.628225	0.0432706	107.05	79.1159	1.53061	0.670644	69.9397	117.97	0.754239
AT4G36980:E006	multiple	AT4G36980	AT4G36980	4:17433601-17437069	17434317	17434319	3	-0.53088	0.128925	21.8242	36.0231	2.08936	2.04705	10.4454	17.5975	0.752505
AT4G38060:E004	IR	AT4G38060	AT4G38060	4:17873485-17874804	17874426	17874591	166	-1.18997	0.0111025	0.199783	0.521405	0.106733	0.165775	1.8718	3.14525	0.748748
AT2G39670:E003	5'alt	AT2G39670	AT2G39670	2:16534230-16537318	16534541	16534545	5	-0.75377	0.0222948	25.8355	49.7079	1.10408	1.27792	23.4001	38.8974	0.733163
AT1G56220:E004	5'alt	AT1G56220	AT1G56220	1:21043348-21044738	21043890	21043893	4	-0.984576	0.00853974	27.5676	62.5612	21.3059	29.1123	1.2939	2.14896	0.731912
AT5G44750:E014	5'alt	AT5G44750	ATREV1	5:18052608-18060169	18056574	18056585	12	-0.983297	0.00705081	6.33797	14.2919	0.304755	0.414402	20.7969	34.4879	0.729721
AT3G16450:E004	multiple	AT3G16450	AT3G16450	3:5588394-5590055	5588487	5588569	83	-1.21498	0.00457948	0.792627	2.10873	7.11845	11.4476	0.111348	0.184207	0.726246
AT1G72360:E004	multiple	AT1G72360	HRE1	1:27241807-27242827	27242176	27242181	6	-0.769742	0.118918	4.1377	8.04355	0.130657	0.153871	31.6685	52.2746	0.723061
AT5G22000:E004	3'alt	AT5G22000	RHF2A	5:7277183-7280255	7277669	7277680	12	-0.607501	0.0548001	25.5965	44.7284	1.20335	1.27439	21.271	35.0978	0.722493
AT1G55325:E028	IR	AT1G55325	GCT	1:20637380-20648434	20645422	20645508	87	-0.570701	0.120049	0.853635	1.46537	0.137692	0.143362	6.19962	10.2215	0.72135
AT1G20620:E009	3'alt	AT1G20620	CAT3	1:7143067-7146540	7146134	7146154	21	-1.06401	0.00073794	458.576	1091.16	27.0512	39.2626	16.9521	27.7914	0.713172
AT5G49470:E002	IR	AT5G49470	AT5G49470	5:20063448-20068665	20063845	20063936	92	-0.644812	0.0806983	0.859176	1.5455	0.205933	0.22684	4.17211	6.81318	0.707549
AT4G25710:E003	IR	AT4G25710	AT4G25710	4:13098141-13099578	13098645	13098720	76	-0.940475	0.0144545	0.590009	1.3005	0.285894	0.386392	2.06373	3.36575	0.705672
AT4G14030:E008	IR	AT4G14030	SBP1	4:8097918-8100260	8100180	8100232	53	-0.89038	0.00398581	3.68967	7.80968	2.00952	2.62139	1.83609	2.97921	0.69829
AT2G46330:E003	IR	AT2G46330	AGP16	2:19018508-19019255	19018837	19018993	157	-0.964061	0.00851075	0.704234	1.5679	3.76809	5.17268	0.186894	0.303111	0.697626
AT1G02890:E006	ES	AT1G02890	AT1G02890	1:645092-651907	646406	646489	84	-0.513094	0.105111	2.45735	4.00834	0.598204	0.60326	4.10788	6.64446	0.693759
AT1G09270:E003	3'alt	AT1G09270	IMPA-4	1:2994369-2998222	2995147	2995150	4	-0.757207	0.0152312	33.5081	64.894	0.816909	0.978483	41.0181	66.3211	0.693206
AT4G34460:E009	3'alt	AT4G34460	ELK4	4:16477106-16479528	16479074	16479088	15	-0.733867	0.0285012	26.2477	49.9243	1.14781	1.35254	22.8676	36.9115	0.690764
AT4G32420:E008	5'alt	AT4G32420	AT4G32420	4:15647346-15652756	15650387	15650437	51	-1.39651	0.00322194	0.243035	0.736448	0.809845	1.52147	0.300101	0.484037	0.689671
AT3G55170:E003	IR	AT3G55170	AT3G55170	3:20452910-20454342	20453103	20453122	20	0.800274	0.0751027	2.98926	1.94962	1.01106	0.409502	2.95655	4.76094	0.68733
AT2G27340:E005	multiple	AT2G27340	AT2G27340	2:11696737-11699224	11697164	11697448	285	-1.19332	0.0996593	0.0200705	0.0534721	0.0866919	0.143587	0.231515	0.372403	0.685755
AT2G38400:E008	3'alt	AT2G38400	AGT3	2:16083689-16086349	16085931	16086023	93	-1.27249	0.00317319	0.183304	0.516035	0.181376	0.318018	1.01063	1.62266	0.683105
AT3G26510:E010	IR	AT3G26510	AT3G26510	3:9710337-9712660	9712332	9712443	112	-0.960973	0.0471528	0.277869	0.6183	0.489935	0.680607	0.567156	0.908454	0.679668
AT1G79830:E024	3'alt	AT1G79830	GC5	1:30027670-30033901	30033585	30033590	6	-0.516214	0.130552	19.0732	31.3604	1.6167	1.66167	11.7976	18.8728	0.677807
AT5G43310:E003	multiple	AT5G43310	AT5G43310	5:17379486-17385535	17379601	17379790	190	-0.936544	0.142155	0.0548242	0.120352	0.22278	0.307165	0.246091	0.391817	0.670988
AT1G51270:E006	ES	AT1G51270	AT1G51270	1:19007510-19011272	19008685	19008766	82	-2.05042	0.0471528	0.0348256	0.166993	0.0553554	0.166933	0.629127	1.00036	0.669089
AT3G52280:E010	5'alt	AT3G52280	GTE6	3:19389047-19391383	19391179	19391199	21	-0.685506	0.0818617	3.62565	6.62346	0.262086	0.301158	13.8339	21.9933	0.66886
AT5G42420:E003	ES	AT5G42420	AT5G42420	5:16968658-16970432	16969340	16969540	201	-1.12565	0.113952	0.0571525	0.142399	0.176677	0.276992	0.323486	0.514091	0.66832
AT1G62790:E004	3'alt	AT1G62790	AT1G62790	1:23252313-23253743	23253384	23253386	3	-0.658502	0.0788937	92.0179	164.618	1.63164	1.83677	56.396	89.6235	0.668284
AT1G72370:E003	3'alt	AT1G72370	P40	1:27242943-27244931	27243207	27243218	12	-0.912396	0.00187329	204.853	441.919	12.8705	17.5172	15.9165	25.2277	0.664485
AT3G51800:E003	5'alt	AT3G51800	ATEBP1	3:19211027-19213776	19211426	19211446	21	-0.763919	0.00512708	27.207	52.9878	1.52448	1.87374	17.8467	28.2792	0.664081
AT1G80460:E003	3'alt	AT1G80460	NHO1	1:30246745-30249305	30247124	30247205	82	-0.492811	0.106733	13.6295	21.9069	2.30011	2.33356	5.92556	9.38774	0.663827
AT5G11500:E007	3'alt	AT5G11500	AT5G11500	5:3676548-3679352	3678794	3678796	3	-0.697769	0.0134072	416.238	771.298	3.12538	3.67501	133.18	209.876	0.656165
AT3G62830:E003	IR	AT3G62830	UXS2	3:23232303-23235567	23232401	23232509	109	-0.513818	0.125392	1.84062	2.99716	1.77443	1.83443	1.0373	1.63384	0.655426
AT2G42810:E009	ES	AT2G42810	PAPP5	2:17811935-17816692	17814558	17814719	162	-0.696603	0.0950434	0.254723	0.470896	0.294512	0.346687	0.864896	1.35827	0.651176
AT2G26500:E006	IR	AT2G26500	AT2G26500	2:11270089-11270953	11270596	11270691	96	0.768872	0.00487277	20.8864	14.0794	8.41435	3.61182	2.48223	3.89816	0.651155
AT3G01540:E004	3'alt	AT3G01540	DRH1	3:212518-216671	213210	213212	3	-0.664813	0.0466868	191.909	347.285	3.65053	4.22433	52.5704	82.2106	0.645075
AT4G39260:E005	multiple	AT4G39260	GR-RBP8	4:18273899-18275079	18274315	18274416	102	-0.877049	0.00463016	10.348	21.8074	9.26228	12.4861	1.11722	1.74653	0.644576
AT4G00430:E004	IR	AT4G00430	TMP-C	4:185450-187627	186474	186601	128	-0.83884	0.0384329	0.565257	1.15367	6.91483	9.05389	0.0817455	0.127423	0.640411
AT5G07360:E006	3'alt	AT5G07360	AT5G07360	5:2326704-2330142	2328146	2328166	21	-0.901143	0.0172306	3.92925	8.38031	0.255821	0.350493	15.3594	23.9101	0.638501
AT1G24706:E034	3'alt	AT1G24706	AtTHO2	1:8741940-8755558	8755127	8755176	50	-0.975928	0.0522349	0.323618	0.723482	0.266102	0.383641	1.21614	1.88583	0.632884
AT1G65440:E003	multiple	AT1G65440	GTB1	1:24306611-24314620	24307005	24307235	231	-0.763561	0.026829	0.65714	1.28209	0.54545	0.68711	1.20477	1.86591	0.631127
AT5G50665:E003	5'alt	AT5G50665	AT5G50665	5:20613634-20615470	20613836	20613907	72	-1.42513	0.021409	0.177717	0.544555	0.21901	0.433589	0.811456	1.25592	0.630166
AT1G08660:E003	IR	AT1G08660	MGP2	1:2757041-2759794	2757515	2757601	87	-1.06902	0.00054114	0.799204	1.92046	0.621205	0.964812	1.28654	1.9905	0.629637
AT1G62610:E004	multiple	AT1G62610	AT1G62610	1:23181463-23183227	23182356	23182358	3	-0.68039	0.116575	8.14071	14.91	0.252716	0.299211	32.2128	49.8311	0.62941
AT1G07820:E003	IR	AT1G07820	AT1G07820	1:2421216-2421947	2421784	2421902	119	-0.912329	0.00283854	0.89898	1.9508	2.71255	3.80752	0.331415	0.512354	0.628501
AT4G08390:E009	ES	AT4G08390	SAPX	4:5314905-5317456	5316564	5316641	78	-0.657577	0.0277691	4.80278	8.69039	1.14219	1.34039	4.20489	6.48348	0.624699
AT3G16450:E005	multiple	AT3G16450	AT3G16450	3:5588394-5590055	5588570	5588592	23	-1.10653	0.00195875	46.5937	115.398	7.11845	11.4476	6.54549	10.0805	0.622994
AT5G56190:E004	IR	AT5G56190	AT5G56190	5:22742005-22745177	22742576	22742684	109	-0.792998	0.122945	0.200877	0.397842	0.242912	0.313035	0.826955	1.27092	0.619991
AT5G03040:E009	3'alt	AT5G03040	iqd2	5:710102-712994	712409	712418	10	-0.769903	0.0969722	2.37514	4.62356	2.6421	3.34692	0.898959	1.38144	0.619845
AT1G62610:E005	multiple	AT1G62610	AT1G62610	1:23181463-23183227	23182359	23182361	3	-0.663381	0.130452	8.22965	14.917	0.252716	0.299211	32.5648	49.8545	0.614412
AT3G09250:E005	IR	AT3G09250	AT3G09250	3:2839000-2840614	2840255	2840355	101	-0.883932	0.0796794	0.195563	0.411603	0.863009	1.18666	0.226606	0.346857	0.614159
AT5G23210:E012	IR	AT5G23210	SCPL34	5:7810683-7815039	7814579	7814687	109	-1.01076	0.0238282	0.329458	0.759443	0.97634	1.47168	0.337442	0.516038	0.612838
AT4G12790:E013	multiple	AT4G12790	AT4G12790	4:7517055-7519422	7518956	7519081	126	-0.96888	0.124807	0.13169	0.291473	0.204479	0.296971	0.644028	0.981486	0.607845
AT2G46820:E003	IR	AT2G46820	PSAP	2:19243496-19245141	19243590	19243699	110	0.564858	0.0585637	2.92962	2.27423	19.2603	9.85526	0.152106	0.230763	0.601331
AT5G50020:E006	5'alt	AT5G50020	AT5G50020	5:20351160-20354436	20353121	20353141	21	-0.877154	0.0587883	1.0077	2.13038	0.391963	0.546224	2.57091	3.90019	0.601268
AT3G10920:E004	5'alt	AT3G10920	MEE33	3:3417954-3419853	3419038	3419040	3	-0.812294	0.00657346	597.381	1197.59	4.87871	6.44975	122.446	185.681	0.600673
AT1G26110:E005	3'alt	AT1G26110	DCP5	1:9024345-9027786	9025474	9025511	38	-0.686169	0.0191109	27.7056	51.128	2.47172	3.01362	11.209	16.9656	0.597953
AT3G29185:E007	IR	AT3G29185	AT3G29185	3:11154929-11157226	11156073	11156183	111	-0.56489	0.124242	0.71401	1.21011	0.768919	0.861535	0.928588	1.4046	0.597046
AT5G54930:E003	3'alt	AT5G54930	AT5G54930	5:22305733-22307564	22305936	22305944	9	-0.860271	0.140678	1.61935	3.34776	0.198428	0.272372	8.16089	12.2911	0.590815
AT5G14930:E006	IR	AT5G14930	SAG101	5:4828640-4830955	4829869	4830158	290	-1.17417	0.00567662	0.0610672	0.158561	0.0597616	0.103044	1.02185	1.53878	0.590604
AT4G34430:E011	IR	AT4G34430	CHB3	4:16460920-16465323	16465062	16465136	75	-0.92584	0.0674614	0.176282	0.386147	0.248473	0.361841	0.709462	1.06717	0.588994
AT5G13000:E005	5'alt	AT5G13000	ATGSL12	5:4110295-4121427	4111066	4111078	13	-0.613666	0.129008	2.54155	4.45827	0.331528	0.387341	7.66619	11.5099	0.586296
AT5G08130:E011	3'alt	AT5G08130	BIM1	5:2606200-2610250	2608371	2608382	12	-0.661548	0.0308381	21.672	39.2519	0.741071	0.894766	29.2442	43.8684	0.585031
AT1G65440:E007	IR	AT1G65440	GTB1	1:24306611-24314620	24307325	24307474	150	-0.715334	0.0359944	1.83095	3.45604	0.54545	0.68711	3.35677	5.02982	0.583435
AT1G56280:E005	5'alt	AT1G56280	ATDI19	1:21072855-21074877	21074057	21074059	3	1.02897	0.00415876	310.149	173.601	7.99601	2.98861	38.7879	58.0875	0.582619
AT5G57290:E004	5'alt	AT5G57290	AT5G57290	5:23206802-23207926	23207638	23207640	3	-0.533612	0.124545	243.328	401.953	4.4319	4.89367	54.9037	82.1374	0.581136

## Sheet: Decreased_in_prmt5
Bin	Event	Gene	CommName	GeneCoord	Start	End	Width	LogFC	Bin FDR	Bin RD WT	Bin RD prmt5	Gene RD WT	Gene RD prmt5	BinRD/GeneRD WT	BinRD/GeneRD prmt5	Splicing Index Ratio
AT4G09680:E007	5'alt	AT4G09680	CTC1	4:6116755-6123304	6118565	6118572	8	4.68847	0.000217354	2.17056	0.0866879	0.0906848	0.092479	23.9352	0.93738	-4.67436
AT5G53850:E012	ES	AT5G53850	AT5G53850	5:21860997-21864973	21863653	21863700	48	5.01929	4.89729e-11	1.02943	0.0350594	0.983743	0.707668	1.04644	0.0495422	-4.40069
AT5G54280:E020	3'alt	AT5G54280	ATMYOS1	5:22039383-22046298	22044104	22044106	3	3.70798	0.00425418	3.99194	0.29528	0.327601	0.331918	12.1854	0.889618	-3.77582
AT3G25840:E016	ES	AT3G25840	AT3G25840	3:9451861-9457554	9456874	9456929	56	3.33832	0.000575292	0.222947	0.0237779	0.61115	0.83951	0.364799	0.0283236	-3.68703
AT1G54310:E006	5'alt	AT1G54310	AT1G54310	1:20273567-20275574	20274536	20274561	26	2.75541	0.0116304	0.39125	0.0640121	0.253506	0.499224	1.54336	0.128223	-3.58935
AT5G22440:E006	IR	AT5G22440	AT5G22440	5:7435076-7436686	7436516	7436625	110	4.24347	2.11019e-06	0.16169	0.00851116	0.655441	0.385331	0.246689	0.0220879	-3.48136
AT1G49590:E007	ES	AT1G49590	AT1G49590	1:18354744-18356642	18355747	18355796	50	3.9207	8.66437e-07	0.374343	0.0266981	0.249725	0.162241	1.49902	0.164558	-3.18735
AT1G31600:E010	3'alt	AT1G31600	AT1G31600	1:11312961-11316473	11315634	11315640	7	3.10726	0.00372657	1.83137	0.229893	0.17727	0.199365	10.331	1.15313	-3.16335
AT5G63190:E003	5'alt	AT5G63190	AT5G63190	5:25345542-25348796	25345803	25345811	9	3.16238	0.000883455	1.79256	0.221285	1.00713	1.10771	1.77987	0.199767	-3.15538
AT5G17010:E022	3'alt	AT5G17010	AT5G17010	5:5587351-5592469	5591810	5591818	9	2.95901	2.49652e-08	6.15815	0.885647	0.218152	0.250438	28.2287	3.53639	-2.99681
AT2G34860:E006	5'alt	AT2G34860	EDA3	2:14708360-14710197	14709809	14709812	4	3.3105	0.0799851	1.66161	0.160471	3.46971	2.59733	0.478891	0.0617833	-2.95441
AT4G06701:E008	ES	AT4G06701	AT4G06701	4:3939266-3940797	3940023	3940160	138	2.92876	0.115236	0.0361407	0.00482396	0.0603733	0.0586647	0.598622	0.0822293	-2.86392
AT3G13460:E004	5'alt	AT3G13460	ECT2	3:4384714-4388525	4386060	4386061	2	3.13542	0.000488842	6.62491	0.810658	3.15555	2.73438	2.09945	0.296469	-2.82406
AT5G16450:E003	3'alt	AT5G16450	AT5G16450	5:5373883-5375459	5374334	5374343	10	2.72375	0.0584333	0.599749	0.0940437	0.632314	0.69819	0.948499	0.134696	-2.81594
AT1G72330:E014	3'alt	AT1G72330	ALAAT2	1:27233475-27236789	27236005	27236038	34	2.42284	0.049397	0.446102	0.0932256	0.100912	0.144486	4.42069	0.645222	-2.7764
AT1G63220:E002	3'alt	AT1G63220	AT1G63220	1:23448919-23450452	23449578	23449619	42	2.30479	6.99878e-09	1.50963	0.345501	0.507435	0.699338	2.97503	0.49404	-2.59021
AT4G38510:E017	multiple	AT4G38510	AT4G38510	4:18010812-18015173	18014903	18014959	57	2.83506	2.36999e-08	0.977128	0.155464	1.56811	1.45353	0.623126	0.106957	-2.5425
AT3G63280:E004	3'alt	AT3G63280	ATNEK4	3:23377979-23381546	23378544	23378565	22	2.14873	0.0393882	0.465567	0.115091	0.111321	0.159411	4.18222	0.721976	-2.53425
AT4G26965:E003	5'alt	AT4G26965	AT4G26965	4:13539617-13542397	13539829	13539832	4	1.75176	0.111306	2.15646	0.699091	0.218063	0.406465	9.88917	1.71993	-2.5235
AT3G48670:E003	3'alt	AT3G48670	IDN2	3:18030781-18034065	18031233	18031239	7	3.36288	0.000263607	1.77076	0.177004	0.195216	0.111573	9.07079	1.58644	-2.51543
AT2G03480:E008	5'alt	AT2G03480	QUL2	2:1050842-1054613	1053094	1053169	76	2.15433	0.0945037	0.0680572	0.0158348	0.0903657	0.115013	0.753131	0.137678	-2.4516
AT2G37050:E014	IR	AT2G37050	AT2G37050	2:15568986-15573726	15572538	15572612	75	2.40146	0.00560923	0.161229	0.0329833	0.393731	0.431341	0.40949	0.0764668	-2.42092
AT4G15393:E008	3'alt	AT4G15393	CYP702A5	4:8804120-8807203	8806711	8806717	7	2.50106	0.000432186	2.79416	0.558626	0.100258	0.0964989	27.8697	5.78894	-2.26733
AT2G27710:E004	multiple	AT2G27710	AT2G27710	2:11816634-11817867	11816926	11816928	3	2.00181	1.98464e-07	129.447	37.3842	7.26038	9.99694	17.8292	3.73956	-2.2533
AT2G04350:E003	5'alt	AT2G04350	LACS8	2:1515805-1519308	1515931	1515934	4	2.28878	0.111249	1.76753	0.396054	0.518835	0.54952	3.40672	0.720727	-2.24086
AT5G41130:E009	3'alt	AT5G41130	AT5G41130	5:16459584-16463272	16461782	16461837	56	2.28474	0.00511433	0.249029	0.0567264	0.0683012	0.0716967	3.64604	0.7912	-2.20422
AT2G46980:E003	5'alt	AT2G46980	AT2G46980	2:19299492-19304191	19300026	19300034	9	1.84696	0.0579836	1.1428	0.35202	0.0824344	0.115223	13.8632	3.05511	-2.18196
AT2G33380:E002	ES	AT2G33380	CLO-3	2:14144831-14146471	14145270	14145395	126	3.35657	7.04841e-07	0.190435	0.020053	0.262631	0.124507	0.725104	0.161059	-2.17059
AT1G72740:E003	5'alt	AT1G72740	AT1G72740	1:27380294-27382924	27381147	27381164	18	1.84771	0.0446638	0.610711	0.185729	0.716423	0.967354	0.852444	0.191997	-2.15052
AT1G61010:E003	ES	AT1G61010	CPSF73-I	1:22474298-22477731	22474630	22474669	40	2.50319	0.0823551	0.135285	0.0261942	0.23403	0.198931	0.578066	0.131675	-2.13425
AT1G54360:E013	5'alt	AT1G54360	TAF6B	1:20290556-20293324	20291358	20291378	21	2.4941	2.44857e-05	2.67332	0.537384	0.667476	0.571307	4.00512	0.940622	-2.09016
AT2G39280:E009	3'alt	AT2G39280	AT2G39280	2:16401526-16406854	16403206	16403220	15	2.17062	0.000974331	2.15957	0.544441	0.372779	0.400009	5.79317	1.36107	-2.08961
AT5G20950:E010	3'alt	AT5G20950	AT5G20950	5:7107376-7111349	7110798	7110819	22	1.94906	0.0420165	0.393246	0.109476	1.39372	1.63787	0.282155	0.0668407	-2.07769
AT1G67700:E008	5'alt	AT1G67700	AT1G67700	1:25374222-25376034	25375713	25375726	14	2.13214	2.20967e-12	35.6769	9.32573	6.16791	6.78439	5.78427	1.37459	-2.07314
AT5G05550:E003	ES	AT5G05550	AT5G05550	5:1639032-1640606	1639454	1639551	98	2.19598	0.00511009	0.174321	0.0427713	0.400478	0.413072	0.435281	0.103544	-2.0717
AT5G53460:E023	multiple	AT5G53460	GLT1	5:21700202-21710066	21709699	21709709	11	2.10972	2.36999e-08	59.5214	15.8644	3.60256	4.03274	16.522	3.93389	-2.07036
AT3G51150:E014	3'alt	AT3G51150	AT3G51150	3:19000856-19006769	19005768	19005773	6	2.21302	5.52815e-05	7.68002	1.91691	0.317153	0.33171	24.2155	5.77886	-2.06707
AT4G10120:E003	3'alt	AT4G10120	ATSPS4F	4:6314787-6319936	6315007	6315016	10	2.32846	0.0832836	0.603634	0.12857	0.511758	0.450579	1.17953	0.285343	-2.04744
AT5G17530:E021	5'alt	AT5G17530	AT5G17530	5:5777595-5782150	5781881	5781884	4	1.8053	0.0441271	3.06673	1.00894	0.483793	0.655148	6.33892	1.54002	-2.04129
AT5G55180:E003	5'alt	AT5G55180	AT5G55180	5:22388782-22390714	22390266	22390269	4	1.74328	0.129163	1.48796	0.483952	1.03898	1.38117	1.43214	0.350393	-2.03113
AT3G53740:E008	multiple	AT3G53740	AT3G53740	3:19913707-19915016	19914814	19914816	3	1.7546	4.96907e-07	64.156	21.8419	6.18198	8.54541	10.3779	2.55598	-2.02157
AT1G69080:E003	5'alt	AT1G69080	AT1G69080	1:25971915-25973271	25972778	25972819	42	2.27933	0.00684323	0.573682	0.13543	0.191828	0.182872	2.9906	0.74057	-2.01373
AT5G22794:E010	ES	AT5G22794	AT5G22794	5:7608242-7611591	7611299	7611379	81	1.6888	0.124807	0.102667	0.0348853	0.0510484	0.068294	2.01117	0.510811	-1.97717
AT3G58710:E003	3'alt	AT3G58710	WRKY69	3:21715007-21716916	21715403	21715405	3	1.58146	0.0077117	7.71252	2.90474	0.445754	0.659414	17.3022	4.40504	-1.97373
AT3G26910:E003	3'alt	AT3G26910	AT3G26910	3:9915111-9918784	9915330	9915345	16	1.79908	0.103751	0.695136	0.225992	0.281462	0.357079	2.46973	0.63289	-1.96433
AT1G52500:E008	3'alt	AT1G52500	MMH-1	1:19559983-19563113	19561894	19562051	158	2.46728	0.0175884	0.0912159	0.0182466	0.522011	0.398149	0.17474	0.0458285	-1.93089
AT5G22370:E002	3'alt	AT5G22370	EMB1705	5:7406097-7408702	7406583	7406585	3	1.66165	0.0308358	6.26021	2.25877	0.0892455	0.121304	70.1459	18.6208	-1.91344
AT3G18380:E007	5'alt	AT3G18380	AT3G18380	3:6310736-6313319	6312247	6312255	9	1.77422	0.00722507	1.92546	0.623893	0.322467	0.392282	5.97104	1.59042	-1.90858
AT2G01070:E005	5'alt	AT2G01070	AT2G01070	2:75520-77865	77282	77400	119	2.27442	0.0274768	0.0609475	0.0135231	0.362915	0.300581	0.167939	0.0449899	-1.90026
AT2G36480:E005	multiple	AT2G36480	AT2G36480	2:15302567-15306274	15303118	15303128	11	2.27589	0.00233088	2.16741	0.501987	0.176195	0.151755	12.3012	3.30787	-1.89482
AT1G19485:E003	3'alt	AT1G19485	AT1G19485	1:6746778-6751507	6747134	6747146	13	1.81154	0.0213125	0.990169	0.31828	0.239447	0.283517	4.13524	1.12261	-1.88111
AT3G07760:E003	5'alt	AT3G07760	AT3G07760	3:2476367-2478254	2476573	2476576	4	2.98499	5.12333e-14	19.9721	2.86112	0.748	0.394561	26.7007	7.25141	-1.88055
AT2G29190:E011	3'alt	AT2G29190	APUM2	2:12543812-12548563	12548078	12548093	16	2.16298	0.0176137	0.886871	0.223885	0.349649	0.3236	2.53646	0.691855	-1.87427
AT3G06880:E003	5'alt	AT3G06880	AT3G06880	3:2169768-2175686	2170631	2170639	9	2.26786	0.0131599	1.94275	0.450945	0.0904139	0.0765982	21.4872	5.88715	-1.86784
AT3G20720:E019	5'alt	AT3G20720	AT3G20720	3:7239908-7247005	7245088	7245267	180	1.43498	0.000555128	0.325499	0.138176	0.136664	0.211121	2.38175	0.654489	-1.86358
AT5G53490:E004	multiple	AT5G53490	AT5G53490	5:21723307-21724642	21724282	21724284	3	2.09963	0.0010592	18.5773	5.01799	0.969034	0.950664	19.1709	5.2784	-1.86075
AT2G41710:E005	3'alt	AT2G41710	AT2G41710	2:17400022-17403050	17401587	17401601	15	2.22503	0.0572106	0.466989	0.110795	0.380561	0.325065	1.22711	0.340839	-1.8481
AT3G23670:E015	ES	AT3G23670	PAKRP1L	3:8519164-8525289	8523443	8523541	99	2.21162	0.0259381	0.130572	0.0308078	0.0624108	0.0528993	2.09214	0.582386	-1.84493
AT1G08680:E011	3'alt	AT1G08680	AGD14	1:2762584-2768967	2766506	2766508	3	2.0854	0.000155478	15.6168	4.25411	0.315125	0.306572	49.5577	13.8764	-1.83648
AT1G43650:E004	multiple	AT1G43650	AT1G43650	1:16443685-16446886	16444120	16444271	152	1.96789	0.0249024	0.0725504	0.0203341	0.0610798	0.0604106	1.1878	0.336598	-1.81919
AT3G06330:E005	3'alt	AT3G06330	AT3G06330	3:1917240-1919925	1918488	1918491	4	2.50379	0.000389729	5.62998	1.11802	0.139461	0.0971921	40.3695	11.5032	-1.81124
AT1G51690:E012	5'alt	AT1G51690	B.ALPHA	1:19164063-19170449	19167566	19167568	3	1.58976	0.000766651	21.8857	8.37824	0.464098	0.611229	47.1576	13.7072	-1.78256
AT2G20790:E009	3'alt	AT2G20790	AT2G20790	2:8949928-8952744	8952267	8952271	5	2.28088	0.00128702	4.12299	0.959682	0.4043	0.323493	10.1978	2.96662	-1.78137
AT4G34265:E003	ES	AT4G34265	AT4G34265	4:16402280-16403823	16402958	16403022	65	1.22641	0.00204664	1.48146	0.733041	1.5172	2.57389	0.976446	0.284799	-1.7776
AT2G39805:E004	3'alt	AT2G39805	AT2G39805	2:16609915-16612554	16611399	16611401	3	2.18311	0.0161106	4.33487	1.07388	0.113085	0.0953608	38.333	11.2612	-1.76722
AT5G19030:E006	3'alt	AT5G19030	AT5G19030	5:6357383-6359124	6357878	6357896	19	2.31466	0.0668198	0.31352	0.0647212	0.256205	0.177311	1.22371	0.365015	-1.74523
AT1G30620:E006	5'alt	AT1G30620	MUR4	1:10854549-10858244	10855937	10855939	3	1.81418	0.140426	2.0381	0.625719	0.112971	0.115859	18.041	5.40069	-1.74006
AT5G10470:E010	3'alt	AT5G10470	KCA1	5:3289925-3297390	3292829	3292831	3	1.98559	0.000212319	10.0538	2.89338	0.46062	0.441031	21.8267	6.56048	-1.73422
AT4G15530:E020	multiple	AT4G15530	PPDK	4:8864828-8870967	8870731	8870734	4	2.2647	0.00480012	3.14563	0.731595	1.26918	0.981094	2.47847	0.745694	-1.7328
AT2G01260:E004	ES	AT2G01260	AT2G01260	2:135244-137806	136170	136255	86	2.29257	4.64444e-07	0.790926	0.184774	0.267935	0.206515	2.95193	0.894727	-1.72214
AT5G14060:E002	3'alt	AT5G14060	CARAB-AK-LYS	5:4535401-4539193	4536067	4536072	6	1.73737	0.00343425	6.05821	2.04168	1.63851	1.81825	3.69739	1.12288	-1.7193
AT5G12840:E008	3'alt	AT5G12840	HAP2A	5:4050691-4053606	4052329	4052331	3	1.45527	0.00544705	9.57301	3.93594	0.546763	0.735424	17.5085	5.35193	-1.70993
AT5G43430:E002	3'alt	AT5G43430	ETFBETA	5:17453598-17455297	17453804	17453813	10	2.13327	1.45686e-05	4.0371	1.04087	0.166746	0.1383	24.211	7.52621	-1.68567
AT1G23970:E005	5'alt	AT1G23970	AT1G23970	1:8482013-8483875	8483091	8483105	15	1.9448	0.122836	0.508661	0.145223	0.178568	0.162427	2.84855	0.894085	-1.67174
AT5G66210:E006	multiple	AT5G66210	CPK28	5:26456285-26459631	26456664	26456839	176	1.23332	0.0166559	1.07736	0.528696	0.556136	0.860629	1.93722	0.614313	-1.65694
AT3G15095:E003	multiple	AT3G15095	AT3G15095	3:5081780-5084240	5082039	5082226	188	1.78769	7.9803e-08	0.795773	0.264734	0.943906	0.987783	0.843064	0.268009	-1.65336
AT3G59760:E006	5'alt	AT3G59760	OASC	3:22071948-22075416	22072997	22073009	13	2.47929	0.0320173	0.639651	0.124717	0.577102	0.351855	1.10838	0.354455	-1.64479
AT4G36210:E013	ES	AT4G36210	AT4G36210	4:17130246-17134656	17133416	17133498	83	1.13637	0.00982803	1.00243	0.527994	0.794421	1.30653	1.26183	0.40412	-1.64266
AT3G21175:E004	5'alt	AT3G21175	TIFY2B	3:7422036-7424905	7423329	7423334	6	1.33141	0.0111623	5.27095	2.41423	0.364324	0.51896	14.4678	4.65206	-1.6369
AT4G38670:E007	3'alt	AT4G38670	AT4G38670	4:18069559-18071355	18071073	18071075	3	1.87465	0.000389729	10.1769	3.13037	0.343901	0.328928	29.5926	9.51688	-1.63668
AT1G67850:E003	5'alt	AT1G67850	AT1G67850	1:25437900-25442142	25438201	25438272	72	1.76991	0.063638	0.215342	0.0706421	0.140375	0.142226	1.53405	0.496691	-1.62692
AT2G42500:E014	ES	AT2G42500	PP2A-3	2:17697667-17701417	17700468	17700524	57	1.24671	1.38826e-05	5.67501	2.74338	1.59429	2.37468	3.5596	1.15526	-1.62349
AT4G28680:E007	3'alt	AT4G28680	TYRDC	4:14155120-14158716	14156355	14156360	6	1.49778	0.0287498	2.77484	1.09633	0.100817	0.122584	27.5234	8.94346	-1.62176
AT4G31780:E009	3'alt	AT4G31780	MGD1	4:15373999-15377134	15376725	15376727	3	1.74049	5.04274e-07	65.9702	22.4468	0.709762	0.740952	92.9469	30.2945	-1.61735
AT2G29310:E003	3'alt	AT2G29310	AT2G29310	2:12590058-12591363	12590228	12590232	5	1.83323	0.126884	2.28853	0.723175	0.418517	0.405471	5.4682	1.78354	-1.61632
AT1G13350:E010	ES	AT1G13350	AT1G13350	1:4572419-4576632	4575915	4575995	81	1.90384	2.73983e-06	0.571048	0.172958	0.296949	0.274997	1.92305	0.628945	-1.61239
AT3G51960:E003	3'alt	AT3G51960	BZIP24	3:19282601-19284146	19283566	19283568	3	1.95492	0.00685541	6.01861	1.74936	0.103539	0.0919319	58.129	19.0289	-1.61107
AT2G45960:E004	multiple	AT2G45960	PIP1;2	2:18910295-18911982	18911520	18911523	4	1.73774	1.59385e-06	18.089	6.18	37.5696	39.0231	0.481479	0.158368	-1.60419
AT5G47830:E002	5'alt	AT5G47830	AT5G47830	5:19372898-19374331	19374137	19374156	20	1.21616	0.0676837	0.818254	0.399026	0.476639	0.705756	1.71672	0.565387	-1.60234
AT3G46590:E003	3'alt	AT3G46590	TRFL1	3:17152775-17156227	17153817	17153819	3	1.84945	3.74997e-05	17.3906	5.52019	1.12921	1.082	15.4008	5.10185	-1.59391
AT1G71860:E011	3'alt	AT1G71860	ATPTP1	1:27026711-27029092	27028763	27028768	6	1.65111	0.000904447	10.2271	3.7703	0.586939	0.648173	17.4245	5.8168	-1.58282
AT5G18620:E003	5'alt	AT5G18620	CHR17	5:6195917-6202166	6196327	6196335	9	1.64462	0.00334891	2.63359	0.963241	0.312676	0.342462	8.42274	2.8127	-1.58234
AT4G24470:E004	IR	AT4G24470	TIFY1	4:12645542-12647965	12645659	12645778	120	1.94251	0.00271431	0.212652	0.0626511	0.405978	0.35788	0.523803	0.175062	-1.58116
AT2G11910:E004	IR	AT2G11910	AT2G11910	2:4805684-4807319	4807167	4807276	110	1.45853	0.000340396	0.593242	0.247278	2.67466	3.32692	0.221801	0.0743264	-1.57732
AT5G39660:E004	IR	AT5G39660	CDF2	5:15878699-15881044	15880780	15880987	208	2.06269	0.0177488	0.0725994	0.0192358	0.36419	0.287273	0.199345	0.0669602	-1.57389
AT5G25560:E017	5'alt	AT5G25560	AT5G25560	5:8897871-8901709	8901198	8901201	4	1.8751	0.0156757	4.18251	1.29335	0.572433	0.522874	7.30655	2.47353	-1.56262
AT3G49260:E008	3'alt	AT3G49260	iqd21	3:18262399-18266021	18264864	18264866	3	1.63376	0.0840902	3.57859	1.28776	1.16437	1.23243	3.07341	1.0449	-1.55648
AT1G74960:E018	IR	AT1G74960	FAB1	1:28151924-28156259	28156133	28156191	59	1.50475	0.0099273	0.725426	0.294724	2.15185	2.56624	0.337117	0.114846	-1.55354
AT5G39580:E003	3'alt	AT5G39580	AT5G39580	5:15847078-15849108	15847685	15847687	3	2.80891	0.00331498	14.5861	2.36516	0.159475	0.0758154	91.4635	31.1963	-1.55182
AT3G17712:E008	5'alt	AT3G17712	AT3G17712	3:6056870-6060287	6059860	6059920	61	2.04976	0.00878377	0.214698	0.0583619	0.154881	0.122833	1.38621	0.475132	-1.54475
AT4G23930:E003	IR	AT4G23930	AT4G23930	4:12435946-12436712	12436446	12436526	81	1.83144	0.0120544	0.222895	0.071266	0.0762261	0.0710794	2.92412	1.00262	-1.54422
AT4G28150:E006	3'alt	AT4G28150	AT4G28150	4:13977303-13979006	13978752	13978757	6	1.70982	0.109986	1.28306	0.44522	0.0669207	0.0677114	19.1728	6.57527	-1.54394
AT1G02880:E007	3'alt	AT1G02880	TPK1	1:642752-644903	644257	644261	5	1.96184	0.0640558	1.35099	0.371166	0.0696773	0.0557823	19.3893	6.65383	-1.543
AT2G05210:E005	multiple	AT2G05210	ATPOT1	2:1890936-1894367	1891714	1891779	66	1.77201	0.0211404	0.190591	0.061954	0.143977	0.136336	1.32377	0.454423	-1.54254
AT1G07780:E009	multiple	AT1G07780	TRP6	1:2410056-2412677	2412194	2412219	26	2.91077	6.03454e-06	7.48716	1.13768	0.467739	0.206676	16.0071	5.50468	-1.53998
AT4G12460:E005	3'alt	AT4G12460	ORP2B	4:7391277-7396509	7393842	7393848	7	1.58954	0.135566	2.16955	0.841812	0.25755	0.290467	8.4238	2.89813	-1.53935
AT5G25560:E018	3'alt	AT5G25560	AT5G25560	5:8897871-8901709	8901281	8901286	6	1.86013	3.7959e-10	54.5454	17.1849	0.572433	0.522874	95.287	32.8662	-1.53567
AT1G76320:E003	5'alt	AT1G76320	FRS4	1:28631239-28634124	28633402	28633407	6	1.48785	0.000633505	8.20015	3.30342	0.122855	0.143288	66.7464	23.0544	-1.53365
AT2G05220:E003	3'alt	AT2G05220	AT2G05220	2:1894559-1896036	1895190	1895194	5	2.06513	5.66621e-08	113.688	31.3428	5.6993	4.53285	19.9478	6.91459	-1.52851
AT5G57300:E010	3'alt	AT5G57300	AT5G57300	5:23208477-23211139	23210655	23210660	6	2.28522	0.000280022	3.92071	0.916839	0.244325	0.163618	16.0471	5.60353	-1.51791
AT5G27970:E045	3'alt	AT5G27970	AT5G27970	5:10004720-10015668	10014826	10014831	6	1.81119	0.00693008	3.39358	1.08072	0.216796	0.197061	15.6533	5.48419	-1.51312
AT2G30140:E002	3'alt	AT2G30140	AT2G30140	2:12872134-12873820	12872820	12872822	3	1.96883	0.00058218	12.4158	3.65101	0.356825	0.29834	34.7952	12.2377	-1.50755
AT5G57050:E002	IR	AT5G57050	ABI2	5:23087235-23089627	23087802	23087921	120	1.50473	0.0172762	0.246335	0.100481	0.199671	0.231138	1.2337	0.434721	-1.50483
AT2G42500:E012	multiple	AT2G42500	PP2A-3	2:17697667-17701417	17700253	17700266	14	1.13533	0.00206731	7.22855	3.79459	1.59429	2.37468	4.53404	1.59794	-1.50458
AT1G72640:E009	3'alt	AT1G72640	AT1G72640	1:27346261-27348256	27347659	27347661	3	2.31748	4.15055e-05	13.6211	3.10281	0.833617	0.537036	16.3397	5.77765	-1.49983
AT1G79280:E029	3'alt	AT1G79280	NUA	1:29819142-29833016	29826870	29826888	19	1.70042	0.0212228	2.25218	0.784562	0.565851	0.557163	3.98017	1.40814	-1.49904
AT4G02920:E003	3'alt	AT4G02920	AT4G02920	4:1292523-1294861	1293227	1293229	3	2.14736	2.02097e-08	68.1478	17.7132	1.54954	1.13511	43.9795	15.6049	-1.49483
AT1G79650:E012	3'alt	AT1G79650	RAD23	1:29972108-29975281	29974310	29974327	18	0.889797	0.0121004	4.36598	2.70566	0.510246	0.884907	8.55661	3.05756	-1.48466
AT2G19730:E005	3'alt	AT2G19730	AT2G19730	2:8511507-8513221	8511739	8511742	4	1.17147	0.0343163	13.3734	6.86121	7.84613	11.2117	1.70446	0.611971	-1.47778
AT1G61900:E003	3'alt	AT1G61900	AT1G61900	1:22882215-22885053	22882711	22882717	7	1.82455	0.0011942	6.59177	2.14296	0.115096	0.104101	57.272	20.5855	-1.4762
AT5G53180:E009	ES	AT5G53180	ATPTB2	5:21568200-21571902	21570834	21570891	58	1.43389	0.0120047	0.415829	0.174686	0.584767	0.680261	0.711102	0.256793	-1.46945
AT5G53460:E022	multiple	AT5G53460	GLT1	5:21700202-21710066	21709631	21709698	68	1.50893	8.53637e-06	13.3003	5.37964	3.60256	4.03274	3.6919	1.33399	-1.46862
AT5G62620:E006	5'alt	AT5G62620	AT5G62620	5:25136751-25139946	25139240	25139255	16	2.42117	0.105102	0.425698	0.0888433	0.0977804	0.0564125	4.35361	1.57489	-1.46696
AT5G48010:E012	ES	AT5G48010	THAS	5:19456960-19461689	19460512	19460558	47	1.05924	0.00793432	6.55309	3.59671	0.53823	0.816144	12.1753	4.40695	-1.4661
AT5G05970:E009	3'alt	AT5G05970	NEDD1	5:1795294-1799527	1798958	1798960	3	1.95775	0.107864	2.85683	0.79451	0.165386	0.126852	17.2737	6.26328	-1.46358
AT5G08565:E004	ES	AT5G08565	AT5G08565	5:2775897-2777446	2776578	2776633	56	1.88702	0.0323918	0.265054	0.0806895	0.0848536	0.0709671	3.12366	1.137	-1.45801
AT4G33360:E003	IR	AT4G33360	FLDH	4:16067672-16069374	16067933	16068019	87	1.71248	1.32665e-07	1.51348	0.53179	0.571974	0.551936	2.64607	0.963499	-1.4575
AT3G14810:E005	3'alt	AT3G14810	MSL5	3:4970990-4974534	4972194	4972199	6	2.0254	0.000202186	7.70649	2.13171	0.270794	0.205677	28.4589	10.3643	-1.45725
AT2G41520:E012	3'alt	AT2G41520	TPR15	2:17317485-17323021	17321734	17321737	4	1.93532	0.00342551	4.29314	1.24203	0.141704	0.112001	30.2966	11.0895	-1.44996
AT5G25220:E006	3'alt	AT5G25220	KNAT3	5:8736074-8738584	8738076	8738083	8	1.79607	3.24899e-07	12.1696	4.01852	1.05312	0.949715	11.5557	4.23129	-1.44943
AT1G13980:E003	3'alt	AT1G13980	GN	1:4788463-4794654	4789461	4789491	31	2.27536	0.0551071	0.272054	0.0595714	0.15455	0.0923483	1.7603	0.645073	-1.44829
AT5G11700:E006	3'alt	AT5G11700	AT5G11700	5:3762462-3771416	3763929	3764030	102	1.34238	0.000448911	1.25496	0.571592	0.462032	0.574214	2.71618	0.995434	-1.44818
AT2G39950:E005	IR	AT2G39950	AT2G39950	2:16676542-16680489	16680191	16680301	111	1.40473	0.0600576	0.224235	0.0970697	0.346012	0.403828	0.648057	0.240374	-1.43084
AT3G29360:E002	3'alt	AT3G29360	AT3G29360	3:11267091-11269229	11268827	11268829	3	2.49007	0.000405882	11.6858	2.38411	1.84786	1.01622	6.32395	2.34606	-1.43059
AT4G08180:E004	3'alt	AT4G08180	ORP1C	4:5169484-5173662	5171230	5171232	3	1.24512	0.103711	7.0697	3.40001	0.305296	0.394245	23.1569	8.6241	-1.425
AT3G53890:E004	3'alt	AT3G53890	AT3G53890	3:19955344-19956361	19956063	19956080	18	0.731154	0.131195	8.70902	6.09524	5.48545	10.2892	1.58766	0.592389	-1.42228
AT3G15095:E004	multiple	AT3G15095	AT3G15095	3:5081780-5084240	5082227	5082289	63	1.55574	9.02938e-06	2.45217	0.958206	0.943906	0.987783	2.5979	0.970056	-1.42121
AT3G47010:E003	3'alt	AT3G47010	AT3G47010	3:17316649-17319531	17317511	17317518	8	1.91742	0.0700771	1.27139	0.392641	0.134946	0.111381	9.42145	3.52521	-1.41824
AT1G52320:E006	IR	AT1G52320	AT1G52320	1:19484355-19487997	19487213	19487316	104	1.3661	0.00124961	0.354188	0.156409	0.302736	0.357016	1.16996	0.4381	-1.41712
AT4G38510:E018	multiple	AT4G38510	AT4G38510	4:18010812-18015173	18014960	18014975	16	1.69107	0.0780949	1.22188	0.428642	1.56811	1.45353	0.779207	0.294898	-1.40179
AT1G11860:E005	3'alt	AT1G11860	AT1G11860	1:4001113-4003442	4001798	4001800	3	1.66022	2.45749e-08	295.127	106.991	15.1529	14.4506	19.4766	7.40391	-1.39538
AT5G59480:E004	5'alt	AT5G59480	AT5G59480	5:23979390-23981590	23980393	23980395	3	1.99818	5.79555e-06	21.9643	6.32625	0.436152	0.329901	50.3593	19.1762	-1.39294
AT5G53060:E008	ES	AT5G53060	AT5G53060	5:21515026-21520421	21517971	21518097	127	1.4401	0.000807278	0.326373	0.136689	0.123232	0.135508	2.64845	1.00872	-1.39263
AT4G18975:E007	3'alt	AT4G18975	AT4G18975	4:10391965-10393991	10393315	10393321	7	1.29173	0.00742196	5.29954	2.46897	0.42358	0.517448	12.5113	4.77143	-1.39074
AT3G04160:E005	3'alt	AT3G04160	AT3G04160	3:1091147-1094346	1092757	1092796	40	1.74241	0.0426338	0.409912	0.140686	0.0674743	0.0607129	6.07508	2.31724	-1.3905
AT4G36650:E003	IR	AT4G36650	ATPBRP	4:17283132-17285599	17283810	17283894	85	1.84296	5.90098e-05	0.54849	0.174913	0.222773	0.185931	2.4621	0.940743	-1.38802
AT2G42500:E013	multiple	AT2G42500	PP2A-3	2:17697667-17701417	17700267	17700336	70	1.01601	0.00124632	3.09107	1.76126	1.59429	2.37468	1.93884	0.741683	-1.38632
AT5G57350:E017	3'alt	AT5G57350	HA3	5:23230879-23236572	23236389	23236394	6	2.21444	7.65211e-07	11.3016	2.78141	1.20353	0.773787	9.39034	3.59453	-1.38537
AT1G55900:E011	5'alt	AT1G55900	emb1860	1:20903053-20905728	20905267	20905284	18	1.35566	0.0297223	1.532	0.689663	0.234348	0.275169	6.53728	2.50632	-1.38312
AT1G25280:E005	3'alt	AT1G25280	AtTLP10	1:8863777-8866805	8865425	8865428	4	1.39111	0.0104141	7.27863	3.16474	0.564188	0.638166	12.9011	4.95911	-1.37934
AT5G09860:E015	3'alt	AT5G09860	AtTHO1	5:3066562-3070933	3069216	3069218	3	1.36265	0.106518	5.75614	2.57443	0.298191	0.346218	19.3035	7.43585	-1.3763
AT3G55400:E003	IR	AT3G55400	OVA1	3:20535631-20539067	20536213	20536325	113	1.67819	0.0346206	0.104584	0.0368154	0.459362	0.418794	0.227671	0.0879081	-1.37288
AT5G60390:E003	5'alt	AT5G60390	AT5G60390	5:24288658-24291020	24288721	24288724	4	1.47959	5.19665e-06	138.021	56.849	28.1552	29.915	4.90213	1.90035	-1.36714
AT2G22990:E019	3'alt	AT2G22990	SCPL8	2:9786316-9790179	9789845	9789848	4	0.993882	0.00163174	143.976	83.4387	1.66731	2.49243	86.3526	33.4768	-1.36708
AT1G03780:E017	ES	AT1G03780	TPX2	1:947520-951827	949734	949796	63	1.12294	0.115236	0.335471	0.177215	0.144032	0.195772	2.32915	0.905208	-1.36348
AT3G28715:E008	3'alt	AT3G28715	AT3G28715	3:10777837-10780633	10779443	10779461	19	1.47315	0.0006592	4.56844	1.90753	0.919129	0.983721	4.9704	1.9391	-1.35798
AT4G38600:E002	IR	AT4G38600	KAK	4:18041031-18049292	18041299	18041380	82	1.35719	0.0100329	0.450769	0.203507	0.973765	1.12546	0.462913	0.18082	-1.35618
AT3G19290:E004	3'alt	AT3G19290	AREB2	3:6687140-6690123	6689262	6689283	22	1.02906	0.0013138	6.39183	3.58046	0.851254	1.2175	7.50872	2.94083	-1.35234
AT1G06700:E009	5'alt	AT1G06700	AT1G06700	1:2052481-2055548	2055126	2055142	17	1.96862	3.15977e-07	3.64726	1.05716	1.05778	0.78181	3.44802	1.3522	-1.35046
AT5G57150:E005	3'alt	AT5G57150	AT5G57150	5:23152174-23155066	23152523	23152525	3	1.58993	6.28044e-05	23.0206	8.67236	0.139084	0.133543	165.516	64.9405	-1.34978
AT5G66060:E003	3'alt	AT5G66060	AT5G66060	5:26419481-26421594	26420113	26420118	6	1.35915	0.0134075	5.97306	2.63344	0.549926	0.617428	10.8616	4.26518	-1.34855
AT4G19040:E015	5'alt	AT4G19040	EDR2	4:10431520-10437431	10434460	10434468	9	1.8983	7.5748e-05	4.78399	1.44362	0.22648	0.173334	21.1233	8.32858	-1.34269
AT5G23830:E003	5'alt	AT5G23830	AT5G23830	5:8033738-8034930	8034155	8034163	9	2.31289	5.7792e-07	6.83356	1.58631	0.258033	0.151675	26.4832	10.4586	-1.34039
AT3G47930:E005	5'alt	AT3G47930	ATGLDH	3:17684444-17687620	17686484	17686539	56	1.63	4.74984e-07	1.70707	0.634665	0.484615	0.453768	3.52254	1.39866	-1.33257
AT4G31430:E013	3'alt	AT4G31430	AT4G31430	4:15248456-15252837	15251871	15251878	8	1.07679	0.00537195	5.61854	3.04927	0.552148	0.75163	10.1758	4.05688	-1.3267
AT5G62640:E004	3'alt	AT5G62640	ELF5	5:25149433-25152541	25150894	25150911	18	1.44911	0.0020428	2.91958	1.21102	0.565126	0.586988	5.16624	2.06311	-1.32429
AT2G22720:E006	multiple	AT2G22720	AT2G22720	2:9657344-9660776	9658147	9658199	53	1.34105	0.0133468	0.726674	0.324444	1.00197	1.11901	0.725246	0.289937	-1.32273
AT1G32490:E019	3'alt	AT1G32490	EMB2733	1:11742054-11749788	11746734	11746763	30	1.18601	0.0792832	1.03382	0.524484	0.272276	0.344875	3.79695	1.5208	-1.32001
AT3G07180:E010	ES	AT3G07180	AT3G07180	3:2282233-2285549	2283805	2283889	85	0.766528	0.130137	0.896724	0.601356	0.299256	0.500503	2.99651	1.2015	-1.31844
AT1G80380:E011	multiple	AT1G80380	AT1G80380	1:30217116-30220004	30218928	30218945	18	1.40461	1.34702e-06	21.1279	9.19569	2.37943	2.58173	8.87941	3.56183	-1.31785
AT1G09840:E014	multiple	AT1G09840	ATSK41	1:3195824-3200291	3199620	3199623	4	1.8256	0.0188686	4.29691	1.3867	0.35013	0.279584	12.2723	4.95988	-1.30703
AT1G14520:E008	3'alt	AT1G14520	MIOX1	1:4968142-4970311	4969803	4969808	6	2.99666	0.000529179	5.22797	0.733801	0.154732	0.0536786	33.7873	13.6703	-1.30544
AT3G47810:E005	multiple	AT3G47810	MAG1	3:17637122-17639691	17639025	17639043	19	1.00188	0.0217254	4.41201	2.55758	1.88195	2.6925	2.34438	0.949889	-1.30337
AT1G71860:E008	3'alt	AT1G71860	ATPTP1	1:27026711-27029092	27028354	27028358	5	1.36954	0.0138393	9.69647	4.33987	0.586939	0.648173	16.5204	6.69554	-1.30298
AT4G29410:E004	3'alt	AT4G29410	AT4G29410	4:14468244-14470167	14469974	14469978	5	2.17342	3.43717e-06	56.9631	14.486	4.12423	2.58425	13.8118	5.60549	-1.30099
AT1G10660:E007	multiple	AT1G10660	AT1G10660	1:3532424-3535131	3532923	3532991	69	1.57438	0.0426307	0.227779	0.0865501	0.229408	0.213519	0.992901	0.405351	-1.29248
AT4G35940:E004	3'alt	AT4G35940	AT4G35940	4:17021572-17023764	17023031	17023198	168	1.50793	0.00192532	0.246746	0.0997198	0.202069	0.198485	1.2211	0.502405	-1.28126
AT2G45540:E030	3'alt	AT2G45540	AT2G45540	2:18757489-18772831	18768736	18768764	29	1.25875	0.0844226	0.598056	0.288298	0.335849	0.392261	1.78073	0.734965	-1.27672
AT3G61240:E010	3'alt	AT3G61240	AT3G61240	3:22666183-22669757	22669320	22669331	12	1.22443	0.00403849	5.82483	2.83563	0.556483	0.655053	10.4672	4.32885	-1.27382
AT1G04080:E010	ES	AT1G04080	PRP39	1:1051312-1056827	1054465	1054528	64	0.719119	0.14394	0.893666	0.616532	1.16603	1.94157	0.766415	0.317543	-1.27117
AT4G25500:E005	ES	AT4G25500	RS40	4:13024571-13027484	13025600	13025856	257	0.903732	0.0207162	0.276104	0.169519	1.37049	2.02764	0.201463	0.0836039	-1.26888
AT3G23600:E005	3'alt	AT3G23600	AT3G23600	3:8473775-8475888	8474990	8474998	9	1.48328	1.03513e-06	60.5189	24.7986	3.92828	3.87527	15.406	6.3992	-1.26753
AT3G58460:E014	5'alt	AT3G58460	ATRBL15	3:21623179-21626701	21626325	21626421	97	1.13137	0.0198028	0.688539	0.353954	0.670689	0.828807	1.02661	0.427064	-1.26537
AT2G01460:E018	3'alt	AT2G01460	AT2G01460	2:206136-211919	209791	209824	34	1.53481	0.095582	0.420204	0.164223	0.140512	0.131988	2.99051	1.24423	-1.26514
AT5G19350:E003	3'alt	AT5G19350	AT5G19350	5:6518838-6521474	6520190	6520201	12	1.47697	0.000214485	5.08702	2.09648	0.681067	0.673674	7.4692	3.11201	-1.2631
AT5G16980:E006	5'alt	AT5G16980	AT5G16980	5:5579054-5580929	5580659	5580777	119	2.16114	0.000120161	0.396708	0.10151	0.132581	0.0813549	2.99218	1.24775	-1.26187
AT3G15020:E008	3'alt	AT3G15020	mMDH2	3:5056068-5058248	5057804	5057808	5	0.85936	0.0172854	27.0758	16.9923	1.1162	1.67249	24.2571	10.1599	-1.25552
AT3G13882:E003	IR	AT3G13882	AT3G13882	3:4574521-4576048	4574623	4574680	58	1.30614	0.00479039	0.895111	0.416828	0.497556	0.552315	1.79901	0.754691	-1.25325
AT3G63510:E002	3'alt	AT3G63510	AT3G63510	3:23450536-23452794	23450779	23450804	26	1.08416	0.0587883	1.05273	0.572676	0.430898	0.558512	2.4431	1.02536	-1.25258
AT4G13710:E003	ES	AT4G13710	AT4G13710	4:7962430-7966518	7962949	7963005	57	1.90945	0.00583119	0.283771	0.0858924	0.114636	0.0822931	2.4754	1.04374	-1.2459
AT1G14170:E006	multiple	AT1G14170	AT1G14170	1:4843234-4845847	4845127	4845150	24	1.60698	0.0465034	0.766079	0.285097	0.0686	0.0601809	11.1673	4.73733	-1.23714
AT5G63870:E009	3'alt	AT5G63870	PP7	5:25561160-25563274	25562914	25562924	11	2.12219	0.0231525	0.993471	0.249343	0.330881	0.19555	3.00251	1.27509	-1.23557
AT3G53980:E003	IR	AT3G53980	AT3G53980	3:19987579-19988269	19987732	19987756	25	1.19947	0.000295069	17.0041	8.43904	6.28735	7.34708	2.7045	1.14863	-1.23545
AT5G19000:E005	ES	AT5G19000	ATBPM1	5:6342220-6344794	6343644	6343725	82	1.90817	0.0198028	0.191467	0.0576381	0.377096	0.267274	0.507739	0.215652	-1.23538
AT1G79920:E006	3'alt	AT1G79920	AT1G79920	1:30058632-30062744	30060077	30060080	4	1.00323	0.00502135	81.4312	46.5218	2.8155	3.78272	28.9224	12.2985	-1.23371
AT1G80380:E010	multiple	AT1G80380	AT1G80380	1:30217116-30220004	30218914	30218927	14	1.31911	7.76147e-06	24.7177	11.4134	2.37943	2.58173	10.3881	4.42083	-1.23254
AT3G14172:E011	5'alt	AT3G14172	AT3G14172	3:4698563-4705629	4704451	4704474	24	2.36758	0.000804058	1.11959	0.243469	0.253437	0.128688	4.41764	1.89194	-1.22341
AT4G38160:E006	IR	AT4G38160	pde191	4:17902266-17904300	17903721	17903795	75	2.51246	0.0504723	0.0941844	0.0184543	0.493721	0.225767	0.190764	0.0817404	-1.22267
AT1G70860:E002	3'alt	AT1G70860	AT1G70860	1:26718320-26718992	26718473	26718597	125	2.03838	0.0630864	0.171903	0.0470623	0.742641	0.474389	0.231475	0.0992061	-1.22236
AT4G25450:E018	3'alt	AT4G25450	NAP8	4:13009695-13013971	13013342	13013345	4	1.56236	0.000359772	12.3144	4.75497	0.518006	0.466212	23.7727	10.1991	-1.22086
AT5G16540:E009	5'alt	AT5G16540	ZFN3	5:5403188-5405154	5404673	5404693	21	2.3579	4.91154e-09	3.80166	0.847817	0.226804	0.117833	16.7619	7.19505	-1.22011
AT5G17170:E006	3'alt	AT5G17170	ENH1	5:5649193-5651158	5650624	5650628	5	1.18589	0.000741735	36.7499	18.627	1.51581	1.78945	24.2444	10.4094	-1.21977
AT1G19396:E003	IR	AT1G19396	AT1G19396	1:6709778-6711788	6711414	6711419	6	2.12181	0.00379945	2.6844	0.694884	0.109743	0.0658482	24.4608	10.5528	-1.21285
AT5G48230:E015	3'alt	AT5G48230	ACAT2	5:19552142-19555529	19555125	19555129	5	1.13732	0.0581986	3.83623	1.9769	0.86194	1.02587	4.45069	1.92705	-1.20764
AT2G17530:E005	3'alt	AT2G17530	AT2G17530	2:7626358-7629149	7628325	7628337	13	2.2153	4.74984e-07	3.68329	0.895661	0.202392	0.113551	18.1988	7.88775	-1.20616
AT1G23950:E009	3'alt	AT1G23950	AT1G23950	1:8469534-8471417	8470513	8470602	90	1.32122	0.000300126	1.05366	0.478974	0.485975	0.509023	2.16813	0.940968	-1.20424
AT1G53570:E012	3'alt	AT1G53570	MAPKKK3	1:19987191-19991135	19990315	19990317	3	2.11511	1.30449e-07	26.6213	7.03187	0.454004	0.275964	58.6368	25.4811	-1.20238
AT4G25610:E010	3'alt	AT4G25610	AT4G25610	4:13063264-13067228	13066682	13066692	11	1.12713	0.0832836	1.71989	0.904736	0.109311	0.13221	15.7339	6.8432	-1.20114
AT5G22050:E009	3'alt	AT5G22050	AT5G22050	5:7301231-7303418	7302902	7302918	17	1.43583	0.00447425	3.49851	1.49312	0.179218	0.175407	19.521	8.5123	-1.1974
AT2G17695:E005	multiple	AT2G17695	AT2G17695	2:7684112-7685187	7685052	7685162	111	1.65191	0.00827396	0.212757	0.077464	0.212453	0.177002	1.00143	0.437644	-1.19423
AT3G25585:E004	multiple	AT3G25585	ATAAPT2	3:9295309-9298746	9295499	9295501	3	1.71678	0.0413196	9.58736	3.3327	0.206697	0.164358	46.3837	20.2771	-1.19377
AT2G36360:E008	3'alt	AT2G36360	AT2G36360	2:15242904-15247627	15244478	15244498	21	1.53355	0.14703	0.314777	0.121751	0.228378	0.201966	1.37832	0.602828	-1.19309
AT5G34940:E011	5'alt	AT5G34940	AtGUS3	5:13235829-13238839	13238016	13238052	37	0.973223	0.0374174	0.889096	0.517063	0.131022	0.174143	6.78586	2.96919	-1.19246
AT1G48410:E021	3'alt	AT1G48410	37104	1:17885633-17892596	17890644	17890649	6	1.48223	0.00029815	25.7443	10.4239	2.06939	1.91477	12.4405	5.44396	-1.19232
AT4G13590:E010	3'alt	AT4G13590	AT4G13590	4:7901216-7904025	7903495	7903498	4	1.65794	0.00904685	6.28978	2.29773	0.79064	0.659792	7.95529	3.48251	-1.19179
AT2G21870:E004	5'alt	AT2G21870	MGP1	2:9320195-9322734	9320612	9320615	4	1.81359	0.0245485	2.97585	0.948898	4.45455	3.24027	0.668048	0.292845	-1.18981
AT5G36170:E002	3'alt	AT5G36170	ATPRFB	5:14235876-14238026	14236388	14236406	19	1.78069	3.61104e-05	2.53856	0.834938	1.1058	0.82706	2.29568	1.00952	-1.18524
AT3G09090:E003	IR	AT3G09090	DEX1	3:2782698-2787804	2782889	2782982	94	1.42298	4.36202e-06	1.30148	0.55429	0.372681	0.360405	3.49221	1.53796	-1.18312
AT1G69800:E006	IR	AT1G69800	AT1G69800	1:26274230-26276329	26276145	26276277	133	1.10277	0.0743457	0.175828	0.0938672	0.208702	0.252428	0.842484	0.371857	-1.1799
AT3G11945:E010	3'alt	AT3G11945	ATHST	3:3779839-3782954	3782254	3782265	12	2.18845	6.25901e-08	7.49256	1.89069	0.24991	0.142705	29.981	13.249	-1.17816
AT1G52410:E014	3'alt	AT1G52410	TSA1	1:19520728-19525624	19522858	19522869	12	1.64448	0.00851075	4.04113	1.48648	0.315511	0.26222	12.8082	5.66884	-1.17594
AT5G64760:E011	3'alt	AT5G64760	RPN5B	5:25893780-25896582	25896336	25896339	4	1.38939	0.0262567	8.74929	3.86142	0.102709	0.102402	85.1856	37.7085	-1.17572
AT2G36410:E006	3'alt	AT2G36410	AT2G36410	2:15278769-15280688	15280190	15280198	9	1.54625	0.000162316	8.7004	3.4124	1.24725	1.10372	6.97565	3.09174	-1.17391
AT2G42380:E004	5'alt	AT2G42380	ATBZIP34	2:17646900-17648945	17647815	17647834	20	1.24209	0.00432998	2.55904	1.2385	0.967087	1.05567	2.64613	1.1732	-1.17344
AT5G64360:E008	IR	AT5G64360	AT5G64360	5:25736340-25738667	25737609	25737734	126	1.13502	0.00527415	0.530454	0.273949	0.267849	0.311967	1.98043	0.878135	-1.1733
AT2G38660:E007	3'alt	AT2G38660	AT2G38660	2:16165952-16168386	16167669	16167670	2	1.09351	0.0587883	13.6342	7.40225	0.157315	0.19221	86.6681	38.5113	-1.17022
AT1G53650:E011	5'alt	AT1G53650	CID8	1:20029029-20031566	20030944	20030961	18	1.87076	0.0259569	0.704453	0.217243	0.153814	0.106231	4.5799	2.04501	-1.16321
AT3G24870:E015	3'alt	AT3G24870	AT3G24870	3:9074665-9085048	9080904	9080906	3	1.21454	0.134007	4.0815	1.96899	0.247763	0.267253	16.4734	7.3675	-1.16089
AT5G20720:E002	3'alt	AT5G20720	CPN10	5:7014669-7016698	7015010	7015012	3	1.60739	5.15671e-05	294.355	110.094	9.97855	8.33719	29.4988	13.2052	-1.15955
AT2G20990:E013	IR	AT2G20990	NTMC2T1.1	2:9014552-9018097	9017053	9017124	72	0.997069	0.0290375	0.58189	0.336489	2.82404	3.64276	0.206049	0.0923721	-1.15746
AT1G48030:E003	3'alt	AT1G48030	mtLPD1	1:17717133-17719141	17717317	17717320	4	1.96787	7.86739e-12	68.4818	20.0539	3.16835	2.06894	21.6144	9.69283	-1.157
AT4G26940:E004	3'alt	AT4G26940	AT4G26940	4:13529425-13532699	13530407	13530480	74	1.41545	3.90548e-05	1.69605	0.733016	0.55863	0.537989	3.03609	1.36251	-1.15595
AT1G79880:E014	3'alt	AT1G79880	AT1G79880	1:30046028-30048378	30048187	30048203	17	1.45716	0.00921287	1.30619	0.534941	0.139962	0.127555	9.33241	4.19381	-1.15399
AT1G79990:E003	3'alt	AT1G79990	AT1G79990	1:30084114-30092238	30084517	30084519	3	1.45202	0.00134783	14.3974	6.00388	0.539853	0.500567	26.6691	11.9942	-1.15284
AT4G00830:E010	5'alt	AT4G00830	AT4G00830	4:352016-355233	353635	353658	24	1.17954	0.0247621	1.62287	0.819791	0.891666	1.0008	1.82004	0.819137	-1.1518
AT2G34730:E004	5'alt	AT2G34730	AT2G34730	2:14654357-14657623	14657003	14657028	26	1.17594	0.030818	0.98467	0.498659	0.0963831	0.108251	10.2162	4.6065	-1.14912
AT5G10070:E003	5'alt	AT5G10070	AT5G10070	5:3148522-3150434	3148901	3148906	6	0.938631	0.0777833	5.5086	3.29062	0.193019	0.254135	28.5392	12.9483	-1.14018
AT1G08830:E003	3'alt	AT1G08830	CSD1	1:2827061-2829315	2827680	2827688	9	1.08661	0.0103023	7.1878	3.86358	1.61406	1.91161	4.45324	2.02111	-1.13971
AT1G13450:E004	multiple	AT1G13450	GT-1	1:4612731-4615353	4613755	4613889	135	1.78604	0.0013138	0.371003	0.123871	0.202543	0.148677	1.83173	0.833152	-1.13655
AT3G25150:E011	3'alt	AT3G25150	AT3G25150	3:9156957-9160100	9159366	9159376	11	1.58392	0.000228813	4.35745	1.67887	0.586179	0.496309	7.43365	3.3827	-1.13589
AT3G53270:E004	3'alt	AT3G53270	AT3G53270	3:19750047-19753199	19750630	19750635	6	0.911471	0.121777	4.30738	2.61478	0.0638599	0.0851558	67.4505	30.7058	-1.13532
AT1G04140:E003	5'alt	AT1G04140	AT1G04140	1:1075543-1080630	1076119	1076135	17	1.57168	0.0316419	1.41188	0.53507	0.837478	0.695017	1.68588	0.769866	-1.13082
AT1G15950:E006	IR	AT1G15950	ATCCR1	1:5478754-5482180	5481817	5481871	55	0.711023	0.0212228	7.15218	5.02539	4.84106	7.4182	1.4774	0.677441	-1.12489
AT4G12460:E011	3'alt	AT4G12460	ORP2B	4:7391277-7396509	7395675	7395680	6	1.13376	0.0112881	9.18147	4.75844	0.25755	0.290467	35.6493	16.382	-1.12176
AT2G15490:E002	5'alt	AT2G15490	UGT73B4	2:6761635-6763500	6762314	6762731	418	1.25293	0.00374101	0.201794	0.0977243	0.224966	0.23684	0.896996	0.412617	-1.1203
AT5G11330:E002	IR	AT5G11330	AT5G11330	5:3617215-3618897	3617451	3617521	71	1.19984	3.54568e-05	3.17025	1.58416	0.851667	0.92058	3.72241	1.72082	-1.11314
AT5G61310:E006	multiple	AT5G61310	AT5G61310	5:24653352-24654869	24654770	24654795	26	1.5781	0.0547858	0.485621	0.184554	0.469154	0.385507	1.0351	0.478732	-1.11248
AT3G03100:E004	3'alt	AT3G03100	AT3G03100	3:705381-707651	705928	705931	4	1.20283	7.5748e-05	83.2029	41.7062	3.08058	3.33391	27.0089	12.5097	-1.11039
AT4G25315:E004	ES	AT4G25315	AT4G25315	4:12951344-12952870	12952396	12952452	57	1.7796	0.0750175	0.16897	0.0542243	0.0981622	0.0679322	1.72133	0.798212	-1.10868
AT2G22240:E006	3'alt	AT2G22240	ATIPS2	2:9451605-9454094	9453507	9453508	2	2.26132	1.38508e-05	18.6854	4.41886	0.495354	0.252071	37.7213	17.5302	-1.10554
AT4G01850:E003	5'alt	AT4G01850	SAM2	4:796097-798286	798199	798202	4	1.64518	1.68466e-08	84.0122	30.8481	9.25303	7.29796	9.07942	4.22695	-1.10299
AT1G03090:E006	ES	AT1G03090	MCCA	1:739679-744184	741148	741207	60	1.16997	0.00636001	0.77461	0.395005	0.587679	0.643675	1.31808	0.613672	-1.1029
AT5G19400:E007	3'alt	AT5G19400	SMG7	5:6540003-6545015	6544362	6544380	19	1.78008	0.0116041	0.923425	0.308022	0.599875	0.429367	1.53936	0.717386	-1.10151
AT1G16560:E004	ES	AT1G16560	AT1G16560	1:5668384-5670708	5668573	5668739	167	1.94325	0.127955	0.0460594	0.0130543	0.42559	0.258735	0.108225	0.0504542	-1.10098
AT5G52240:E003	IR	AT5G52240	MSBP1	5:21213058-21214739	21214415	21214611	197	1.48076	5.90323e-07	3.76402	1.5427	3.09747	2.71116	1.21519	0.569019	-1.09464
AT3G07630:E012	3'alt	AT3G07630	ADT2	3:2435445-2437965	2437626	2437635	10	1.67065	0.0168755	1.97104	0.710374	0.372472	0.286027	5.29179	2.48359	-1.09133
AT1G60670:E007	ES	AT1G60670	AT1G60670	1:22343655-22347624	22346540	22346601	62	1.52309	0.000684395	0.777357	0.304775	0.139755	0.116717	5.56229	2.61123	-1.09095
AT5G46840:E002	IR	AT5G46840	AT5G46840	5:19005601-19007770	19005680	19005737	58	1.85415	0.000141243	0.823111	0.262378	0.428022	0.290385	1.92306	0.903553	-1.08972
AT3G09200:E006	IR	AT3G09200	AT3G09200	3:2823090-2825114	2824835	2824933	99	0.702104	0.0104141	26.5924	18.7536	12.898	19.29	2.06174	0.972193	-1.08455
AT5G47700:E005	3'alt	AT5G47700	AT5G47700	5:19327803-19328983	19328726	19328727	2	0.599479	0.0422348	391.778	295.631	8.87868	14.2024	44.1256	20.8155	-1.08396
AT2G34730:E006	3'alt	AT2G34730	AT2G34730	2:14654357-14657623	14657187	14657207	21	1.11088	0.0292985	1.36392	0.723401	0.0963831	0.108251	14.151	6.68261	-1.08242
AT1G52400:E014	3'alt	AT1G52400	BGL1	1:19515143-19518411	19517726	19517729	4	1.79951	5.39982e-07	46.6933	15.364	2.61432	1.81715	17.8606	8.45498	-1.07891
AT1G58250:E013	3'alt	AT1G58250	SAB	1:21587142-21601621	21592553	21592578	26	1.40385	0.12259	0.523667	0.223788	0.145399	0.131204	3.60159	1.70565	-1.07832
AT1G67280:E009	5'alt	AT1G67280	AT1G67280	1:25188274-25190694	25190433	25190544	112	1.59482	6.99878e-09	5.19693	1.9746	2.3826	1.90976	2.1812	1.03395	-1.07695
AT4G24230:E006	multiple	AT4G24230	ACBP3	4:12566631-12568846	12567133	12567138	6	1.15574	0.00343425	9.52802	4.90925	0.556391	0.604621	17.1247	8.11955	-1.07661
AT3G13460:E010	multiple	AT3G13460	ECT2	3:4384714-4388525	4387903	4387908	6	1.49112	3.41925e-06	39.8755	16.3835	3.15555	2.73438	12.6366	5.99168	-1.07658
AT1G70830:E006	multiple	AT1G70830	MLP28	1:26709947-26711462	26710564	26710567	4	0.919234	0.0161092	26.7265	16.321	24.3373	31.2918	1.09817	0.521575	-1.07415
AT4G24230:E005	multiple	AT4G24230	ACBP3	4:12566631-12568846	12567126	12567132	7	1.1555	0.00233088	8.6168	4.44942	0.556391	0.604621	15.4869	7.35902	-1.07347
AT4G38270:E008	3'alt	AT4G38270	GAUT3	4:17938372-17941558	17939442	17939445	4	1.3733	0.111419	2.69527	1.16132	0.272696	0.247156	9.88382	4.69871	-1.0728
AT1G43650:E005	ES	AT1G43650	AT1G43650	1:16443685-16446886	16444355	16444513	159	1.27282	0.117675	0.0961273	0.0452773	0.0610798	0.0604106	1.5738	0.749492	-1.07026
AT5G62470:E003	3'alt	AT5G62470	MYBCOV1	5:25078991-25081101	25080440	25080446	7	2.11072	1.01044e-05	6.04827	1.59382	0.171983	0.0951227	35.1678	16.7554	-1.06963
AT2G17695:E004	multiple	AT2G17695	AT2G17695	2:7684112-7685187	7685018	7685051	34	1.54272	0.00252199	1.24656	0.494857	0.212453	0.177002	5.86749	2.79577	-1.0695
AT3G10970:E011	5'alt	AT3G10970	AT3G10970	3:3433073-3436279	3435376	3435378	3	1.42466	5.99877e-05	26.8954	11.5417	0.526467	0.473558	51.0866	24.3723	-1.0677
AT1G70620:E007	3'alt	AT1G70620	AT1G70620	1:26626555-26631104	26627775	26627841	67	1.24496	0.00190963	0.686357	0.329796	1.2551	1.26166	0.546853	0.261399	-1.0649
AT1G58025:E008	3'alt	AT1G58025	AT1G58025	1:21457667-21462243	21459429	21459431	3	1.51144	0.13254	4.84139	1.94656	0.158929	0.133492	30.4625	14.5819	-1.06286
AT1G17720:E010	5'alt	AT1G17720	ATB.BETA	1:6093208-6098383	6096213	6096215	3	1.14517	0.00209819	21.7468	11.2483	0.835048	0.901178	26.0426	12.4817	-1.06105
AT5G20090:E004	5'alt	AT5G20090	AT5G20090	5:6787002-6788654	6787525	6787546	22	2.12744	0.0703383	0.482837	0.126614	0.676263	0.369957	0.713979	0.342239	-1.06088
AT2G16940:E015	multiple	AT2G16940	AT2G16940	2:7342607-7347408	7345968	7345985	18	0.847766	0.0570517	2.27167	1.44896	1.6971	2.25223	1.33856	0.643344	-1.05702
AT1G16260:E004	IR	AT1G16260	AT1G16260	1:5559579-5562113	5562030	5562080	51	2.12934	0.0110459	0.201141	0.0512135	0.121385	0.0642642	1.65705	0.796922	-1.0561
AT5G64080:E002	3'alt	AT5G64080	AT5G64080	5:25645263-25646735	25645618	25645629	12	1.28701	0.000307241	9.31663	4.33467	0.59124	0.571872	15.7578	7.57979	-1.05584
AT3G13460:E011	multiple	AT3G13460	ECT2	3:4384714-4388525	4387909	4387911	3	1.46873	4.30554e-06	72.4585	30.2374	3.15555	2.73438	22.9622	11.0583	-1.05414
AT1G07770:E004	3'alt	AT1G07770	RPS15A	1:2408203-2409580	2409086	2409088	3	2.25117	3.78954e-06	72.4417	17.5311	4.59474	2.30378	15.7662	7.60971	-1.05093
AT1G23950:E010	5'alt	AT1G23950	AT1G23950	1:8469534-8471417	8470684	8470698	15	1.1552	0.0785238	2.19514	1.11161	0.485975	0.509023	4.51698	2.18381	-1.04851
AT3G13810:E006	5'alt	AT3G13810	AtIDD11	3:4544364-4547513	4545120	4545178	59	1.21713	0.121839	0.467243	0.232629	0.158578	0.163128	2.94646	1.42605	-1.04696
AT1G14700:E003	3'alt	AT1G14700	PAP3	1:5058680-5061136	5059726	5059731	6	1.26996	0.0238576	6.82483	3.28491	1.03202	1.02323	6.61309	3.21034	-1.0426
AT5G18830:E011	5'alt	AT5G18830	SPL7	5:6275990-6280681	6279594	6279671	78	1.28326	0.0410815	0.31555	0.148092	0.25439	0.245833	1.24042	0.602411	-1.04201
AT1G07200:E003	3'alt	AT1G07200	AT1G07200	1:2208719-2212546	2210524	2210528	5	1.52792	0.00465821	4.555	1.79711	0.239456	0.194366	19.0223	9.24602	-1.04079
AT4G36195:E014	3'alt	AT4G36195	AT4G36195	4:17126932-17129946	17129672	17129704	33	1.72902	4.724e-08	6.55852	2.25141	0.686459	0.484782	9.55413	4.64416	-1.04071
AT3G51430:E005	5'alt	AT3G51430	SSL5	3:19086452-19088110	19087538	19087543	6	1.35255	0.00901057	4.1986	1.87767	0.297369	0.273123	14.1192	6.87481	-1.03826
AT2G47470:E012	multiple	AT2G47470	ATPDI11	2:19481420-19484015	19483419	19483426	8	1.98068	0.0806822	1.10914	0.305957	1.79343	1.01544	0.618445	0.301306	-1.03742
AT2G15490:E003	multiple	AT2G15490	UGT73B4	2:6761635-6763500	6762926	6762934	9	1.16294	0.127504	2.37131	1.21757	0.224966	0.23684	10.5407	5.14089	-1.03589
AT1G32230:E006	3'alt	AT1G32230	RCD1	1:11612118-11616218	11615402	11615404	3	1.06653	0.0034875	24.458	13.3258	2.04866	2.28524	11.9385	5.83122	-1.03375
AT3G45310:E002	5'alt	AT3G45310	AT3G45310	3:16628384-16630521	16628871	16628873	3	0.886163	0.0282871	24.7689	15.481	0.610809	0.779172	40.5509	19.8685	-1.02925
AT3G20970:E006	3'alt	AT3G20970	NFU4	3:7348197-7350305	7349727	7349732	6	1.63659	1.64322e-05	10.0792	3.67094	0.318499	0.23534	31.646	15.5985	-1.02062
AT2G21870:E003	3'alt	AT2G21870	MGP1	2:9320195-9322734	9320516	9320519	4	1.67778	2.01898e-07	116.148	41.6835	4.45455	3.24027	26.074	12.8642	-1.01925
AT5G61910:E007	IR	AT5G61910	AT5G61910	5:24855621-24864172	24861168	24861261	94	0.995947	0.0107387	0.666319	0.380259	0.208686	0.241166	3.19293	1.57675	-1.01793
AT2G44500:E005	IR	AT2G44500	AT2G44500	2:18374292-18376790	18375852	18375930	79	1.16209	0.129533	0.136853	0.0697706	0.219661	0.226714	0.623019	0.307747	-1.01753
AT3G19720:E004	IR	AT3G19720	ARC5	3:6850371-6855513	6851210	6851317	108	1.29155	0.0044269	0.914429	0.432723	0.55368	0.53039	1.65155	0.815859	-1.01743
AT2G38020:E003	IR	AT2G38020	MAN	2:15909908-15914710	15910248	15910349	102	1.86835	0.0643938	0.0722558	0.0216382	0.30078	0.182204	0.240228	0.118758	-1.01638
AT4G31700:E005	ES	AT4G31700	RPS6	4:15346072-15347727	15347558	15347622	65	1.45438	0.000770433	9.36507	3.92956	9.49882	8.05985	0.98592	0.487548	-1.01592
AT3G47450:E003	3'alt	AT3G47450	NOA1	3:17483068-17486347	17483632	17483635	4	0.907698	0.0332201	10.3161	6.27486	0.504538	0.620306	20.4467	10.1157	-1.01526
AT2G43680:E006	3'alt	AT2G43680	IQD14	2:18108349-18111831	18109480	18109482	3	1.38659	2.66873e-05	27.6869	12.178	4.15118	3.67649	6.66965	3.31241	-1.00973
AT5G13050:E004	5'alt	AT5G13050	5-FCL	5:4136556-4138792	4137549	4137552	4	1.27076	0.00116645	18.3098	8.61676	0.415771	0.393929	44.0383	21.8739	-1.00955
AT3G06760:E008	3'alt	AT3G06760	AT3G06760	3:2132758-2134556	2133901	2133911	11	1.08478	0.0121017	4.68696	2.54556	0.260762	0.284786	17.9741	8.93848	-1.00782
AT4G25100:E010	IR	AT4G25100	FSD1	4:12884300-12887011	12886503	12886516	14	2.05981	6.14212e-12	150.422	41.3741	14.9675	8.27436	10.0499	5.00028	-1.0071
AT5G13000:E017	3'alt	AT5G13000	ATGSL12	5:4110295-4121427	4114047	4114052	6	0.984503	0.137065	3.1764	1.84872	0.331528	0.387341	9.58109	4.77285	-1.00534
AT4G14350:E002	IR	AT4G14350	AT4G14350	4:8256086-8260787	8256370	8256474	105	1.26893	0.0168255	0.470025	0.225729	0.223946	0.215882	2.09883	1.04561	-1.00524
AT5G50430:E007	ES	AT5G50430	UBC33	5:20534173-20537117	20535596	20535634	39	1.28944	0.0111847	0.663652	0.309935	0.190824	0.178283	3.47782	1.73845	-1.00039
AT4G38600:E013	5'alt	AT4G38600	KAK	4:18041031-18049292	18045272	18045325	54	0.983298	0.00458988	3.86896	2.23535	0.973765	1.12546	3.9732	1.98616	-1.00032
AT1G24260:E008	5'alt	AT1G24260	37865	1:8593637-8596105	8594807	8594809	3	1.71002	0.0273345	6.5722	2.30642	0.1464	0.102445	44.8922	22.5137	-0.995661
AT5G23720:E006	3'alt	AT5G23720	PHS1	5:7998230-8002840	7998967	7998971	5	1.60799	0.0104141	5.34329	2.00094	0.108983	0.081316	49.0287	24.607	-0.994557
AT3G56190:E008	3'alt	AT3G56190	ASNAP	3:20845674-20848534	20847620	20847623	4	1.5458	0.000727168	18.8454	7.48773	1.20933	0.95549	15.5834	7.83653	-0.991722
AT2G36480:E004	multiple	AT2G36480	AT2G36480	2:15302567-15306274	15302916	15303117	202	1.40396	0.028046	0.122622	0.0531199	0.176195	0.151755	0.695945	0.350036	-0.991469
AT1G17470:E003	3'alt	AT1G17470	ATDRG	1:6002912-6006405	6003416	6003419	4	1.88664	4.91048e-07	22.5545	7.0394	1.49237	0.925347	15.1132	7.6073	-0.99035
AT2G02410:E007	3'alt	AT2G02410	AT2G02410	2:632634-634919	633400	633402	3	1.09413	0.0333346	13.2446	7.08919	0.195035	0.207194	67.9089	34.2153	-0.988961
AT3G14420:E007	multiple	AT3G14420	AT3G14420	3:4821523-4824178	4821788	4821848	61	1.6468	5.02726e-08	43.8037	16.1048	40.168	29.2995	1.09051	0.54966	-0.988394
AT3G56070:E003	3'alt	AT3G56070	ROC2	3:20806749-20808152	20807522	20807523	2	1.10389	0.0773562	9.96259	5.34334	0.450662	0.478399	22.1066	11.1692	-0.984949
AT5G19400:E009	3'alt	AT5G19400	SMG7	5:6540003-6545015	6544595	6544600	6	1.67396	4.8702e-05	11.8285	4.27967	0.599875	0.429367	19.7182	9.96739	-0.984239
AT2G16940:E017	multiple	AT2G16940	AT2G16940	2:7342607-7347408	7346108	7346138	31	0.777341	0.0674614	2.23475	1.49998	1.6971	2.25223	1.31681	0.665997	-0.983457
AT2G04550:E005	3'alt	AT2G04550	DSPTP1E	2:1588360-1590166	1589576	1589577	2	1.84574	9.18825e-06	23.5101	7.45156	0.205221	0.128573	114.56	57.9557	-0.98308
AT3G03790:E004	3'alt	AT3G03790	AT3G03790	3:961997-968149	963963	963971	9	1.80886	1.75135e-05	5.87332	1.89135	0.244991	0.155498	23.9736	12.1632	-0.978926
AT3G11945:E012	5'alt	AT3G11945	ATHST	3:3779839-3782954	3782674	3782716	43	1.99874	1.08355e-06	2.06436	0.598268	0.24991	0.142705	8.26042	4.19236	-0.978454
AT2G05210:E006	multiple	AT2G05210	ATPOT1	2:1890936-1894367	1891780	1891802	23	1.21903	0.117067	0.63582	0.306093	0.143977	0.136336	4.41613	2.24514	-0.975975
AT5G26910:E003	5'alt	AT5G26910	AT5G26910	5:9465929-9470403	9467087	9467096	10	1.24247	0.00918538	3.7581	1.80912	0.184218	0.173941	20.4003	10.4007	-0.971902
AT3G54970:E004	3'alt	AT3G54970	AT3G54970	3:20368168-20370098	20368626	20368645	20	1.19136	0.00204571	2.88967	1.45962	0.22295	0.220746	12.9611	6.61223	-0.970973
AT5G05930:E009	3'alt	AT5G05930	GC1	5:1779974-1783412	1782329	1782393	65	1.60542	0.000500753	0.842905	0.315906	0.19134	0.140494	4.40528	2.24855	-0.970241
AT4G26650:E003	ES	AT4G26650	AT4G26650	4:13444850-13448212	13445449	13445563	115	1.12585	0.0151051	0.545117	0.28805	0.42207	0.436815	1.29153	0.659432	-0.969791
AT3G12490:E005	IR	AT3G12490	CYSB	3:3960401-3961915	3961803	3961882	80	1.20426	0.0032873	2.05966	1.01746	4.07406	3.93535	0.505554	0.258543	-0.967458
AT3G17712:E004	IR	AT3G17712	AT3G17712	3:6056870-6060287	6058167	6058241	75	1.48762	0.0045954	0.414448	0.168766	0.154881	0.122833	2.67591	1.37395	-0.961706
AT2G42380:E003	3'alt	AT2G42380	ATBZIP34	2:17646900-17648945	17647688	17647700	13	1.03165	0.0234635	4.27038	2.39735	0.967087	1.05567	4.41571	2.27094	-0.959359
AT2G22540:E002	5'alt	AT2G22540	SVP	2:9579874-9583893	9580584	9580598	15	1.44844	6.83155e-06	11.2044	4.73057	1.61605	1.326	6.9332	3.56756	-0.958585
AT5G60640:E002	IR	AT5G60640	PDIL1-4	5:24371007-24374038	24371348	24371439	92	2.11986	0.0136288	0.161904	0.0421246	1.2428	0.628247	0.130274	0.067051	-0.958214
AT1G02840:E003	3'alt	AT1G02840	SR34	1:626741-629819	626913	626916	4	0.945128	0.0131238	59.9077	35.5412	2.79669	3.2225	21.4209	11.0291	-0.957708
AT2G43180:E006	3'alt	AT2G43180	AT2G43180	2:17953497-17955829	17954229	17954231	3	1.93141	4.35299e-05	17.7016	5.25013	0.178954	0.103049	98.9168	50.9481	-0.957188
AT5G25980:E012	5'alt	AT5G25980	TGG2	5:9072727-9075690	9075140	9075143	4	2.32514	0.015921	2.17778	0.463957	7.49485	3.09781	0.290571	0.149769	-0.956146
AT5G51620:E005	multiple	AT5G51620	AT5G51620	5:20967046-20968252	20967695	20967698	4	1.27297	0.0238059	5.61841	2.62355	0.160985	0.145663	34.9003	18.0111	-0.954355
AT3G60260:E004	3'alt	AT3G60260	AT3G60260	3:22273843-22277148	22274256	22274258	3	1.05005	0.0099273	14.7722	8.11057	0.16868	0.179236	87.5753	45.2509	-0.952578
AT3G49590:E006	3'alt	AT3G49590	AT3G49590	3:18377479-18380284	18379311	18379324	14	1.97261	0.000243746	2.5195	0.7302	0.266757	0.149299	9.44492	4.89087	-0.949447
AT2G16900:E004	3'alt	AT2G16900	AT2G16900	2:7323615-7326221	7325030	7325159	130	1.14293	0.148556	0.122113	0.0635072	0.271261	0.272293	0.450169	0.233231	-0.948709
AT1G72050:E004	ES	AT1G72050	TFIIIA	1:27115024-27117470	27115642	27115816	175	1.14229	0.00722996	0.279008	0.145108	0.235713	0.236261	1.18368	0.614186	-0.946528
AT1G33290:E008	5'alt	AT1G33290	AT1G33290	1:12074099-12076104	12075189	12075416	228	1.49437	3.79969e-05	0.60452	0.247499	0.52816	0.416495	1.14458	0.594241	-0.945696
AT2G18240:E003	3'alt	AT2G18240	AT2G18240	2:7935285-7936721	7936396	7936398	3	1.66857	0.00635103	8.80041	3.16892	0.0751175	0.0520116	117.155	60.9272	-0.943264
AT1G59890:E009	5'alt	AT1G59890	SNL5	1:22043829-22051086	22046227	22046241	15	1.2511	0.0186026	2.18778	1.04307	0.132678	0.121537	16.4895	8.58229	-0.94211
AT4G32850:E018	multiple	AT4G32850	nPAP	4:15849772-15854868	15854212	15854241	30	1.2016	0.000228122	5.35115	2.65851	0.62061	0.591651	8.6224	4.49337	-0.94029
AT1G05570:E029	IR	AT1G05570	ATGSL06	1:1647706-1659437	1655163	1655285	123	1.19058	0.0253236	0.235594	0.119385	0.188408	0.182766	1.25044	0.653213	-0.936814
AT3G28715:E007	5'alt	AT3G28715	AT3G28715	3:10777837-10780633	10779338	10779342	5	1.05424	0.030818	12.4899	6.98861	0.919129	0.983721	13.5889	7.10426	-0.935671
AT4G24190:E016	3'alt	AT4G24190	AtHsp90.7	4:12551717-12555909	12555677	12555680	4	0.969352	0.00103693	55.7192	32.7479	3.18587	3.58032	17.4895	9.14663	-0.935176
AT3G59020:E004	3'alt	AT3G59020	AT3G59020	3:21810260-21817555	21811606	21811608	3	0.874674	0.00685541	38.1457	23.8514	0.490685	0.585271	77.7396	40.7528	-0.93175
AT2G47830:E003	5'alt	AT2G47830	AT2G47830	2:19590856-19594014	19591277	19591285	9	1.11257	0.0320173	3.12426	1.65063	0.122424	0.123346	25.52	13.3821	-0.931328
AT4G00440:E009	multiple	AT4G00440	AT4G00440	4:193879-198579	198207	198211	5	1.49496	0.0818313	2.4854	0.978491	0.190351	0.142901	13.057	6.84736	-0.9312
AT3G60240:E006	3'alt	AT3G60240	EIF4G	3:22261650-22268455	22262632	22262637	6	0.809836	0.0225498	19.6397	12.7282	0.87274	1.07778	22.5034	11.8097	-0.930176
AT2G26500:E004	3'alt	AT2G26500	AT2G26500	2:11270089-11270953	11270364	11270367	4	2.34551	4.9706e-19	455.659	102.704	8.41435	3.61182	54.1526	28.4356	-0.929332
AT1G24460:E008	5'alt	AT1G24460	AT1G24460	1:8665874-8672651	8670730	8670819	90	1.57844	0.00722507	0.499512	0.194	0.184787	0.136534	2.70317	1.42089	-0.927859
AT3G11930:E007	IR	AT3G11930	AT3G11930	3:3776237-3777694	3777225	3777302	78	0.896595	0.0261	0.818727	0.507469	5.72472	6.72229	0.143016	0.0754904	-0.921811
AT3G55380:E006	3'alt	AT3G55380	UBC14	3:20531407-20533173	20532740	20532743	4	0.996585	0.00380744	35.0462	20.1081	0.397217	0.430467	88.2293	46.7122	-0.917459
AT4G35350:E004	IR	AT4G35350	XCP1	4:16810482-16812009	16811564	16811659	96	1.60833	0.0552725	0.115794	0.0424885	1.09627	0.759561	0.105625	0.0559382	-0.917053
AT3G19570:E007	5'alt	AT3G19570	SCO3	3:6797485-6801740	6801199	6801213	15	1.09313	0.0950434	1.39328	0.751548	0.143735	0.146302	9.69339	5.13695	-0.916089
AT2G20950:E007	5'alt	AT2G20950	AT2G20950	2:9003135-9005938	9003971	9004021	51	0.694953	0.0277905	4.2149	2.97242	1.01425	1.34791	4.15569	2.20521	-0.914174
AT1G80380:E009	ES	AT1G80380	AT1G80380	1:30217116-30220004	30218756	30218834	79	1.00209	0.00128557	5.06563	2.91693	2.37943	2.58173	2.12893	1.12984	-0.914015
AT1G10820:E009	IR	AT1G10820	AT1G10820	1:3600910-3605076	3604542	3604619	78	1.45635	0.000379446	0.541439	0.224442	0.168758	0.131736	3.20837	1.70373	-0.913147
AT1G48860:E011	3'alt	AT1G48860	AT1G48860	1:18068707-18071466	18071102	18071106	5	1.3608	0.000192964	15.3734	6.80168	0.741348	0.615994	20.737	11.0418	-0.909233
AT5G20920:E009	3'alt	AT5G20920	EMB1401	5:7094718-7097116	7096493	7096495	3	1.03618	0.117012	11.7448	6.57954	0.745354	0.781572	15.7573	8.41833	-0.904413
AT4G33240:E005	3'alt	AT4G33240	FAB1A	4:16029209-16038067	16031801	16031812	12	1.3631	0.0151638	1.94312	0.861212	0.214311	0.177745	9.0668	4.84522	-0.904031
AT1G67700:E005	5'alt	AT1G67700	AT1G67700	1:25374222-25376034	25375279	25375281	3	0.968483	0.00636343	67.3384	39.7204	6.16791	6.78439	10.9175	5.85468	-0.898985
AT4G01450:E006	5'alt	AT4G01450	AT4G01450	4:608454-610724	609858	609955	98	0.661716	0.0621298	0.701072	0.505216	0.26653	0.357067	2.63037	1.41491	-0.894561
AT3G62030:E007	3'alt	AT3G62030	ROC4	3:22973004-22975378	22974222	22974224	3	1.28771	0.00432778	175.548	83.5019	3.29904	2.9122	53.2119	28.6731	-0.892051
AT5G37370:E008	IR	AT5G37370	ATSRL1	5:14812575-14816628	14815844	14815937	94	0.816742	0.0509178	0.532415	0.349262	0.884797	1.07544	0.601737	0.324763	-0.889745
AT1G01910:E008	3'alt	AT1G01910	AT1G01910	1:313101-315902	313753	313759	7	1.15251	0.00365421	11.7686	6.03536	0.49516	0.470332	23.7673	12.8321	-0.889215
AT3G51040:E005	multiple	AT3G51040	RTH	3:18952122-18953801	18953187	18953366	180	1.36772	0.133732	0.0604448	0.0264287	0.109306	0.0883058	0.552986	0.299286	-0.885719
AT4G34660:E003	ES	AT4G34660	AT4G34660	4:16545197-16548453	16546140	16546292	153	1.45314	1.30923e-05	1.07626	0.446051	0.412793	0.315823	2.60727	1.41234	-0.884449
AT4G09680:E009	3'alt	AT4G09680	CTC1	4:6116755-6123304	6118835	6118897	63	1.06194	0.0951641	0.517015	0.285899	0.0906848	0.092479	5.70124	3.0915	-0.882967
AT3G15840:E006	5'alt	AT3G15840	PIFI	3:5356601-5358593	5356973	5356976	4	2.23969	2.2663e-05	10.0637	2.41018	3.15214	1.3918	3.19265	1.7317	-0.882569
AT2G43970:E004	ES	AT2G43970	AT2G43970	2:18205235-18208218	18206433	18206480	48	1.1862	0.000105463	64.9138	32.6103	12.4734	11.532	5.20418	2.82781	-0.879987
AT5G24150:E003	5'alt	AT5G24150	SQP1	5:8172316-8175431	8172875	8172876	2	1.51857	0.000804058	17.8748	7.11645	0.47429	0.347443	37.6875	20.4824	-0.879704
AT1G19570:E003	5'alt	AT1G19570	ATDHAR1	1:6773302-6774528	6774141	6774143	3	1.89673	8.08252e-12	433.268	133.804	5.98489	3.39916	72.3936	39.364	-0.878987
AT5G06980:E010	multiple	AT5G06980	AT5G06980	5:2167468-2169391	2168986	2168988	3	1.45602	0.000119511	39.0518	16.4548	0.631583	0.489195	61.8316	33.6366	-0.878313
AT1G13990:E006	5'alt	AT1G13990	AT1G13990	1:4794756-4796597	4795817	4795878	62	0.983903	0.00310372	2.45138	1.42027	1.33908	1.42508	1.83064	0.996625	-0.877227
AT3G59820:E002	3'alt	AT3G59820	AT3G59820	3:22098028-22102164	22098393	22098394	2	1.05696	0.0260271	24.4933	13.4443	0.20044	0.202035	122.197	66.5447	-0.876818
AT1G06650:E004	3'alt	AT1G06650	AT1G06650	1:2035839-2037366	2036932	2036957	26	1.65738	4.42114e-05	6.66699	2.44671	0.815308	0.549339	8.17726	4.45392	-0.876541
AT3G08590:E010	IR	AT3G08590	AT3G08590	3:2608471-2611418	2611240	2611329	90	1.22609	0.0950434	0.22665	0.110339	1.902	1.69861	0.119164	0.0649586	-0.875359
AT2G31955:E005	5'alt	AT2G31955	CNX2	2:13584139-13586700	13585062	13585085	24	1.5042	4.12413e-05	2.45816	0.98737	0.130257	0.0957125	18.8716	10.316	-0.871336
AT3G63460:E013	3'alt	AT3G63460	AT3G63460	3:23430642-23437374	23434591	23434620	30	0.845061	0.0102078	4.45965	2.85728	1.54493	1.80329	2.88664	1.58448	-0.86538
AT1G20450:E002	3'alt	AT1G20450	ERD10	1:7088003-7089606	7088675	7088687	13	1.06588	0.000499509	38.2885	20.8956	4.41706	4.38928	8.66833	4.76061	-0.864607
AT5G45940:E002	3'alt	AT5G45940	atnudt11	5:18629562-18630706	18629867	18629871	5	1.81192	0.00371664	9.20179	2.97626	0.140346	0.0826243	65.5649	36.0216	-0.864062
AT3G26900:E004	IR	AT3G26900	ATSKL1	3:9911873-9914514	9912290	9912313	24	1.93299	0.12351	0.332008	0.0986127	0.623717	0.336434	0.532305	0.293112	-0.860802
AT5G19530:E010	IR	AT5G19530	ACL5	5:6588958-6591363	6591082	6591199	118	1.20982	0.00015167	1.36094	0.673903	0.453632	0.407924	3.0001	1.65203	-0.860769
AT4G17486:E003	5'alt	AT4G17486	AT4G17486	4:9749728-9751709	9750395	9750398	4	2.1241	0.000138215	10.2622	2.68898	0.528636	0.251365	19.4125	10.6975	-0.859713
AT4G39100:E003	3'alt	AT4G39100	SHL1	4:18217939-18220290	18218734	18218753	20	0.942973	0.00722507	5.03454	3.02421	1.05803	1.15303	4.7584	2.62283	-0.85935
AT3G63450:E009	5'alt	AT3G63450	AT3G63450	3:23426749-23429154	23427993	23427998	6	1.63628	0.00500635	6.45785	2.36641	0.271331	0.18025	23.8007	13.1285	-0.858298
AT4G33260:E003	IR	AT4G33260	CDC20.2	4:16041067-16043457	16041271	16041326	56	1.48783	0.00281753	0.782073	0.315069	0.4394	0.320742	1.77987	0.98231	-0.857517
AT2G45990:E010	multiple	AT2G45990	AT2G45990	2:18919316-18921511	18920788	18920802	15	1.5216	0.00136518	6.56194	2.65141	0.629968	0.461184	10.4163	5.74913	-0.857429
AT2G37390:E003	3'alt	AT2G37390	NAKR2	2:15694200-15695825	15694930	15694932	3	0.959259	0.111289	5.9608	3.49493	0.145816	0.154666	40.879	22.5967	-0.855249
AT5G14740:E012	multiple	AT5G14740	CA2	5:4757972-4762615	4762218	4762220	3	0.808643	0.0120047	713.537	470.021	16.7002	19.8652	42.7264	23.6605	-0.852643
AT3G01060:E002	3'alt	AT3G01060	AT3G01060	3:16643-18840	17109	17133	25	2.19357	0.000126182	5.56696	1.40756	0.761184	0.345973	7.31355	4.06841	-0.846107
AT1G06570:E002	5'alt	AT1G06570	PDS1	1:2011885-2013545	2012297	2012303	7	1.13335	0.00157936	16.5236	8.63821	1.26727	1.18997	13.0388	7.25918	-0.844934
AT3G12050:E002	IR	AT3G12050	AT3G12050	3:3839102-3841466	3839449	3839565	117	1.01023	0.000617603	2.17671	1.23725	1.04808	1.0677	2.07685	1.15881	-0.841758
AT3G52260:E007	5'alt	AT3G52260	AT3G52260	3:19383266-19386553	19384456	19384459	4	1.0377	0.0813741	5.53335	3.06232	0.165741	0.164383	33.3856	18.6292	-0.841665
AT1G17160:E004	3'alt	AT1G17160	AT1G17160	1:5867635-5869356	5869121	5869152	32	1.0032	0.0186127	1.81791	1.02478	0.594778	0.600727	3.05646	1.7059	-0.841323
AT1G23080:E010	5'alt	AT1G23080	ATPIN7	1:8180577-8183570	8182206	8182217	12	0.89242	0.0158227	14.9313	9.16967	1.85337	2.03641	8.0563	4.50286	-0.839274
AT3G57470:E028	5'alt	AT3G57470	AT3G57470	3:21269261-21276013	21275500	21275591	92	1.92042	5.25859e-05	0.358845	0.10822	0.325732	0.175578	1.10166	0.616364	-0.837821
AT3G06760:E007	5'alt	AT3G06760	AT3G06760	3:2132758-2134556	2133710	2133763	54	0.919555	0.0414994	1.35996	0.831476	0.260762	0.284786	5.21533	2.91965	-0.836965
AT1G30470:E015	3'alt	AT1G30470	AT1G30470	1:10779171-10786697	10783764	10783769	6	1.21659	0.0240261	4.07705	2.00446	0.526936	0.46241	7.73729	4.3348	-0.835862
AT5G65685:E014	5'alt	AT5G65685	AT5G65685	5:26273132-26275919	26275749	26275818	70	0.949593	0.0225513	0.697978	0.414224	0.121106	0.12811	5.76336	3.23335	-0.833883
AT5G53486:E005	IR	AT5G53486	AT5G53486	5:21721731-21722838	21722229	21722234	6	1.19655	0.0295526	5.51791	2.75048	0.329934	0.292622	16.7243	9.39943	-0.831298
AT4G38270:E007	5'alt	AT4G38270	GAUT3	4:17938372-17941558	17939169	17939176	8	1.15493	0.148374	2.10584	1.07319	0.272696	0.247156	7.72231	4.34215	-0.830621
AT2G43910:E003	5'alt	AT2G43910	HOL1	2:18184461-18187028	18185018	18185022	5	0.718746	0.121777	179.653	124.484	7.66075	9.37559	23.451	13.2774	-0.820679
AT1G48830:E007	3'alt	AT1G48830	AT1G48830	1:18059636-18061302	18060964	18060978	15	1.07012	0.0225513	4.50749	2.48623	2.47733	2.41025	1.8195	1.03152	-0.818763
AT1G32790:E003	3'alt	AT1G32790	CID11	1:11874704-11877387	11875226	11875231	6	0.901026	0.0222948	21.1366	13.1214	1.81766	1.98598	11.6284	6.607	-0.815591
AT5G61580:E014	3'alt	AT5G61580	PFK4	5:24761079-24764014	24763660	24763662	3	1.4086	0.00399628	14.7342	6.40842	0.288354	0.219486	51.0978	29.1974	-0.807421
AT5G19140:E005	5'alt	AT5G19140	ATAILP1	5:6423153-6426166	6425428	6425463	36	1.41853	3.16487e-06	31.5952	13.6249	7.42788	5.6057	4.25359	2.43054	-0.807403
AT2G37450:E005	3'alt	AT2G37450	AT2G37450	2:15722568-15725062	15723805	15723921	117	1.17657	0.068797	0.18507	0.0927703	0.18338	0.160611	1.00922	0.57761	-0.805071
AT3G57230:E005	ES	AT3G57230	AGL16	3:21177423-21180932	21179567	21179628	62	1.45482	1.23823e-05	1.73184	0.725975	0.301594	0.22079	5.74228	3.28807	-0.804382
AT5G38480:E006	3'alt	AT5G38480	GRF3	5:15409697-15411516	15411232	15411238	7	1.17678	0.00745259	92.7981	46.8415	2.1668	1.9083	42.8273	24.5462	-0.803035
AT2G25510:E003	3'alt	AT2G25510	AT2G25510	2:10856372-10857156	10856754	10856759	6	1.37989	0.00118369	23.5252	10.4172	0.398176	0.307038	59.0824	33.9279	-0.800256
AT5G46250:E013	3'alt	AT5G46250	AT5G46250	5:18755311-18758281	18757698	18757715	18	1.33379	1.59385e-06	25.0555	11.3949	2.5165	1.99108	9.95646	5.72295	-0.798874
AT5G14740:E013	multiple	AT5G14740	CA2	5:4757972-4762615	4762221	4762224	4	0.752808	0.0187335	532.205	364.283	16.7002	19.8652	31.8683	18.3377	-0.797304
AT3G59950:E007	3'alt	AT3G59950	AT3G59950	3:22144280-22147691	22145371	22145390	20	1.31373	0.000217354	4.71158	2.17894	0.362777	0.291187	12.9875	7.48295	-0.795451
AT1G04870:E007	3'alt	AT1G04870	PRMT10	1:1373234-1375762	1375212	1375221	10	0.747117	0.0836065	4.79113	3.24659	0.423072	0.497288	11.3246	6.5286	-0.794616
AT4G31880:E010	3'alt	AT4G31880	AT4G31880	4:15419082-15424265	15422092	15422094	3	0.737181	0.14394	8.09616	5.54065	0.583137	0.692044	13.8838	8.00621	-0.794211
AT2G32860:E009	3'alt	AT2G32860	BGLU33	2:13940187-13943804	13941987	13941993	7	1.53196	0.000181756	8.41903	3.31858	0.536738	0.366072	15.6855	9.06539	-0.790995
AT3G59090:E015	3'alt	AT3G59090	AT3G59090	3:21839197-21842755	21842325	21842407	83	1.31666	3.31883e-05	1.47066	0.678029	0.24594	0.195874	5.97973	3.46156	-0.788659
AT1G67325:E005	3'alt	AT1G67325	AT1G67325	1:25209394-25213253	25210308	25210310	3	0.892421	0.068482	15.964	9.93798	0.577757	0.620905	27.631	16.0056	-0.787708
AT3G01540:E012	3'alt	AT3G01540	DRH1	3:212518-216671	216151	216153	3	0.778136	0.0149116	62.483	41.9434	3.65053	4.22433	17.1162	9.92902	-0.785637
AT2G01250:E002	3'alt	AT2G01250	AT2G01250	2:132697-134455	133080	133158	79	0.89666	0.00222815	15.2983	9.4094	7.40762	7.8424	2.06521	1.19981	-0.783481
AT2G47110:E002	IR	AT2G47110	UBQ6	2:19344635-19345345	19345237	19345288	52	0.660632	0.0529171	1.87198	1.35422	13.3015	16.5568	0.140734	0.0817926	-0.782932
AT1G69530:E008	multiple	AT1G69530	EXP1	1:26141836-26143500	26143035	26143108	74	0.704436	0.0111889	18.1188	12.7725	8.67886	10.5147	2.08769	1.21474	-0.781262
AT1G11840:E016	3'alt	AT1G11840	ATGLX1	1:3995169-3997907	3997239	3997248	10	0.90767	0.00517131	98.8404	60.8388	5.17996	5.46779	19.0813	11.1268	-0.778127
AT5G66720:E005	3'alt	AT5G66720	AT5G66720	5:26638790-26640816	26639971	26639979	9	0.819832	0.0381374	7.72091	4.98993	0.937868	1.03788	8.2324	4.80778	-0.775941
AT1G01950:E013	5'alt	AT1G01950	ARK2	1:325379-330619	328505	328555	51	1.4418	7.2385e-05	1.34119	0.568655	0.282182	0.203909	4.75291	2.78878	-0.769179
AT5G46250:E009	3'alt	AT5G46250	AT5G46250	5:18755311-18758281	18757247	18757250	4	1.30466	3.04156e-06	92.7467	43.0643	2.5165	1.99108	36.8554	21.6285	-0.768937
AT3G04710:E011	3'alt	AT3G04710	TPR10	3:1276668-1281118	1279894	1279896	3	1.36542	0.0286377	6.71889	2.99021	0.199323	0.151085	33.7085	19.7916	-0.768226
AT4G02260:E014	3'alt	AT4G02260	RSH1	4:985232-991494	988616	988618	3	1.5385	0.0695148	5.24045	2.07301	0.524279	0.352743	9.99554	5.87683	-0.766246
AT2G31450:E012	3'alt	AT2G31450	ATNTH1	2:13401132-13404222	13403886	13403891	6	2.00337	0.00338677	4.77216	1.36774	0.166487	0.0807387	28.6639	16.9403	-0.758774
AT5G21930:E010	ES	AT5G21930	ATHMA8	5:7243002-7249170	7245617	7245685	69	0.959801	0.00376667	1.54079	0.906737	0.728626	0.724767	2.11465	1.25107	-0.757255
AT5G26742:E015	5'alt	AT5G26742	emb1138	5:9284979-9289003	9288485	9288510	26	0.809682	0.0132694	8.8295	5.80195	4.02269	4.46579	2.19493	1.2992	-0.756551
AT4G22890:E003	multiple	AT4G22890	PGR5-LIKE.A	4:12006986-12009520	12007782	12007787	6	1.75278	6.73e-08	99.6258	34.0278	3.37862	1.94903	29.4871	17.4588	-0.75613
AT4G32650:E005	multiple	AT4G32650	KC1	4:15751322-15754854	15751834	15751836	3	1.61313	0.0109634	6.51868	2.41779	0.215529	0.134918	30.245	17.9205	-0.755086
AT5G08080:E012	IR	AT5G08080	ATSYP132	5:2588342-2591316	2590414	2590530	117	1.47123	0.0228286	0.170019	0.0689482	0.485449	0.332082	0.350231	0.207624	-0.754335
AT1G18620:E005	IR	AT1G18620	AT1G18620	1:6409978-6414451	6410691	6410769	79	0.893244	0.0479468	1.1766	0.718056	0.42985	0.44231	2.73722	1.62342	-0.753674
AT5G26570:E018	3'alt	AT5G26570	OK1	5:9261580-9267729	9266429	9266439	11	1.27067	0.146374	1.16579	0.54862	0.813741	0.643597	1.43263	0.852427	-0.749013
AT2G36895:E005	3'alt	AT2G36895	AT2G36895	2:15489028-15490347	15489728	15489730	3	0.979953	0.11574	5.70021	3.26868	0.658082	0.63204	8.66185	5.17163	-0.744057
AT1G45000:E008	ES	AT1G45000	AT1G45000	1:17009141-17011886	17011061	17011252	192	1.06106	0.000230994	2.8171	1.55069	1.29953	1.19784	2.16779	1.29457	-0.74375
AT2G24200:E008	3'alt	AT2G24200	AT2G24200	2:10286806-10289620	10288466	10288479	14	0.890433	0.00731752	13.2907	8.26866	3.36034	3.49555	3.95515	2.36548	-0.741597
AT5G52040:E003	5'alt	AT5G52040	RS41	5:21130320-21133621	21131095	21131186	92	0.555533	0.0834638	2.10832	1.65339	2.39154	3.13561	0.881578	0.527297	-0.741473
AT5G61310:E007	multiple	AT5G61310	AT5G61310	5:24653352-24654869	24654796	24654844	49	1.19947	0.0128105	0.925016	0.455471	0.469154	0.385507	1.97167	1.18149	-0.738813
AT1G70580:E003	5'alt	AT1G70580	GGT2	1:26612632-26616069	26612761	26612791	31	1.629	0.000667126	1.20867	0.449014	0.392216	0.242377	3.08164	1.85254	-0.73419
AT2G33340:E004	3'alt	AT2G33340	MAC3B	2:14126217-14131153	14126715	14126720	6	1.39909	2.70503e-06	32.9328	14.3263	1.01139	0.731809	32.5619	19.5766	-0.734055
AT5G35680:E004	3'alt	AT5G35680	AT5G35680	5:13857921-13859013	13858595	13858623	29	1.51932	0.000690915	2.59754	1.02456	1.30518	0.856063	1.99019	1.19683	-0.733684
AT4G00560:E007	multiple	AT4G00560	AT4G00560	4:240660-242379	241247	241370	124	2.14646	0.00042514	0.270205	0.0704777	0.331788	0.143803	0.814391	0.4901	-0.732647
AT2G42590:E004	3'alt	AT2G42590	GRF9	2:17731855-17733967	17732265	17732267	3	1.63635	3.02306e-07	336.349	123.743	3.12049	1.89932	107.787	65.1516	-0.726316
AT4G21210:E003	IR	AT4G21210	RP1	4:11306945-11308742	11308185	11308265	81	0.824359	0.02131	1.51423	0.984723	2.17763	2.34141	0.695357	0.420568	-0.725414
AT3G06040:E003	multiple	AT3G06040	AT3G06040	3:1824376-1825663	1825090	1825166	77	1.2545	0.00724044	0.643262	0.309121	0.355614	0.282091	1.80888	1.09582	-0.723083
AT5G65430:E003	multiple	AT5G65430	GRF8	5:26148201-26150476	26148561	26148566	6	0.951133	0.0310524	80.929	47.5088	2.60827	2.52511	31.0279	18.8145	-0.72172
AT1G13440:E006	3'alt	AT1G13440	GAPC-2	1:4608196-4610647	4609322	4609335	14	1.27886	5.75935e-06	203.924	96.481	24.3753	19.0132	8.366	5.07443	-0.721292
AT5G47720:E018	5'alt	AT5G47720	AT5G47720	5:19331547-19334427	19334006	19334027	22	1.03193	0.0125172	2.18749	1.21335	0.58448	0.534302	3.74263	2.27091	-0.720783
AT3G61960:E003	ES	AT3G61960	AT3G61960	3:22941772-22945288	22942311	22942381	71	0.853673	0.014537	1.67248	1.06108	0.212048	0.221619	7.88727	4.78785	-0.720148
AT1G66270:E009	3'alt	AT1G66270	BGLU21	1:24699990-24703041	24701882	24701887	6	2.10564	6.04327e-09	13.9569	3.71556	0.546095	0.239342	25.5576	15.524	-0.71925
AT5G63050:E003	ES	AT5G63050	EMB2759	5:25292435-25295020	25293066	25293135	70	1.1376	0.014369	0.885854	0.466103	0.208826	0.18076	4.24206	2.57857	-0.718195
AT4G18010:E007	IR	AT4G18010	IP5PII	4:9991012-9994420	9992451	9992549	99	0.845598	0.126111	1.51287	0.970092	0.601764	0.633092	2.51406	1.53231	-0.714314
AT1G04120:E004	3'alt	AT1G04120	MRP5	1:1064450-1071047	1065280	1065294	15	0.947066	0.0674614	3.62714	2.1821	0.195748	0.192723	18.5297	11.3225	-0.710646
AT4G34660:E010	3'alt	AT4G34660	AT4G34660	4:16545197-16548453	16547711	16547779	69	1.29608	0.000163934	1.28729	0.602311	0.412793	0.315823	3.11848	1.90711	-0.709451
AT4G30200:E007	ES	AT4G30200	VEL1	4:14786633-14790501	14790052	14790145	94	1.28943	0.00691916	0.548671	0.258901	0.34656	0.267306	1.58319	0.96856	-0.708923
AT4G05320:E012	multiple	AT4G05320	UBQ10	4:2718170-2720308	2719063	2719290	228	0.774839	0.0120879	92.9072	62.0574	45.6289	49.8092	2.03615	1.2459	-0.708653
AT4G16360:E004	IR	AT4G16360	AT4G16360	4:9245078-9247251	9245575	9245659	85	0.936256	0.0389573	0.496695	0.299633	0.628187	0.619167	0.79068	0.483929	-0.708297
AT2G37550:E003	3'alt	AT2G37550	ASP1	2:15755097-15757601	15755452	15755460	9	1.25752	0.00242239	6.38443	3.0459	1.0157	0.791327	6.28572	3.84911	-0.707555
AT1G60640:E006	multiple	AT1G60640	AT1G60640	1:22337375-22339672	22338319	22338381	63	1.25375	0.000138057	2.37278	1.13785	0.356402	0.278485	6.6576	4.08587	-0.70436
AT1G24880:E004	3'alt	AT1G24880	AT1G24880	1:8775901-8783775	8777014	8777260	247	1.85625	2.84163e-11	15.0235	4.77235	3.41739	1.76803	4.39619	2.69925	-0.703697
AT1G79870:E003	3'alt	AT1G79870	AT1G79870	1:30044746-30046027	30045333	30045366	34	0.592175	0.0499492	9.7297	7.36454	2.72025	3.35295	3.57676	2.19644	-0.70349
AT5G23540:E002	5'alt	AT5G23540	AT5G23540	5:7937669-7939575	7937859	7937901	43	1.1133	0.00173172	4.15066	2.21196	1.449	1.25734	2.86449	1.75924	-0.703329
AT5G20090:E003	3'alt	AT5G20090	AT5G20090	5:6787002-6788654	6787273	6787288	16	1.77515	3.3237e-06	11.299	3.79896	0.676263	0.369957	16.708	10.2686	-0.702291
AT2G22250:E011	IR	AT2G22250	MEE17	2:9457810-9460919	9460286	9460338	53	1.15289	0.0192807	0.803362	0.417845	0.292741	0.247174	2.74428	1.69049	-0.698986
AT1G26440:E004	3'alt	AT1G26440	ATUPS5	1:9143967-9146050	9144919	9144921	3	1.09538	0.0768566	7.52654	4.0476	0.208963	0.18222	36.0185	22.2127	-0.697353
AT3G11270:E006	5'alt	AT3G11270	MEE34	3:3528801-3531724	3530088	3530096	9	1.10316	0.0981222	2.59256	1.39358	0.186646	0.162614	13.8902	8.56985	-0.696728
AT4G22890:E004	multiple	AT4G22890	PGR5-LIKE.A	4:12006986-12009520	12007788	12007790	3	1.69374	3.12595e-07	190.289	67.7913	3.37862	1.94903	56.3216	34.782	-0.695347
AT1G12140:E002	3'alt	AT1G12140	FMO.GS-OX5	1:4121369-4124595	4122016	4122021	6	0.992235	0.128203	3.22095	1.85147	0.523444	0.486739	6.15338	3.80383	-0.693927
AT5G13750:E016	3'alt	AT5G13750	ZIFL1	5:4438200-4441579	4440804	4440805	2	0.872037	0.0785238	22.399	14.2185	0.118396	0.121554	189.187	116.973	-0.693636
AT2G41700:E027	3'alt	AT2G41700	ABCA1	2:17382890-17396110	17387711	17387738	28	0.87003	0.105532	0.836119	0.521594	0.113137	0.113983	7.39033	4.57606	-0.691533
AT3G55760:E004	multiple	AT3G55760	AT3G55760	3:20700392-20703083	20700628	20700632	5	0.853316	0.134007	4.53446	2.86317	0.496414	0.504785	9.13444	5.67206	-0.687443
AT1G77080:E005	ES	AT1G77080	FLM	1:28955637-28960096	28958456	28958501	46	0.813811	0.141171	0.51473	0.335776	0.494631	0.518696	1.04063	0.647345	-0.684854
AT4G38600:E006	3'alt	AT4G38600	KAK	4:18041031-18049292	18042131	18042139	9	0.677825	0.0810062	12.3287	8.87129	0.973765	1.12546	12.6608	7.88235	-0.683674
AT1G06640:E003	multiple	AT1G06640	AT1G06640	1:2032338-2034018	2033386	2033391	6	1.54044	9.1904e-08	35.4086	13.9359	2.15917	1.36399	16.3991	10.2169	-0.682657
AT3G62080:E003	IR	AT3G62080	AT3G62080	3:22986174-22988777	22986305	22986379	75	1.49797	0.00584137	0.427184	0.169406	0.130348	0.0827996	3.27726	2.04597	-0.679705
AT2G42130:E012	3'alt	AT2G42130	AT2G42130	2:17566185-17568144	17567824	17567827	4	1.74926	0.0282682	6.02141	2.0646	0.505949	0.277728	11.9012	7.43389	-0.678922
AT5G58140:E029	5'alt	AT5G58140	PHOT2	5:23524427-23533111	23529782	23529786	5	0.780999	0.0115187	76.8816	51.5428	0.965155	1.03549	79.6573	49.7761	-0.678352
AT1G61660:E011	3'alt	AT1G61660	AT1G61660	1:22753715-22756300	22755215	22755223	9	-0.891761	0.02131	7.97863	17.2098	0.488775	1.68473	16.3237	10.2151	-0.67626
AT1G33050:E011	3'alt	AT1G33050	AT1G33050	1:11967816-11971532	11968676	11968744	69	0.985087	0.147441	0.531471	0.311021	0.155516	0.145431	3.41748	2.13861	-0.676256
AT1G11820:E004	5'alt	AT1G11820	AT1G11820	1:3991027-3993598	3991722	3991987	266	1.06543	0.00715973	1.12927	0.618069	0.39851	0.348332	2.83373	1.77437	-0.6754
AT5G05740:E014	3'alt	AT5G05740	EGY2	5:1723836-1727030	1726596	1726604	9	0.631557	0.0747186	12.275	9.13243	0.689421	0.818218	17.8048	11.1614	-0.673749
AT3G18860:E023	3'alt	AT3G18860	AT3G18860	3:6501668-6508553	6508073	6508076	4	1.46027	0.00153647	10.8046	4.4932	0.461446	0.30562	23.4148	14.7019	-0.671412
AT1G61100:E007	3'alt	AT1G61100	AT1G61100	1:22508538-22512333	22511213	22511215	3	1.09271	0.0428794	10.8498	5.86637	0.595813	0.512457	18.2101	11.4475	-0.669698
AT2G44060:E003	3'alt	AT2G44060	AT2G44060	2:18226317-18228151	18226917	18226919	3	1.74425	7.04841e-07	112.884	38.4759	3.94607	2.13758	28.6068	17.9997	-0.668383
AT2G26800:E010	3'alt	AT2G26800	AT2G26800	2:11429022-11432732	11432203	11432313	111	1.96131	0.000786206	0.226043	0.0661893	0.586346	0.272353	0.385511	0.243027	-0.665655
AT2G28450:E003	5'alt	AT2G28450	AT2G28450	2:12162051-12166039	12162523	12162537	15	1.41235	0.0196707	1.33716	0.573233	0.274275	0.186491	4.87526	3.07379	-0.66546
AT1G27450:E003	IR	AT1G27450	ATAPT1	1:9531839-9534114	9532353	9532400	48	1.36639	8.64604e-06	5.54554	2.47192	2.02519	1.42716	2.73829	1.73205	-0.660792
AT1G53910:E002	3'alt	AT1G53910	RAP2.12	1:20135112-20136970	20135800	20135805	6	0.833524	0.0308293	43.5191	27.9627	1.14347	1.15829	38.0586	24.1413	-0.656717
AT5G23420:E006	ES	AT5G23420	HMGB6	5:7888513-7890180	7889414	7889533	120	1.0771	0.00128702	1.02624	0.560928	0.540043	0.46509	1.90029	1.20606	-0.655911
AT4G38240:E009	3'alt	AT4G38240	CGL	4:17931570-17935325	17932957	17932977	21	2.08538	1.52138e-08	3.27698	0.880213	0.331617	0.140317	9.88182	6.27303	-0.655614
AT3G53520:E013	3'alt	AT3G53520	ATUXS1	3:19841374-19844308	19843776	19843850	75	0.911755	0.0935768	0.524871	0.319302	0.97769	0.934843	0.536848	0.341557	-0.652386
AT3G05560:E005	3'alt	AT3G05560	AT3G05560	3:1614178-1615506	1614626	1614630	5	1.40313	9.50984e-05	77.2315	33.4332	2.96997	2.02001	26.0042	16.551	-0.651826
AT1G02500:E003	3'alt	AT1G02500	MAT1	1:518251-520437	519033	519035	3	1.19155	0.0004162	38.7343	19.481	16.8003	13.2667	2.30557	1.46841	-0.650873
AT3G29185:E002	IR	AT3G29185	AT3G29185	3:11154929-11157226	11155199	11155264	66	0.688433	0.0489508	1.69296	1.21005	0.768919	0.861535	2.20173	1.40453	-0.648553
AT5G33370:E002	3'alt	AT5G33370	AT5G33370	5:12602468-12604764	12602989	12603005	17	0.806883	0.0463734	3.20236	2.07291	0.370343	0.37517	8.64702	5.52524	-0.646166
AT2G45250:E004	ES	AT2G45250	AT2G45250	2:18661464-18663029	18662471	18662565	95	0.511894	0.136452	2.13703	1.71936	0.940512	1.1807	2.2722	1.45622	-0.641865
AT1G20020:E004	3'alt	AT1G20020	ATLFNR2	1:6942717-6945018	6943582	6943584	3	1.56761	1.22266e-08	650.798	252.2	8.00266	4.83273	81.3228	52.1858	-0.640003
AT1G79700:E002	5'alt	AT1G79700	AT1G79700	1:29990336-29993724	29991804	29991833	30	0.841809	0.0537904	1.75968	1.1143	0.668133	0.659257	2.63372	1.69024	-0.63987
AT1G65980:E002	IR	AT1G65980	TPX1	1:24559306-24560936	24559650	24559701	52	1.70545	1.21994e-06	6.08086	2.15143	3.11821	1.71816	1.95011	1.25217	-0.639132
AT1G53570:E014	3'alt	AT1G53570	MAPKKK3	1:19987191-19991135	19990478	19990480	3	1.55452	0.000243789	26.6776	10.415	0.454004	0.275964	58.7608	37.7404	-0.638743
AT5G65010:E014	3'alt	AT5G65010	ASN2	5:25969189-25972575	25972063	25972065	3	1.37016	0.0104418	9.57368	4.18751	3.68116	2.50563	2.60073	1.67124	-0.637997
AT1G78040:E003	IR	AT1G78040	AT1G78040	1:29345838-29347107	29345898	29345982	85	1.81764	1.57004e-08	9.57106	3.10117	6.4665	3.25893	1.4801	0.951591	-0.637279
AT2G47640:E003	5'alt	AT2G47640	AT2G47640	2:19537178-19538624	19537256	19537260	5	1.21283	0.0256227	5.11639	2.50779	1.06547	0.812058	4.80202	3.08819	-0.636883
AT5G42760:E004	IR	AT5G42760	AT5G42760	5:17148808-17150451	17150058	17150256	199	1.76732	0.000191735	0.337821	0.112446	0.156374	0.0808817	2.16033	1.39025	-0.635909
AT5G53860:E016	3'alt	AT5G53860	EMB64	5:21865268-21868948	21868290	21868373	84	1.56619	2.46863e-07	4.30525	1.67264	0.710317	0.428804	6.06104	3.90071	-0.635826
AT3G10770:E003	5'alt	AT3G10770	AT3G10770	3:3372264-3374271	3372901	3372924	24	1.49117	3.15977e-07	14.5548	5.92083	1.25214	0.790546	11.6239	7.48954	-0.634149
AT1G01448:E008	3'alt	AT1G01448	AT1G01448	1:163419-166239	164225	164229	5	1.99653	0.000263871	4.74943	1.35053	0.114001	0.0502862	41.6613	26.8569	-0.633413
AT1G65440:E022	3'alt	AT1G65440	GTB1	1:24306611-24314620	24313461	24313564	104	0.500582	0.128511	1.97121	1.60091	0.54545	0.68711	3.61392	2.32991	-0.633289
AT1G02280:E009	3'alt	AT1G02280	ATTOC33	1:448463-450426	450252	450258	7	1.5454	4.19213e-05	10.3289	4.06607	0.856729	0.523038	12.0562	7.77395	-0.633052
AT3G57470:E005	multiple	AT3G57470	AT3G57470	3:21269261-21276013	21269834	21269855	22	1.69545	0.00122566	1.39804	0.486144	0.325732	0.175578	4.292	2.76882	-0.632378
AT3G21250:E009	5'alt	AT3G21250	ABCC8	3:7457433-7463525	7460422	7460454	33	0.965487	0.0491372	0.903579	0.526959	0.300126	0.270821	3.01066	1.94578	-0.62973
AT4G00440:E008	multiple	AT4G00440	AT4G00440	4:193879-198579	198113	198206	94	1.23138	0.0648807	0.186013	0.0902729	0.190351	0.142901	0.977209	0.631718	-0.629387
AT4G31700:E004	ES	AT4G31700	RPS6	4:15346072-15347727	15347231	15347288	58	1.06829	0.00231969	21.2645	11.6664	9.49882	8.05985	2.23865	1.44748	-0.629088
AT3G53710:E003	3'alt	AT3G53710	AGD6	3:19903313-19905489	19903643	19903651	9	1.57791	3.04156e-06	14.4736	5.55165	1.00735	0.596945	14.368	9.3001	-0.627542
AT3G21755:E003	3'alt	AT3G21755	AT3G21755	3:7666808-7668565	7666947	7667043	97	1.09789	0.0747815	0.273261	0.145767	0.78143	0.643723	0.349694	0.226443	-0.626944
AT3G08770:E003	3'alt	AT3G08770	LTP6	3:2664130-2664834	2664352	2664358	7	0.779177	0.0156094	19.4542	13.0326	3.48037	3.60056	5.58969	3.61959	-0.626941
AT3G13920:E004	IR	AT3G13920	TIF4A1	3:4592256-4594999	4592665	4592704	40	0.977411	0.000240891	23.6292	13.7536	6.12742	5.50422	3.8563	2.49875	-0.626015
AT5G21920:E004	5'alt	AT5G21920	YLMG2	5:7241201-7242857	7242460	7242498	39	0.818492	0.0291239	1.74986	1.13851	1.58709	1.59243	1.10256	0.714952	-0.624943
AT2G32710:E003	3'alt	AT2G32710	ACK2	2:13873436-13875831	13874945	13874953	9	1.26131	0.0392033	2.44727	1.17198	0.194951	0.143954	12.5532	8.14135	-0.62472
AT1G08110:E006	multiple	AT1G08110	AT1G08110	1:2535328-2537931	2535570	2535585	16	2.2298	2.70904e-11	8.32823	2.02659	1.7336	0.650353	4.804	3.11614	-0.624478
AT1G08650:E004	3'alt	AT1G08650	PPCK1	1:2752154-2753703	2753183	2753476	294	0.692989	0.0528816	0.434299	0.309761	1.0225	1.1227	0.424743	0.275907	-0.622408
AT1G16840:E005	multiple	AT1G16840	AT1G16840	1:5762694-5764073	5762959	5762965	7	1.74796	3.80059e-06	9.99743	3.41328	0.523972	0.274816	19.0801	12.4202	-0.619375
AT3G57470:E004	multiple	AT3G57470	AT3G57470	3:21269261-21276013	21269826	21269833	8	1.68013	0.000636535	4.14714	1.4578	0.325732	0.175578	12.7317	8.30287	-0.616749
AT3G06190:E002	3'alt	AT3G06190	ATBPM2	3:1874291-1876913	1874724	1874758	35	0.976937	0.00442108	3.19617	1.87133	0.481598	0.432243	6.63661	4.32936	-0.616293
AT5G63600:E003	3'alt	AT5G63600	FLS5	5:25460684-25462458	25461311	25461312	2	0.875783	0.006811	117.514	73.3955	2.05567	1.96453	57.166	37.3603	-0.613652
AT3G61960:E004	5'alt	AT3G61960	AT3G61960	3:22941772-22945288	22942458	22942512	55	0.757052	0.0391981	2.27509	1.55443	0.212048	0.221619	10.7291	7.01397	-0.613232
AT4G26795:E004	3'alt	AT4G26795	AT4G26795	4:13487209-13489601	13488193	13488364	172	1.17695	0.0126777	0.226726	0.115752	0.078551	0.0612513	2.88635	1.88979	-0.61102
AT1G61520:E007	IR	AT1G61520	LHCA3	1:22699715-22701383	22700447	22700533	87	0.838864	0.00921769	14.5946	9.35805	90.1802	88.2475	0.161838	0.106043	-0.609895
AT1G43170:E012	3'alt	AT1G43170	ARP1	1:16266641-16268870	16267466	16267476	11	1.40945	3.6992e-05	150.631	64.94	12.5857	8.27568	11.9684	7.84708	-0.608998
AT1G80640:E009	3'alt	AT1G80640	AT1G80640	1:30311666-30314375	30313913	30313916	4	1.62495	5.44672e-05	11.4894	4.23732	0.382662	0.215011	30.025	19.7074	-0.607425
AT1G69530:E009	multiple	AT1G69530	EXP1	1:26141836-26143500	26143109	26143111	3	0.526756	0.0722942	201.993	161.093	8.67886	10.5147	23.2742	15.3209	-0.603234
AT1G63110:E008	3'alt	AT1G63110	AT1G63110	1:23404821-23408052	23405638	23405657	20	1.07008	0.0640286	1.41131	0.776019	0.21652	0.180279	6.51815	4.30456	-0.598597
AT1G60640:E007	multiple	AT1G60640	AT1G60640	1:22337375-22339672	22338382	22338384	3	1.14324	0.00233088	26.8982	13.8811	0.356402	0.278485	75.4715	49.8452	-0.598478
AT1G80940:E003	IR	AT1G80940	AT1G80940	1:30410701-30412289	30411681	30411748	68	1.50308	0.0017138	0.514489	0.209344	0.757269	0.46628	0.6794	0.448967	-0.597654
AT2G24270:E013	multiple	AT2G24270	ALDH11A3	2:10327035-10329941	10329608	10329618	11	1.05458	0.000885782	17.0655	9.36888	5.5784	4.63194	3.05921	2.02267	-0.596901
AT4G28480:E004	3'alt	AT4G28480	AT4G28480	4:14073042-14075271	14074656	14074669	14	1.07532	0.0152026	9.27432	5.02558	0.645419	0.52896	14.3695	9.50086	-0.596876
AT5G46290:E008	IR	AT5G46290	KASI	5:18774086-18776742	18775783	18775947	165	0.687039	0.0411514	1.2523	0.892399	1.8644	2.00907	0.671691	0.444184	-0.59664
AT3G01060:E005	3'alt	AT3G01060	AT3G01060	3:16643-18840	17625	17648	24	1.9272	1.37305e-07	6.60383	1.98562	0.761184	0.345973	8.67573	5.73923	-0.596128
AT5G66250:E005	multiple	AT5G66250	AT5G66250	5:26468533-26470556	26469044	26469048	5	1.39626	0.058603	5.0198	2.14723	0.315491	0.203916	15.9111	10.5299	-0.595538
AT3G47250:E002	multiple	AT3G47250	AT3G47250	3:17399877-17401731	17401595	17401609	15	1.55244	0.000217243	3.30475	1.29046	0.368484	0.216665	8.9685	5.95603	-0.590516
AT1G74920:E015	3'alt	AT1G74920	ALDH10A8	1:28139009-28142744	28142250	28142264	15	1.36656	0.000109755	28.0649	12.3948	2.31861	1.54177	12.1042	8.03931	-0.590366
AT4G36050:E002	3'alt	AT4G36050	AT4G36050	4:17051982-17055059	17052398	17052416	19	0.928203	0.0328118	2.11276	1.26167	0.0593743	0.0533192	35.5838	23.6626	-0.588609
AT1G56200:E002	5'alt	AT1G56200	emb1303	1:21030794-21032078	21030901	21030909	9	1.24733	0.000261156	58.0082	28.26	3.88496	2.84427	14.9315	9.93576	-0.587652
AT5G13630:E003	5'alt	AT5G13630	CCH1	5:4387334-4392227	4388028	4388031	4	0.908947	0.00465014	42.1478	25.7243	15.4442	14.1542	2.72903	1.81744	-0.586487
AT5G54250:E007	3'alt	AT5G54250	HLM1	5:22025286-22030099	22026737	22026751	15	0.755368	0.117012	3.88717	2.61348	0.484773	0.488889	8.01854	5.34576	-0.584944
AT5G66240:E012	3'alt	AT5G66240	AT5G66240	5:26466172-26468448	26467907	26467912	6	0.859965	0.0161092	23.5108	14.9245	0.685892	0.652619	34.2776	22.8686	-0.583902
AT1G24260:E004	ES	AT1G24260	37865	1:8593637-8596105	8594201	8594242	42	1.30661	0.045809	0.80616	0.376406	0.1464	0.102445	5.50657	3.67422	-0.583718
AT1G47900:E003	3'alt	AT1G47900	AT1G47900	1:17647144-17651425	17648072	17648077	6	1.33374	0.0017138	6.49921	2.95895	0.210281	0.143415	30.9072	20.632	-0.583062

## Sheet: Increased_in_prmt4a;4b
Bin	Event	Gene	CommName	GeneCoord	Start	End	Width	LogFC	Bin FDR	Bin RD WT	Bin RD prmt4a;b	Gene RD WT	Gene RD prmt4a;b	BinRD/GeneRD WT	BinRD/GeneRD prmt4a;b	Splicing Index Ratio
AT4G18070:E007	ES	AT4G18070	AT4G18070	4:10030632-10032963	10032424	10032495	72	-3.90586	0.00858087	0.00417698	0.0975859	0.444557	0.349833	0.00939582	0.27895	4.89184
AT3G13120:E003	5'alt	AT3G13120	AT3G13120	3:4219775-4221666	4220273	4220288	16	-3.9568	4.38277e-05	0.0597258	1.13886	3.65919	2.44576	0.0163221	0.465647	4.83434
AT2G43490:E003	3'alt	AT2G43490	AT2G43490	2:18054392-18058836	18054725	18054731	7	-4.09437	0.00261277	0.0429632	1.15068	0.111228	0.1211	0.386262	9.50189	4.62056
AT5G65740:E011	multiple	AT5G65740	AT5G65740	5:26301493-26303471	26303052	26303175	124	-3.62776	0.0140432	0.00288602	0.0472668	0.0872781	0.0621872	0.033067	0.760073	4.52267
AT5G55550:E011	IR	AT5G55550	AT5G55550	5:22501535-22504052	22503847	22503926	80	-3.66387	0.0135049	0.00375928	0.0744748	0.158892	0.165919	0.0236593	0.448861	4.24579
AT5G63460:E007	ES	AT5G63460	AT5G63460	5:25413356-25415592	25414413	25414448	36	-2.79113	0.0054485	0.030712	0.283718	0.444018	0.259935	0.0691684	1.0915	3.98005
AT3G07550:E003	IR	AT3G07550	AT3G07550	3:2409477-2411294	2409821	2409930	110	-3.45644	0.00563531	0.00496943	0.0805042	0.0842241	0.0885468	0.0590025	0.909171	3.9457
AT3G13235:E004	IR	AT3G13235	AT3G13235	3:4271212-4274455	4271271	4271382	112	-2.90473	0.0078507	0.0120485	0.103755	0.369397	0.214399	0.0326166	0.483933	3.89113
AT2G23140:E006	5'alt	AT2G23140	AT2G23140	2:9845486-9849264	9848940	9849103	164	-2.89381	0.000698523	0.0103041	0.0980171	0.176405	0.119972	0.0584113	0.816998	3.80601
AT1G04990:E003	IR	AT1G04990	AT1G04990	1:1419080-1421789	1419163	1419222	60	-2.84631	0.016604	0.0166898	0.141293	0.169604	0.11286	0.0984043	1.25193	3.66929
AT1G23360:E006	IR	AT1G23360	MENG	1:8295185-8296923	8296343	8296418	76	-3.37957	0.000838686	0.0107459	0.15671	0.132099	0.152731	0.0813471	1.02606	3.65687
AT5G10630:E004	3'alt	AT5G10630	AT5G10630	5:3360117-3364619	3360757	3360759	3	-2.87223	0.00749406	0.508392	4.50714	0.156102	0.11239	3.25679	40.1026	3.62217
AT5G05670:E007	5'alt	AT5G05670	AT5G05670	5:1695730-1698153	1698023	1698066	44	-2.55464	0.0127822	0.02792	0.20138	0.251094	0.151319	0.111194	1.33083	3.58119
AT3G46980:E003	3'alt	AT3G46980	PHT4;3	3:17307003-17309938	17307299	17307301	3	-3.6576	0.0123942	0.100247	1.97561	0.123797	0.204141	0.809772	9.67765	3.57907
AT3G26890:E009	ES	AT3G26890	AT3G26890	3:9907234-9911933	9910873	9910944	72	-2.64086	0.0645371	0.0132724	0.100793	0.262409	0.192415	0.050579	0.52383	3.37249
AT3G17100:E003	IR	AT3G17100	AT3G17100	3:5831194-5832419	5831384	5831465	82	-2.41411	2.1035e-05	0.0700956	0.437974	1.15845	0.699248	0.0605083	0.62635	3.37177
AT1G18620:E003	5'alt	AT1G18620	AT1G18620	1:6409978-6414451	6410060	6410216	157	-2.99915	0.0252996	0.00416502	0.0416526	0.372209	0.371099	0.01119	0.112241	3.32632
AT3G09560:E011	multiple	AT3G09560	AT3G09560	3:2934617-2939456	2938731	2938737	7	-2.6499	0.00729187	0.204715	1.63055	0.0834404	0.0676951	2.45343	24.0866	3.29536
AT3G54300:E005	3'alt	AT3G54300	ATVAMP727	3:20108208-20110683	20110145	20110180	36	-2.58521	0.0256862	0.0374842	0.25739	0.57729	0.408573	0.0649313	0.629974	3.27831
AT1G50440:E004	multiple	AT1G50440	AT1G50440	1:18685777-18687907	18685965	18685966	2	-3.24359	0.0287814	0.303775	3.81877	0.157983	0.209635	1.92284	18.2162	3.24391
AT4G26790:E003	IR	AT4G26790	AT4G26790	4:13487457-13489376	13487739	13487825	87	-2.54682	0.0796739	0.00965009	0.0757989	0.0687966	0.0579505	0.14027	1.30799	3.22108
AT5G07370:E007	multiple	AT5G07370	ATIPK2A	5:2330385-2332281	2330957	2331043	87	-2.02686	0.0373839	0.0236614	0.117678	0.368138	0.210204	0.0642732	0.559825	3.12269
AT2G25355:E002	3'alt	AT2G25355	AT2G25355	2:10801278-10803722	10801534	10801540	7	-2.99819	0.00340879	0.155482	1.67083	0.0508297	0.0631218	3.05888	26.47	3.11328
AT5G58210:E006	multiple	AT5G58210	AT5G58210	5:23552094-23554402	23552272	23552358	87	-2.30672	0.0100043	0.0224664	0.141039	0.0773574	0.0566777	0.290424	2.48844	3.09901
AT5G58210:E005	multiple	AT5G58210	AT5G58210	5:23552094-23554402	23552262	23552271	10	-2.25101	0.0636989	0.113425	0.704301	0.0773574	0.0566777	1.46625	12.4264	3.08321
AT3G43540:E003	IR	AT3G43540	AT3G43540	3:15430689-15433187	15431018	15431094	77	-1.80191	0.123697	0.0192486	0.0829915	0.537811	0.279796	0.0357907	0.296615	3.05093
AT4G27610:E005	multiple	AT4G27610	AT4G27610	4:13785432-13788433	13787374	13787858	485	-2.72478	0.00226799	0.00393327	0.0305203	0.189127	0.178228	0.0207969	0.171243	3.0416
AT4G33200:E005	ES	AT4G33200	ATXI-I	4:16002475-16014968	16003602	16003658	57	-2.8923	4.43247e-06	0.0557735	0.505654	0.107924	0.120121	0.516786	4.20953	3.02602
AT3G46220:E005	ES	AT3G46220	AT3G46220	3:16979048-16984177	16980370	16980417	48	-2.49329	0.00148524	0.047515	0.332805	0.121919	0.105847	0.389727	3.14421	3.01216
AT4G20380:E007	3'alt	AT4G20380	LSD1	4:11004517-11006788	11004835	11004837	3	-1.98256	0.0106584	1.80885	8.66454	0.390447	0.236871	4.63277	36.5792	2.98108
AT2G40640:E004	IR	AT2G40640	AT2G40640	2:16961140-16963205	16961447	16961518	72	-2.00873	0.0695292	0.0207979	0.102628	0.125395	0.0800904	0.165859	1.28141	2.9497
AT1G17440:E003	IR	AT1G17440	EER4	1:5983984-5987784	5984254	5984352	99	-2.07092	0.02122	0.0269348	0.136295	0.455188	0.30885	0.0591728	0.441299	2.89875
AT2G14835:E003	IR	AT2G14835	AT2G14835	2:6366888-6371034	6366975	6367174	200	-2.43753	0.079884	0.00532237	0.032611	0.380321	0.314667	0.0139944	0.103637	2.88861
AT5G16820:E004	3'alt	AT5G16820	ATHSFA1B	5:5530273-5532889	5532581	5532588	8	-2.4751	0.086324	0.120209	0.80903	0.163834	0.149369	0.733723	5.41632	2.88401
AT1G03290:E003	5'alt	AT1G03290	AT1G03290	1:807361-810868	807511	807631	121	-3.21867	0.000735451	0.0169244	0.176496	0.108633	0.155138	0.155795	1.13767	2.86836
AT4G14410:E003	3'alt	AT4G14410	bHLH104	4:8299759-8301667	8300299	8300455	157	-2.55334	0.00705869	0.00924555	0.0685113	0.593857	0.606755	0.0155687	0.112914	2.85851
AT3G59350:E009	IR	AT3G59350	AT3G59350	3:21932525-21935192	21935037	21935059	23	-3.16345	0.000224275	0.119526	1.18688	0.314695	0.435576	0.379815	2.72486	2.84281
AT4G10970:E010	multiple	AT4G10970	AT4G10970	4:6719207-6722220	6720676	6720714	39	-3.02739	0.0351963	0.018231	0.175181	0.403613	0.542442	0.0451695	0.322948	2.83788
AT1G55810:E004	multiple	AT1G55810	UKL3	1:20860609-20864266	20860711	20860831	121	-2.28209	0.0408318	0.015966	0.0983439	0.188053	0.16347	0.0849019	0.601602	2.82494
AT3G13030:E004	IR	AT3G13030	AT3G13030	3:4169541-4172051	4171450	4171557	108	-2.33424	0.0271849	0.0100775	0.0681075	0.111294	0.106507	0.0905487	0.639464	2.8201
AT4G27050:E005	multiple	AT4G27050	AT4G27050	4:13575800-13578051	13577653	13577660	8	-2.53129	6.00966e-05	0.534148	3.76823	0.103822	0.103899	5.14483	36.2683	2.81751
AT2G22300:E003	IR	AT2G22300	CAMTA3	2:9471325-9476646	9471390	9471465	76	-2.24961	0.0611707	0.0145478	0.0917867	0.180343	0.164155	0.0806672	0.559146	2.79317
AT2G42240:E010	multiple	AT2G42240	AT2G42240	2:17596817-17599604	17598839	17598929	91	-2.12325	0.0842053	0.0164554	0.0878243	0.0875187	0.067446	0.188022	1.30214	2.79191
AT1G16270:E002	5'alt	AT1G16270	AT1G16270	1:5563087-5568368	5563201	5563364	164	-2.0979	0.123784	0.0072287	0.0385617	0.184449	0.143483	0.0391908	0.268754	2.7777
AT5G64360:E005	3'alt	AT5G64360	AT5G64360	5:25736340-25738667	25736776	25736890	115	-3.15733	7.38557e-06	0.0210636	0.225085	0.232143	0.36513	0.0907353	0.616453	2.76425
AT4G15415:E003	IR	AT4G15415	ATB'.GAMMA	4:8817031-8819693	8817431	8817563	133	-2.86547	0.00138216	0.0178885	0.158026	0.116386	0.15153	0.1537	1.04287	2.76238
AT1G19800:E004	multiple	AT1G19800	TGD1	1:6846369-6848103	6846540	6846542	3	-2.72329	0.0289012	0.354825	2.63287	0.14411	0.162897	2.46217	16.1628	2.71467
AT1G58350:E016	IR	AT1G58350	ZW18	1:21662916-21667445	21667008	21667179	172	-2.77995	0.00211364	0.0170079	0.133198	0.0898343	0.107638	0.189326	1.23747	2.70845
AT3G47560:E007	IR	AT3G47560	AT3G47560	3:17525485-17527052	17526409	17526489	81	-2.01342	0.0567631	0.0285321	0.130144	0.250731	0.183155	0.113796	0.710566	2.64252
AT1G48490:E021	IR	AT1G48490	AT1G48490	1:17921935-17928930	17928634	17928718	85	-2.35373	0.000600501	0.03682	0.232153	0.224394	0.228324	0.164087	1.01677	2.63147
AT4G27050:E007	multiple	AT4G27050	AT4G27050	4:13575800-13578051	13577743	13577789	47	-2.36815	0.000102929	0.127213	0.777219	0.103822	0.103899	1.2253	7.48054	2.61001
AT2G26770:E013	ES	AT2G26770	AT2G26770	2:11404066-11408326	11407857	11407884	28	-1.82609	0.115659	0.0650549	0.278548	0.523843	0.369172	0.124188	0.754522	2.60304
AT1G57870:E016	3'alt	AT1G57870	SK42	1:21431051-21436103	21434969	21434972	4	-1.91801	0.0375387	0.668802	3.03663	0.295854	0.222352	2.26058	13.6569	2.59486
AT4G38970:E002	5'alt	AT4G38970	FBA2	4:18163496-18165762	18164127	18164130	4	-2.73518	5.26403e-05	7.11786	55.2563	63.8159	84.3553	0.111537	0.655042	2.55406
AT1G05870:E003	IR	AT1G05870	AT1G05870	1:1771457-1773293	1771718	1771891	174	-1.9182	0.000646365	0.0470443	0.20671	0.714218	0.535571	0.0658683	0.385961	2.5508
AT3G62090:E003	ES	AT3G62090	PIL2	3:22988547-22990709	22989726	22989791	66	-2.22911	0.00800731	0.0418445	0.232424	0.0622177	0.0597653	0.672549	3.88894	2.53167
AT3G09370:E002	3'alt	AT3G09370	MYB3R-3	3:2879366-2882267	2879884	2879898	15	-2.66589	0.0190376	0.0821816	0.636324	0.119273	0.160135	0.689019	3.97367	2.52786
AT1G76520:E003	IR	AT1G76520	AT1G76520	1:28715078-28717416	28715257	28715343	87	-2.9575	6.39216e-05	0.0267724	0.255214	0.215042	0.355783	0.124498	0.71733	2.52651
AT1G54390:E011	IR	AT1G54390	ING2	1:20304567-20307024	20306636	20306726	91	-1.94937	0.12156	0.0157473	0.0765074	0.189783	0.160342	0.0829754	0.477152	2.52369
AT2G02870:E005	IR	AT2G02870	AT2G02870	2:837812-840153	838291	838365	75	-2.07993	0.000406895	0.107589	0.524579	0.212552	0.1807	0.506177	2.90304	2.51985
AT5G06690:E005	IR	AT5G06690	WCRKC1	5:2060501-2061956	2060890	2060980	91	-2.76433	0.0167869	0.0139491	0.113192	0.182461	0.263818	0.0764495	0.429055	2.48858
AT5G11200:E008	ES	AT5G11200	AT5G11200	5:3567174-3571015	3569153	3569195	43	-1.59827	0.109401	0.0463169	0.174086	0.804448	0.539205	0.057576	0.322858	2.48736
AT1G52710:E006	5'alt	AT1G52710	AT1G52710	1:19638285-19640239	19640086	19640092	7	-2.21099	0.0012041	0.625885	3.35122	0.369608	0.353502	1.69338	9.48008	2.485
AT2G47060:E009	3'alt	AT2G47060	AT2G47060	2:19332904-19335031	19334212	19334228	17	-1.41637	0.0968752	0.219871	0.709638	0.355477	0.205528	0.618524	3.45275	2.48085
AT1G07960:E004	multiple	AT1G07960	ATPDIL5-1	1:2467161-2469154	2467213	2467632	420	-2.29601	0.0453492	0.0034041	0.0213123	0.11715	0.132712	0.0290577	0.160591	2.4664
AT1G01240:E004	multiple	AT1G01240	AT1G01240	1:99894-101834	100032	100220	189	-1.96899	0.0435763	0.0165742	0.0778037	0.335754	0.286436	0.049364	0.271627	2.4601
AT1G16840:E008	IR	AT1G16840	AT1G16840	1:5762694-5764073	5763191	5763578	388	-1.0524	0.0898297	0.021972	0.0536092	0.453764	0.202186	0.0484217	0.265148	2.45307
AT1G26110:E006	ES	AT1G26110	DCP5	1:9024345-9027786	9025605	9025624	20	-2.15822	0.123572	0.0552816	0.324817	2.14149	2.30231	0.0258145	0.141083	2.45029
AT5G58210:E007	multiple	AT5G58210	AT5G58210	5:23552094-23554402	23552359	23552393	35	-1.71613	0.100905	0.0667004	0.266942	0.0773574	0.0566777	0.862238	4.70982	2.44952
AT3G55450:E003	5'alt	AT3G55450	PBL1	3:20557899-20560212	20558160	20558207	48	-2.54255	0.0428368	0.0200348	0.140774	0.25493	0.329197	0.0785892	0.427629	2.44396
AT3G53670:E003	IR	AT3G53670	AT3G53670	3:19890364-19892443	19890820	19890923	104	-2.38501	7.85155e-07	0.120761	0.723968	0.30344	0.336617	0.397972	2.15072	2.43408
AT1G31870:E003	3'alt	AT1G31870	AT1G31870	1:11436719-11440109	11437252	11437268	17	-1.88596	0.0273483	0.236566	1.04725	0.186045	0.152747	1.27155	6.85611	2.4308
AT1G28960:E008	multiple	AT1G28960	ATNUDX15	1:10109500-10111660	10109862	10109925	64	-1.9407	0.10198	0.027971	0.128546	0.275742	0.236281	0.101439	0.544041	2.4231
AT1G50440:E005	multiple	AT1G50440	AT1G50440	1:18685777-18687907	18685967	18686060	94	-2.59472	0.0261503	0.0106531	0.0753853	0.157983	0.209635	0.0674319	0.359602	2.4149
AT1G30230:E008	5'alt	AT1G30230	AT1G30230	1:10638911-10640782	10640415	10640418	4	-1.97057	0.114739	0.327176	1.4817	5.52601	4.72371	0.0592065	0.313674	2.40544
AT3G15770:E003	3'alt	AT3G15770	AT3G15770	3:5340074-5341339	5340483	5340485	3	-2.12344	0.00687381	1.17595	6.16823	0.213527	0.212912	5.50726	28.9709	2.39519
AT1G72410:E005	3'alt	AT1G72410	AT1G72410	1:27251426-27257081	27252014	27252036	23	-2.12395	0.0992313	0.0564494	0.288745	0.209319	0.203889	0.269682	1.41619	2.39269
AT5G48880:E015	5'alt	AT5G48880	PKT1	5:19814395-19817897	19816923	19817029	107	-1.32727	0.0430506	0.05313	0.156831	0.439406	0.248391	0.120913	0.631389	2.38456
AT3G13190:E006	multiple	AT3G13190	AT3G13190	3:4240172-4241961	4240735	4240739	5	-2.0215	0.0876819	0.29031	1.47473	0.0725462	0.070798	4.00173	20.83	2.37997
AT1G47550:E019	5'alt	AT1G47550	SEC3A	1:17457122-17464386	17462225	17462227	3	-2.33093	0.0400118	0.551994	3.17511	0.466406	0.516612	1.1835	6.14603	2.37659
AT5G65060:E005	3'alt	AT5G65060	FCL3	5:25987429-25991315	25990084	25990116	33	-2.01576	0.131594	0.050222	0.250771	0.253294	0.245296	0.198276	1.02232	2.36627
AT3G07650:E002	3'alt	AT3G07650	COL9	3:2441657-2444532	2442463	2442465	3	-2.29315	0.00846635	0.728166	4.53997	0.19204	0.23337	3.79175	19.4539	2.35913
AT3G06760:E005	ES	AT3G06760	AT3G06760	3:2132758-2134556	2133541	2133581	41	-2.45435	0.00448934	0.060155	0.391487	0.225752	0.287082	0.266465	1.36368	2.35548
AT2G37840:E005	IR	AT2G37840	AT2G37840	2:15851803-15856301	15852739	15852998	260	-2.39285	0.041789	0.00586606	0.037137	0.127281	0.157496	0.0460874	0.235797	2.3551
AT2G45670:E012	3'alt	AT2G45670	AT2G45670	2:18814709-18818463	18817207	18817220	14	-2.20258	0.0722105	0.171296	0.892837	0.508964	0.519725	0.336559	1.7179	2.35172
AT5G06120:E019	3'alt	AT5G06120	AT5G06120	5:1844067-1852981	1849715	1849717	3	-2.09518	0.0542583	0.465708	2.56831	0.0946887	0.102868	4.91831	24.9671	2.3438
AT2G36680:E007	multiple	AT2G36680	AT2G36680	2:15368798-15370846	15369367	15369448	82	-1.77675	0.0627292	0.0326245	0.134404	0.24266	0.197263	0.134445	0.681346	2.34137
AT3G13060:E009	IR	AT3G13060	ECT5	3:4180573-4183975	4183208	4183293	86	-1.37871	0.0933695	0.0538945	0.163091	0.449212	0.268758	0.119976	0.606831	2.33855
AT5G60410:E023	IR	AT5G60410	SIZ1	5:24294890-24301147	24300835	24300918	84	-1.89652	0.000114423	0.104359	0.453146	0.439503	0.378656	0.237447	1.19672	2.33341
AT2G42590:E002	IR	AT2G42590	GRF9	2:17731855-17733967	17732121	17732205	85	-1.60561	0.00826903	0.0896723	0.317467	2.70147	1.9005	0.0331939	0.167044	2.33124
AT5G45190:E009	5'alt	AT5G45190	AT5G45190	5:18277620-18281875	18280507	18280508	2	-1.80466	0.00520302	3.42653	14.0891	0.375751	0.308189	9.11913	45.7159	2.32573
AT1G50630:E002	IR	AT1G50630	AT1G50630	1:18751456-18753669	18751791	18751874	84	-2.54853	0.0503181	0.0126723	0.0831332	0.088947	0.116598	0.14247	0.712987	2.32322
AT4G27050:E006	multiple	AT4G27050	AT4G27050	4:13575800-13578051	13577661	13577742	82	-2.08305	0.138868	0.0223167	0.111507	0.103822	0.103899	0.214951	1.07323	2.31987
AT3G61010:E014	ES	AT3G61010	AT3G61010	3:22571327-22575255	22573478	22573528	51	-2.03866	0.00850367	0.100883	0.489108	0.30042	0.292461	0.335808	1.67239	2.3162
AT1G75730:E013	IR	AT1G75730	AT1G75730	1:28435706-28439769	28439069	28439500	432	-2.26369	0.0140018	0.00500238	0.0285076	0.0613759	0.0704934	0.0815041	0.4044	2.31084
AT5G27395:E012	3'alt	AT5G27395	AT5G27395	5:9671496-9674256	9673840	9673890	51	-2.15485	0.00748582	0.0707708	0.373757	0.106287	0.114319	0.665846	3.26942	2.29577
AT2G46500:E007	multiple	AT2G46500	PI4K.GAMMA.4	2:19086561-19089027	19088737	19088852	116	-1.4821	0.0831532	0.0278697	0.0934894	0.372875	0.254781	0.0747428	0.36694	2.29554
AT5G45190:E006	3'alt	AT5G45190	AT5G45190	5:18277620-18281875	18280072	18280078	7	-1.76858	0.00518498	1.0173	4.08226	0.375751	0.308189	2.70736	13.246	2.29059
AT4G33000:E009	IR	AT4G33000	ATCBL10	4:15924349-15926628	15926041	15926140	100	-1.77005	0.0336103	0.0391236	0.161681	0.237853	0.204109	0.164487	0.792127	2.26776
AT3G20650:E006	3'alt	AT3G20650	AT3G20650	3:7220799-7224090	7222021	7222023	3	-2.57046	0.0125051	0.573685	4.27684	0.119172	0.18504	4.81393	23.1131	2.26342
AT5G07100:E003	IR	AT5G07100	WRKY26	5:2204248-2205811	2204466	2204607	142	-1.98121	0.0116854	0.0221298	0.106541	0.0926567	0.0937086	0.238837	1.13694	2.25106
AT3G07565:E010	5'alt	AT3G07565	AT3G07565	3:2413640-2416284	2415355	2415381	27	-2.21142	0.0562622	0.0408894	0.246803	0.213843	0.273582	0.191212	0.902117	2.23814
AT5G63760:E002	IR	AT5G63760	ARI15	5:25515878-25517833	25516075	25516184	110	-1.76857	0.000352281	0.0963313	0.381223	0.180475	0.152088	0.533764	2.50659	2.23145
AT5G44240:E003	3'alt	AT5G44240	ALA2	5:17817028-17823708	17817535	17817624	90	-2.12517	0.00389086	0.0434864	0.224844	0.218716	0.241239	0.198826	0.932039	2.22888
AT5G65930:E020	3'alt	AT5G65930	PKCBP	5:26369857-26376520	26375205	26375207	3	-2.17523	0.0623184	0.59642	3.27282	0.102902	0.121247	5.79603	26.9931	2.21946
AT2G26210:E003	multiple	AT2G26210	AT2G26210	2:11157118-11159292	11157620	11157687	68	-1.0265	0.12941	0.256326	0.61473	0.691114	0.359831	0.370889	1.70839	2.20357
AT5G14610:E012	3'alt	AT5G14610	AT5G14610	5:4710563-4715069	4714590	4714592	3	-2.17172	0.0023441	2.53901	13.5809	0.227976	0.267605	11.1372	50.7498	2.18802
AT1G32370:E008	3'alt	AT1G32370	TTM1	1:11676961-11678449	11678024	11678057	34	-1.47173	0.0743173	0.138533	0.444599	0.198472	0.140114	0.697995	3.17312	2.18461
AT4G31170:E006	5'alt	AT4G31170	AT4G31170	4:15153182-15155703	15155467	15155575	109	-1.51295	0.0690107	0.0455355	0.150801	0.632193	0.471381	0.0720279	0.319913	2.15105
AT3G58510:E004	multiple	AT3G58510	AT3G58510	3:21639978-21643795	21640050	21640171	122	-1.41693	0.00902279	0.0899065	0.278144	0.683947	0.476886	0.131452	0.58325	2.14957
AT1G22700:E006	3'alt	AT1G22700	AT1G22700	1:8028158-8029971	8029525	8029528	4	-1.29491	0.121185	1.07653	3.17145	1.11039	0.741154	0.969506	4.27906	2.14197
AT4G27050:E008	multiple	AT4G27050	AT4G27050	4:13575800-13578051	13577790	13577905	116	-1.8816	0.00323949	0.0719466	0.317491	0.103822	0.103899	0.692978	3.05577	2.14065
AT4G10970:E009	multiple	AT4G10970	AT4G10970	4:6719207-6722220	6720568	6720675	108	-2.39588	0.0668355	0.0131332	0.0774118	0.403613	0.542442	0.0325392	0.14271	2.13283
AT5G65740:E010	multiple	AT5G65740	AT5G65740	5:26301493-26303471	26302973	26303051	79	-1.40509	0.0688276	0.0609341	0.190265	0.0872781	0.0621872	0.698161	3.05955	2.13169
AT4G19160:E003	IR	AT4G19160	AT4G19160	4:10477296-10480141	10477531	10477820	290	-1.90988	5.79906e-07	0.11593	0.499629	0.457037	0.449725	0.253657	1.11097	2.13087
AT2G22980:E015	multiple	AT2G22980	SCPL13	2:9778877-9783251	9782892	9782895	4	-3.33671	0.00106435	0.240417	2.94735	0.170673	0.481381	1.40865	6.12269	2.11986
AT5G48150:E003	ES	AT5G48150	PAT1	5:19522255-19524698	19524309	19524388	80	-1.8774	2.79655e-05	0.136793	0.582221	0.69817	0.688095	0.19593	0.846135	2.11055
AT1G73960:E003	5'alt	AT1G73960	TAF2	1:27805045-27814446	27806797	27806856	60	-1.75929	0.0331361	0.0630622	0.246852	0.191486	0.174221	0.329331	1.41689	2.10512
AT3G54500:E013	multiple	AT3G54500	AT3G54500	3:20175370-20179027	20178065	20178157	93	-1.3669	0.142054	0.0574498	0.175332	2.25713	1.6023	0.0254526	0.109425	2.10405
AT1G55690:E004	IR	AT1G55690	AT1G55690	1:20808261-20812840	20808465	20808533	69	-1.9318	0.136308	0.019557	0.0847798	0.0826411	0.0833694	0.236649	1.01692	2.10338
AT5G05080:E007	5'alt	AT5G05080	UBC22	5:1498553-1500784	1500597	1500604	8	-0.825292	0.118797	4.1916	8.72012	1.02591	0.497624	4.08575	17.5235	2.10062
AT4G23260:E008	ES	AT4G23260	CRK18	4:12167354-12170086	12168978	12169099	122	-1.47379	0.0382709	0.0717944	0.231307	0.128111	0.0962415	0.560409	2.4034	2.10052
AT2G45990:E009	multiple	AT2G45990	AT2G45990	2:18919316-18921511	18920687	18920787	101	-1.37415	0.0598493	0.0461712	0.142689	0.545123	0.392823	0.0846987	0.363241	2.10051
AT3G54760:E003	IR	AT3G54760	AT3G54760	3:20269080-20272457	20270981	20271073	93	-1.67813	0.000173011	0.125224	0.474413	0.474921	0.42052	0.263673	1.12816	2.09715
AT5G35330:E006	3'alt	AT5G35330	MBD2	5:13523403-13525791	13525276	13525279	4	-1.57672	0.145884	0.49464	1.82377	0.187447	0.161988	2.63882	11.2587	2.09308
AT1G26850:E008	5'alt	AT1G26850	AT1G26850	1:9300873-9304328	9303845	9303908	64	-1.19267	0.0045254	0.47755	1.25675	1.66775	1.03193	0.286344	1.21786	2.08852
AT4G38520:E005	IR	AT4G38520	AT4G38520	4:18015736-18018306	18017683	18017947	265	-2.75179	3.68176e-16	0.0592984	0.473472	1.80108	3.39115	0.0329237	0.13962	2.0843
AT3G55450:E004	3'alt	AT3G55450	PBL1	3:20557899-20560212	20558326	20558388	63	-2.23186	0.0534471	0.020773	0.113263	0.25493	0.329197	0.0814852	0.34406	2.07805
AT2G29630:E009	IR	AT2G29630	THIC	2:12666935-12670311	12669835	12669887	53	-1.60782	0.00547635	0.137189	0.486943	2.02719	1.70957	0.0676746	0.284833	2.07343
AT1G30470:E006	ES	AT1G30470	AT1G30470	1:10779171-10786697	10781071	10781145	75	-1.15068	0.0157394	0.237833	0.615061	0.456465	0.280603	0.521031	2.19192	2.07276
AT4G23895:E004	3'alt	AT4G23895	AT4G23895	4:12422087-12426475	12422856	12422861	6	-1.2291	0.0371864	1.27933	3.54176	0.186838	0.123294	6.84724	28.7262	2.06877
AT1G80780:E004	IR	AT1G80780	AT1G80780	1:30358115-30359606	30358296	30358378	83	-0.975474	0.00237192	0.548151	1.25118	1.3365	0.727427	0.410141	1.72	2.06822
AT1G14690:E012	IR	AT1G14690	MAP65-7	1:5051760-5055252	5054995	5055077	83	-1.47424	0.0975221	0.0486321	0.162067	0.225744	0.179897	0.21543	0.900886	2.06413
AT1G54830:E006	IR	AT1G54830	NF-YC3	1:20451083-20452671	20452342	20452422	81	-2.05686	0.102841	0.0160288	0.0781931	0.360174	0.424036	0.0445031	0.184402	2.05088
AT5G53160:E003	IR	AT5G53160	RCAR3	5:21560718-21562260	21561661	21561740	80	-2.30072	0.016416	0.021323	0.132024	0.441372	0.667285	0.0483106	0.197853	2.03401
AT1G79930:E003	3'alt	AT1G79930	HSP91	1:30063476-30067547	30063941	30063957	17	-2.19124	0.011221	0.435032	2.38693	1.99396	2.68264	0.218175	0.889768	2.02795
AT1G52730:E003	IR	AT1G52730	AT1G52730	1:19642490-19645134	19642669	19642853	185	-1.8938	0.00216805	0.0567733	0.24264	0.255125	0.26808	0.222532	0.905103	2.02407
AT1G27370:E006	multiple	AT1G27370	SPL10	1:9505201-9508481	9507024	9507051	28	-1.78648	0.117443	0.0803248	0.322766	0.0593026	0.0586166	1.35449	5.50638	2.02335
AT2G46500:E006	multiple	AT2G46500	PI4K.GAMMA.4	2:19086561-19089027	19088711	19088736	26	-1.18994	0.139583	0.147587	0.401458	0.372875	0.254781	0.395808	1.5757	1.99312
AT2G02860:E012	3'alt	AT2G02860	SUT2	2:828352-832455	831084	831108	25	-1.89245	0.0271747	0.192108	0.844354	0.0999778	0.110845	1.92151	7.61746	1.98707
AT5G47880:E003	IR	AT5G47880	ERF1-1	5:19386100-19388562	19386348	19386424	77	-2.10752	0.00221443	0.05545	0.279809	0.679202	0.870361	0.08164	0.321486	1.97741
AT5G24300:E017	IR	AT5G24300	SSI1	5:8266790-8271205	8271087	8271183	97	-1.45591	0.0684232	0.0425941	0.139021	1.34745	1.12337	0.031611	0.123753	1.96897
AT5G61010:E003	IR	AT5G61010	ATEXO70E2	5:24553841-24556749	24554052	24554155	104	-1.31502	0.00665486	0.122933	0.354039	0.088037	0.0647723	1.39638	5.4659	1.96876
AT5G45410:E004	3'alt	AT5G45410	AT5G45410	5:18401908-18403800	18403290	18403303	14	-1.59026	0.022089	0.667678	2.33178	0.505143	0.452031	1.32176	5.15845	1.96447
AT2G31280:E009	ES	AT2G31280	CPUORF7	2:13339087-13343666	13340896	13341015	120	-1.69883	0.10677	0.0371118	0.136514	0.149895	0.141482	0.247585	0.964882	1.96243
AT5G36290:E003	IR	AT5G36290	AT5G36290	5:14302739-14305176	14302853	14302952	100	-1.69556	0.00244039	0.0645975	0.248038	0.47599	0.469088	0.135712	0.528766	1.96208
AT2G37150:E010	5'alt	AT2G37150	AT2G37150	2:15603581-15608454	15607904	15608306	403	-1.22464	0.0426412	0.019561	0.0531894	0.076507	0.0534691	0.255677	0.99477	1.96004
AT4G30890:E009	multiple	AT4G30890	UBP24	4:15036052-15039281	15038900	15039065	166	-1.58672	9.93429e-05	0.0926831	0.323644	0.210837	0.190771	0.439597	1.6965	1.94831
AT1G26440:E010	IR	AT1G26440	ATUPS5	1:9143967-9146050	9145697	9145984	288	-2.04868	0.0241827	0.00956955	0.0494325	0.180966	0.242481	0.0528803	0.203862	1.94679
AT5G54840:E004	IR	AT5G54840	ATSGP1	5:22276513-22278423	22277017	22277396	380	-1.98798	0.0614164	0.00647281	0.0305744	0.0521059	0.0641075	0.124224	0.476924	1.94081
AT5G35680:E002	IR	AT5G35680	AT5G35680	5:13857921-13859013	13858151	13858202	52	-1.26264	0.00376907	1.19108	3.28169	1.13062	0.816568	1.05348	4.01888	1.93163
AT4G23260:E009	5'alt	AT4G23260	CRK18	4:12167354-12170086	12169141	12169213	73	-1.30127	0.101011	0.0840115	0.240755	0.128111	0.0962415	0.655773	2.50157	1.93156
AT3G57300:E011	5'alt	AT3G57300	ATINO80	3:21199488-21207885	21203004	21203016	13	-1.36092	0.0105966	0.774072	2.30072	0.32004	0.249822	2.41867	9.20946	1.9289
AT3G54670:E019	3'alt	AT3G54670	SMC1	3:20235483-20243960	20240395	20240399	5	-1.46024	0.02122	1.72741	5.6315	0.168136	0.144323	10.2739	39.0202	1.92524
AT3G54500:E011	3'alt	AT3G54500	AT3G54500	3:20175370-20179027	20177691	20177704	14	-1.1818	0.00185575	1.55746	4.12124	2.25713	1.6023	0.690018	2.57207	1.89823
AT5G10020:E003	5'alt	AT5G10020	AT5G10020	5:3133261-3137242	3134301	3134444	144	-1.86817	0.000154607	0.0599409	0.261843	0.159622	0.187194	0.375518	1.39878	1.89722
AT1G01260:E004	multiple	AT1G01260	AT1G01260	1:108946-111609	109331	109405	75	-2.44279	0.00020398	0.0660503	0.418157	0.109143	0.185918	0.605172	2.24914	1.89396
AT2G01100:E005	multiple	AT2G01100	AT2G01100	2:81436-83290	81801	82185	385	-1.28515	0.0253445	0.0353564	0.101071	1.01074	0.778101	0.0349806	0.129894	1.89271
AT4G14240:E012	5'alt	AT4G14240	AT4G14240	4:8204347-8207408	8207027	8207053	27	-1.26232	0.00065507	1.2879	3.62809	0.282947	0.214683	4.55175	16.8998	1.89251
AT5G64170:E007	ES	AT5G64170	AT5G64170	5:25672466-25676746	25675911	25676040	130	-1.48236	0.00397188	0.0992575	0.321022	0.404634	0.35451	0.245302	0.905537	1.88421
AT3G08510:E003	IR	AT3G08510	ATPLC2	3:2582362-2585851	2582467	2582528	62	-1.4053	0.000118916	0.498746	1.5334	0.987033	0.828211	0.505298	1.85146	1.87346
AT4G31000:E007	5'alt	AT4G31000	AT4G31000	4:15103159-15105979	15104472	15104519	48	-1.79593	0.0140432	0.117099	0.471574	0.112417	0.12364	1.04165	3.81408	1.87247
AT3G54350:E011	3'alt	AT3G54350	emb1967	3:20122083-20126872	20126443	20126468	26	-1.3677	0.0865069	0.42095	1.24896	0.194026	0.157694	2.16955	7.92016	1.86813
AT4G08980:E008	IR	AT4G08980	FBW2	4:5758105-5760558	5758691	5758981	291	-2.03285	4.41006e-05	0.0310477	0.150861	0.243201	0.326038	0.127663	0.462711	1.85778
AT1G47278:E003	ES	AT1G47278	AT1G47278	1:17330819-17331899	17331228	17331277	50	-2.32871	0.106897	0.0243971	0.150341	0.0946995	0.161886	0.257627	0.928684	1.8499
AT1G09130:E004	IR	AT1G09130	AT1G09130	1:2939570-2942288	2940028	2940071	44	-1.0545	6.37102e-05	2.45056	5.9131	1.93596	1.30475	1.26581	4.53197	1.84007
AT4G35300:E011	IR	AT4G35300	TMT2	4:16796256-16799777	16799102	16799167	66	-1.46856	0.000742153	0.185441	0.599452	0.487874	0.440787	0.380099	1.35996	1.83912
AT2G01890:E005	5'alt	AT2G01890	PAP8	2:396768-399208	397923	398006	84	-1.44677	0.00154208	0.159072	0.512741	0.271136	0.244789	0.586687	2.09462	1.83603
AT1G54390:E013	3'alt	AT1G54390	ING2	1:20304567-20307024	20306778	20306798	21	-1.375	0.0493156	0.293013	0.88072	0.189783	0.160342	1.54394	5.49277	1.83092
AT5G07370:E008	multiple	AT5G07370	ATIPK2A	5:2330385-2332281	2331044	2331226	183	-0.798118	0.0763797	0.121535	0.246535	0.368138	0.210204	0.330133	1.17284	1.82888
AT5G57930:E002	3'alt	AT5G57930	APO2	5:23454604-23456493	23454820	23454828	9	-1.57085	0.00573138	1.96396	6.71345	1.5945	1.54169	1.23171	4.3546	1.82188
AT2G13975:E003	IR	AT2G13975	AT2G13975	2:5864884-5865600	5865237	5865318	82	-1.97376	0.072896	0.0335019	0.154358	0.164165	0.214313	0.204075	0.720249	1.8194
AT3G26670:E013	multiple	AT3G26670	AT3G26670	3:9797986-9801169	9800609	9800661	53	-2.0525	0.000878982	0.0972767	0.473683	0.102088	0.141872	0.952875	3.3388	1.80897
AT2G21240:E004	3'alt	AT2G21240	BPC4	2:9101313-9103050	9102502	9102591	90	-1.2943	0.00423766	0.199775	0.567329	0.4716	0.38238	0.423611	1.48368	1.80837
AT1G35470:E004	5'alt	AT1G35470	AT1G35470	1:13051410-13055014	13052508	13052513	6	-1.26229	0.0431038	1.47342	4.09973	0.158098	0.125894	9.31965	32.5649	1.80497
AT3G26690:E006	IR	AT3G26690	ATNUDX13	3:9804253-9805715	9805409	9805472	64	-1.62233	0.000576607	0.198571	0.712497	0.21305	0.219191	0.932037	3.25058	1.80224
AT5G66930:E003	5'alt	AT5G66930	AT5G66930	5:26725839-26727758	26725980	26726029	50	-2.11385	0.00058744	0.135371	0.68103	0.178284	0.257431	0.7593	2.64548	1.80079
AT4G31170:E004	3'alt	AT4G31170	AT4G31170	4:15153182-15155703	15154892	15154935	44	-1.1239	0.0476337	0.22733	0.58979	0.632193	0.471381	0.35959	1.2512	1.79888
AT4G21280:E002	3'alt	AT4G21280	PSBQA	4:11334402-11335773	11335092	11335094	3	-1.8472	0.000786696	4.35692	18.5546	34.9676	43.2699	0.124599	0.42881	1.78305
AT4G01800:E019	5'alt	AT4G01800	SECA1	4:770722-776260	775065	775115	51	-1.22012	0.0116354	0.327042	0.899543	1.28169	1.02751	0.255165	0.875459	1.77861
AT5G19480:E003	IR	AT5G19480	AT5G19480	5:6571501-6573525	6571699	6571803	105	-1.24412	0.0648675	0.0613127	0.17187	0.155111	0.126915	0.395283	1.35421	1.7765
AT3G49590:E003	IR	AT3G49590	AT3G49590	3:18377479-18380284	18377681	18377764	84	-1.17298	0.0487312	0.109119	0.288895	0.231198	0.1789	0.471973	1.61484	1.77462
AT2G41700:E045	3'alt	AT2G41700	ABCA1	2:17382890-17396110	17393626	17393669	44	-1.51247	0.13164	0.101672	0.336826	0.097957	0.0948583	1.03793	3.55084	1.77445
AT1G54920:E011	3'alt	AT1G54920	AT1G54920	1:20470678-20475180	20474346	20474350	5	-1.43321	0.115237	0.990755	3.11281	0.296381	0.272781	3.34285	11.4114	1.77132
AT2G41700:E046	ES	AT2G41700	ABCA1	2:17382890-17396110	17393860	17393946	87	-1.50563	0.118865	0.0629711	0.207552	0.097957	0.0948583	0.642844	2.18802	1.76709
AT3G63530:E009	3'alt	AT3G63530	BB2	3:23456157-23458459	23458199	23458201	3	-0.973299	0.102922	3.12516	7.13184	0.240731	0.161474	12.982	44.167	1.76646
AT1G16460:E013	3'alt	AT1G16460	ATMST2	1:5619582-5622663	5622048	5622050	3	-0.883608	0.0947444	8.0016	17.4498	0.448492	0.288235	17.8411	60.5403	1.76269
AT1G76990:E004	IR	AT1G76990	ACR3	1:28932162-28935550	28933243	28933338	96	-1.55287	0.00270462	0.107017	0.370572	1.17907	1.20488	0.0907636	0.307558	1.76068
AT4G33350:E005	5'alt	AT4G33350	AT4G33350	4:16064548-16066767	16065426	16065440	15	-1.17173	0.00545903	1.26132	3.32504	0.92331	0.718346	1.36608	4.62874	1.76057
AT3G04910:E004	5'alt	AT3G04910	WNK1	3:1354635-1358219	1355276	1355277	2	-1.47261	0.0046201	8.34581	26.5844	1.15313	1.08723	7.2375	24.4515	1.75636
AT1G72510:E003	IR	AT1G72510	AT1G72510	1:27303366-27304850	27303521	27303738	218	-0.96612	0.0210127	0.149594	0.339739	0.548226	0.371395	0.27287	0.914764	1.74519
AT4G23430:E006	3'alt	AT4G23430	AT4G23430	4:12229026-12231658	12230755	12230760	6	-0.893948	0.0321684	3.56035	7.74519	0.762294	0.494977	4.67057	15.6476	1.74427
AT1G28520:E006	IR	AT1G28520	VOZ1	1:10029150-10031990	10031501	10031618	118	-1.47655	0.014201	0.109794	0.353609	0.553448	0.532291	0.198382	0.664315	1.74358
AT4G10430:E004	IR	AT4G10430	AT4G10430	4:6454703-6458089	6454928	6455100	173	-1.53919	0.0138736	0.0441998	0.152155	0.210143	0.216454	0.210332	0.702944	1.74074
AT4G30890:E010	multiple	AT4G30890	UBP24	4:15036052-15039281	15039066	15039142	77	-1.36413	0.037819	0.101072	0.305466	0.210837	0.190771	0.479388	1.60122	1.7399
AT1G34780:E003	5'alt	AT1G34780	ATAPRL4	1:12748571-12750383	12749650	12749736	87	-1.47735	0.000264774	0.213452	0.687678	0.122905	0.118821	1.73672	5.78752	1.73658
AT5G64360:E003	IR	AT5G64360	AT5G64360	5:25736340-25738667	25736551	25736688	138	-2.10947	0.00102162	0.0293846	0.153494	0.232143	0.36513	0.12658	0.420382	1.73166
AT2G17500:E006	IR	AT2G17500	AT2G17500	2:7606757-7609278	7606944	7606962	19	-1.58123	0.0555969	0.402912	1.42907	0.452613	0.48469	0.890191	2.94841	1.72775
AT5G10330:E009	IR	AT5G10330	EMB2196	5:3247847-3250138	3249838	3249870	33	-1.41868	0.0948371	0.109632	0.345876	0.18273	0.174156	0.599964	1.98602	1.72693
AT2G32860:E012	ES	AT2G32860	BGLU33	2:13940187-13943804	13942579	13942607	29	-0.869569	0.0273221	0.831244	1.7893	0.46483	0.302468	1.78828	5.91567	1.72597
AT1G49340:E026	IR	AT1G49340	ATPI4K.ALPHA	1:18252355-18264462	18264022	18264148	127	-0.979101	0.0873368	0.0896407	0.20642	0.263838	0.184048	0.339756	1.12156	1.72293
AT2G34410:E006	3'alt	AT2G34410	AT2G34410	2:14518406-14522622	14519575	14519613	39	-2.21323	0.00186252	0.0908529	0.504535	0.971594	1.63906	0.093509	0.307819	1.71891
AT1G43170:E016	IR	AT1G43170	ARP1	1:16266641-16268870	16268681	16268744	64	-0.577558	0.0490969	1.45515	2.52285	10.9009	5.75784	0.133489	0.438159	1.71474
AT2G34470:E007	3'alt	AT2G34470	UREG	2:14530735-14532505	14532265	14532267	3	-1.63176	0.0648675	1.57778	5.90597	1.6632	1.89696	0.948644	3.11338	1.71454
AT5G25280:E003	IR	AT5G25280	AT5G25280	5:8773789-8776000	8775068	8775164	97	-1.77718	1.18775e-08	0.73078	2.90798	0.766505	0.930189	0.953392	3.12623	1.71328
AT5G49510:E007	IR	AT5G49510	PFD3	5:20080614-20082921	20082496	20082736	241	-1.04129	0.0569585	0.0598797	0.144608	0.241311	0.178927	0.248143	0.808192	1.70352
AT3G18240:E005	IR	AT3G18240	AT3G18240	3:6255742-6258090	6257711	6257791	81	-1.10806	0.111022	0.0797551	0.203208	0.0961394	0.0753037	0.829577	2.69851	1.70172
AT5G60430:E003	3'alt	AT5G60430	AT5G60430	5:24301608-24303068	24302239	24302331	93	-1.79823	0.0435237	0.044923	0.179818	0.0579327	0.0716925	0.775435	2.50818	1.69357
AT2G46450:E005	IR	AT2G46450	ATCNGC12	2:19065716-19069569	19066154	19066222	69	-1.1819	0.00965617	0.275882	0.723682	0.277483	0.225149	0.994227	3.21424	1.69283
AT4G34370:E005	5'alt	AT4G34370	ARI1	4:16434280-16437322	16435348	16435395	48	-1.19194	0.10677	0.137857	0.368243	0.13691	0.113155	1.00692	3.25433	1.69241
AT1G72560:E005	5'alt	AT1G72560	PSD	1:27324389-27330031	27324983	27324991	9	-1.94164	0.137585	0.179611	0.800564	0.0572767	0.0794404	3.13585	10.0775	1.68421
AT2G42600:E012	3'alt	AT2G42600	ATPPC2	2:17734324-17739085	17738712	17738809	98	-0.871451	0.00779114	1.97178	4.17932	3.94133	2.60043	0.500281	1.60717	1.68371
AT2G41700:E031	IR	AT2G41700	ABCA1	2:17382890-17396110	17389369	17389398	30	-1.37949	0.10972	0.117263	0.364434	0.097957	0.0948583	1.19709	3.84188	1.68228
AT3G12570:E005	multiple	AT3G12570	FYD	3:3988670-3991079	3989180	3989266	87	-1.48451	0.000365554	0.21109	0.690414	0.573441	0.585058	0.368111	1.18008	1.68067
AT1G12520:E004	IR	AT1G12520	CCS	1:4267106-4268926	4268278	4268374	97	-1.73413	0.12156	0.0263743	0.104585	0.57481	0.712141	0.0458836	0.14686	1.67839
AT4G06701:E012	multiple	AT4G06701	AT4G06701	4:3939266-3940797	3940511	3940614	104	-1.59725	0.115022	0.0279908	0.102203	0.0522543	0.0596432	0.535665	1.71358	1.67761
AT2G18750:E005	IR	AT2G18750	AT2G18750	2:8125473-8128673	8125711	8125801	91	-1.1573	0.130824	0.111574	0.287021	0.484725	0.39048	0.23018	0.735045	1.67507
AT5G40500:E002	5'alt	AT5G40500	AT5G40500	5:16227834-16228693	16228023	16228049	27	-1.10902	0.139936	0.304195	0.755936	0.404456	0.315339	0.752108	2.39722	1.67235
AT5G65740:E012	multiple	AT5G65740	AT5G65740	5:26301493-26303471	26303176	26303246	71	-0.969325	0.10177	0.132777	0.301126	0.0872781	0.0621872	1.52131	4.84224	1.67037
AT3G28700:E011	IR	AT3G28700	AT3G28700	3:10759559-10762114	10761777	10761836	60	-1.0596	0.0710428	0.17186	0.421488	0.167385	0.129069	1.02673	3.2656	1.66929
AT4G28260:E002	IR	AT4G28260	AT4G28260	4:14004485-14006970	14004915	14005003	89	-1.23676	0.0349523	0.178733	0.486349	0.48739	0.418766	0.366715	1.16139	1.66312
AT2G20180:E009	3'alt	AT2G20180	PIL5	2:8704024-8706900	8706316	8706352	37	-1.73766	0.010632	0.156546	0.620203	0.852859	1.06772	0.183554	0.580869	1.662
AT1G08570:E004	multiple	AT1G08570	ACHT4	1:2712883-2714734	2712986	2713010	25	-1.36639	0.0135855	0.508511	1.51548	1.23109	1.16362	0.413057	1.30239	1.65675
AT1G31170:E009	multiple	AT1G31170	ATSRX	1:11133410-11134844	11134307	11134341	35	-1.54033	0.073146	0.102543	0.354571	0.803349	0.881582	0.127645	0.402198	1.65577
AT4G30160:E002	IR	AT4G30160	ATVLN4	4:14753349-14760189	14753503	14753725	223	-1.75197	0.00662982	0.0244842	0.0993365	0.340022	0.438009	0.0720077	0.226791	1.65514
AT5G60640:E007	3'alt	AT5G60640	PDIL1-4	5:24371007-24374038	24371999	24372028	30	-1.16424	0.000500618	2.07957	5.37709	1.07643	0.885645	1.93192	6.07138	1.65199
AT5G41140:E009	5'alt	AT5G41140	AT5G41140	5:16468434-16472810	16472118	16472138	21	-1.46547	0.139066	0.161238	0.544528	0.359913	0.387427	0.447992	1.4055	1.64954
AT5G54940:E002	ES	AT5G54940	AT5G54940	5:22308271-22309410	22309216	22309280	65	-1.68575	0.0121691	0.15296	0.570818	2.31442	2.75606	0.0660899	0.207114	1.64792
AT5G53450:E003	3'alt	AT5G53450	ORG1	5:21688763-21692429	21689190	21689268	79	-1.57699	0.00219939	0.165572	0.568189	0.480516	0.52634	0.344571	1.07951	1.6475
AT2G26340:E005	3'alt	AT2G26340	AT2G26340	2:11215252-11217033	11216092	11216100	9	-0.846441	0.0706393	4.2224	8.83936	0.769455	0.514338	5.48752	17.1859	1.647
AT1G02100:E013	5'alt	AT1G02100	AT1G02100	1:389812-392816	392073	392076	4	-1.85678	0.0968752	0.447537	1.95022	0.416832	0.580043	1.07366	3.3622	1.64686
AT3G22170:E008	3'alt	AT3G22170	FHY3	3:7822018-7826085	7825422	7825455	34	-0.994868	0.068049	0.636453	1.47368	0.32238	0.238482	1.97423	6.17941	1.64618
AT2G24420:E016	IR	AT2G24420	AT2G24420	2:10380026-10383405	10383060	10383150	91	-1.14837	0.0290102	0.337787	0.859029	0.784983	0.637898	0.430312	1.34665	1.64593
AT2G37620:E003	3'alt	AT2G37620	AAc1	2:15779174-15781561	15779751	15779754	4	-0.835996	0.118109	4.65065	9.69608	0.440323	0.29345	10.5619	33.0417	1.64542
AT2G04030:E015	3'alt	AT2G04030	HSP90.5	2:1281841-1286104	1284575	1284583	9	-1.39014	5.53005e-05	3.19045	9.87433	1.8897	1.87027	1.68834	5.27964	1.64483
AT4G18380:E003	IR	AT4G18380	AT4G18380	4:10157887-10159748	10159531	10159608	78	-1.53424	0.0963002	0.0651418	0.218365	0.150286	0.16124	0.433453	1.35428	1.64358
AT1G11850:E004	multiple	AT1G11850	AT1G11850	1:3999199-3999876	3999472	3999477	6	-2.26419	0.031212	0.308544	1.75581	0.38504	0.704779	0.801329	2.49129	1.63643
AT3G26085:E007	IR	AT3G26085	AT3G26085	3:9530595-9532613	9531043	9531129	87	-1.94498	0.000492208	0.0690799	0.312721	0.167579	0.244123	0.412223	1.281	1.63577
AT1G11280:E006	3'alt	AT1G11280	AT1G11280	1:3787334-3790876	3788843	3788878	36	-1.2885	0.0681402	0.14218	0.418518	0.137947	0.130836	1.03069	3.19879	1.63392
AT3G59950:E013	IR	AT3G59950	AT3G59950	3:22144280-22147691	22146797	22146890	94	-1.3505	0.00842067	0.119311	0.35301	0.314146	0.299541	0.379794	1.1785	1.63367
AT2G01320:E006	IR	AT2G01320	AT2G01320	2:154131-158182	154611	154676	66	-1.23424	0.0710428	0.101133	0.282979	0.46004	0.416448	0.219836	0.679507	1.62806
AT5G15460:E004	3'alt	AT5G15460	MUB2	5:5018711-5020703	5020127	5020233	107	-1.78341	0.00869485	0.0498053	0.197686	0.127623	0.164125	0.390254	1.20448	1.62592
AT2G24020:E008	3'alt	AT2G24020	AT2G24020	2:10217641-10219396	10218980	10218985	6	-1.28813	6.73332e-05	5.81751	16.6051	1.28381	1.18871	4.53145	13.969	1.62418
AT3G61010:E005	3'alt	AT3G61010	AT3G61010	3:22571327-22575255	22571943	22571988	46	-1.30205	0.126859	0.0917388	0.275005	0.30042	0.292461	0.305369	0.940316	1.62259
AT1G13860:E005	multiple	AT1G13860	QUL1	1:4743205-4746956	4743524	4743530	7	-1.97327	0.102968	0.185477	0.852752	0.062829	0.0940487	2.95208	9.06714	1.61891
AT1G79090:E003	IR	AT1G79090	AT1G79090	1:29749112-29753307	29749367	29749456	90	-1.33166	0.0591846	0.0657164	0.195557	0.363423	0.354312	0.180826	0.551935	1.6099
AT5G27860:E002	IR	AT5G27860	AT5G27860	5:9874824-9876464	9874947	9875019	73	-1.1046	0.0123627	0.490727	1.21499	1.07551	0.872558	0.456274	1.39245	1.60965
AT2G29390:E009	IR	AT2G29390	SMO2-2	2:12610543-12612894	12612141	12612451	311	-1.47186	0.0597316	0.0134327	0.0441525	0.121425	0.130961	0.110626	0.337141	1.60766
AT1G43190:E014	3'alt	AT1G43190	PTB3	1:16275108-16278624	16277718	16277723	6	-1.00218	0.043019	4.54775	10.5151	0.474478	0.360635	9.58475	29.1572	1.60504
AT2G40430:E009	3'alt	AT2G40430	AT2G40430	2:16879216-16882445	16880490	16880492	3	-1.01639	0.0180097	6.99201	16.6769	0.453156	0.355329	15.4296	46.9338	1.60493
AT1G12750:E007	multiple	AT1G12750	ATRBL6	1:4344985-4348328	4347538	4347784	247	-1.4671	0.043201	0.03583	0.114046	0.308432	0.322811	0.116168	0.353289	1.60463
AT3G22950:E004	3'alt	AT3G22950	ARFC1	3:8136181-8138084	8137526	8137542	17	-1.7034	0.00994943	0.279833	1.08063	0.195686	0.248782	1.43001	4.34367	1.60289
AT5G60640:E008	ES	AT5G60640	PDIL1-4	5:24371007-24374038	24372132	24372206	75	-1.10478	0.000552781	0.773983	1.93355	1.07643	0.885645	0.719029	2.18321	1.60233
AT1G08570:E005	multiple	AT1G08570	ACHT4	1:2712883-2714734	2713011	2713095	85	-1.30016	0.000183096	0.306346	0.878706	1.23109	1.16362	0.248841	0.755151	1.60154
AT2G17800:E003	IR	AT2G17800	ATRAC1	2:7739856-7742156	7740171	7740268	98	-1.44229	6.8171e-06	0.401807	1.26767	0.344281	0.35824	1.16709	3.53859	1.60026
AT5G23860:E004	IR	AT5G23860	TUB8	5:8042876-8044819	8044576	8044735	160	-1.26408	6.07797e-05	1.38661	3.86072	1.63326	1.49995	0.848983	2.5739	1.60015
AT5G11610:E004	IR	AT5G11610	AT5G11610	5:3735350-3738217	3735769	3735880	112	-1.53752	0.0682144	0.0438898	0.152867	0.0590021	0.0678689	0.743869	2.25239	1.59834
AT3G60130:E004	ES	AT3G60130	BGLU16	3:22210246-22213840	22210837	22210895	59	-1.42603	0.0493156	0.18829	0.589386	0.511988	0.529485	0.367762	1.11313	1.59778
AT5G18420:E014	3'alt	AT5G18420	AT5G18420	5:6105480-6109385	6108804	6108812	9	-0.94268	0.132516	1.07309	2.45594	0.188873	0.142882	5.68155	17.1886	1.59709
AT2G31955:E010	IR	AT2G31955	CNX2	2:13584139-13586700	13586496	13586588	93	-1.51619	0.149839	0.0236612	0.0849311	0.112809	0.134067	0.209746	0.633499	1.5947
AT1G33050:E006	multiple	AT1G33050	AT1G33050	1:11967816-11971532	11968123	11968126	4	-2.12675	0.0464654	0.50099	2.47089	0.13473	0.220044	3.71847	11.2291	1.59446
AT3G53570:E016	multiple	AT3G53570	AME2	3:19861179-19864588	19864154	19864362	209	-1.11341	0.135421	0.0242784	0.0617682	0.253427	0.21367	0.0958005	0.289082	1.59337
AT3G58030:E005	multiple	AT3G58030	AT3G58030	3:21484156-21487054	21484600	21484774	175	-0.637731	0.0923814	0.189292	0.345052	0.402856	0.243839	0.469876	1.41508	1.59053
AT4G02540:E002	IR	AT4G02540	AT4G02540	4:1117154-1119817	1118898	1119006	109	-1.56756	0.0167803	0.0600424	0.209041	0.207909	0.241724	0.288792	0.864794	1.58232
AT2G02570:E004	IR	AT2G02570	AT2G02570	2:697951-700917	698326	698339	14	-1.3892	1.75774e-05	2.68635	8.27936	0.496898	0.51166	5.40623	16.1814	1.58164
AT5G16610:E010	ES	AT5G16610	AT5G16610	5:5444922-5448313	5447351	5447583	233	-1.12254	0.0718439	0.0362588	0.0935756	0.109663	0.0955335	0.330639	0.979505	1.5668
AT3G09440:E003	IR	AT3G09440	AT3G09440	3:2903198-2905729	2903246	2903335	90	-1.54801	0.000106106	0.289851	0.980865	2.45303	2.80654	0.11816	0.349493	1.56452
AT1G30200:E002	3'alt	AT1G30200	AT1G30200	1:10625029-10627105	10626650	10626660	11	-1.40449	0.0297293	1.56566	4.93321	0.464694	0.495111	3.36923	9.96385	1.56428
AT5G64940:E020	3'alt	AT5G64940	ATATH13	5:25948973-25953823	25953427	25953481	55	-0.957383	0.00368981	1.17955	2.65826	1.91078	1.45722	0.617316	1.8242	1.56318
AT1G01910:E005	multiple	AT1G01910	AT1G01910	1:313101-315902	313419	313452	34	-1.07921	0.0962067	0.246582	0.615189	0.42877	0.363334	0.575093	1.69318	1.55787
AT5G08100:E004	IR	AT5G08100	AT5G08100	5:2593050-2594651	2594214	2594421	208	-1.63852	8.66361e-05	0.0847834	0.305173	0.692921	0.847788	0.122356	0.359964	1.55676
AT2G29630:E011	3'alt	AT2G29630	THIC	2:12666935-12670311	12669987	12670092	106	-1.09652	0.000152408	1.59328	3.94838	2.02719	1.70957	0.785956	2.30957	1.55511
AT5G37850:E003	5'alt	AT5G37850	SOS4	5:15065374-15068999	15065480	15065512	33	-1.2975	0.0792362	0.167898	0.488864	0.239544	0.237645	0.700908	2.05712	1.55333
AT1G10740:E004	IR	AT1G10740	AT1G10740	1:3567905-3570838	3568316	3568323	8	-0.917456	0.0648675	1.7993	3.94648	0.534399	0.400229	3.36696	9.86056	1.55022
AT5G46780:E003	IR	AT5G46780	AT5G46780	5:18978977-18980057	18979065	18979227	163	-1.47372	0.0411137	0.0513036	0.165567	0.207791	0.229365	0.246901	0.721849	1.54777
AT2G14120:E015	3'alt	AT2G14120	DRP3B	2:5953940-5960123	5956665	5956667	3	-1.22865	0.0543109	2.50719	6.9675	0.484861	0.461737	5.17094	15.0898	1.54507
AT5G13500:E003	5'alt	AT5G13500	AT5G13500	5:4338155-4341003	4338313	4338361	49	-1.44083	0.143009	0.077	0.240415	0.202832	0.217087	0.379624	1.10746	1.54461
AT2G21520:E004	3'alt	AT2G21520	AT2G21520	2:9215519-9219208	9216208	9216219	12	-1.47162	0.00123784	1.1471	3.73933	0.678942	0.759263	1.68955	4.92494	1.54347
AT5G60640:E009	ES	AT5G60640	PDIL1-4	5:24371007-24374038	24372325	24372411	87	-1.03496	0.0028458	0.413504	0.989549	1.07643	0.885645	0.384145	1.11732	1.54032
AT2G14045:E002	3'alt	AT2G14045	AT2G14045	2:5906550-5908374	5906998	5907003	6	-1.70276	0.0402314	0.571386	2.25753	0.177358	0.241408	3.22165	9.35152	1.5374
AT5G07440:E004	IR	AT5G07440	GDH2	5:2355937-2358194	2356016	2356126	111	-1.5552	0.00060322	0.312729	1.0674	1.60347	1.8867	0.195033	0.565749	1.53644
AT1G18150:E013	IR	AT1G18150	ATMPK8	1:6244298-6247812	6247589	6247591	3	-1.57635	0.00749406	2.08101	7.31551	0.332617	0.403978	6.25648	18.1087	1.53326
AT5G06839:E009	3'alt	AT5G06839	bZIP65	5:2120527-2126456	2122775	2122777	3	-1.7654	0.00255849	2.11072	8.61386	0.116397	0.164397	18.1338	52.3966	1.53079
AT1G77080:E007	IR	AT1G77080	FLM	1:28955637-28960096	28958664	28958744	81	-1.30422	0.0998994	0.109894	0.313036	0.428395	0.422402	0.256525	0.741086	1.53054
AT1G57680:E002	3'alt	AT1G57680	AT1G57680	1:21362488-21364728	21364019	21364116	98	-1.35411	0.000359377	0.295432	0.880966	0.714086	0.738215	0.413721	1.19337	1.52832
AT1G15140:E004	IR	AT1G15140	AT1G15140	1:5210206-5212349	5210466	5210548	83	-1.26297	0.0760144	0.0837615	0.235181	1.41843	1.39102	0.0590521	0.169071	1.51757
AT1G49130:E004	IR	AT1G49130	AT1G49130	1:18174740-18176022	18175799	18175902	104	-1.95311	0.0687866	0.0184996	0.0823642	0.0968814	0.151631	0.190951	0.543188	1.50825
AT2G45380:E008	IR	AT2G45380	AT2G45380	2:18699428-18703093	18700898	18701097	200	-1.63073	0.0459564	0.018483	0.0668581	0.235522	0.300056	0.0784766	0.222819	1.50553
AT4G39140:E005	multiple	AT4G39140	AT4G39140	4:18229331-18232071	18231292	18231301	10	-0.819486	0.139936	1.1795	2.41822	0.178371	0.129053	6.61261	18.7381	1.50269
AT1G17745:E003	5'alt	AT1G17745	PGDH	1:6100964-6105265	6101776	6101779	4	-1.66555	0.0511067	1.28117	4.7655	0.658259	0.865646	1.94629	5.50514	1.50005
AT2G28290:E036	multiple	AT2G28290	CHR3	2:12056213-12073083	12072334	12072375	42	-0.928517	0.132973	0.220687	0.495791	0.214145	0.170368	1.03055	2.91013	1.49767
AT5G43560:E003	IR	AT5G43560	AT5G43560	5:17500410-17505646	17500554	17501038	485	-0.970607	0.139936	0.0199564	0.0458332	0.275741	0.225112	0.0723737	0.203602	1.49221
AT5G57565:E007	multiple	AT5G57565	AT5G57565	5:23310284-23311564	23311242	23311285	44	-2.09496	0.0354667	0.039658	0.210402	0.172085	0.325261	0.230456	0.646872	1.48899
AT2G31370:E006	multiple	AT2G31370	AT2G31370	2:13378944-13381544	13379222	13379252	31	-1.13137	0.0424224	0.371982	0.945693	0.359563	0.325787	1.03454	2.90279	1.48846
AT4G05420:E007	ES	AT4G05420	DDB1A	4:2746121-2752943	2747913	2747975	63	-0.935685	0.0911043	0.315239	0.711488	0.301515	0.243126	1.04552	2.92642	1.48492
AT3G29575:E006	multiple	AT3G29575	AFP3	3:11382214-11384004	11383676	11383923	248	-1.26691	0.0852799	0.0281961	0.0791105	0.403203	0.405244	0.0699302	0.195217	1.48109
AT3G60880:E003	3'alt	AT3G60880	DHDPS	3:22494852-22496697	22495449	22495451	3	-0.936215	0.100073	4.69073	10.3968	0.210465	0.167216	22.2875	62.1757	1.48012
AT3G55630:E010	5'alt	AT3G55630	DFD	3:20636669-20639492	20637794	20637796	3	-1.06725	0.118865	3.40912	8.34757	0.22458	0.198555	15.18	42.0416	1.46965
AT5G44290:E010	multiple	AT5G44290	AT5G44290	5:17840424-17843751	17843433	17843493	61	-0.855203	0.0942895	0.313375	0.662734	0.548682	0.419527	0.571141	1.57972	1.46775
AT2G48100:E004	5'alt	AT2G48100	AT2G48100	2:19670501-19673292	19670691	19670828	138	-0.699988	0.136722	0.141312	0.26717	0.461386	0.315575	0.306278	0.846615	1.46687
AT3G58030:E006	multiple	AT3G58030	AT3G58030	3:21484156-21487054	21484775	21485052	278	-0.518282	0.114755	0.225907	0.377478	0.402856	0.243839	0.560765	1.54806	1.465
AT2G01350:E007	3'alt	AT2G01350	QPT	2:165141-167259	166620	166637	18	-0.490182	0.147335	3.1931	5.20362	0.817052	0.487266	3.90807	10.6792	1.45028
AT5G60410:E021	multiple	AT5G60410	SIZ1	5:24294890-24301147	24300668	24300752	85	-1.02528	0.0159591	0.296875	0.696514	0.439503	0.378656	0.675479	1.83944	1.44528
AT1G22180:E007	multiple	AT1G22180	AT1G22180	1:7828326-7830392	7829671	7829751	81	-1.8109	0.046193	0.0705721	0.287895	0.0503105	0.0753947	1.40273	3.81851	1.44477
AT5G51410:E004	IR	AT5G51410	AT5G51410	5:20880741-20883908	20881394	20881524	131	-1.24418	0.0779584	0.0405865	0.114004	0.408009	0.421721	0.0994744	0.27033	1.44233
AT2G27110:E006	IR	AT2G27110	FRS3	2:11576669-11580794	11579963	11580251	289	-1.37265	0.00504705	0.0497765	0.150791	0.108992	0.121508	0.456697	1.24099	1.44218
AT2G01170:E009	IR	AT2G01170	BAT1	2:102194-104549	104294	104361	68	-1.40523	0.020277	0.116428	0.363995	0.475601	0.547554	0.244803	0.664764	1.44122
AT2G30620:E005	IR	AT2G30620	AT2G30620	2:13044931-13046663	13046319	13046437	119	-0.88164	0.0232581	0.610348	1.29657	2.42729	1.89967	0.251452	0.682524	1.4406
AT4G33630:E013	3'alt	AT4G33630	EX1	4:16155503-16159578	16159228	16159273	46	-0.890696	0.0634804	0.534159	1.13727	0.536971	0.421297	0.994763	2.69944	1.44024
AT4G33380:E004	3'alt	AT4G33380	AT4G33380	4:16071802-16074994	16072481	16072486	6	-1.48417	9.20072e-05	2.97262	9.80472	0.738154	0.897886	4.0271	10.9198	1.43913
AT3G06110:E005	3'alt	AT3G06110	MKP2	3:1843413-1845014	1843937	1843966	30	-1.54095	0.00147486	0.412069	1.4243	0.181444	0.231675	2.27105	6.14786	1.43672
AT3G24870:E002	3'alt	AT3G24870	AT3G24870	3:9074665-9085048	9076767	9076772	6	-1.08077	0.00183215	5.43376	13.3148	0.214638	0.194668	25.3159	68.3975	1.4339
AT1G67480:E003	5'alt	AT1G67480	AT1G67480	1:25276294-25278718	25276346	25276463	118	-1.44327	0.0477364	0.0462007	0.146933	0.823193	0.971304	0.0561238	0.151273	1.43048
AT2G40270:E005	3'alt	AT2G40270	AT2G40270	2:16821934-16824506	16823695	16823715	21	-1.78025	0.00645289	0.394351	1.55449	0.151065	0.22133	2.61048	7.0234	1.42786
AT5G46110:E011	5'alt	AT5G46110	TPT	5:18697235-18700656	18699430	18699462	33	-0.667638	0.00749406	13.3408	24.5916	12.7406	8.7461	1.04711	2.81172	1.42503
AT5G23450:E011	3'alt	AT5G23450	ATLCBK1	5:7904708-7909585	7909051	7909184	134	-0.926473	0.0305721	0.153969	0.342704	0.508141	0.422937	0.303004	0.810296	1.41911
AT3G10230:E002	IR	AT3G10230	LYC	3:3164075-3166038	3165769	3165982	214	-0.672044	0.0551657	0.324166	0.600422	0.62777	0.436069	0.516376	1.3769	1.41493
AT1G19800:E005	multiple	AT1G19800	TGD1	1:6846369-6848103	6846543	6846628	86	-1.37109	0.0529596	0.0827423	0.248296	0.14411	0.162897	0.574159	1.52426	1.40858
AT3G61010:E012	3'alt	AT3G61010	AT3G61010	3:22571327-22575255	22573291	22573298	8	-1.13991	0.0426631	1.39069	3.56745	0.30042	0.292461	4.62915	12.198	1.39783
AT4G09760:E004	IR	AT4G09760	AT4G09760	4:6148758-6151399	6149502	6149690	189	-1.03539	0.142054	0.0416634	0.101824	0.427263	0.39711	0.0975123	0.256413	1.39481
AT5G49470:E002	IR	AT5G49470	AT5G49470	5:20063448-20068665	20063845	20063936	92	-1.29279	2.69606e-06	0.745655	2.12891	0.178462	0.19498	4.17824	10.9186	1.38582
AT1G48540:E011	3'alt	AT1G48540	AT1G48540	1:17945376-17950521	17950226	17950261	36	-1.05419	0.126371	0.3166	0.756546	0.187619	0.172099	1.68746	4.396	1.38134
AT2G44860:E005	3'alt	AT2G44860	AT2G44860	2:18500803-18502562	18502149	18502158	10	-1.26968	0.00139825	2.56286	7.1247	0.535922	0.572967	4.78216	12.4348	1.37864
AT5G24290:E006	3'alt	AT5G24290	AT5G24290	5:8263132-8265741	8265184	8265231	48	-1.63104	0.0212286	0.113197	0.422402	0.0839173	0.120524	1.34891	3.5047	1.37749
AT4G11570:E003	IR	AT4G11570	AT4G11570	4:7004333-7006081	7004413	7004685	273	-1.07079	0.00163926	0.224394	0.546838	1.10462	1.03777	0.203141	0.526937	1.37515
AT2G18300:E005	3'alt	AT2G18300	AT2G18300	2:7952442-7954739	7953311	7953316	6	-0.964938	0.000665193	10.8257	24.6502	0.914077	0.802688	11.8433	30.7096	1.37462
AT1G70770:E003	IR	AT1G70770	AT1G70770	1:26687798-26691277	26688252	26688580	329	-1.02039	0.00130823	0.196319	0.460133	1.14191	1.03228	0.171922	0.445745	1.37446
AT3G44310:E007	IR	AT3G44310	ATNIT1	3:15986864-15989103	15988895	15988976	82	-0.94627	0.000109036	6.39253	14.3069	14.9908	13.0017	0.42643	1.10038	1.36763
AT5G55600:E005	multiple	AT5G55600	AT5G55600	5:22521843-22525645	22522122	22522191	70	-1.51567	0.0298921	0.0883637	0.293438	0.157471	0.202766	0.561142	1.44717	1.3668
AT3G61010:E013	ES	AT3G61010	AT3G61010	3:22571327-22575255	22573406	22573458	53	-1.09725	0.128282	0.243297	0.610357	0.30042	0.292461	0.809858	2.08697	1.36567
AT5G65770:E013	IR	AT5G65770	LINC4	5:26311311-26316025	26315746	26315825	80	-1.09055	0.0722105	0.187326	0.461436	0.265377	0.253999	0.705885	1.81669	1.36381
AT3G24120:E003	3'alt	AT3G24120	AT3G24120	3:8705636-8708315	8706336	8706344	9	-0.819438	0.0659169	2.96708	6.07455	0.584318	0.464833	5.07785	13.0683	1.36378
AT4G35070:E002	IR	AT4G35070	AT4G35070	4:16694170-16695698	16694594	16694670	77	-1.92734	0.0403577	0.0221537	0.105643	0.0651602	0.120763	0.339989	0.874794	1.36346
AT4G38570:E004	3'alt	AT4G38570	PIS2	4:18031279-18033741	18031649	18031672	24	-1.42642	0.0351459	0.222629	0.705319	0.0597178	0.0736197	3.72802	9.58058	1.3617
AT3G13740:E005	5'alt	AT3G13740	AT3G13740	3:4504270-4506311	4505062	4505079	18	-0.943241	0.0323165	1.50888	3.34269	0.287868	0.248484	5.24156	13.4523	1.35979
AT3G54500:E009	IR	AT3G54500	AT3G54500	3:20175370-20179027	20177556	20177620	65	-0.648843	0.0380435	4.09557	7.45075	2.25713	1.6023	1.81451	4.65002	1.35766
AT1G73490:E005	3'alt	AT1G73490	AT1G73490	1:27633260-27634964	27634290	27634292	3	-1.5124	0.00235155	6.38384	21.0441	0.264162	0.341198	24.1664	61.6772	1.35174
AT5G57565:E008	multiple	AT5G57565	AT5G57565	5:23310284-23311564	23311286	23311383	98	-2.05609	0.0946424	0.0133541	0.0641936	0.172085	0.325261	0.0776018	0.19736	1.34667
AT3G08680:E003	IR	AT3G08680	AT3G08680	3:2637560-2640838	2637855	2637934	80	-1.32074	0.024528	0.148253	0.427255	0.67635	0.768588	0.219196	0.555896	1.34259
AT4G04740:E004	IR	AT4G04740	CPK23	4:2403609-2408737	2404969	2405094	126	-1.85749	0.00148524	0.0573727	0.243544	0.0880472	0.147405	0.651613	1.65222	1.34232
AT1G54220:E003	IR	AT1G54220	AT1G54220	1:20246037-20250310	20246305	20246414	110	-0.84323	0.0971404	0.148403	0.312679	0.291528	0.243172	0.509053	1.28584	1.33682
AT2G35230:E003	IR	AT2G35230	IKU1	2:14842293-14844434	14842433	14842911	479	-1.48681	0.00250948	0.0400641	0.131212	0.200398	0.261515	0.199923	0.501738	1.32749
AT3G08650:E006	3'alt	AT3G08650	AT3G08650	3:2624461-2627450	2626904	2626977	74	-1.72825	0.000237102	0.305557	1.16231	0.807074	1.22472	0.378599	0.949047	1.32581
AT1G30230:E009	3'alt	AT1G30230	AT1G30230	1:10638911-10640782	10640514	10640516	3	-0.879612	0.000878982	61.8302	132.044	5.52601	4.72371	11.1889	27.9534	1.32095
AT1G26440:E007	multiple	AT1G26440	ATUPS5	1:9143967-9146050	9145196	9145300	105	-1.49069	0.00199997	0.129226	0.4315	0.180966	0.242481	0.714087	1.77952	1.31732
AT3G13340:E003	5'alt	AT3G13340	AT3G13340	3:4331531-4335073	4331798	4331971	174	-1.25232	0.0498187	0.0518293	0.142608	0.489542	0.543219	0.105873	0.262523	1.31011
AT1G72770:E007	IR	AT1G72770	HAB1	1:27390022-27393281	27392903	27392990	88	-0.971086	0.044883	0.196363	0.45757	0.360392	0.338905	0.54486	1.35014	1.30916
AT1G10990:E002	IR	AT1G10990	AT1G10990	1:3670278-3671187	3670902	3670979	78	-1.69876	0.017747	0.0655055	0.250623	0.137323	0.21285	0.477017	1.17746	1.30357
AT1G26630:E005	3'alt	AT1G26630	ELF5A-2	1:9205836-9207383	9206972	9206993	22	-1.22131	5.35501e-05	9.82323	26.517	16.4935	18.1843	0.595581	1.45823	1.29185
AT1G03520:E005	IR	AT1G03520	AT1G03520	1:877862-880158	879301	879931	631	-1.52421	0.0245869	0.0183139	0.0605267	0.110045	0.149063	0.166422	0.406049	1.28681
AT1G70620:E017	multiple	AT1G70620	AT1G70620	1:26626555-26631104	26630304	26630397	94	-1.38497	0.0318252	0.0785724	0.237663	1.08808	1.35126	0.072212	0.175883	1.2843
AT5G53060:E002	5'alt	AT5G53060	AT5G53060	5:21515026-21520421	21515929	21516044	116	-1.1848	0.0800514	0.0768791	0.209258	0.106765	0.119429	0.720077	1.75215	1.2829
AT3G51630:E003	IR	AT3G51630	ATWNK5	3:19148871-19152193	19149268	19149471	204	-1.1852	0.00218616	0.296156	0.777592	0.415336	0.448624	0.713051	1.73328	1.28143
AT1G58807:E005	IR	AT1G58807	AT1G58807	1:21780185-21784314	21783290	21783377	88	-1.27024	0.00299226	0.191575	0.538311	0.673099	0.780503	0.284616	0.689697	1.27695
AT5G37850:E007	ES	AT5G37850	SOS4	5:15065374-15068999	15067113	15067196	84	-1.02566	0.0198544	0.234413	0.563371	0.239544	0.237645	0.97858	2.37064	1.27652
AT3G51370:E003	IR	AT3G51370	AT3G51370	3:19069363-19072195	19069440	19069652	213	-1.14341	0.000788019	0.292517	0.745343	0.993764	1.04721	0.294352	0.711745	1.27382
AT1G06390:E014	IR	AT1G06390	SK22	1:1946788-1950860	1950456	1950601	146	-1.26553	0.00216805	0.130628	0.367447	0.52753	0.613999	0.247623	0.598449	1.27309
AT5G02780:E006	3'alt	AT5G02780	GSTL1	5:630876-632683	631883	631888	6	-1.54109	0.102059	0.462911	1.67449	0.0514242	0.0771123	9.0018	21.7149	1.2704
AT3G53780:E007	IR	AT3G53780	ATRBL4	3:19924568-19927026	19926328	19926397	70	-1.43655	0.014973	0.133507	0.428352	0.0751209	0.100007	1.77723	4.28321	1.26906
AT5G07350:E004	IR	AT5G07350	Tudor1	5:2320021-2325419	2320158	2320354	197	-0.567791	0.141819	0.974783	1.66287	1.23588	0.876161	0.788736	1.89791	1.26679
AT3G16420:E006	IR	AT3G16420	PBP1	3:5579386-5580953	5580862	5580880	19	-1.13432	0.0668355	0.71846	1.80978	16.7667	17.5841	0.0428505	0.102921	1.26416
AT4G13940:E006	multiple	AT4G13940	HOG1	4:8054861-8057181	8055297	8055377	81	-0.980862	0.000237149	60.0974	137.449	17.9797	17.1255	3.34252	8.026	1.26375
AT2G22990:E003	IR	AT2G22990	SCPL8	2:9786316-9790179	9786512	9786582	71	-1.5884	0.000124203	0.452427	1.574	1.44377	2.09724	0.313364	0.750514	1.26004
AT4G07410:E011	IR	AT4G07410	AT4G07410	4:4201249-4205224	4204836	4204977	142	-1.88957	0.00423766	0.0287143	0.12805	0.25118	0.467694	0.114318	0.273791	1.26003
AT3G56310:E005	ES	AT3G56310	AT3G56310	3:20882803-20885915	20883626	20883660	35	-1.07741	0.00079011	1.62554	3.96836	0.640321	0.6546	2.53863	6.06227	1.2558
AT5G24520:E003	3'alt	AT5G24520	URM23	5:8370587-8372847	8371001	8371006	6	-0.835529	0.0735112	4.82188	9.90979	0.260724	0.224484	18.4942	44.1446	1.25516
AT1G01260:E005	multiple	AT1G01260	AT1G01260	1:108946-111609	109406	109412	7	-1.8021	0.0349523	0.58264	2.3623	0.109143	0.185918	5.33832	12.7061	1.25106
AT5G42420:E003	ES	AT5G42420	AT5G42420	5:16968658-16970432	16969340	16969540	201	-1.89299	0.000510818	0.0497523	0.212592	0.153259	0.275625	0.324629	0.771307	1.24851
AT3G26570:E003	IR	AT3G26570	PHT2;1	3:9756191-9758633	9756337	9756413	77	-1.05512	1.58003e-05	3.65668	8.82467	3.44156	3.49706	1.06251	2.52345	1.24793
AT1G55690:E020	ES	AT1G55690	AT1G55690	1:20808261-20812840	20812173	20812296	124	-1.03026	0.117586	0.0845013	0.202319	0.0826411	0.0833694	1.02251	2.42678	1.24693
AT2G02960:E011	multiple	AT2G02960	AT2G02960	2:862087-864447	864021	864247	227	-0.62838	0.14014	0.143897	0.256943	0.464869	0.351037	0.309544	0.731952	1.24161
AT5G14850:E002	3'alt	AT5G14850	AT5G14850	5:4801897-4804990	4802184	4802188	5	-1.84732	0.0138444	0.867325	3.63503	0.0554569	0.0983348	15.6396	36.9658	1.24099
AT4G23750:E002	IR	AT4G23750	CRF2	4:12376194-12378024	12376489	12376699	211	-0.846774	0.141052	0.0815016	0.168527	0.163614	0.14323	0.498133	1.17662	1.24004
AT1G74840:E003	IR	AT1G74840	AT1G74840	1:28115897-28117405	28116269	28116346	78	-0.830731	0.0356219	0.653146	1.34326	1.38912	1.20974	0.470185	1.11037	1.23974
AT3G48070:E005	IR	AT3G48070	AT3G48070	3:17750711-17752761	17751972	17752197	226	-0.751918	0.0868277	0.105733	0.208793	0.248808	0.20877	0.424957	1.00011	1.23477
AT5G63370:E003	IR	AT5G63370	AT5G63370	5:25383906-25387252	25384222	25384359	138	-1.80789	0.000679633	0.0981166	0.394775	0.571956	0.978539	0.171546	0.403433	1.23374
AT4G13940:E005	multiple	AT4G13940	HOG1	4:8054861-8057181	8055243	8055296	54	-0.948217	0.000382534	96.7981	216.441	17.9797	17.1255	5.38375	12.6385	1.23114
AT1G25054:E003	IR	AT1G25054	AT1G25054	1:8798483-8806360	8798585	8798671	87	-0.902946	0.000305058	4.60281	9.99731	2.09307	1.93724	2.19907	5.16061	1.23065
AT4G33350:E004	ES	AT4G33350	AT4G33350	4:16064548-16066767	16065258	16065320	63	-0.640045	0.0734991	0.8594	1.56736	0.92331	0.718346	0.930781	2.1819	1.22907
AT3G61560:E008	5'alt	AT3G61560	AT3G61560	3:22777829-22780191	22778898	22778907	10	-0.975952	0.0735112	1.08013	2.51164	0.0850587	0.0846544	12.6986	29.6694	1.2243
AT2G27340:E004	multiple	AT2G27340	AT2G27340	2:11696737-11699224	11696937	11697163	227	-1.20539	0.0693465	0.0305923	0.0823935	0.075204	0.0867911	0.406791	0.949331	1.22263
AT1G16710:E024	IR	AT1G16710	HAC12	1:5714219-5722614	5721899	5722284	386	-0.932025	0.0354988	0.0688247	0.155053	0.129544	0.125071	0.531283	1.23972	1.22246
AT3G52150:E005	IR	AT3G52150	AT3G52150	3:19342024-19343466	19343139	19343244	106	-0.846393	0.0212286	0.484549	1.00904	2.56747	2.29529	0.188726	0.439613	1.21994
AT1G45170:E003	IR	AT1G45170	AT1G45170	1:17095980-17098006	17097076	17097213	138	-0.832044	0.126859	0.116768	0.240606	0.0968788	0.0859955	1.2053	2.79789	1.21494
AT5G56190:E004	IR	AT5G56190	AT5G56190	5:22742005-22745177	22742576	22742684	109	-0.741506	0.132909	0.174385	0.337451	0.210464	0.17555	0.828574	1.92226	1.2141
AT3G62290:E010	multiple	AT3G62290	ATARFA1E	3:23051544-23053817	23053587	23053670	84	-0.675388	0.011316	5.33277	9.87949	9.65773	7.72036	0.552176	1.27967	1.21257
AT5G63320:E012	IR	AT5G63320	NPX1	5:25374413-25379297	25378790	25379062	273	-1.10958	0.0136716	0.124462	0.30851	0.306291	0.327619	0.406351	0.941675	1.2125
AT4G14160:E012	3'alt	AT4G14160	AT4G14160	4:8167426-8173368	8172089	8172206	118	-1.06285	0.00425818	0.252138	0.60841	0.591562	0.618179	0.426224	0.984196	1.20733
AT1G32070:E011	3'alt	AT1G32070	NSI	1:11534682-11536338	11536175	11536177	3	-1.62557	0.0309978	1.53709	5.52933	0.641316	1.00067	2.39678	5.52562	1.20504
AT2G21660:E002	IR	AT2G21660	CCR2	2:9265249-9266393	9265665	9265715	51	-1.45146	2.53446e-08	70.997	224.892	22.0424	30.3675	3.22093	7.40568	1.20115
AT1G53890:E004	3'alt	AT1G53890	AT1G53890	1:20124827-20126109	20125266	20125293	28	-1.27747	0.0390848	0.317827	0.892117	0.0647537	0.079111	4.90825	11.2768	1.20007
AT5G64220:E003	IR	AT5G64220	AT5G64220	5:25686208-25692250	25686259	25686394	136	-0.888169	0.0796739	0.122462	0.263065	0.212058	0.198933	0.577493	1.32238	1.19526
AT2G05520:E007	multiple	AT2G05520	ATGRP-3	2:2026162-2027117	2026713	2026733	21	-1.3317	1.2631e-05	5.32372	15.5651	11.9687	15.3017	0.444804	1.01721	1.19338
AT5G26000:E002	3'alt	AT5G26000	BGLU38	5:9079505-9082384	9079933	9079936	4	-0.660326	0.0188037	59.6121	109.245	21.0982	16.91	2.82546	6.4604	1.19314
AT5G53850:E004	3'alt	AT5G53850	AT5G53850	5:21860997-21864973	21861623	21861639	17	-1.04578	0.00610432	2.2407	5.31825	0.85245	0.885293	2.62854	6.00733	1.19246
AT5G59730:E003	IR	AT5G59730	EXO70H7	5:24063877-24066170	24064137	24064146	10	-0.877491	0.00299931	10.5345	22.7586	0.337102	0.318937	31.2503	71.3576	1.1912
AT5G62000:E018	3'alt	AT5G62000	HSS	5:24910358-24915210	24914814	24914816	3	-0.730693	0.0497608	110.149	211.724	2.41034	2.03591	45.6984	103.995	1.1863
AT1G62180:E004	3'alt	AT1G62180	PRH	1:22975530-22977625	22977009	22977029	21	-0.784333	0.124775	0.911841	1.8411	2.13423	1.89655	0.427246	0.970766	1.18406
AT1G79110:E004	3'alt	AT1G79110	AT1G79110	1:29759157-29760704	29759999	29760007	9	-1.59542	0.0562389	0.345281	1.28091	0.304018	0.496736	1.13573	2.57865	1.183
AT3G07650:E007	IR	AT3G07650	COL9	3:2441657-2444532	2444061	2444185	125	-1.24901	0.0784688	0.113154	0.311457	0.19204	0.23337	0.58922	1.3346	1.17953
AT2G30600:E011	ES	AT2G30600	AT2G30600	2:13036876-13041684	13039146	13039283	138	-1.14877	0.0351554	0.154322	0.405854	0.748998	0.874468	0.206038	0.464115	1.17157
AT4G01593:E004	IR	AT4G01593	AT4G01593	4:690710-692169	691479	691630	152	-1.42973	0.093111	0.0354899	0.111849	0.112113	0.157064	0.316555	0.712125	1.16968
AT2G20740:E003	IR	AT2G20740	AT2G20740	2:8935607-8937512	8935791	8935894	104	-1.18725	0.00568368	0.660346	1.73118	0.404014	0.470833	1.63446	3.67685	1.16965
AT1G21350:E012	IR	AT1G21350	AT1G21350	1:7476942-7479042	7478683	7478778	96	-1.30389	0.0157297	0.094865	0.276209	0.572388	0.74296	0.165735	0.371768	1.16552
AT1G73430:E002	IR	AT1G73430	AT1G73430	1:27603655-27611068	27603849	27603948	100	-0.917986	0.0729909	0.142578	0.314475	0.215123	0.211643	0.662772	1.48587	1.16473
AT4G33740:E004	IR	AT4G33740	AT4G33740	4:16186830-16189007	16187359	16187361	3	-1.0596	0.0537174	3.12442	7.70549	0.546545	0.602631	5.71667	12.7864	1.16136
AT4G32720:E011	3'alt	AT4G32720	La1	4:15787209-15789977	15789593	15789597	5	-0.823905	0.0242235	7.88356	16.3409	0.365816	0.339166	21.5506	48.1795	1.16069
AT4G32760:E011	3'alt	AT4G32760	AT4G32760	4:15799077-15804175	15803159	15803161	3	-0.9888	0.000412806	65.2331	149.77	1.19906	1.23197	54.4035	121.569	1.16001
AT5G58330:E012	3'alt	AT5G58330	AT5G58330	5:23579722-23582395	23582021	23582023	3	-0.460899	0.103495	61.6327	99.1788	2.77091	2.00039	22.2428	49.5798	1.15642
AT1G15860:E003	IR	AT1G15860	AT1G15860	1:5454785-5457022	5454897	5455054	158	-1.50963	0.000549447	0.174156	0.576184	0.164627	0.244904	1.05788	2.35269	1.15313
AT1G33790:E003	ES	AT1G33790	AT1G33790	1:12256664-12260605	12257975	12258400	426	-1.00155	0.122379	0.0244019	0.0566473	0.0543186	0.0568065	0.449236	0.997198	1.1504
AT1G47290:E010	3'alt	AT1G47290	AT3BETAHSD/D1	1:17335849-17339273	17338822	17338992	171	-0.852642	0.105919	0.0718252	0.153117	0.125504	0.120765	0.572294	1.26789	1.1476
AT1G02145:E017	ES	AT1G02145	EBS4	1:404600-408619	407321	407389	69	-1.43654	0.00375838	0.156155	0.500185	0.0802129	0.116071	1.94676	4.30932	1.14638
AT4G25690:E002	IR	AT4G25690	AT4G25690	4:13090209-13091798	13091234	13091702	469	-1.17154	0.130922	0.0130992	0.0354227	0.192619	0.236072	0.0680056	0.15005	1.14172
AT4G20110:E004	5'alt	AT4G20110	VSR3;1	4:10875233-10878730	10876772	10876789	18	-0.885225	0.0766132	1.30666	2.812	0.21682	0.211478	6.02648	13.2969	1.14171
AT4G34750:E003	IR	AT4G34750	AT4G34750	4:16577404-16578452	16578053	16578177	125	-0.960896	0.106178	0.152454	0.340607	0.128329	0.13007	1.188	2.61865	1.14029
AT4G10590:E003	IR	AT4G10590	UBP10	4:6538541-6543448	6538724	6538866	143	-1.35364	0.0562939	0.0442071	0.132188	0.0723263	0.0981257	0.611217	1.34713	1.14013
AT3G13810:E004	multiple	AT3G13810	AtIDD11	3:4544364-4547513	4544954	4544970	17	-1.26609	0.129633	0.647124	1.80202	0.137475	0.173969	4.7072	10.3583	1.13785
AT1G72370:E003	3'alt	AT1G72370	P40	1:27242943-27244931	27243207	27243218	12	-1.30507	2.03479e-08	177.815	510.772	11.156	14.5642	15.9389	35.0704	1.1377
AT2G17130:E004	3'alt	AT2G17130	IDH-II	2:7460814-7462554	7461812	7461823	12	-1.4321	0.00142842	1.23332	3.85652	0.466214	0.665197	2.64539	5.79756	1.13196
AT4G34460:E009	3'alt	AT4G34460	ELK4	4:16477106-16479528	16479074	16479088	15	-1.22146	1.2663e-06	22.7833	61.5609	0.994996	1.22715	22.8979	50.1658	1.13149
AT2G05510:E007	multiple	AT2G05510	AT2G05510	2:2015706-2016749	2016391	2016423	33	-2.24899	2.33826e-07	1.01548	5.64373	1.948	4.95378	0.521294	1.13928	1.12795
AT2G45380:E010	IR	AT2G45380	AT2G45380	2:18699428-18703093	18701146	18701536	391	-1.24897	0.00622886	0.0522825	0.144964	0.235522	0.300056	0.221985	0.483123	1.12193
AT5G02840:E009	3'alt	AT5G02840	LCL1	5:648704-651972	651162	651183	22	-1.15473	0.00196649	1.36871	3.53893	0.760329	0.903753	1.80015	3.91582	1.12119
AT5G55600:E004	multiple	AT5G55600	AT5G55600	5:22521843-22525645	22522082	22522121	40	-1.27873	0.0605312	0.211866	0.592923	0.157471	0.202766	1.34543	2.92417	1.11996
AT5G26280:E004	3'alt	AT5G26280	AT5G26280	5:9208711-9210572	9209270	9209338	69	-0.883444	0.0039627	3.43137	7.34045	1.91479	1.88839	1.79204	3.88714	1.11711
AT5G60410:E020	multiple	AT5G60410	SIZ1	5:24294890-24301147	24300627	24300667	41	-0.688024	0.121532	0.762736	1.42285	0.439503	0.378656	1.73545	3.75763	1.11451
AT5G62950:E007	5'alt	AT5G62950	AT5G62950	5:25262179-25263901	25263371	25263710	340	-1.92684	0.000346215	0.0192285	0.0862856	0.0595982	0.12355	0.322636	0.698383	1.11411
AT3G24080:E003	IR	AT3G24080	AT3G24080	3:8694905-8697124	8695281	8695304	24	-1.15134	1.29706e-05	4.78509	12.3755	0.648583	0.775193	7.37777	15.9644	1.1136
AT3G14080:E003	IR	AT3G14080	AT3G14080	3:4667365-4669194	4667492	4667601	110	-1.37009	0.0374957	0.0950123	0.282409	0.242509	0.334171	0.391789	0.845103	1.10905
AT5G06980:E004	3'alt	AT5G06980	AT5G06980	5:2167468-2169391	2168216	2168218	3	-0.648152	0.054504	16.6624	30.5363	0.546555	0.465851	30.4863	65.5495	1.10442
AT1G80460:E003	3'alt	AT1G80460	NHO1	1:30246745-30249305	30247124	30247205	82	-0.639997	0.046193	11.8307	21.3683	1.99384	1.67921	5.93361	12.7252	1.10071
AT3G54500:E016	3'alt	AT3G54500	AT3G54500	3:20175370-20179027	20178455	20178491	37	-0.385959	0.132102	8.3884	12.7683	2.25713	1.6023	3.71641	7.96869	1.10043
AT3G09770:E003	IR	AT3G09770	AT3G09770	3:2996269-2998190	2996558	2996643	86	-1.48287	0.0584934	0.0523988	0.17279	0.919423	1.41823	0.056991	0.121835	1.09612
AT4G34430:E006	3'alt	AT4G34430	CHB3	4:16460920-16465323	16463652	16463657	6	-1.21991	0.126419	0.773526	2.15717	0.215224	0.280864	3.59404	7.68048	1.09559
AT1G78265:E003	IR	AT1G78265	AT1G78265	1:29450772-29452378	29451596	29451681	86	-1.45962	0.0354667	0.0678066	0.216789	0.385635	0.577464	0.175831	0.375415	1.0943
AT5G13480:E021	IR	AT5G13480	FY	5:4326473-4331971	4331532	4331627	96	-0.80552	0.0359803	0.607231	1.2305	0.307361	0.291918	1.97563	4.21523	1.0933
AT4G17310:E003	5'alt	AT4G17310	AT4G17310	4:9685178-9686928	9686444	9686497	54	-1.9413	8.2344e-05	0.174296	0.789166	0.202842	0.430589	0.85927	1.83276	1.09283
AT5G65700:E004	IR	AT5G65700	BAM1	5:26281711-26285413	26284966	26285091	126	-0.653896	0.0695292	0.826353	1.50429	0.460363	0.393706	1.795	3.82084	1.08991
AT3G19960:E026	3'alt	AT3G19960	ATM1	3:6948774-6956966	6955180	6955235	56	-1.16048	0.0527954	0.173666	0.458151	0.236236	0.293087	0.735138	1.56319	1.08841
AT2G27030:E003	IR	AT2G27030	CAM5	2:11532004-11534333	11532145	11532686	542	-1.35779	0.00800713	0.0199896	0.0605263	0.275169	0.392066	0.0726449	0.154378	1.08753
AT1G19400:E003	IR	AT1G19400	AT1G19400	1:6712038-6714252	6713788	6714168	381	-1.08941	0.0281085	0.0390644	0.0976862	0.30106	0.354277	0.129756	0.275734	1.08747
AT1G21060:E004	3'alt	AT1G21060	AT1G21060	1:7371666-7374110	7372098	7372133	36	-1.58448	0.0379768	0.17431	0.612406	0.0821204	0.135914	2.12261	4.50582	1.08595
AT5G09330:E005	multiple	AT5G09330	VNI1	5:2892365-2895422	2894756	2895043	288	-0.939643	0.000497612	0.40691	0.905595	0.49553	0.521701	0.821161	1.73585	1.0799
AT4G04320:E003	3'alt	AT4G04320	AT4G04320	4:2113404-2116693	2113882	2113884	3	-1.78096	0.0461498	1.03405	4.16711	0.0866354	0.165295	11.9356	25.2102	1.07873
AT2G05380:E003	IR	AT2G05380	GRP3S	2:1966816-1968037	1967636	1967677	42	-1.51831	2.19297e-06	47.2102	157.359	27.0923	42.7866	1.74256	3.67775	1.07761
AT5G44110:E002	3'alt	AT5G44110	POP1	5:17754064-17755742	17754481	17754482	2	-0.829724	0.135152	5.87288	12.3808	0.130577	0.130783	44.9762	94.6671	1.0737
AT1G02145:E006	3'alt	AT1G02145	EBS4	1:404600-408619	405230	405241	12	-1.43393	0.0937448	0.571029	1.73905	0.0802129	0.116071	7.11891	14.9827	1.07357
AT5G66240:E003	IR	AT5G66240	AT5G66240	5:26466172-26468448	26466275	26466363	89	-0.633883	0.126859	0.570477	1.02043	0.594293	0.505163	0.959924	2.02	1.07336
AT4G32420:E008	5'alt	AT4G32420	AT4G32420	4:15647346-15652756	15650387	15650437	51	-1.3286	0.0116278	0.21082	0.618045	0.701939	0.978113	0.300339	0.631875	1.07305
AT5G01270:E003	IR	AT5G01270	CPL2	5:107646-112311	107959	108166	208	-0.658405	0.139988	0.205276	0.373936	0.16216	0.140848	1.26589	2.65489	1.0685
AT5G19330:E008	3'alt	AT5G19330	ARIA	5:6507794-6512759	6509007	6509051	45	-1.22032	0.0235455	0.236376	0.65599	0.744095	0.98528	0.317669	0.665791	1.06754
AT5G28020:E014	multiple	AT5G28020	CYSD2	5:10026183-10028580	10028186	10028485	300	-1.1976	0.0168535	0.0564473	0.151341	1.12194	1.43892	0.050312	0.105177	1.06385
AT1G61150:E010	multiple	AT1G61150	AT1G61150	1:22542524-22544644	22542958	22542981	24	-1.19465	0.0398303	0.473738	1.28899	0.195992	0.255153	2.41713	5.05184	1.06351
AT1G72410:E003	IR	AT1G72410	AT1G72410	1:27251426-27257081	27251785	27251900	116	-0.779601	0.0963977	0.191173	0.388505	0.209319	0.203889	0.913311	1.90548	1.06097
AT5G22000:E004	3'alt	AT5G22000	RHF2A	5:7277183-7280255	7277669	7277680	12	-1.21765	3.12317e-07	22.217	60.0819	1.04297	1.35468	21.3017	44.3512	1.058
AT1G25098:E004	IR	AT1G25098	AT1G25098	1:8812811-8814450	8813246	8813919	674	-0.916358	0.00026855	0.891496	1.95248	3.07143	3.23116	0.290255	0.604266	1.05787
AT3G56310:E006	3'alt	AT3G56310	AT3G56310	3:20882803-20885915	20883866	20883902	37	-0.88092	0.00814663	1.6531	3.51773	0.640321	0.6546	2.58167	5.37386	1.05765
AT3G60340:E003	IR	AT3G60340	AT3G60340	3:22304152-22306512	22304259	22304387	129	-1.11003	0.0929301	0.0785635	0.199279	0.303006	0.36953	0.259281	0.539276	1.05651
AT5G51410:E006	IR	AT5G51410	AT5G51410	5:20880741-20883908	20881596	20881698	103	-0.86566	0.0456605	0.18698	0.401949	0.408009	0.421721	0.458273	0.953115	1.05644
AT5G13950:E014	3'alt	AT5G13950	AT5G13950	5:4495971-4500725	4500428	4500431	4	-1.07865	0.131594	1.55545	3.85769	0.405168	0.483837	3.83902	7.97312	1.05441
AT1G02090:E005	multiple	AT1G02090	CSN7	1:387277-389647	387656	387672	17	-0.612366	0.0408131	7.01334	12.4008	0.544717	0.464169	12.8752	26.7161	1.05312
AT3G01540:E004	3'alt	AT3G01540	DRH1	3:212518-216671	213210	213212	3	-0.856677	0.0033249	166.585	349.506	3.16413	3.2069	52.648	108.985	1.04968
AT4G39680:E005	ES	AT4G39680	AT4G39680	4:18414306-18417530	18417126	18417184	59	-0.856904	0.020821	0.749058	1.56391	1.33016	1.3462	0.563136	1.16172	1.04471
AT5G25560:E002	multiple	AT5G25560	AT5G25560	5:8897871-8901709	8898023	8898361	339	-1.13269	7.11059e-05	0.423626	1.07368	0.495734	0.609473	0.854544	1.76166	1.04371
AT5G53060:E004	ES	AT5G53060	AT5G53060	5:21515026-21520421	21516818	21517066	249	-0.956717	0.0373632	0.0880167	0.202522	0.106765	0.119429	0.824395	1.69574	1.04051
AT5G36790:E004	multiple	AT5G36790	AT5G36790	5:14480874-14483814	14481076	14481091	16	-0.963587	0.00504705	2.44729	5.59536	1.97078	2.19557	1.24179	2.54848	1.03722
AT5G36700:E003	multiple	AT5G36700	ATPGLP1	5:14421576-14424511	14421776	14421791	16	-0.963588	0.00505691	2.44729	5.59536	1.85428	2.06578	1.3198	2.70859	1.03722
AT5G43680:E008	IR	AT5G43680	AT5G43680	5:17544029-17545752	17545401	17545495	95	-0.874188	0.13969	0.136456	0.29023	0.0990997	0.102741	1.37696	2.82487	1.0367
AT5G36790:E005	multiple	AT5G36790	AT5G36790	5:14480874-14483814	14481092	14481189	98	-0.965979	0.00104552	0.93991	2.14488	1.97078	2.19557	0.476923	0.976911	1.03447
AT5G36700:E004	multiple	AT5G36700	ATPGLP1	5:14421576-14424511	14421792	14421889	98	-0.965979	0.0010505	0.93991	2.14488	1.85428	2.06578	0.506886	1.03829	1.03447
AT1G30330:E014	3'alt	AT1G30330	ARF6	1:10685822-10690838	10689902	10689907	6	-1.4273	0.0221038	1.68675	5.26208	0.591711	0.903472	2.85063	5.82429	1.0308
AT5G65670:E006	3'alt	AT5G65670	IAA9	5:26253658-26256468	26256091	26256096	6	-0.415295	0.124889	72.7354	112.86	3.20263	2.44406	22.7112	46.1771	1.02378
AT3G11910:E032	3'alt	AT3G11910	UBP13	3:3761388-3770563	3769989	3769991	3	-1.17774	2.8376e-05	45.0351	117.794	0.436775	0.563981	103.108	208.862	1.01839
AT5G59430:E014	IR	AT5G59430	ATTRP1	5:23967313-23970945	23970623	23970710	88	-0.851821	0.00135018	1.53633	3.23374	0.377794	0.393645	4.06659	8.21486	1.01442
AT3G28070:E003	IR	AT3G28070	AT3G28070	3:10447922-10451034	10448170	10448281	112	-1.62768	0.00337991	0.0693151	0.25625	0.170257	0.312295	0.40712	0.820537	1.01112
AT2G04690:E006	5'alt	AT2G04690	AT2G04690	2:1644497-1646355	1646032	1646066	35	-0.981528	0.0686336	0.394309	0.921986	0.224776	0.261427	1.75423	3.52675	1.0075
AT4G32850:E020	multiple	AT4G32850	nPAP	4:15849772-15854868	15854246	15854317	72	-0.736222	0.0555753	0.444781	0.860092	0.537879	0.519457	0.826916	1.65575	1.00167
AT3G15950:E020	ES	AT3G15950	NAI2	3:5397569-5402652	5401246	5401293	48	-0.98919	0.000436797	4.0182	9.33107	2.74579	3.18551	1.4634	2.92922	1.00119
AT1G15690:E008	ES	AT1G15690	AVP1	1:5398990-5402733	5401838	5401897	60	-0.716459	0.00865909	45.3103	86.1282	4.59556	4.37066	9.85957	19.706	0.999039
AT2G39730:E003	multiple	AT2G39730	RCA	2:16570746-16573548	16571180	16571190	11	-0.519818	0.0350508	1358.4	2268.76	145.734	121.861	9.32115	18.6176	0.998089
AT5G57290:E002	IR	AT5G57290	AT5G57290	5:23206802-23207926	23207115	23207167	53	-0.856264	0.00111313	11.8512	24.9789	3.84153	4.06186	3.08501	6.14962	0.995223
AT5G65940:E003	3'alt	AT5G65940	chy1	5:26376610-26379235	26376951	26376961	11	-0.710747	0.0163978	23.5823	44.7547	0.842924	0.802901	27.9767	55.7413	0.994519
AT1G56280:E005	5'alt	AT1G56280	ATDI19	1:21072855-21074877	21074057	21074059	3	-1.10145	9.60397e-05	269.226	668.469	6.92906	8.63773	38.8547	77.3895	0.994051
AT1G15690:E009	3'alt	AT1G15690	AVP1	1:5398990-5402733	5401979	5402154	176	-0.708972	0.00806992	15.3041	28.9532	4.59556	4.37066	3.33019	6.62445	0.992196
AT5G22770:E030	multiple	AT5G22770	alpha-ADR	5:7579263-7588249	7588101	7588123	23	-0.784227	0.00423766	4.44174	8.90168	0.352544	0.355293	12.5991	25.0545	0.991745
AT4G39260:E003	multiple	AT4G39260	GR-RBP8	4:18273899-18275079	18274186	18274278	93	-0.93399	0.000390246	4.26869	9.44403	8.02899	8.93382	0.53166	1.05711	0.991551
AT5G13650:E003	3'alt	AT5G13650	AT5G13650	5:4397746-4402692	4398235	4398237	3	-0.547902	0.0437982	171.403	290.392	3.2933	2.80813	52.0461	103.411	0.99053
AT1G07010:E006	5'alt	AT1G07010	AT1G07010	1:2152852-2155269	2153309	2153323	15	-0.599092	0.0459963	18.2869	32.2211	0.9137	0.811029	20.0141	39.7286	0.989164
AT3G15450:E004	multiple	AT3G15450	AT3G15450	3:5212984-5214124	5213711	5213807	97	-1.69415	8.75836e-05	0.140058	0.532251	0.753574	1.4446	0.185858	0.368441	0.987235
AT1G65270:E009	IR	AT1G65270	AT1G65270	1:24241723-24244991	24244537	24244645	109	-0.909302	0.00186252	0.886908	1.94022	0.775171	0.856586	1.14415	2.26506	0.985281
AT3G07020:E003	IR	AT3G07020	AT3G07020	3:2217622-2221702	2217849	2218127	279	-0.917291	0.0284295	0.108606	0.237813	0.248027	0.274805	0.437878	0.865389	0.982821
AT4G17730:E007	3'alt	AT4G17730	SYP23	4:9865103-9867022	9866635	9866695	61	-1.47619	0.000971835	0.369971	1.18875	0.341315	0.558007	1.08396	2.13036	0.974786
AT3G16450:E005	multiple	AT3G16450	AT3G16450	3:5588394-5590055	5588570	5588592	23	-1.13243	1.26249e-06	40.4428	103.262	6.16579	8.01547	6.55923	12.8829	0.973854
AT5G58320:E008	multiple	AT5G58320	AT5G58320	5:23577439-23579786	23579524	23579528	5	-1.01719	0.00601612	6.18441	14.4927	0.15986	0.191078	38.6865	75.8469	0.971261
AT1G31300:E003	5'alt	AT1G31300	AT1G31300	1:11193635-11196312	11193839	11193980	142	-1.44744	0.00504004	0.0991941	0.315437	0.145846	0.236723	0.680131	1.33251	0.970264
AT5G17010:E009	multiple	AT5G17010	AT5G17010	5:5587351-5592469	5588693	5588736	44	-0.901999	0.138319	0.257745	0.561565	0.188905	0.210282	1.36441	2.67053	0.968843
AT5G58200:E006	IR	AT5G58200	AT5G58200	5:23549550-23552052	23549904	23550031	128	-0.830603	0.0111903	0.88943	1.84079	1.23731	1.30938	0.718841	1.40585	0.967698
AT3G62290:E009	multiple	AT3G62290	ATARFA1E	3:23051544-23053817	23053582	23053586	5	-0.428074	0.135288	78.5885	122.818	9.65773	7.72036	8.13736	15.9083	0.967147
AT2G05520:E006	multiple	AT2G05520	ATGRP-3	2:2026162-2027117	2026671	2026712	42	-1.10144	7.62664e-06	5.73052	14.321	11.9687	15.3017	0.478793	0.93591	0.966969
AT1G06960:E003	3'alt	AT1G06960	AT1G06960	1:2135851-2137732	2136415	2136449	35	-0.861555	0.12737	0.332738	0.712672	0.206209	0.226209	1.6136	3.1505	0.965296
AT1G26440:E006	multiple	AT1G26440	ATUPS5	1:9143967-9146050	9145115	9145195	81	-1.14281	0.0192175	0.202607	0.529928	0.180966	0.242481	1.11958	2.18544	0.964965
AT4G39260:E005	multiple	AT4G39260	GR-RBP8	4:18273899-18275079	18274315	18274416	102	-0.899095	0.000145375	8.98213	19.477	8.02899	8.93382	1.11871	2.18014	0.962584
AT4G16990:E011	multiple	AT4G16990	RLM3	4:9560135-9565555	9564677	9564691	15	-1.09266	0.00289467	1.75124	4.3438	1.15542	1.47106	1.51568	2.95283	0.962135
AT3G26085:E005	5'alt	AT3G26085	AT3G26085	3:9530595-9532613	9530912	9530915	4	-1.24842	0.038142	2.5732	7.28523	0.167579	0.244123	15.3552	29.8425	0.958641
AT2G28540:E015	IR	AT2G28540	AT2G28540	2:12218045-12223828	12223334	12223419	86	-0.909942	0.125061	0.167563	0.37405	0.104401	0.120352	1.60499	3.10798	0.95341
AT2G25670:E004	IR	AT2G25670	AT2G25670	2:10928664-10931062	10930720	10930827	108	-0.839634	0.128436	0.149271	0.31177	1.59463	1.7201	0.0936084	0.181251	0.953279
AT1G65040:E009	IR	AT1G65040	AT1G65040	1:24159834-24163628	24163024	24163236	213	-0.802283	0.0722105	0.13615	0.273728	0.234681	0.244076	0.580147	1.12149	0.950923
AT1G22660:E015	3'alt	AT1G22660	AT1G22660	1:8017397-8021712	8021434	8021439	6	-1.05076	0.000129124	12.4314	30.1564	0.129637	0.162755	95.8936	185.287	0.950257
AT4G39260:E004	multiple	AT4G39260	GR-RBP8	4:18273899-18275079	18274279	18274314	36	-0.87433	0.0034226	2.47844	5.32569	8.02899	8.93382	0.308686	0.596127	0.949478
AT4G22540:E003	multiple	AT4G22540	ORP2A	4:11860444-11866364	11860739	11860777	39	-0.896318	0.00147216	5.34842	11.5543	0.490353	0.548783	10.9073	21.0544	0.948832
AT3G59060:E003	3'alt	AT3G59060	PIF5	3:21827978-21830507	21828303	21828308	6	-1.0435	2.06723e-05	92.5192	222.278	1.98941	2.47716	46.5057	89.731	0.948198
AT2G15890:E002	IR	AT2G15890	MEE14	2:6920369-6922025	6921387	6921470	84	-1.09663	0.000362619	3.19957	7.9248	0.898067	1.15394	3.56273	6.86757	0.946814
AT2G40020:E006	IR	AT2G40020	AT2G40020	2:16710979-16713070	16712510	16712596	87	-1.10578	0.0569657	0.0997787	0.250733	0.60065	0.783612	0.166118	0.319971	0.945734
AT1G68230:E003	5'alt	AT1G68230	AT1G68230	1:25572185-25572921	25572509	25572541	33	-1.54276	0.110136	0.206521	0.700695	0.0599655	0.105895	3.444	6.61687	0.942063
AT1G17990:E006	3'alt	AT1G17990	AT1G17990	1:6192071-6194093	6193435	6193458	24	-0.731265	0.0324145	2.03833	3.97502	1.37134	1.39209	1.48637	2.85544	0.941916
AT3G04630:E005	3'alt	AT3G04630	WDL1	3:1258545-1260871	1259567	1259569	3	1.0501	0.0666621	15.1474	8.52176	0.790108	0.231576	19.1713	36.7989	0.940713
AT3G12570:E006	multiple	AT3G12570	FYD	3:3988670-3991079	3989267	3989356	90	-0.739038	0.0591846	0.40999	0.802173	0.573441	0.585058	0.714964	1.3711	0.939394
AT1G08570:E007	IR	AT1G08570	ACHT4	1:2712883-2714734	2713143	2713235	93	-0.634079	0.030312	0.992351	1.79778	1.23109	1.16362	0.806074	1.54499	0.938617
AT4G30160:E027	3'alt	AT4G30160	ATVLN4	4:14753349-14760189	14759643	14760066	424	-1.09399	0.0163446	0.0489777	0.120789	0.340022	0.438009	0.144043	0.275767	0.936952
AT1G09270:E003	3'alt	AT1G09270	IMPA-4	1:2994369-2998222	2995147	2995150	4	-1.30847	2.6222e-06	29.0831	83.6983	0.707614	1.06468	41.1003	78.6136	0.935632
AT2G20010:E006	IR	AT2G20010	AT2G20010	2:8637747-8641556	8640911	8641011	101	-0.932186	0.00366155	0.78227	1.74011	0.138592	0.161283	5.6444	10.7892	0.934694
AT2G46020:E010	3'alt	AT2G46020	BRM	2:18923304-18931934	18927927	18927944	18	-0.921217	0.0971404	0.64462	1.4377	0.558022	0.651698	1.15519	2.20608	0.933357
AT1G18730:E003	3'alt	AT1G18730	NDF6	1:6460598-6462224	6460896	6460898	3	-0.759938	0.0196497	17.7163	34.8339	1.60888	1.65943	11.0116	20.9914	0.930776
AT1G58180:E012	IR	AT1G58180	BCA6	1:21537770-21539914	21539301	21539393	93	-1.42743	0.143643	0.0402223	0.125976	0.19983	0.328404	0.201283	0.383601	0.93038
AT5G09670:E002	IR	AT5G09670	AT5G09670	5:2995912-2998932	2998082	2998812	731	-1.37125	0.00208794	0.0292716	0.0871517	0.344031	0.538936	0.0850841	0.161711	0.926453
AT3G56860:E004	IR	AT3G56860	UBA2A	3:21048745-21052286	21049417	21049532	116	-1.34048	0.0161372	0.176331	0.512303	1.17771	1.80395	0.149723	0.283989	0.923537
AT3G07460:E002	5'alt	AT3G07460	AT3G07460	3:2384418-2385719	2385147	2385157	11	-0.66397	0.0293025	7.79954	14.4523	1.15385	1.13747	6.75959	12.7057	0.910464
AT4G22540:E004	multiple	AT4G22540	ORP2A	4:11860444-11866364	11860778	11860780	3	-0.85835	0.00236777	56.4169	118.679	0.490353	0.548783	115.054	216.258	0.910451
AT2G25850:E005	multiple	AT2G25850	PAPS2	2:11025420-11030776	11026079	11026081	3	-1.11577	0.000188984	21.5318	54.3549	0.171676	0.230984	125.421	235.319	0.907835
AT4G39540:E007	5'alt	AT4G39540	ATSK2	4:18378225-18380417	18379090	18379093	4	-0.88979	0.0950607	2.99127	6.54574	0.194985	0.22749	15.341	28.7738	0.907361
AT1G13860:E014	5'alt	AT1G13860	QUL1	1:4743205-4746956	4745793	4745872	80	-1.23407	0.0874825	0.0791761	0.22222	0.062829	0.0940487	1.26018	2.36282	0.906878
AT1G71820:E020	5'alt	AT1G71820	SEC6	1:27009564-27017108	27014229	27014294	66	-0.83346	0.0655303	0.348079	0.720599	0.508348	0.563695	0.684725	1.27835	0.900684
AT3G13225:E008	IR	AT3G13225	AT3G13225	3:4258770-4262911	4261996	4262447	452	-0.740977	0.0912583	0.0552593	0.107162	0.201086	0.209013	0.274805	0.512707	0.89973
AT1G10522:E003	multiple	AT1G10522	AT1G10522	1:3469580-3471488	3469668	3469837	170	-0.906081	0.0143476	0.192764	0.418819	0.367713	0.42919	0.524223	0.975837	0.896459
AT2G21330:E003	IR	AT2G21330	FBA1	2:9128147-9130240	9128587	9128616	30	-0.755118	0.00283198	235.265	460.904	27.607	29.1161	8.52196	15.8299	0.893391
AT2G47900:E008	IR	AT2G47900	TLP3	2:19610923-19613232	19612829	19613127	299	-0.948586	0.00275098	0.339826	0.762584	0.579173	0.699698	0.586743	1.08988	0.893364
AT1G07010:E008	3'alt	AT1G07010	AT1G07010	1:2152852-2155269	2153492	2153503	12	-0.502319	0.115237	19.9302	32.8403	0.9137	0.811029	21.8126	40.4921	0.892476
AT5G53550:E002	5'alt	AT5G53550	ATYSL3	5:21755291-21758921	21755475	21755558	84	-1.02348	0.116738	0.164571	0.388256	0.198792	0.252783	0.827855	1.53593	0.89166
AT1G60610:E007	multiple	AT1G60610	AT1G60610	1:22327912-22330276	22329722	22330124	403	-1.2269	0.0639395	0.0308942	0.0830699	0.0655033	0.0950028	0.471643	0.874394	0.890588
AT4G38060:E004	IR	AT4G38060	AT4G38060	4:17873485-17874804	17874426	17874591	166	-1.81041	6.61127e-06	0.173484	0.705385	0.0925321	0.202977	1.87485	3.4752	0.890317
AT3G30390:E006	ES	AT3G30390	AT3G30390	3:11976837-11979621	11978927	11979037	111	-1.59295	0.0136929	0.167842	0.581944	0.908865	1.70041	0.184673	0.342237	0.890027
AT4G21850:E002	IR	AT4G21850	MSRB9	4:11591116-11592238	11591534	11591637	104	-1.35572	0.0637878	0.0745712	0.228253	1.30831	2.16131	0.0569983	0.105609	0.889737
AT4G20260:E002	multiple	AT4G20260	PCAP1	4:10940746-10943561	10941548	10941566	19	-1.51943	4.37406e-06	6.22798	20.5789	12.7839	22.8208	0.487172	0.901762	0.888315
AT1G65440:E007	IR	AT1G65440	GTB1	1:24306611-24314620	24307325	24307474	150	-0.978966	0.000247619	1.58922	3.64947	0.472617	0.587483	3.3626	6.21205	0.885489
AT5G22770:E031	multiple	AT5G22770	alpha-ADR	5:7579263-7588249	7588124	7588193	70	-0.666296	0.0430506	0.92232	1.71548	0.352544	0.355293	2.61619	4.82836	0.884067
AT1G27650:E002	5'alt	AT1G27650	ATU2AF35A	1:9614551-9616357	9614582	9614734	153	-0.702326	0.00994943	1.72085	3.24579	1.39992	1.43122	1.22925	2.26784	0.883545
AT4G14030:E008	IR	AT4G14030	SBP1	4:8097918-8100260	8100180	8100232	53	-0.563894	0.0465073	3.20258	5.48296	1.74146	1.62064	1.83902	3.38321	0.87946
AT4G19510:E004	IR	AT4G19510	AT4G19510	4:10633685-10639001	10635277	10635387	111	-0.911592	0.0833807	0.164054	0.364458	0.0940231	0.113851	1.74483	3.20118	0.87552
AT2G22980:E017	multiple	AT2G22980	SCPL13	2:9778877-9783251	9782998	9783002	5	-2.14572	5.32584e-07	2.28497	11.8042	0.170673	0.481381	13.388	24.5215	0.873105
AT4G01290:E008	3'alt	AT4G01290	AT4G01290	4:537990-543869	542359	542361	3	-1.13289	0.000127995	42.4431	107.8	0.778921	1.08024	54.4896	99.7919	0.872941
AT2G47860:E003	IR	AT2G47860	AT2G47860	2:19599948-19602192	19600074	19600136	63	-1.26858	0.135801	0.0783058	0.219646	0.292441	0.448098	0.267766	0.490175	0.872321
AT1G44770:E005	3'alt	AT1G44770	AT1G44770	1:16907539-16909495	16908864	16908866	3	-1.15131	0.0874692	2.62342	6.87002	0.609856	0.872961	4.30171	7.8698	0.871417
AT3G13810:E003	multiple	AT3G13810	AtIDD11	3:4544364-4547513	4544502	4544953	452	-1.00993	0.11012	0.0411412	0.0951735	0.137475	0.173969	0.299262	0.547071	0.870319
AT1G02020:E002	IR	AT1G02020	AT1G02020	1:352637-354969	353163	353237	75	-1.2701	0.0814629	0.0813283	0.228201	0.288059	0.443208	0.282332	0.514886	0.86686
AT4G16950:E006	IR	AT4G16950	RPP5	4:9538798-9544467	9539650	9539757	108	-0.704718	0.0354367	0.440065	0.842499	0.359885	0.377859	1.22279	2.22967	0.866649
AT2G05510:E008	multiple	AT2G05510	AT2G05510	2:2015706-2016749	2016424	2016432	9	-1.98139	2.95098e-05	3.29206	15.2072	1.948	4.95378	1.68997	3.06982	0.861152
AT5G05580:E009	3'alt	AT5G05580	FAD8	5:1664085-1666531	1666166	1666169	4	0.797608	0.119446	7.94654	5.35529	0.396633	0.147198	20.035	36.3814	0.860681
AT1G54730:E023	IR	AT1G54730	AT1G54730	1:20424410-20430123	20429774	20429853	80	-1.69778	0.000141946	0.172209	0.653248	0.124042	0.25924	1.38832	2.51985	0.86
AT4G34100:E006	3'alt	AT4G34100	AT4G34100	4:16330467-16335074	16333643	16333645	3	-1.0535	0.000493437	24.4537	58.9452	0.678313	0.902139	36.0508	65.3394	0.857921
AT5G49215:E002	5'alt	AT5G49215	AT5G49215	5:19953487-19956116	19953676	19953681	6	-1.15048	0.0646752	2.46592	6.44222	0.0838627	0.120949	29.4042	53.2641	0.85714
AT5G46160:E003	3'alt	AT5G46160	AT5G46160	5:18711160-18712532	18711855	18711857	3	-1.01998	0.0301062	8.00212	19.1339	0.209024	0.27607	38.2833	69.3082	0.856311
AT4G20260:E003	multiple	AT4G20260	PCAP1	4:10940746-10943561	10941567	10941576	10	-1.48658	6.97775e-06	12.4621	40.2506	12.7839	22.8208	0.974827	1.76377	0.855443
AT2G05510:E006	multiple	AT2G05510	AT2G05510	2:2015706-2016749	2016355	2016390	36	-1.97698	1.04512e-07	1.76543	8.087	1.948	4.95378	0.906281	1.63249	0.849044
AT1G35340:E005	multiple	AT1G35340	AT1G35340	1:12977668-12979910	12978080	12978126	47	-0.630148	0.112997	0.592614	1.06697	0.24449	0.2444	2.42388	4.36569	0.848894
AT5G57565:E003	multiple	AT5G57565	AT5G57565	5:23310284-23311564	23310347	23310352	6	-1.55008	0.00237192	2.73469	9.30919	0.172085	0.325261	15.8915	28.6207	0.848803
AT3G15395:E006	multiple	AT3G15395	AT3G15395	3:5200639-5201514	5200881	5200969	89	-1.27725	0.135421	0.0637513	0.179182	0.146469	0.228673	0.435255	0.783572	0.848205
AT2G43350:E003	3'alt	AT2G43350	GPX3	2:18008482-18010606	18008839	18008843	5	-1.67039	0.0077095	1.43495	5.37548	0.13783	0.286824	10.411	18.7414	0.848119
AT1G79830:E024	3'alt	AT1G79830	GC5	1:30027670-30033901	30033585	30033590	6	-0.767431	0.00755506	16.554	32.8644	1.4006	1.54674	11.8192	21.2475	0.846157
AT4G16990:E010	multiple	AT4G16990	RLM3	4:9560135-9565555	9564597	9564676	80	-0.985401	0.00503144	0.452109	1.03378	1.15542	1.47106	0.391295	0.702741	0.844735
AT1G11850:E005	multiple	AT1G11850	AT1G11850	1:3999199-3999876	3999478	3999516	39	-1.47825	0.0379731	0.181251	0.5945	0.38504	0.704779	0.470733	0.843528	0.841526
AT1G19350:E007	multiple	AT1G19350	BES1	1:6688522-6690414	6688739	6688774	36	-1.09489	0.000210841	4.37076	10.8338	3.76505	5.21366	1.16088	2.07796	0.839953
AT2G05520:E005	multiple	AT2G05520	ATGRP-3	2:2026162-2027117	2026650	2026670	21	-0.975552	0.000155441	17.4522	39.9297	11.9687	15.3017	1.45815	2.6095	0.839629
AT1G15280:E005	3'alt	AT1G15280	AT1G15280	1:5252315-5256753	5253546	5253548	3	-0.62006	0.137752	10.2099	18.1279	0.755205	0.749944	13.5193	24.1723	0.83833
AT1G51805:E013	5'alt	AT1G51805	AT1G51805	1:19220977-19225690	19224897	19224968	72	-1.07	0.0174743	0.330329	0.807646	0.202644	0.278147	1.63009	2.90366	0.832923
AT3G57520:E002	3'alt	AT3G57520	SIP2	3:21288765-21293158	21289308	21289341	34	-0.649788	0.10579	0.878338	1.60574	0.485491	0.498676	1.80918	3.22	0.831726
AT5G03040:E009	3'alt	AT5G03040	iqd2	5:710102-712994	712409	712418	10	-1.3795	0.000240448	2.06081	6.23859	2.28932	3.89498	0.900184	1.6017	0.831311
AT4G16710:E003	3'alt	AT4G16710	AT4G16710	4:9398548-9399801	9398775	9398787	13	-1.42236	0.0144559	0.67588	2.10997	0.171377	0.300767	3.94382	7.0153	0.830912
AT4G13940:E004	multiple	AT4G13940	HOG1	4:8054861-8057181	8055179	8055242	64	-0.543332	0.0395437	79.0596	133.622	17.9797	17.1255	4.39716	7.80255	0.827371
AT3G25520:E005	3'alt	AT3G25520	ATL5	3:9269293-9271400	9270435	9270475	41	0.571992	0.0442572	10.2446	8.06825	6.24205	2.77724	1.64123	2.90513	0.823827
AT3G26720:E029	3'alt	AT3G26720	AT3G26720	3:9816581-9823186	9822820	9822949	130	-0.688084	0.00541456	2.88636	5.42324	0.405207	0.430574	7.12316	12.5954	0.822304
AT1G80380:E006	ES	AT1G80380	AT1G80380	1:30217116-30220004	30218338	30218417	80	-1.11251	0.000211494	0.608575	1.52889	2.06185	2.94075	0.29516	0.519897	0.816728
AT4G36690:E007	multiple	AT4G36690	ATU2AF65A	4:17293947-17297761	17294604	17294703	100	-0.746774	0.047399	0.371644	0.728651	2.42626	2.70768	0.153176	0.269105	0.812978
AT2G04378:E003	IR	AT2G04378	AT2G04378	2:1525331-1526875	1525696	1525784	89	-1.23239	0.00139627	0.33562	0.92466	0.687973	1.08074	0.487838	0.855582	0.810503
AT5G14930:E006	IR	AT5G14930	SAG101	5:4828640-4830955	4829869	4830158	290	-1.02063	0.0582912	0.0529718	0.125489	0.0516658	0.0699626	1.02528	1.79366	0.806891
AT5G50020:E006	5'alt	AT5G50020	AT5G50020	5:20351160-20354436	20353121	20353141	21	-0.92673	0.0562259	0.874638	1.94116	0.339601	0.431327	2.57548	4.50045	0.805225
AT5G62890:E005	multiple	AT5G62890	AT5G62890	5:25243251-25247377	25243695	25243698	4	-0.668041	0.0516141	88.1506	162.717	0.908962	0.961376	96.9794	169.255	0.803444
AT3G15950:E019	ES	AT3G15950	NAI2	3:5397569-5402652	5401080	5401145	66	-0.784446	0.0122748	3.1597	6.39423	2.74579	3.18551	1.15074	2.00729	0.802678
AT2G43010:E007	3'alt	AT2G43010	SRL2	2:17886427-17889050	17888716	17888721	6	-0.76009	0.00549954	55.9599	109.993	2.21683	2.4985	25.2432	44.0235	0.802378
AT2G38400:E008	3'alt	AT2G38400	AGT3	2:16083689-16086349	16085931	16086023	93	-1.2664	0.00338279	0.15898	0.452604	0.157106	0.257372	1.01193	1.75856	0.79728
AT1G79830:E003	IR	AT1G79830	GC5	1:30027670-30033901	30027976	30028069	94	-0.724598	0.0297141	1.96537	3.74693	1.4006	1.54674	1.40324	2.42246	0.787711
AT3G16450:E004	multiple	AT3G16450	AT3G16450	3:5588394-5590055	5588487	5588569	83	-0.950526	0.0047716	0.688002	1.54175	6.16579	8.01547	0.111584	0.192347	0.785581
AT5G03730:E003	IR	AT5G03730	AtCTR1	5:974498-979849	974709	974849	141	-0.915697	0.0446761	0.136724	0.297664	0.717465	0.906876	0.190566	0.32823	0.784419
AT4G08180:E011	5'alt	AT4G08180	ORP1C	4:5169484-5173662	5173089	5173097	9	-1.21727	0.0704593	0.691679	1.89938	0.264502	0.423341	2.61503	4.48665	0.77881
AT1G19350:E010	multiple	AT1G19350	BES1	1:6688522-6690414	6688828	6688833	6	-1.0314	0.00028049	131.291	311.577	3.76505	5.21366	34.871	59.7616	0.777191
AT5G06440:E017	5'alt	AT5G06440	AT5G06440	5:1964468-1967335	1966960	1967211	252	-1.23502	0.00301278	0.0683632	0.188621	0.155489	0.250847	0.439666	0.751939	0.774208
AT1G20620:E009	3'alt	AT1G20620	CAT3	1:7143067-7146540	7146134	7146154	21	-0.748875	0.00940691	398.074	773.091	23.4504	26.6458	16.9751	29.0136	0.773307
AT5G35160:E004	IR	AT5G35160	AT5G35160	5:13414751-13417265	13415074	13415157	84	-0.900216	0.106926	0.138748	0.302581	0.322626	0.412309	0.430059	0.73387	0.77099
AT2G16710:E005	3'alt	AT2G16710	AT2G16710	2:7248138-7250291	7249911	7249915	5	-1.0823	0.047399	2.27851	5.61923	0.317869	0.459521	7.16807	12.2284	0.770583
AT3G26020:E008	5'alt	AT3G26020	AT3G26020	3:9513696-9516869	9515539	9515589	51	-1.32972	0.00902279	0.202381	0.605515	0.0784409	0.137652	2.58005	4.3989	0.769742
AT3G52660:E003	IR	AT3G52660	AT3G52660	3:19521660-19524953	19521824	19522563	740	-1.07325	0.0191048	0.0260878	0.064316	0.285043	0.414431	0.0915223	0.155191	0.761853
AT4G25710:E003	IR	AT4G25710	AT4G25710	4:13098141-13099578	13098645	13098720	76	-0.819285	0.038397	0.512046	1.05139	0.247868	0.300311	2.0658	3.501	0.761063
AT2G15910:E006	5'alt	AT2G15910	AT2G15910	2:6932406-6935424	6935087	6935096	10	-0.905184	0.0145089	2.94734	6.42878	0.117018	0.150665	25.1871	42.6693	0.760517
AT1G19350:E009	multiple	AT1G19350	BES1	1:6688522-6690414	6688826	6688827	2	-1.0131	0.000399728	358.444	839.439	3.76505	5.21366	95.2032	161.008	0.758046
AT5G55730:E002	IR	AT5G55730	FLA1	5:22558148-22560461	22558267	22558316	50	-0.995212	0.00198028	1.57019	3.63079	1.08672	1.48879	1.44489	2.43876	0.755188
AT2G22990:E006	3'alt	AT2G22990	SCPL8	2:9786316-9790179	9787071	9787097	27	-1.08008	1.91423e-05	13.9184	34.1087	1.44377	2.09724	9.6403	16.2637	0.754503
AT1G26110:E005	3'alt	AT1G26110	DCP5	1:9024345-9027786	9025474	9025511	38	-0.642751	0.0478307	24.0484	43.6109	2.14149	2.30231	11.2297	18.9423	0.754285
AT5G11500:E007	3'alt	AT5G11500	AT5G11500	5:3676548-3679352	3678794	3678796	3	-0.50836	0.0875577	361.3	596.407	2.70763	2.65391	133.438	224.727	0.752008
AT1G63260:E005	multiple	AT1G63260	TET10	1:23466746-23469204	23467173	23467248	76	-1.48218	0.0613988	0.130837	0.423674	0.0721133	0.138685	1.81432	3.05493	0.751706
AT3G10260:E007	multiple	AT3G10260	AT3G10260	3:3171222-3172966	3172776	3172811	36	-1.16453	0.0271181	0.516775	1.33473	0.209963	0.32299	2.46126	4.13241	0.747586
AT4G36690:E018	5'alt	AT4G36690	ATU2AF65A	4:17293947-17297761	17297028	17297076	49	-0.691318	0.0156078	17.9752	33.5883	2.42626	2.70768	7.40859	12.4048	0.74363
AT5G19090:E009	multiple	AT5G19090	AT5G19090	5:6387489-6390024	6389332	6389337	6	-1.12015	0.0722105	1.67803	4.24427	0.696931	1.05289	2.40774	4.03106	0.743481
AT3G27770:E010	IR	AT3G27770	AT3G27770	3:10285657-10287775	10287281	10287396	116	-1.82541	1.25609e-09	0.289758	1.19435	0.438195	1.07941	0.661252	1.10648	0.742709
AT2G43160:E004	multiple	AT2G43160	AT2G43160	2:17948062-17953669	17948798	17948815	18	-1.08669	0.0678825	0.515507	1.29377	1.70732	2.56918	0.30194	0.503571	0.737936
AT4G12790:E013	multiple	AT4G12790	AT4G12790	4:7517055-7519422	7518956	7519081	126	-1.22605	0.0356428	0.11452	0.307939	0.177176	0.286159	0.646364	1.07611	0.735411
AT3G61870:E003	IR	AT3G61870	AT3G61870	3:22902638-22904070	22903437	22903716	280	-0.670668	0.0779424	0.186699	0.343308	2.78712	3.08271	0.0669863	0.111366	0.733365
AT5G07360:E006	3'alt	AT5G07360	AT5G07360	5:2326704-2330142	2328146	2328166	21	-1.024	0.00237192	3.41071	8.03127	0.22182	0.314413	15.376	25.5437	0.732289
AT4G19510:E008	IR	AT4G19510	AT4G19510	4:10633685-10639001	10636626	10636862	237	-0.786992	0.086567	0.0745264	0.149511	0.0940231	0.113851	0.792639	1.31322	0.728368
AT3G27350:E003	5'alt	AT3G27350	AT3G27350	3:10125659-10127992	10126215	10126309	95	-1.17495	0.00172149	0.609141	1.60028	0.166661	0.265665	3.65497	6.02366	0.720781
AT1G61250:E014	3'alt	AT1G61250	SC3	1:22585838-22588969	22588578	22588727	150	-0.493987	0.0821898	2.17712	3.55059	0.763941	0.758135	2.84985	4.68332	0.716645
AT5G17710:E003	5'alt	AT5G17710	EMB1241	5:5839343-5841728	5841388	5841393	6	-0.918638	0.00028652	121.55	266.176	2.13604	2.85037	56.9042	93.3828	0.714621
AT4G08180:E012	3'alt	AT4G08180	ORP1C	4:5169484-5173662	5173190	5173198	9	-1.17194	1.17387e-06	23.0381	60.4511	0.264502	0.423341	87.1	142.795	0.713204
AT4G04620:E007	3'alt	AT4G04620	ATG8B	4:2328449-2330200	2329944	2329974	31	-1.22227	0.0446761	0.266383	0.720653	0.162052	0.268681	1.64381	2.68219	0.706366
AT1G26665:E007	3'alt	AT1G26665	AT1G26665	1:9214174-9215552	9215355	9215358	4	-0.618946	0.0928653	9.59867	17.1523	0.32723	0.358457	29.3331	47.8504	0.706002
AT1G80380:E005	5'alt	AT1G80380	AT1G80380	1:30217116-30220004	30218234	30218248	15	-0.998071	0.00523346	2.29496	5.33926	2.06185	2.94075	1.11306	1.81561	0.705919
AT5G52530:E003	5'alt	AT5G52530	AT5G52530	5:21317140-21321236	21317499	21317514	16	-0.548832	0.116565	4.39656	7.4185	0.504558	0.522641	8.71367	14.1942	0.703954
AT1G25500:E009	IR	AT1G25500	AT1G25500	1:8955249-8957978	8957163	8957242	80	-1.22088	0.0117508	0.2441	0.655864	0.0674587	0.111466	3.61851	5.884	0.701402
AT5G03040:E003	IR	AT5G03040	iqd2	5:710102-712994	710284	710378	95	-1.25461	2.20894e-06	4.16348	11.5177	2.28932	3.89498	1.81865	2.95706	0.701292
AT3G59210:E005	multiple	AT3G59210	AT3G59210	3:21889571-21891915	21889812	21889909	98	-1.20585	0.112254	0.0630099	0.168329	0.0673013	0.110877	0.936236	1.51816	0.697385
AT5G50565:E002	5'alt	AT5G50565	AT5G50565	5:20580256-20582103	20580444	20580565	122	-1.28148	0.00632473	0.2382	0.667988	0.188173	0.32597	1.26585	2.04923	0.694975
AT1G66940:E005	IR	AT1G66940	AT1G66940	1:24973028-24974791	24973492	24973578	87	-1.05558	0.0809276	0.0952279	0.232321	0.224173	0.338043	0.424797	0.687255	0.694072
AT1G65440:E003	multiple	AT1G65440	GTB1	1:24306611-24314620	24307005	24307235	231	-0.788408	0.0043106	0.570365	1.1467	0.472617	0.587483	1.20682	1.95189	0.693656
AT1G19350:E008	multiple	AT1G19350	BES1	1:6688522-6690414	6688775	6688825	51	-0.947153	0.000772415	14.6406	32.7729	3.76505	5.21366	3.88855	6.28597	0.692901
AT4G17900:E002	3'alt	AT4G17900	AT4G17900	4:9945870-9948078	9946693	9946696	4	-0.785003	0.00885431	56.5319	113.325	0.754603	0.936007	74.9161	121.073	0.692527
AT3G56860:E002	IR	AT3G56860	UBA2A	3:21048745-21052286	21049237	21049348	112	-1.07564	0.00179552	0.268094	0.661582	1.17771	1.80395	0.227639	0.36674	0.68801
AT5G58540:E005	multiple	AT5G58540	AT5G58540	5:23663136-23665317	23663568	23663576	9	-0.882608	0.0492212	2.18903	4.73714	0.2509	0.337253	8.72473	14.0462	0.687002
AT5G50665:E003	5'alt	AT5G50665	AT5G50665	5:20613634-20615470	20613836	20613907	72	-1.27107	0.0502526	0.15471	0.432862	0.189916	0.330228	0.814622	1.3108	0.686242
AT1G15020:E003	IR	AT1G15020	ATQSOX1	1:5173097-5176223	5173268	5173440	173	-0.964461	0.0069153	0.230483	0.520523	0.251309	0.353674	0.917128	1.47176	0.682347
AT3G55770:E011	5'alt	AT3G55770	AT3G55770	3:20703222-20705320	20703555	20703590	36	-0.764153	0.106235	0.597517	1.19695	2.11585	2.64778	0.282401	0.452056	0.678757
AT1G35580:E007	3'alt	AT1G35580	CINV1	1:13122204-13125264	13124816	13124827	12	-1.183	7.23056e-06	18.3274	48.3502	1.24217	2.04785	14.7543	23.6103	0.678281
AT3G11820:E003	IR	AT3G11820	PEN1	3:3729305-3731149	3730849	3730965	117	-0.853579	0.0147676	0.808172	1.70153	0.754188	0.994398	1.07158	1.71112	0.675201
AT5G35100:E003	IR	AT5G35100	AT5G35100	5:13360283-13361390	13360868	13360975	108	-0.811315	0.00931309	4.16066	8.45656	2.155	2.74979	1.9307	3.07535	0.671625
AT3G50350:E003	3'alt	AT3G50350	AT3G50350	3:18672102-18674022	18673083	18673180	98	-1.55073	1.64957e-08	1.04843	3.58692	0.315435	0.677621	3.32377	5.2934	0.671374
AT5G51300:E003	3'alt	AT5G51300	AT5G51300	5:20848897-20852334	20849159	20849263	105	-0.579385	0.0645371	0.596393	1.03476	0.855458	0.933021	0.697162	1.10905	0.669754
AT1G70830:E008	multiple	AT1G70830	MLP28	1:26709947-26711462	26710773	26710817	45	-1.41051	5.33977e-07	107.483	331.457	21.1066	41.0351	5.09238	8.07739	0.66555
AT2G41260:E004	IR	AT2G41260	M17	2:17206510-17207698	17206886	17207050	165	0.611099	0.134371	0.393323	0.297941	0.274287	0.131147	1.43398	2.2718	0.663814
AT2G13100:E005	multiple	AT2G13100	AT2G13100	2:5389772-5392029	5390456	5390947	492	-1.12238	0.000102479	0.224459	0.564967	0.157657	0.251422	1.42371	2.24709	0.658402
AT1G11850:E006	multiple	AT1G11850	AT1G11850	1:3999199-3999876	3999517	3999534	18	-1.29631	0.016347	0.88101	2.54322	0.38504	0.704779	2.2881	3.60854	0.657263
AT2G25850:E007	multiple	AT2G25850	PAPS2	2:11025420-11030776	11026166	11026195	30	-0.865574	0.0750455	0.820945	1.74176	0.171676	0.230984	4.78194	7.54063	0.657087
AT1G23080:E010	5'alt	AT1G23080	ATPIN7	1:8180577-8183570	8182206	8182217	12	-0.667035	0.0950607	12.961	23.7906	1.60741	1.87161	8.06329	12.7113	0.656668
AT3G10920:E004	5'alt	AT3G10920	MEE33	3:3417954-3419853	3419038	3419040	3	-0.584926	0.099468	518.549	899.914	4.22857	4.6699	122.63	192.705	0.652082
AT3G63400:E014	3'alt	AT3G63400	AT3G63400	3:23412024-23415659	23415168	23415205	38	-1.03379	6.56837e-06	9.01417	21.4683	0.966475	1.46548	9.32685	14.6493	0.651372
AT3G25520:E006	ES	AT3G25520	ATL5	3:9269293-9271400	9270571	9270789	219	0.756119	0.0101057	5.00231	3.47163	6.24205	2.77724	0.80139	1.25003	0.641387
AT1G13360:E005	IR	AT1G13360	AT1G13360	1:4576873-4577967	4577025	4577304	280	-0.548942	0.0811155	0.813728	1.37969	1.99424	2.19146	0.408039	0.629576	0.625673
AT2G05440:E009	multiple	AT2G05440	GRP9	2:1993082-1994166	1993847	1993876	30	-0.605074	0.0881953	1.80577	3.1889	16.066	18.4087	0.112397	0.173227	0.624059
AT2G43160:E005	multiple	AT2G43160	AT2G43160	2:17948062-17953669	17948816	17948826	11	-0.962342	0.140765	0.82962	1.91762	1.70732	2.56918	0.48592	0.746395	0.61922
AT3G27350:E009	IR	AT3G27350	AT3G27350	3:10125659-10127992	10127597	10127757	161	-1.05914	0.0056336	0.29134	0.712217	0.166661	0.265665	1.7481	2.68088	0.616923
AT4G02380:E003	5'alt	AT4G02380	SAG21	4:1046204-1046997	1046730	1046733	4	-1.51135	0.0585418	1.39237	4.67888	5.64101	12.3983	0.246831	0.37738	0.612495
AT2G05440:E010	multiple	AT2G05440	GRP9	2:1993082-1994166	1993877	1993885	9	-0.596016	0.0592357	8.3702	14.6615	16.066	18.4087	0.520989	0.796443	0.612318
AT4G21105:E005	3'alt	AT4G21105	AT4G21105	4:11265651-11267049	11266677	11266833	157	-0.480884	0.0800625	1.19082	1.9286	0.615447	0.653176	1.93488	2.95265	0.60977
AT5G08130:E011	3'alt	AT5G08130	BIM1	5:2606200-2610250	2608371	2608382	12	-1.05859	2.83578e-05	18.8108	45.4853	0.642306	1.02048	29.2863	44.5723	0.605922
AT5G61150:E002	5'alt	AT5G61150	VIP4	5:24603656-24607725	24604075	24604080	6	-0.843864	0.000836195	21.089	44.1314	1.15796	1.59586	18.2122	27.6536	0.602562
AT2G21195:E006	IR	AT2G21195	AT2G21195	2:9083165-9083909	9083514	9083582	69	-1.45602	0.00458806	0.147926	0.473559	0.545883	1.15118	0.270984	0.411369	0.602228
AT1G53910:E004	IR	AT1G53910	RAP2.12	1:20135112-20136970	20136598	20136711	114	-0.802805	0.00730965	0.805528	1.63365	0.990643	1.32442	0.813137	1.23348	0.601166
AT1G06890:E004	IR	AT1G06890	AT1G06890	1:2111363-2114601	2111606	2111760	155	-0.958836	0.0015119	0.578923	1.30026	0.416975	0.617428	1.38839	2.10593	0.601045
AT4G00165:E002	IR	AT4G00165	AT4G00165	4:69273-69884	69371	69390	20	-0.939623	0.12441	0.536579	1.20653	1.34729	1.99736	0.398265	0.604061	0.600966
AT1G30835:E002	IR	AT1G30835	SADHU1-2	1:10966907-10968878	10967972	10968627	656	-0.594145	0.0568617	0.157152	0.27462	0.573052	0.661478	0.274238	0.415161	0.598244
AT3G04640:E005	IR	AT3G04640	AT3G04640	3:1260906-1261683	1261190	1261309	120	-1.19832	0.0197028	0.1496	0.40454	0.0782985	0.140358	1.91064	2.88221	0.593123
AT4G34050:E003	5'alt	AT4G34050	CCoAOMT1	4:16310775-16312216	16310935	16310972	38	0.584184	0.0452009	20.2271	15.7972	4.34415	2.25144	4.65616	7.01648	0.591606
AT2G05520:E004	multiple	AT2G05520	ATGRP-3	2:2026162-2027117	2026629	2026649	21	-0.729965	0.0228581	34.6468	66.7252	11.9687	15.3017	2.89479	4.36064	0.591081
AT4G18020:E015	5'alt	AT4G18020	APRR2	4:10003261-10007626	10007393	10007397	5	-0.652354	0.0828109	7.43189	13.7169	0.756241	0.929086	9.82741	14.7639	0.587192
AT3G17609:E004	multiple	AT3G17609	HYH	3:6023866-6024698	6024035	6024107	73	0.894202	0.10746	0.269935	0.168568	0.554819	0.230659	0.486528	0.730809	0.586971

## Sheet: Decreased_in_prmt4a;4b
Bin	Event	Gene	CommName	GeneCoord	Start	End	Width	LogFC	Bin FDR	Bin RD WT	Bin RD prmt4a;b	Gene RD WT	Gene RD prmt4a;b	BinRD/GeneRD WT	BinRD/GeneRD prmt4a;b	Splicing Index Ratio
AT1G31600:E010	3'alt	AT1G31600	AT1G31600	1:11312961-11316473	11315634	11315640	7	4.72457	0.000789483	1.59161	0.0488733	0.153632	0.177377	10.3599	0.275534	-5.23263
AT5G54280:E020	3'alt	AT5G54280	ATMYOS1	5:22039383-22046298	22044104	22044106	3	4.58901	0.00194589	3.47696	0.125737	0.283792	0.377908	12.2518	0.332718	-5.20255
AT5G22440:E006	IR	AT5G22440	AT5G22440	5:7435076-7436686	7436516	7436625	110	5.16826	2.6222e-06	0.140272	0.00351342	0.566706	0.338185	0.247522	0.010389	-4.57442
AT1G58025:E008	3'alt	AT1G58025	AT1G58025	1:21457667-21462243	21459429	21459431	3	4.12509	0.00283568	4.21455	0.228003	0.137516	0.125939	30.6477	1.81042	-4.08138
AT1G01100:E008	5'alt	AT1G01100	AT1G01100	1:50075-51199	51123	51125	3	2.71236	0.0577646	1.59133	0.244867	7.81226	12.686	0.203696	0.0193021	-3.39959
AT2G40430:E003	IR	AT2G40430	AT2G40430	2:16879216-16882445	16879473	16879554	82	3.47431	0.128454	0.0600352	0.00460012	0.453156	0.355329	0.132482	0.0129461	-3.35521
AT1G70860:E002	3'alt	AT1G70860	AT1G70860	1:26718320-26718992	26718473	26718597	125	1.20866	0.0921018	0.149349	0.0737909	0.644087	3.14029	0.231877	0.0234981	-3.30275
AT2G38880:E009	multiple	AT2G38880	NF-YB1	2:16238476-16240834	16240045	16240050	6	2.47294	0.00578559	2.12362	0.417719	0.227982	0.434975	9.31485	0.960327	-3.27793
AT5G17010:E022	3'alt	AT5G17010	AT5G17010	5:5587351-5592469	5591810	5591818	9	3.31083	4.67275e-10	5.34456	0.617956	0.188905	0.210282	28.2923	2.9387	-3.26716
AT4G38270:E007	5'alt	AT4G38270	GAUT3	4:17938372-17941558	17939169	17939176	8	3.79454	3.67615e-05	1.82674	0.14069	0.236101	0.165362	7.73709	0.8508	-3.1849
AT4G38270:E008	3'alt	AT4G38270	GAUT3	4:17938372-17941558	17939442	17939445	4	3.66339	0.000572835	2.33638	0.18365	0.236101	0.165362	9.89568	1.1106	-3.15546
AT2G44270:E013	3'alt	AT2G44270	ROL5	2:18297861-18300273	18299744	18299751	8	3.67354	0.0081673	1.70614	0.144019	0.0920452	0.0688074	18.5359	2.09307	-3.14663
AT5G24320:E003	3'alt	AT5G24320	AT5G24320	5:8284436-8288039	8285537	8285548	12	2.57813	0.116565	0.364848	0.0645922	0.17355	0.24484	2.10226	0.263814	-2.99435
AT5G43430:E002	3'alt	AT5G43430	ETFBETA	5:17453598-17455297	17453804	17453813	10	2.79497	0.000185249	3.50299	0.577849	0.144366	0.187809	24.2647	3.07679	-2.97936
AT4G15530:E021	multiple	AT4G15530	PPDK	4:8864828-8870967	8870735	8870754	20	3.10971	0.0086727	0.31789	0.0387553	1.0991	1.04374	0.289227	0.0371314	-2.96149
AT2G47470:E012	multiple	AT2G47470	ATPDI11	2:19481420-19484015	19483419	19483426	8	3.40563	0.00844723	0.962578	0.0855011	1.55242	1.05982	0.62005	0.0806749	-2.94219
AT2G38880:E008	multiple	AT2G38880	NF-YB1	2:16238476-16240834	16239980	16240044	65	2.09686	0.0688276	0.0893809	0.0221899	0.227982	0.434975	0.392053	0.0510142	-2.94208
AT3G13460:E004	5'alt	AT3G13460	ECT2	3:4384714-4388525	4386060	4386061	2	3.06487	0.00186252	5.74884	0.733355	2.73494	2.59811	2.102	0.282265	-2.89664
AT1G74960:E018	IR	AT1G74960	FAB1	1:28151924-28156259	28156133	28156191	59	2.22113	0.00242583	0.629934	0.156324	1.86462	3.11848	0.337834	0.0501284	-2.75262
AT1G54310:E006	5'alt	AT1G54310	AT1G54310	1:20273567-20275574	20274536	20274561	26	2.65661	0.0355836	0.339425	0.0585422	0.219602	0.250029	1.54564	0.234142	-2.72275
AT5G60360:E009	multiple	AT5G60360	ALP	5:24279897-24282397	24282020	24282023	4	3.3577	0.00345619	1.89733	0.18098	6.2721	3.85286	0.302502	0.046973	-2.68704
AT2G24120:E006	IR	AT2G24120	PDE319	2:10248911-10254641	10250094	10250174	81	3.18755	0.0103126	0.082549	0.00893729	0.231862	0.160316	0.356027	0.0557479	-2.67499
AT1G28310:E003	IR	AT1G28310	AT1G28310	1:9911898-9913837	9913476	9913649	174	1.67651	0.12156	0.0706057	0.0253937	0.10496	0.241038	0.672689	0.105352	-2.67473
AT2G15490:E003	multiple	AT2G15490	UGT73B4	2:6761635-6763500	6762926	6762934	9	2.3344	0.0258809	2.05974	0.458896	0.194545	0.275525	10.5875	1.66553	-2.66831
AT5G43930:E006	5'alt	AT5G43930	AT5G43930	5:17676816-17681100	17677873	17677876	4	3.04165	0.031212	1.48734	0.171002	0.152554	0.108046	9.74964	1.58269	-2.62297
AT3G52560:E008	5'alt	AT3G52560	UEV1D-4	3:19494377-19496095	19495898	19495920	23	2.82579	0.0184722	0.31931	0.0470168	1.27391	1.15159	0.250654	0.0408278	-2.61807
AT1G72330:E014	3'alt	AT1G72330	ALAAT2	1:27233475-27236789	27236005	27236038	34	2.76791	0.044246	0.389647	0.0627386	0.0874452	0.0864238	4.4559	0.725941	-2.61779
AT2G39805:E004	3'alt	AT2G39805	AT2G39805	2:16609915-16612554	16611399	16611401	3	2.74358	0.00503144	3.7621	0.630203	0.0979746	0.100303	38.3987	6.28297	-2.61154
AT4G09680:E007	5'alt	AT4G09680	CTC1	4:6116755-6123304	6118565	6118572	8	2.58592	0.0317955	1.88823	0.348206	0.0784694	0.0879899	24.0633	3.95734	-2.60423
AT5G63190:E003	5'alt	AT5G63190	AT5G63190	5:25345542-25348796	25345803	25345811	9	2.23852	0.0263541	1.55744	0.373254	0.872382	1.27067	1.78528	0.293746	-2.60351
AT3G18380:E007	5'alt	AT3G18380	AT3G18380	3:6310736-6313319	6312247	6312255	9	3.14661	6.99506e-05	1.67067	0.20668	0.279367	0.207054	5.9802	0.998193	-2.5828
AT3G08840:E006	3'alt	AT3G08840	AT3G08840	3:2679648-2686224	2680564	2680590	27	2.41754	0.070686	0.2654	0.0523761	0.190644	0.224051	1.39213	0.233768	-2.57414
AT3G61160:E004	5'alt	AT3G61160	AT3G61160	3:22635881-22638817	22636516	22636536	21	2.52279	0.0738051	0.284711	0.0509307	0.0557901	0.0585848	5.10325	0.86935	-2.55341
AT5G62480:E004	IR	AT5G62480	ATGSTU9	5:25088694-25089620	25089296	25089373	78	2.94552	2.18499e-05	0.263566	0.0385532	0.074536	0.0629499	3.53609	0.612443	-2.52951
AT5G18240:E002	multiple	AT5G18240	ATMYR1	5:6028285-6030802	6029310	6029321	12	3.06927	2.34319e-06	2.09442	0.283033	0.146492	0.111358	14.2972	2.54165	-2.4919
AT2G19730:E005	3'alt	AT2G19730	AT2G19730	2:8511507-8513221	8511739	8511742	4	2.62788	8.91695e-06	11.6107	2.17119	6.80164	7.06227	1.70704	0.307435	-2.47314
AT2G27710:E004	multiple	AT2G27710	AT2G27710	2:11816634-11817867	11816926	11816928	3	2.31703	1.05543e-09	112.354	26.5088	6.29007	8.08931	17.8622	3.27702	-2.44645
AT4G01060:E004	multiple	AT4G01060	CPL3	4:460472-461085	460696	460701	6	2.9174	0.00421183	1.32358	0.187586	0.110564	0.0821489	11.9712	2.28349	-2.39025
AT4G23050:E003	3'alt	AT4G23050	AT4G23050	4:12080060-12084256	12081192	12081194	3	2.15896	0.148655	1.62499	0.386276	0.280753	0.345871	5.78796	1.11682	-2.37366
AT4G26860:E003	3'alt	AT4G26860	AT4G26860	4:13503086-13504780	13503600	13503629	30	2.16889	0.0679257	0.244804	0.0590544	0.928013	1.1352	0.263794	0.052021	-2.34225
AT5G56600:E002	IR	AT5G56600	PRF3	5:22909685-22910821	22910017	22910082	66	1.70421	0.100791	0.0983413	0.033955	0.957846	1.66045	0.102669	0.0204493	-2.32788
AT5G18240:E003	multiple	AT5G18240	ATMYR1	5:6028285-6030802	6029322	6029327	6	2.88303	0.00176646	2.94459	0.448951	0.146492	0.111358	20.1007	4.03161	-2.31782
AT3G53980:E003	IR	AT3G53980	AT3G53980	3:19987579-19988269	19987732	19987756	25	2.08014	1.57998e-12	14.7597	4.05015	5.4479	7.3738	2.70924	0.549262	-2.30232
AT3G47910:E011	3'alt	AT3G47910	AT3G47910	3:17674382-17681730	17677428	17677430	3	2.60908	0.0445677	2.76113	0.487482	0.246275	0.213582	11.2116	2.28241	-2.29637
AT3G20720:E019	5'alt	AT3G20720	AT3G20720	3:7239908-7247005	7245088	7245267	180	2.12994	5.13819e-06	0.282497	0.0753502	0.118353	0.154163	2.38691	0.48877	-2.28792
AT2G38020:E003	IR	AT2G38020	MAN	2:15909908-15914710	15910248	15910349	102	2.62586	0.0219387	0.0626066	0.0104857	0.260431	0.212944	0.240396	0.0492418	-2.28746
AT5G53060:E008	ES	AT5G53060	AT5G53060	5:21515026-21520421	21517971	21518097	127	2.30677	9.40418e-06	0.283209	0.0652852	0.106765	0.119429	2.65263	0.546643	-2.27875
AT5G10070:E003	5'alt	AT5G10070	AT5G10070	5:3148522-3150434	3148901	3148906	6	2.31774	7.33496e-05	4.78025	1.10612	0.167088	0.183846	28.6092	6.01652	-2.24948
AT1G61900:E003	3'alt	AT1G61900	AT1G61900	1:22882215-22885053	22882711	22882717	7	1.56657	0.00514106	5.72313	2.2645	0.0995992	0.18614	57.4616	12.1656	-2.23979
AT5G02150:E007	3'alt	AT5G02150	Fes1C	5:424291-426079	425786	425789	4	2.99263	0.0309978	1.48425	0.186917	0.0928495	0.0534462	15.9856	3.49729	-2.19246
AT5G11380:E009	3'alt	AT5G11380	DXPS3	5:3629998-3633441	3632733	3632737	5	2.4439	0.0688276	1.49467	0.292489	0.145929	0.12877	10.2424	2.27141	-2.1729
AT4G03200:E002	IR	AT4G03200	AT4G03200	4:1408159-1412756	1408590	1408785	196	2.67223	0.0814629	0.0347176	0.00587832	0.207163	0.156356	0.167586	0.0375957	-2.15626
AT1G22700:E004	3'alt	AT1G22700	AT1G22700	1:8028158-8029971	8029385	8029399	15	2.74065	0.0784802	0.332192	0.0509567	1.11039	0.741154	0.299167	0.0687532	-2.12145
AT3G15020:E008	3'alt	AT3G15020	mMDH2	3:5056068-5058248	5057804	5057808	5	2.07374	1.85166e-11	23.5001	6.47665	0.967405	1.15172	24.2919	5.62346	-2.11094
AT3G06880:E003	5'alt	AT3G06880	AT3G06880	3:2169768-2175686	2170631	2170639	9	1.75243	0.062085	1.689	0.577844	0.0782597	0.115397	21.582	5.00745	-2.10768
AT5G33370:E002	3'alt	AT5G33370	AT5G33370	5:12602468-12604764	12602989	12603005	17	2.14188	1.29706e-05	2.77954	0.7263	0.32062	0.358769	8.66925	2.02442	-2.0984
AT3G53740:E008	multiple	AT3G53740	AT3G53740	3:19913707-19915016	19914814	19914816	3	1.94911	1.88994e-09	55.6833	16.8508	5.35627	6.85334	10.3959	2.45877	-2.08001
AT4G29410:E004	3'alt	AT4G29410	AT4G29410	4:14468244-14470167	14469974	14469978	5	3.64434	3.39467e-21	49.4411	4.61992	3.57084	1.40388	13.8458	3.29082	-2.07293
AT4G38670:E007	3'alt	AT4G38670	AT4G38670	4:18069559-18071355	18071073	18071075	3	1.87593	0.0194289	8.83023	2.77645	0.298467	0.390356	29.5853	7.11262	-2.05643
AT5G22370:E002	3'alt	AT5G22370	EMB1705	5:7406097-7408702	7406583	7406585	3	1.59696	0.0403577	5.43714	2.07589	0.0772649	0.121897	70.3701	17.0299	-2.04689
AT4G38545:E003	3'alt	AT4G38545	AT4G38545	4:18022983-18025287	18023640	18023641	2	2.11205	0.0722105	4.24107	1.08416	0.632222	0.667673	6.7082	1.62379	-2.04656
AT2G07340:E005	ES	AT2G07340	PFD1	2:3045559-3046744	3046227	3046233	7	3.31853	0.00524734	1.96109	0.215726	0.750563	0.338737	2.61283	0.636853	-2.03658
AT2G44500:E005	IR	AT2G44500	AT2G44500	2:18374292-18376790	18375852	18375930	79	2.02556	0.0390024	0.118635	0.0323814	0.189947	0.211074	0.624566	0.153412	-2.02544
AT1G08830:E003	3'alt	AT1G08830	CSD1	1:2827061-2829315	2827680	2827688	9	1.84166	6.88753e-07	6.23767	2.02586	1.39859	1.82885	4.45996	1.10773	-2.00943
AT5G57350:E017	3'alt	AT5G57350	HA3	5:23230879-23236572	23236389	23236394	6	2.98081	2.3036e-09	9.80913	1.45199	1.04213	0.619385	9.41254	2.34424	-2.00547
AT1G79920:E006	3'alt	AT1G79920	AT1G79920	1:30058632-30062744	30060077	30060080	4	1.84976	3.27627e-12	70.6774	22.932	2.43975	3.16586	28.9691	7.24355	-1.99975
AT1G69080:E003	5'alt	AT1G69080	AT1G69080	1:25971915-25973271	25972778	25972819	42	2.54901	0.00258469	0.498447	0.0975143	0.166454	0.13	2.9945	0.750107	-1.99715
AT3G26910:E003	3'alt	AT3G26910	AT3G26910	3:9915111-9918784	9915330	9915345	16	1.75397	0.107064	0.603414	0.20152	0.243874	0.324093	2.47428	0.621795	-1.9925
AT3G14880:E002	3'alt	AT3G14880	AT3G14880	3:5006565-5007689	5007362	5007382	21	2.15318	0.0695292	0.28943	0.0696403	0.0563639	0.0537273	5.13502	1.29618	-1.9861
AT1G16710:E010	IR	AT1G16710	HAC12	1:5714219-5722614	5716111	5716188	78	2.13134	0.0569797	0.0762926	0.0187493	0.129544	0.125071	0.588931	0.149909	-1.97401
AT2G04350:E003	5'alt	AT2G04350	LACS8	2:1515805-1519308	1515931	1515934	4	2.21847	0.144401	1.54555	0.360586	0.449531	0.411573	3.43813	0.876116	-1.97243
AT1G17850:E007	5'alt	AT1G17850	AT1G17850	1:6145926-6148940	6148047	6148052	6	1.88493	0.00687681	3.67367	1.14924	0.136025	0.165633	27.0074	6.93844	-1.96067
AT2G36010:E011	ES	AT2G36010	E2F3	2:15119542-15123184	15121530	15121580	51	2.45877	0.00353564	0.250635	0.0515436	0.0734394	0.0581288	3.41281	0.886714	-1.94442
AT3G29360:E002	3'alt	AT3G29360	AT3G29360	3:11267091-11269229	11268827	11268829	3	2.97548	0.000129854	10.151	1.47479	1.59878	0.8908	6.34925	1.65558	-1.93925
AT5G66210:E006	multiple	AT5G66210	CPK28	5:26456285-26459631	26456664	26456839	176	1.90362	7.84296e-05	0.935336	0.292824	0.480727	0.573775	1.94567	0.510347	-1.93072
AT4G00560:E007	multiple	AT4G00560	AT4G00560	4:240660-242379	241247	241370	124	2.57876	1.02002e-05	0.234489	0.0452418	0.287336	0.211352	0.816079	0.214059	-1.9307
AT2G47060:E003	IR	AT2G47060	AT2G47060	2:19332904-19335031	19333245	19333340	96	2.72253	0.0590602	0.050328	0.0076521	0.355477	0.205528	0.141579	0.0372314	-1.92701
AT3G03100:E004	3'alt	AT3G03100	AT3G03100	3:705381-707651	705928	705931	4	1.99408	2.47062e-12	72.2152	21.239	2.66928	2.95491	27.0542	7.18768	-1.91225
AT5G55180:E003	5'alt	AT5G55180	AT5G55180	5:22388782-22390714	22390266	22390269	4	2.29472	0.0703873	1.29437	0.281379	0.899662	0.73417	1.43873	0.383262	-1.90839
AT1G01910:E008	3'alt	AT1G01910	AT1G01910	1:313101-315902	313753	313759	7	2.37032	6.32954e-10	10.2134	2.31008	0.42877	0.363334	23.8203	6.358	-1.90555
AT5G53490:E004	multiple	AT5G53490	AT5G53490	5:21723307-21724642	21724282	21724284	3	1.61173	0.012836	16.1371	6.19444	0.838784	1.18361	19.2387	5.2335	-1.87816
AT4G19110:E004	multiple	AT4G19110	AT4G19110	4:10454497-10459328	10455012	10455020	9	1.94788	1.25609e-09	14.1927	4.28878	1.95822	2.16444	7.24776	1.98147	-1.87096
AT1G48410:E021	3'alt	AT1G48410	37104	1:17885633-17892596	17890644	17890649	6	1.89751	6.93522e-10	22.3457	6.9312	1.7935	2.02663	12.4592	3.42006	-1.86512
AT4G09680:E009	3'alt	AT4G09680	CTC1	4:6116755-6123304	6118835	6118897	63	1.89356	0.0038593	0.448947	0.140777	0.0784694	0.0879899	5.7213	1.59992	-1.83834
AT3G49430:E003	ES	AT3G49430	At-SR34a	3:18331539-18335041	18332248	18332492	245	1.21492	0.00138846	0.270502	0.134877	1.23164	2.1805	0.219627	0.0618563	-1.82807
AT5G62640:E004	3'alt	AT5G62640	ELF5	5:25149433-25152541	25150894	25150911	18	2.02163	3.08691e-06	2.53387	0.722592	0.489687	0.495164	5.17447	1.4593	-1.82613
AT2G41350:E005	3'alt	AT2G41350	AT2G41350	2:17231341-17233557	17233089	17233091	3	2.02301	0.118109	1.89129	0.513077	0.403819	0.386809	4.6835	1.32644	-1.82003
AT1G63640:E004	3'alt	AT1G63640	AT1G63640	1:23589043-23595821	23589613	23589615	3	2.17814	0.0520027	2.47318	0.585985	0.118861	0.0992726	20.8073	5.90278	-1.81762
AT5G39660:E004	IR	AT5G39660	CDF2	5:15878699-15881044	15880780	15880987	208	1.75154	0.0290102	0.0630506	0.0214558	0.315532	0.378391	0.199823	0.0567027	-1.81724
AT4G24230:E007	multiple	AT4G24230	ACBP3	4:12566631-12568846	12567139	12567144	6	1.83329	0.0697941	1.53573	0.475196	0.482034	0.525325	3.18594	0.904574	-1.81641
AT2G02410:E007	3'alt	AT2G02410	AT2G02410	2:632634-634919	633400	633402	3	1.89583	0.000109409	11.4932	3.60027	0.168931	0.186291	68.0353	19.326	-1.81574
AT3G48670:E003	3'alt	AT3G48670	IDN2	3:18030781-18034065	18031233	18031239	7	2.38011	0.0390062	1.53523	0.326115	0.168871	0.126216	9.09114	2.58378	-1.81498
AT2G43910:E003	5'alt	AT2G43910	HOL1	2:18184461-18187028	18185018	18185022	5	1.36075	1.08851e-09	155.936	70.6835	6.63996	10.4972	23.4845	6.73358	-1.80226
AT5G61910:E007	IR	AT5G61910	AT5G61910	5:24855621-24864172	24861168	24861261	94	1.81443	2.38299e-06	0.578282	0.190316	0.180671	0.206017	3.20074	0.923791	-1.79277
AT5G25560:E018	3'alt	AT5G25560	AT5G25560	5:8897871-8901709	8901281	8901286	6	1.71363	4.71692e-12	47.3427	16.8312	0.495734	0.609473	95.5002	27.616	-1.79
AT3G25150:E011	3'alt	AT3G25150	AT3G25150	3:9156957-9160100	9159366	9159376	11	1.71575	0.000177063	3.78141	1.34287	0.507673	0.618229	7.44851	2.17212	-1.77785
AT3G11945:E010	3'alt	AT3G11945	ATHST	3:3779839-3782954	3782254	3782265	12	1.96457	2.24391e-06	6.50318	1.94856	0.21647	0.222082	30.0419	8.77405	-1.77566
AT1G04080:E010	ES	AT1G04080	PRP39	1:1051312-1056827	1054465	1054528	64	1.76538	5.21097e-05	0.775603	0.263482	1.01015	1.17037	0.767809	0.225127	-1.77001
AT5G24740:E037	5'alt	AT5G24740	AT5G24740	5:8469951-8489703	8486736	8486785	50	1.89034	0.0724374	0.172213	0.0520672	0.0554511	0.0570598	3.10567	0.912503	-1.76701
AT2G16940:E017	multiple	AT2G16940	AT2G16940	2:7342607-7347408	7346108	7346138	31	1.85883	4.09488e-05	1.9395	0.621653	1.47015	1.60155	1.31925	0.388159	-1.765
AT3G63400:E002	3'alt	AT3G63400	AT3G63400	3:23412024-23415659	23412428	23412446	19	1.368	0.0297677	0.958956	0.428008	0.966475	1.46548	0.99222	0.29206	-1.7644
AT3G59760:E006	5'alt	AT3G59760	OASC	3:22071948-22075416	22072997	22073009	13	2.78432	0.0317955	0.555792	0.0865782	0.499556	0.262791	1.11257	0.329456	-1.75574
AT1G17720:E010	5'alt	AT1G17720	ATB.BETA	1:6093208-6098383	6096213	6096215	3	2.069	2.65942e-07	18.8725	5.22348	0.723381	0.675117	26.0893	7.73715	-1.75358
AT2G21870:E004	5'alt	AT2G21870	MGP1	2:9320195-9322734	9320612	9320615	4	2.61923	0.00653606	2.58036	0.460606	3.85628	2.24559	0.669133	0.205116	-1.70586
AT3G59770:E013	IR	AT3G59770	SAC9	3:22079033-22086149	22084846	22084966	121	2.07255	0.0535675	0.0582295	0.0152266	0.186335	0.158938	0.3125	0.0958021	-1.70573
AT3G56510:E008	3'alt	AT3G56510	AT3G56510	3:20943928-20946661	20946248	20946250	3	2.30797	0.00244039	4.87944	1.12871	0.251594	0.189393	19.3941	5.95964	-1.70232
AT1G23950:E010	5'alt	AT1G23950	AT1G23950	1:8469534-8471417	8470684	8470698	15	2.43362	6.20271e-05	1.90542	0.405398	0.42091	0.288256	4.52691	1.40638	-1.68654
AT1G21690:E016	3'alt	AT1G21690	RFC4	1:7615614-7618605	7618270	7618322	53	1.03253	0.0426412	0.692536	0.395513	0.259602	0.477042	2.66769	0.829094	-1.68598
AT5G05970:E009	3'alt	AT5G05970	NEDD1	5:1795294-1799527	1798958	1798960	3	2.472	0.0482941	2.48718	0.471385	0.143263	0.087101	17.361	5.41194	-1.68163
AT1G06130:E008	3'alt	AT1G06130	GLX2-4	1:1857767-1860730	1860163	1860165	3	2.32029	0.00139627	4.89876	1.10834	0.273213	0.198229	17.9302	5.59123	-1.68115
AT5G65010:E014	3'alt	AT5G65010	ASN2	5:25969189-25972575	25972063	25972065	3	2.54954	2.11397e-05	8.30703	1.6328	3.18656	2.00825	2.60689	0.813045	-1.68092
AT4G38600:E002	IR	AT4G38600	KAK	4:18041031-18049292	18041299	18041380	82	1.62324	0.00333123	0.39121	0.147634	0.843983	1.02059	0.463528	0.144655	-1.68004
AT1G79280:E029	3'alt	AT1G79280	NUA	1:29819142-29833016	29826870	29826888	19	2.04127	1.74644e-05	1.95461	0.549852	0.490182	0.44175	3.98751	1.24472	-1.67967
AT1G24350:E004	multiple	AT1G24350	AT1G24350	1:8638520-8640825	8639285	8639368	84	1.94834	0.136528	0.126667	0.0365899	0.427636	0.393955	0.296204	0.0928784	-1.67318
AT1G06500:E005	multiple	AT1G06500	AT1G06500	1:1989479-1990730	1989668	1989705	38	1.49208	0.000728979	1.25144	0.509948	0.253414	0.329082	4.93831	1.54961	-1.67212
AT2G30140:E002	3'alt	AT2G30140	AT2G30140	2:12872134-12873820	12872820	12872822	3	2.25243	0.000459131	10.7788	2.62651	0.309116	0.239858	34.8696	10.9503	-1.671
AT3G58710:E003	3'alt	AT3G58710	WRKY69	3:21715007-21716916	21715403	21715405	3	1.32551	0.0249038	6.69067	3.11446	0.386374	0.571729	17.3166	5.44744	-1.6685
AT1G67850:E003	5'alt	AT1G67850	AT1G67850	1:25437900-25442142	25438201	25438272	72	1.66422	0.0305721	0.186753	0.0683634	0.121514	0.141358	1.53689	0.483618	-1.66807
AT5G14060:E002	3'alt	AT5G14060	CARAB-AK-LYS	5:4535401-4539193	4536067	4536072	6	1.95667	0.000289237	5.25855	1.56793	1.41984	1.34426	3.70361	1.1664	-1.66688
AT5G61310:E006	multiple	AT5G61310	AT5G61310	5:24653352-24654869	24654770	24654795	26	2.02798	0.0520027	0.42142	0.118353	0.407029	0.36085	1.03536	0.327984	-1.65843
AT2G41710:E005	3'alt	AT2G41710	AT2G41710	2:17400022-17403050	17401587	17401601	15	1.62559	0.115354	0.404504	0.148545	0.32961	0.38174	1.22722	0.389126	-1.65709
AT4G23420:E008	multiple	AT4G23420	AT4G23420	4:12225515-12228718	12226270	12226309	40	2.48581	0.0256211	0.191419	0.0366677	0.114919	0.0693368	1.66568	0.528835	-1.65523
AT4G02920:E003	3'alt	AT4G02920	AT4G02920	4:1292523-1294861	1293227	1293229	3	2.19391	8.63101e-10	59.1501	15.1876	1.34095	1.07854	44.1107	14.0816	-1.64732
AT1G02840:E003	3'alt	AT1G02840	SR34	1:626741-629819	626913	626916	4	1.44753	7.41267e-07	51.9985	22.1196	2.42445	3.22939	21.4476	6.84947	-1.64675
AT2G39280:E009	3'alt	AT2G39280	AT2G39280	2:16401526-16406854	16403206	16403220	15	1.82191	0.00163926	1.87398	0.614925	0.323008	0.331633	5.80167	1.85423	-1.64564
AT1G52320:E006	IR	AT1G52320	AT1G52320	1:19484355-19487997	19487213	19487316	104	1.32034	0.00403603	0.307324	0.142785	0.262428	0.380526	1.17108	0.37523	-1.642
AT2G16940:E018	multiple	AT2G16940	AT2G16940	2:7342607-7347408	7346139	7346177	39	1.73396	5.00855e-07	2.86784	1.0011	1.47015	1.60155	1.95071	0.625087	-1.64187
AT1G63220:E002	3'alt	AT1G63220	AT1G63220	1:23448919-23450452	23449578	23449619	42	1.59843	3.37005e-05	1.31011	0.502104	0.439598	0.524937	2.98024	0.956503	-1.63959
AT1G21690:E007	3'alt	AT1G21690	RFC4	1:7615614-7618605	7616604	7616624	21	0.985104	0.0316137	2.33407	1.37717	0.259602	0.477042	8.99096	2.88689	-1.63896
AT5G66060:E003	3'alt	AT5G66060	AT5G66060	5:26419481-26421594	26420113	26420118	6	1.77832	0.000971198	5.18388	1.75581	0.476707	0.500603	10.8744	3.50739	-1.63246
AT4G31390:E007	3'alt	AT4G31390	AT4G31390	4:15233074-15237109	15234651	15234725	75	1.4148	2.39726e-05	1.09168	0.472863	0.430975	0.578732	2.53304	0.817068	-1.63234
AT1G28395:E008	ES	AT1G28395	AT1G28395	1:9969321-9971681	9970113	9970153	41	1.19462	0.102631	0.515206	0.26293	0.271442	0.428354	1.89803	0.613816	-1.62863
AT2G29310:E003	3'alt	AT2G29310	AT2G29310	2:12590058-12591363	12590228	12590232	5	2.12875	0.0584671	1.9896	0.511248	0.362039	0.287197	5.49553	1.78013	-1.62628
AT3G06330:E005	3'alt	AT3G06330	AT3G06330	3:1917240-1919925	1918488	1918491	4	1.76509	0.0198388	4.88673	1.66173	0.120764	0.12666	40.4653	13.1196	-1.62496
AT1G17160:E004	3'alt	AT1G17160	AT1G17160	1:5867635-5869356	5869121	5869152	32	1.27437	0.00106435	1.57778	0.752807	0.515566	0.755043	3.0603	0.997038	-1.61795
AT2G40290:E003	5'alt	AT2G40290	AT2G40290	2:16828766-16831054	16829319	16829322	4	1.83678	0.0511977	2.63739	0.843383	1.10192	1.08062	2.39344	0.780464	-1.61668
AT5G12840:E008	3'alt	AT5G12840	HAP2A	5:4050691-4053606	4052329	4052331	3	1.45327	0.00845396	8.30936	3.50244	0.473902	0.610302	17.5339	5.73886	-1.61131
AT4G34090:E004	3'alt	AT4G34090	AT4G34090	4:16326883-16330215	16328480	16328493	14	2.25783	0.0349523	0.575568	0.131602	0.271416	0.189469	2.12062	0.694581	-1.61027
AT4G33150:E027	3'alt	AT4G33150	AT4G33150	4:15985189-15991538	15991070	15991093	24	1.98401	0.0117508	0.70596	0.205721	0.229745	0.204257	3.0728	1.00717	-1.60925
AT4G15530:E020	multiple	AT4G15530	PPDK	4:8864828-8870967	8870731	8870734	4	1.87819	0.0389633	2.72782	0.850014	1.0991	1.04374	2.48186	0.814396	-1.60762
AT3G01060:E005	3'alt	AT3G01060	AT3G01060	3:16643-18840	17625	17648	24	3.22942	1.17523e-21	5.7316	0.711087	0.658381	0.2484	8.70559	2.86267	-1.60458
AT5G38480:E006	3'alt	AT5G38480	GRF3	5:15409697-15411516	15411232	15411238	7	1.87545	5.35574e-16	80.546	25.5676	1.87622	1.81059	42.9299	14.1211	-1.60413
AT2G16940:E015	multiple	AT2G16940	AT2G16940	2:7342607-7347408	7345968	7345985	18	1.68932	0.000540709	1.97116	0.706643	1.47015	1.60155	1.34079	0.441226	-1.60349
AT1G70830:E006	multiple	AT1G70830	MLP28	1:26709947-26711462	26710564	26710567	4	0.875503	0.0424224	23.1973	14.8534	21.1066	41.0351	1.09906	0.361967	-1.60233
AT3G53890:E004	3'alt	AT3G53890	AT3G53890	3:19955344-19956361	19956063	19956080	18	1.35422	0.00275552	7.56009	3.47762	4.75503	6.64047	1.58992	0.523701	-1.60214
AT2G17695:E004	multiple	AT2G17695	AT2G17695	2:7684112-7685187	7685018	7685051	34	1.5138	0.00662167	1.08203	0.441873	0.183847	0.227722	5.8855	1.9404	-1.60081
AT5G59130:E010	3'alt	AT5G59130	AT5G59130	5:23870098-23873720	23872908	23872919	12	2.43351	1.88402e-07	4.96214	1.06472	0.240914	0.156098	20.5972	6.82087	-1.59442
AT4G30710:E003	3'alt	AT4G30710	QWRF8	4:14965200-14969763	14965817	14965825	9	1.78031	0.0633482	1.63945	0.544267	0.120241	0.1203	13.6347	4.52423	-1.59154
AT4G02570:E006	multiple	AT4G02570	ATCUL1	4:1128515-1133774	1128758	1128760	3	2.10851	1.43702e-08	42.684	11.5094	0.813166	0.658678	52.4912	17.4735	-1.5869
AT5G23720:E006	3'alt	AT5G23720	PHS1	5:7998230-8002840	7998967	7998971	5	2.07047	0.00300183	4.6394	1.27333	0.0944114	0.0777503	49.1402	16.3772	-1.58521
AT5G60390:E003	5'alt	AT5G60390	AT5G60390	5:24288658-24291020	24288721	24288724	4	2.33806	1.86269e-13	119.794	27.7267	24.3956	16.9218	4.91046	1.63852	-1.58347
AT3G21175:E004	5'alt	AT3G21175	TIFY2B	3:7422036-7424905	7423329	7423334	6	1.76232	0.00519647	4.57438	1.56496	0.315371	0.323284	14.5047	4.84083	-1.5832
AT3G49590:E006	3'alt	AT3G49590	AT3G49590	3:18377479-18380284	18379311	18379324	14	2.14822	0.000149157	2.1872	0.567145	0.231198	0.1789	9.46032	3.17018	-1.57732
AT5G19000:E005	ES	AT5G19000	ATBPM1	5:6342220-6344794	6343644	6343725	82	2.11379	0.0374833	0.16619	0.0430841	0.32652	0.251246	0.508974	0.171481	-1.56954
AT5G20090:E004	5'alt	AT5G20090	AT5G20090	5:6787002-6788654	6787525	6787546	22	2.4274	0.0361863	0.420096	0.0865194	0.584694	0.355637	0.718489	0.24328	-1.56235
AT1G16710:E008	3'alt	AT1G16710	HAC12	1:5714219-5722614	5715724	5715746	23	1.79077	0.0829283	0.534702	0.177248	0.129544	0.125071	4.12756	1.41718	-1.54227
AT5G25220:E006	3'alt	AT5G25220	KNAT3	5:8736074-8738584	8738076	8738083	8	1.48328	3.72923e-05	10.5621	4.40066	0.912129	1.10197	11.5796	3.99345	-1.53588
AT1G15950:E006	IR	AT1G15950	ATCCR1	1:5478754-5482180	5481817	5481871	55	1.19516	1.61312e-05	6.20778	3.16849	4.19802	6.21165	1.47874	0.510089	-1.53555
AT3G24255:E007	ES	AT3G24255	AT3G24255	3:8788853-8793371	8790698	8790802	105	1.5872	0.0397359	0.128941	0.0498227	0.0518237	0.0573404	2.48807	0.868894	-1.51778
AT1G79880:E014	3'alt	AT1G79880	AT1G79880	1:30046028-30048378	30048187	30048203	17	1.7581	0.00804935	1.13317	0.380839	0.121302	0.115839	9.34167	3.28767	-1.50662
AT4G24230:E006	multiple	AT4G24230	ACBP3	4:12566631-12568846	12567133	12567138	6	1.59698	0.000152408	8.26889	3.17192	0.482034	0.525325	17.1541	6.03801	-1.50641
AT4G01600:E004	5'alt	AT4G01600	AT4G01600	4:693181-694340	693501	693515	15	2.35078	0.00224838	1.4918	0.32947	0.0908781	0.0565765	16.4154	5.82344	-1.4951
AT5G25980:E012	5'alt	AT5G25980	TGG2	5:9072727-9075690	9075140	9075143	4	2.16211	0.030903	1.88757	0.473262	6.49096	4.57982	0.290799	0.103336	-1.49268
AT4G26940:E004	3'alt	AT4G26940	AT4G26940	4:13529425-13532699	13530407	13530480	74	1.62207	6.42414e-07	1.47205	0.557336	0.484231	0.51437	3.03997	1.08353	-1.48832
AT5G47700:E005	3'alt	AT5G47700	AT5G47700	5:19327803-19328983	19328726	19328727	2	0.937874	0.00210113	340.058	206.336	7.69379	13.0969	44.199	15.7545	-1.48825
AT4G17140:E051	3'alt	AT4G17140	AT4G17140	4:9613330-9636873	9630182	9630227	46	1.56107	0.0244776	0.389897	0.152584	0.0881733	0.0966337	4.42193	1.57899	-1.48568
AT1G31170:E004	5'alt	AT1G31170	ATSRX	1:11133410-11134844	11133841	11133846	6	1.57504	7.30046e-07	17.5328	6.87143	0.803349	0.881582	21.8246	7.79443	-1.48544
AT3G19290:E004	3'alt	AT3G19290	AREB2	3:6687140-6690123	6689262	6689283	22	1.35993	1.648e-06	5.54751	2.51469	0.738063	0.936441	7.51631	2.68537	-1.48491
AT5G25560:E017	5'alt	AT5G25560	AT5G25560	5:8897871-8901709	8901198	8901201	4	1.3976	0.0920901	3.63205	1.59759	0.495734	0.609473	7.32662	2.62126	-1.48289
AT5G27970:E045	3'alt	AT5G27970	AT5G27970	5:10004720-10015668	10014826	10014831	6	1.6944	0.00695009	2.94365	1.04731	0.18782	0.186622	15.6727	5.61195	-1.48168
AT1G73020:E016	IR	AT1G73020	AT1G73020	1:27469534-27473554	27473193	27473286	94	1.34942	0.137752	0.120503	0.0538555	0.0648292	0.0808352	1.85877	0.666238	-1.48024
AT1G80380:E011	multiple	AT1G80380	AT1G80380	1:30217116-30220004	30218928	30218945	18	1.18913	7.91892e-06	18.3379	9.38871	2.06185	2.94075	8.89392	3.19262	-1.47808
AT2G42500:E012	multiple	AT2G42500	PP2A-3	2:17697667-17701417	17700253	17700266	14	1.39473	0.000848548	6.27385	2.78963	1.38208	1.71078	4.53944	1.63062	-1.47709
AT3G25585:E004	multiple	AT3G25585	ATAAPT2	3:9295309-9298746	9295499	9295501	3	1.63161	0.0303676	8.33012	3.14053	0.178998	0.186627	46.5374	16.8278	-1.46754
AT2G20990:E013	IR	AT2G20990	NTMC2T1.1	2:9014552-9018097	9017053	9017124	72	1.71196	0.000390246	0.504993	0.179299	2.44762	2.40179	0.20632	0.0746523	-1.46663
AT4G13100:E005	3'alt	AT4G13100	AT4G13100	4:7636438-7639037	7637447	7637529	83	1.05225	0.0121994	0.477431	0.267064	0.503745	0.777549	0.947765	0.343469	-1.46435
AT1G55500:E007	3'alt	AT1G55500	ECT4	1:20719548-20722739	20720570	20720608	39	1.82151	0.006244	0.439446	0.142716	0.19466	0.174266	2.25751	0.818957	-1.46287
AT1G12370:E006	3'alt	AT1G12370	PHR1	1:4206374-4208951	4207153	4207170	18	2.34415	0.0298921	0.547262	0.117528	0.103088	0.0610102	5.30867	1.92637	-1.46247
AT1G18620:E005	IR	AT1G18620	AT1G18620	1:6409978-6414451	6410691	6410769	79	1.6825	7.01461e-07	1.02117	0.369604	0.372209	0.371099	2.74353	0.995972	-1.46186
AT4G31780:E009	3'alt	AT4G31780	MGD1	4:15373999-15377134	15376725	15376727	3	1.83305	4.56293e-10	57.2579	18.7258	0.614691	0.553755	93.1491	33.8161	-1.46183
AT3G61240:E010	3'alt	AT3G61240	AT3G61240	3:22666183-22669757	22669320	22669331	12	1.53557	0.000104239	5.05558	2.02242	0.482452	0.531534	10.4789	3.80487	-1.46157
AT3G53520:E013	3'alt	AT3G53520	ATUXS1	3:19841374-19844308	19843776	19843850	75	1.58836	0.00119453	0.455482	0.17652	0.847091	0.902693	0.537701	0.195548	-1.45928
AT2G20790:E009	3'alt	AT2G20790	AT2G20790	2:8949928-8952744	8952267	8952271	5	2.21056	0.00432647	3.5778	0.884874	0.350209	0.237918	10.2162	3.71923	-1.45778
AT4G26210:E003	3'alt	AT4G26210	AT4G26210	4:13281937-13283402	13282354	13282358	5	2.13467	0.00519016	3.63411	0.942082	0.225636	0.160473	16.1061	5.87064	-1.45602
AT2G17695:E005	multiple	AT2G17695	AT2G17695	2:7684112-7685187	7685052	7685162	111	1.36915	0.0317444	0.184623	0.0834027	0.183847	0.227722	1.00422	0.366248	-1.45519
AT1G72050:E004	ES	AT1G72050	TFIIIA	1:27115024-27117470	27115642	27115816	175	1.4235	0.00102603	0.242127	0.105373	0.204139	0.243417	1.18609	0.432888	-1.45414
AT1G28395:E007	multiple	AT1G28395	AT1G28395	1:9969321-9971681	9969772	9969836	65	1.02389	0.0676795	0.374979	0.216142	0.271442	0.428354	1.38143	0.504588	-1.45299
AT4G36210:E013	ES	AT4G36210	AT4G36210	4:17130246-17134656	17133416	17133498	83	0.977209	0.0151975	0.870058	0.518718	0.688361	1.1221	1.26396	0.462275	-1.45112
AT3G60260:E004	3'alt	AT3G60260	AT3G60260	3:22273843-22277148	22274256	22274258	3	1.64535	0.000374469	12.8186	4.70929	0.146083	0.146714	87.7491	32.0984	-1.45088
AT5G20950:E010	3'alt	AT5G20950	AT5G20950	5:7107376-7111349	7110798	7110819	22	1.71957	0.0829283	0.340794	0.117118	1.20763	1.13318	0.2822	0.103354	-1.44912
AT4G25610:E010	3'alt	AT4G25610	AT4G25610	4:13063264-13067228	13066682	13066692	11	1.6783	0.0185764	1.49192	0.540299	0.0946515	0.0934916	15.7623	5.77912	-1.44755
AT5G48010:E012	ES	AT5G48010	THAS	5:19456960-19461689	19460512	19460558	47	1.9238	1.76255e-10	5.68795	1.74784	0.466008	0.390253	12.2057	4.47872	-1.44639
AT4G36195:E014	3'alt	AT4G36195	AT4G36195	4:17126932-17129946	17129672	17129704	33	1.97526	6.03239e-12	5.69256	1.68213	0.594574	0.478623	9.57418	3.51451	-1.44583
AT5G08080:E012	IR	AT5G08080	ATSYP132	5:2588342-2591316	2590414	2590530	117	1.67128	0.0116278	0.147522	0.0530463	0.420345	0.411484	0.350955	0.128915	-1.44487
AT5G66720:E005	3'alt	AT5G66720	AT5G66720	5:26638790-26640816	26639971	26639979	9	1.52201	1.76385e-05	6.70036	2.71343	0.812499	0.895572	8.2466	3.02983	-1.44456
AT5G53460:E023	multiple	AT5G53460	GLT1	5:21700202-21710066	21709699	21709709	11	1.81471	4.73955e-09	51.6606	17.2377	3.12235	2.82021	16.5454	6.1122	-1.43667
AT3G12050:E002	IR	AT3G12050	AT3G12050	3:3839102-3841466	3839449	3839565	117	1.30026	3.46969e-06	1.88927	0.893751	0.90855	1.16137	2.07943	0.769564	-1.43407
AT5G05930:E009	3'alt	AT5G05930	GC1	5:1779974-1783412	1782329	1782393	65	1.62768	0.000229919	0.731505	0.275636	0.165667	0.167806	4.41552	1.64259	-1.42661
AT1G14700:E003	3'alt	AT1G14700	PAP3	1:5058680-5061136	5059726	5059731	6	2.28613	8.95715e-05	5.92446	1.40984	0.893687	0.566888	6.62924	2.48699	-1.41444
AT1G58350:E006	ES	AT1G58350	ZW18	1:21662916-21667445	21664352	21664600	249	1.36633	0.00117711	0.198967	0.0897008	0.0898343	0.107638	2.21482	0.83336	-1.41018
AT5G04420:E014	multiple	AT5G04420	AT5G04420	5:1246604-1249943	1249485	1249751	267	1.70129	0.0972965	0.0314109	0.0108373	0.288696	0.263428	0.108803	0.0411394	-1.40312
AT3G56130:E008	multiple	AT3G56130	AT3G56130	3:20826658-20829270	20827955	20827958	4	2.44143	0.0153416	2.27633	0.469626	0.996655	0.543623	2.28397	0.863883	-1.40263
AT1G67700:E008	5'alt	AT1G67700	AT1G67700	1:25374222-25376034	25375713	25375726	14	1.52663	3.45465e-09	30.9659	12.5567	5.34479	5.71279	5.79367	2.19801	-1.39828
AT4G39180:E006	3'alt	AT4G39180	SEC14	4:18243726-18248805	18244845	18244847	3	1.80024	0.0304673	5.39667	1.78296	0.0989414	0.0859203	54.5441	20.7513	-1.39422
AT1G04870:E007	3'alt	AT1G04870	PRMT10	1:1373234-1375762	1375212	1375221	10	1.59295	0.000552136	4.15849	1.58737	0.366682	0.366996	11.3409	4.3253	-1.39066
AT5G20720:E002	3'alt	AT5G20720	CPN10	5:7014669-7016698	7015010	7015012	3	2.53542	1.03714e-24	255.494	51.2326	8.64087	4.53935	29.5681	11.2863	-1.38947
AT5G48330:E002	3'alt	AT5G48330	AT5G48330	5:19585936-19587841	19586556	19586558	3	1.89562	0.0946424	2.408	0.700359	0.203885	0.155249	11.8106	4.51118	-1.3885
AT1G14520:E008	3'alt	AT1G14520	MIOX1	1:4968142-4970311	4969803	4969808	6	1.91019	0.0147248	4.54376	1.39532	0.133839	0.107601	33.9494	12.9676	-1.38848
AT3G45770:E010	3'alt	AT3G45770	AT3G45770	3:16805562-16807856	16807513	16807516	4	2.24941	0.0512655	1.60454	0.360586	0.83695	0.491339	1.91713	0.733884	-1.38532
AT2G32860:E009	3'alt	AT2G32860	BGLU33	2:13940187-13943804	13941987	13941993	7	2.19872	1.17387e-06	7.3071	1.83242	0.46483	0.302468	15.72	6.05823	-1.37563
AT4G23910:E003	5'alt	AT4G23910	AT4G23910	4:12426560-12429461	12426712	12426729	18	1.99782	0.0834679	0.365833	0.0984241	0.236526	0.16506	1.54669	0.596291	-1.3751
AT3G20970:E006	3'alt	AT3G20970	NFU4	3:7348197-7350305	7349727	7349732	6	1.79824	2.34319e-06	8.74692	2.92275	0.275758	0.238614	31.7196	12.2488	-1.37273
AT1G79670:E005	IR	AT1G79670	RFO1	1:29976725-29979350	29978794	29978904	111	1.96596	5.63827e-07	0.656306	0.196303	0.150732	0.116699	4.35411	1.68213	-1.37209
AT2G44680:E003	5'alt	AT2G44680	CKB4	2:18426546-18428357	18427200	18427202	3	1.21054	0.0750455	4.74148	2.37603	0.19372	0.250955	24.4759	9.46796	-1.37024
AT2G01260:E004	ES	AT2G01260	AT2G01260	2:135244-137806	136170	136255	86	2.21313	1.65938e-06	0.686518	0.172941	0.232151	0.151067	2.9572	1.1448	-1.36914
AT2G46980:E003	5'alt	AT2G46980	AT2G46980	2:19299492-19304191	19300026	19300034	9	1.78356	0.0543109	0.991352	0.321506	0.0714082	0.0598131	13.8829	5.37517	-1.36893
AT3G10350:E003	IR	AT3G10350	AT3G10350	3:3208239-3211294	3208503	3208595	93	2.07571	0.0660546	0.0613362	0.0162374	0.406207	0.277346	0.150998	0.0585458	-1.36689
AT1G80380:E010	multiple	AT1G80380	AT1G80380	1:30217116-30220004	30218914	30218927	14	1.07702	6.96675e-05	21.4537	11.871	2.06185	2.94075	10.4051	4.03671	-1.36603
AT1G09840:E014	multiple	AT1G09840	ATSK41	1:3195824-3200291	3199620	3199623	4	1.53752	0.0618414	3.73011	1.48687	0.303183	0.308929	12.3032	4.81297	-1.35403
AT1G67800:E012	IR	AT1G67800	AT1G67800	1:25420780-25423731	25423280	25423287	8	2.53126	0.00720326	1.22557	0.232515	0.121223	0.0583853	10.1101	3.98242	-1.34408
AT2G42500:E014	ES	AT2G42500	PP2A-3	2:17697667-17701417	17700468	17700524	57	1.25099	2.14495e-06	4.92567	2.40872	1.38208	1.71078	3.56397	1.40797	-1.33987
AT3G63400:E011	5'alt	AT3G63400	AT3G63400	3:23412024-23415659	23414252	23414339	88	0.94636	0.00067261	2.27575	1.3671	0.966475	1.46548	2.35469	0.932868	-1.33579
AT3G51150:E014	3'alt	AT3G51150	AT3G51150	3:19000856-19006769	19005768	19005773	6	1.79772	0.00110091	6.66658	2.24919	0.274826	0.233858	24.2574	9.61775	-1.33466
AT1G01448:E007	multiple	AT1G01448	AT1G01448	1:163419-166239	164108	164135	28	1.90374	0.0740269	0.397209	0.119048	0.0986663	0.0744945	4.02578	1.59808	-1.33293
AT1G10820:E009	IR	AT1G10820	AT1G10820	1:3600910-3605076	3604542	3604619	78	1.75628	0.000151408	0.469829	0.160727	0.146164	0.125859	3.2144	1.27704	-1.33175
AT3G55400:E003	IR	AT3G55400	OVA1	3:20535631-20539067	20536213	20536325	113	1.80186	0.0351554	0.090705	0.0297497	0.397866	0.328193	0.227979	0.0906469	-1.33057
AT2G33380:E002	ES	AT2G33380	CLO-3	2:14144831-14146471	14145270	14145395	126	1.41692	0.0313512	0.165265	0.071119	0.227584	0.24619	0.726173	0.288879	-1.32985
AT5G64816:E003	3'alt	AT5G64816	AT5G64816	5:25913000-25914027	25913433	25913456	24	1.84213	0.0363392	0.646837	0.205656	0.284638	0.226784	2.27249	0.906838	-1.32536
AT5G22050:E009	3'alt	AT5G22050	AT5G22050	5:7301231-7303418	7302902	7302918	17	1.32295	0.00837545	3.03727	1.42865	0.155163	0.182862	19.5747	7.81272	-1.32509
AT2G45960:E004	multiple	AT2G45960	PIP1;2	2:18910295-18911982	18911520	18911523	4	1.05105	0.00705869	15.6984	8.86633	32.575	46.0396	0.481915	0.19258	-1.32332
AT2G29290:E003	5'alt	AT2G29290	AT2G29290	2:12585856-12587742	12586523	12586562	40	1.78491	5.02368e-13	8.04624	2.71196	1.41064	1.18623	5.70396	2.28619	-1.31902
AT3G59950:E007	3'alt	AT3G59950	AT3G59950	3:22144280-22147691	22145371	22145390	20	1.60913	5.14447e-06	4.08917	1.56499	0.314146	0.299541	13.0168	5.22462	-1.31698
AT1G48860:E011	3'alt	AT1G48860	AT1G48860	1:18068707-18071466	18071102	18071106	5	1.70989	3.91279e-06	13.3423	4.70942	0.642268	0.563501	20.7738	8.35743	-1.31363
AT1G01448:E006	multiple	AT1G01448	AT1G01448	1:163419-166239	164104	164107	4	1.87825	0.069286	2.4245	0.738021	0.0986663	0.0744945	24.5727	9.90706	-1.31053
AT5G57150:E005	3'alt	AT5G57150	AT5G57150	5:23152174-23155066	23152523	23152525	3	1.26687	0.0012127	19.9819	9.59736	0.120544	0.14344	165.764	66.9085	-1.30887
AT1G07200:E003	3'alt	AT1G07200	AT1G07200	1:2208719-2212546	2210524	2210528	5	1.43104	0.0156068	3.9514	1.68893	0.20753	0.219387	19.0401	7.69839	-1.30641
AT3G06760:E008	3'alt	AT3G06760	AT3G06760	3:2132758-2134556	2133901	2133911	11	1.18356	0.0114616	4.06764	2.09235	0.225752	0.287082	18.0182	7.28833	-1.30579
AT2G28450:E003	5'alt	AT2G28450	AT2G28450	2:12162051-12166039	12162523	12162537	15	1.94747	0.00343998	1.15987	0.347262	0.237529	0.174735	4.88308	1.98736	-1.29694
AT2G22990:E019	3'alt	AT2G22990	SCPL8	2:9786316-9790179	9789845	9789848	4	0.983035	0.00059518	124.963	74.0725	1.44377	2.09724	86.5528	35.3191	-1.29313
AT1G18070:E004	3'alt	AT1G18070	AT1G18070	1:6213725-6218340	6214111	6214113	3	1.57309	0.0895809	4.60105	1.75937	0.648426	0.605524	7.09573	2.90553	-1.28815
AT4G24470:E004	IR	AT4G24470	TIFY1	4:12645542-12647965	12645659	12645778	120	2.09927	0.00196909	0.184569	0.0500044	0.351679	0.232502	0.524822	0.215071	-1.28702
AT1G76320:E003	5'alt	AT1G76320	FRS4	1:28631239-28634124	28633402	28633407	6	1.5638	0.000252835	7.1169	2.78361	0.106396	0.101472	66.8909	27.4322	-1.28594
AT4G29800:E003	3'alt	AT4G29800	PLP8	4:14590784-14592573	14591177	14591179	3	1.24171	0.141189	3.26969	1.58212	0.0869684	0.102591	37.5963	15.4216	-1.28564
AT1G26440:E004	3'alt	AT1G26440	ATUPS5	1:9143967-9146050	9144919	9144921	3	1.07597	0.0688276	6.53061	3.5897	0.180966	0.242481	36.0874	14.8041	-1.2855
AT2G11910:E004	IR	AT2G11910	AT2G11910	2:4805684-4807319	4807167	4807276	110	1.32446	0.000756039	0.514844	0.241292	2.31788	2.64545	0.222118	0.0912103	-1.28406
AT1G76390:E003	3'alt	AT1G76390	AT1G76390	1:28655390-28658711	28655897	28655899	3	1.47781	0.109222	3.88259	1.59601	0.0591848	0.0592389	65.6011	26.9418	-1.28387
AT5G43440:E003	IR	AT5G43440	AT5G43440	5:17455233-17456657	17455608	17455686	79	1.02408	0.139936	0.179807	0.102968	0.171943	0.238857	1.04574	0.431087	-1.27847
AT3G08590:E010	IR	AT3G08590	AT3G08590	3:2608471-2611418	2611240	2611329	90	2.19977	0.00729187	0.196915	0.0485022	1.64809	0.98386	0.119481	0.0492979	-1.27718
AT3G62080:E003	IR	AT3G62080	AT3G62080	3:22986174-22988777	22986305	22986379	75	1.81528	0.00234963	0.370783	0.119869	0.112887	0.0883552	3.28456	1.35667	-1.27563
AT3G23600:E005	3'alt	AT3G23600	AT3G23600	3:8473775-8475888	8474990	8474998	9	1.07395	7.2427e-06	52.5282	29.0884	3.4018	4.55023	15.4413	6.39272	-1.27229
AT3G09200:E006	IR	AT3G09200	AT3G09200	3:2823090-2825114	2824835	2824933	99	1.20212	3.70864e-08	23.0817	11.7007	11.1761	13.6705	2.06528	0.85591	-1.2708
AT5G01215:E003	IR	AT5G01215	AT5G01215	5:84307-86215	85262	85356	95	0.641385	0.0645371	1.3753	1.01975	1.22197	2.18431	1.12548	0.466854	-1.2695
AT1G11860:E005	3'alt	AT1G11860	AT1G11860	1:4001113-4003442	4001798	4001800	3	1.95274	4.05401e-14	256.16	77.161	13.1322	9.53272	19.5063	8.09433	-1.26895
AT4G34230:E003	3'alt	AT4G34230	CAD-5	4:16386719-16388722	16387097	16387100	4	1.02588	0.000448748	37.2054	21.1966	1.46239	2.00263	25.4414	10.5844	-1.26525
AT4G38600:E013	5'alt	AT4G38600	KAK	4:18041031-18049292	18045272	18045325	54	1.21355	5.3532e-06	3.35801	1.6894	0.843983	1.02059	3.97876	1.65531	-1.26522
AT1G16260:E004	IR	AT1G16260	AT1G16260	1:5559579-5562113	5562030	5562080	51	1.94793	0.0237748	0.174397	0.050787	0.105119	0.0734086	1.65905	0.691839	-1.26185
AT2G42500:E013	multiple	AT2G42500	PP2A-3	2:17697667-17701417	17700267	17700336	70	1.17961	4.2792e-05	2.68283	1.38599	1.38208	1.71078	1.94116	0.810153	-1.26065
AT5G53460:E022	multiple	AT5G53460	GLT1	5:21700202-21710066	21709631	21709698	68	1.63601	1.31022e-08	11.5438	4.35665	3.12235	2.82021	3.69714	1.54479	-1.259
AT4G31430:E013	3'alt	AT4G31430	AT4G31430	4:15248456-15252837	15251871	15251878	8	0.95039	0.0215337	4.87541	2.94528	0.478537	0.691801	10.1882	4.25741	-1.25884
AT5G15730:E005	3'alt	AT5G15730	CRLK2	5:5130503-5133187	5132125	5132130	6	1.78469	0.00850367	3.27251	1.09548	0.158749	0.127153	20.6144	8.61544	-1.25866
AT2G38860:E006	3'alt	AT2G38860	YLS5	2:16233315-16235235	16234915	16234941	27	0.795305	0.00994793	3.61567	2.42881	0.710971	1.14156	5.08554	2.12763	-1.25715
AT4G34265:E003	ES	AT4G34265	AT4G34265	4:16402280-16403823	16402958	16403022	65	0.713421	0.0779424	1.28585	0.92242	1.3148	2.25431	0.977982	0.409181	-1.25707
AT5G46840:E002	IR	AT5G46840	AT5G46840	5:19005601-19007770	19005680	19005737	58	1.79263	0.001051	0.714385	0.239766	0.370487	0.296393	1.92823	0.808949	-1.25316
AT2G26500:E004	3'alt	AT2G26500	AT2G26500	2:11270089-11270953	11270364	11270367	4	2.17898	3.33964e-22	395.5	101.839	7.28696	4.46708	54.2751	22.7976	-1.25141
AT3G47250:E002	multiple	AT3G47250	AT3G47250	3:17399877-17401731	17401595	17401609	15	1.51804	0.00058744	2.86795	1.17302	0.318869	0.309996	8.99414	3.78396	-1.24909
AT4G19040:E015	5'alt	AT4G19040	EDR2	4:10431520-10437431	10434460	10434468	9	1.66313	0.00127234	4.15232	1.51863	0.196178	0.170432	21.1661	8.91046	-1.24818
AT1G72640:E009	3'alt	AT1G72640	AT1G72640	1:27346261-27348256	27347659	27347661	3	1.82323	0.00106226	11.8252	3.88203	0.721924	0.562694	16.3801	6.89901	-1.24748
AT5G61310:E007	multiple	AT5G61310	AT5G61310	5:24653352-24654869	24654796	24654844	49	1.61959	0.000264992	0.802825	0.300492	0.407029	0.36085	1.9724	0.832733	-1.24403
AT5G18620:E003	5'alt	AT5G18620	CHR17	5:6195917-6202166	6196327	6196335	9	1.36673	0.0202029	2.28469	1.03304	0.270703	0.289437	8.43981	3.56912	-1.24164
AT2G43970:E004	ES	AT2G43970	AT2G43970	2:18205235-18208218	18206433	18206480	48	0.992155	9.77684e-06	56.3448	32.9585	10.8153	14.9435	5.20972	2.20554	-1.24008
AT1G11870:E010	3'alt	AT1G11870	ATSRS	1:4003846-4006739	4006097	4006116	20	1.95542	3.72923e-05	1.78544	0.529061	0.441698	0.308521	4.04222	1.71483	-1.23708
AT5G65430:E003	multiple	AT5G65430	GRF8	5:26148201-26150476	26148561	26148566	6	1.31421	4.72947e-06	70.248	32.72	2.26107	2.4756	31.0685	13.217	-1.23305
AT2G43180:E006	3'alt	AT2G43180	AT2G43180	2:17953497-17955829	17954229	17954231	3	1.63683	0.00014873	15.3622	5.73583	0.154815	0.135821	99.2291	42.2309	-1.23246
AT4G25100:E010	IR	AT4G25100	FSD1	4:12884300-12887011	12886503	12886516	14	2.77729	1.08636e-29	130.56	22.2602	12.9633	5.18727	10.0715	4.29132	-1.23078
AT3G58460:E014	5'alt	AT3G58460	ATRBL15	3:21623179-21626701	21626325	21626421	97	1.09203	0.010327	0.597724	0.322756	0.581589	0.735911	1.02774	0.438581	-1.22856
AT5G14220:E015	ES	AT5G14220	MEE61	5:4583252-4587448	4586375	4586431	57	1.75437	0.0254542	0.347651	0.120051	0.255617	0.206089	1.36005	0.582518	-1.22328
AT1G07350:E005	ES	AT1G07350	AT1G07350	1:2257425-2260101	2258750	2258845	96	0.604302	0.0605312	1.00236	0.769559	1.48901	2.66831	0.673172	0.288407	-1.22287
AT5G27540:E003	5'alt	AT5G27540	emb2473	5:9722425-9727454	9722582	9722622	41	1.98312	0.0891593	0.258615	0.0747099	0.309579	0.208657	0.835376	0.358052	-1.22226
AT4G01450:E006	5'alt	AT4G01450	AT4G01450	4:608454-610724	609858	609955	98	1.22446	0.00131431	0.608437	0.303147	0.230884	0.268194	2.63525	1.13033	-1.2212
AT4G33360:E003	IR	AT4G33360	FLDH	4:16067672-16069374	16067933	16068019	87	1.55383	6.42414e-07	1.31356	0.523596	0.495966	0.46054	2.64849	1.13692	-1.22004
AT3G11945:E012	5'alt	AT3G11945	ATHST	3:3779839-3782954	3782674	3782716	43	1.40897	0.000516582	1.79178	0.789362	0.21647	0.222082	8.27725	3.55437	-1.21956
AT5G16540:E009	5'alt	AT5G16540	ZFN3	5:5403188-5405154	5404673	5404693	21	1.7541	5.78843e-06	3.29944	1.1427	0.196326	0.158225	16.8059	7.22199	-1.2185
AT1G04140:E003	5'alt	AT1G04140	AT1G04140	1:1075543-1080630	1076119	1076135	17	1.91675	0.029121	1.22487	0.36844	0.725349	0.507265	1.68866	0.726326	-1.21719
AT5G19350:E003	3'alt	AT5G19350	AT5G19350	5:6518838-6521474	6520190	6520201	12	1.38616	0.00171262	4.41472	1.96314	0.590383	0.606148	7.47773	3.23871	-1.20718
AT2G45250:E004	ES	AT2G45250	AT2G45250	2:18661464-18663029	18662471	18662565	95	1.27041	1.91376e-05	1.85478	0.896048	0.815259	0.909093	2.27509	0.98565	-1.20677
AT2G05220:E003	3'alt	AT2G05220	AT2G05220	2:1894559-1896036	1895190	1895194	5	2.22546	8.69878e-11	98.6744	24.7768	4.93495	2.85189	19.995	8.68786	-1.20257
AT1G80640:E009	3'alt	AT1G80640	AT1G80640	1:30311666-30314375	30313913	30313916	4	1.58091	0.000924371	9.97024	3.88407	0.331314	0.296883	30.093	13.0828	-1.20176
AT2G47830:E003	5'alt	AT2G47830	AT2G47830	2:19590856-19594014	19591277	19591285	9	1.73803	0.00164796	2.71062	0.939894	0.106033	0.0844797	25.5639	11.1257	-1.20021
AT2G46225:E008	multiple	AT2G46225	ABIL1	2:18981911-18984292	18983403	18983438	36	1.83804	1.02251e-05	1.56881	0.512901	0.233357	0.174319	6.72277	2.94232	-1.1921
AT3G47930:E005	5'alt	AT3G47930	ATGLDH	3:17684444-17687620	17686484	17686539	56	1.50949	3.08691e-06	1.48151	0.605845	0.41969	0.391376	3.53002	1.54799	-1.18928
AT5G56240:E003	3'alt	AT5G56240	AT5G56240	5:22759803-22764587	22761912	22761914	3	1.22943	0.00325894	14.4662	7.16013	0.166164	0.1873	87.0598	38.228	-1.18738
AT4G36050:E002	3'alt	AT4G36050	AT4G36050	4:17051982-17055059	17052398	17052416	19	1.18709	0.0132087	1.83355	0.929458	0.0513942	0.0592077	35.6761	15.6982	-1.18436
AT2G32710:E003	3'alt	AT2G32710	ACK2	2:13873436-13875831	13874945	13874953	9	1.31706	0.046193	2.12373	0.995946	0.168754	0.179431	12.5847	5.55058	-1.18096
AT5G01470:E008	3'alt	AT5G01470	AT5G01470	5:190928-192611	192296	192301	6	1.37689	0.0688276	2.44032	1.08411	0.181169	0.18233	13.4698	5.94584	-1.17978
AT4G25500:E005	ES	AT4G25500	RS40	4:13024571-13027484	13025600	13025856	257	0.844379	0.0188188	0.23961	0.15581	1.18792	1.74866	0.201704	0.0891022	-1.17871
AT5G50430:E007	ES	AT5G50430	UBC33	5:20534173-20537117	20535596	20535634	39	1.19787	0.0412373	0.57574	0.290471	0.165023	0.188158	3.48885	1.54376	-1.1763
AT1G53570:E012	3'alt	AT1G53570	MAPKKK3	1:19987191-19991135	19990315	19990317	3	1.93433	3.25751e-07	23.1048	7.05298	0.393038	0.270949	58.7851	26.0306	-1.17524
AT3G17090:E005	3'alt	AT3G17090	AT3G17090	3:5826803-5829633	5829106	5829110	5	1.2393	6.43758e-05	43.8749	21.5464	0.78495	0.864212	55.8951	24.9318	-1.16473
AT4G36650:E003	IR	AT4G36650	ATPBRP	4:17283132-17285599	17283810	17283894	85	1.44195	0.00218735	0.476053	0.203033	0.192924	0.183039	2.46757	1.10923	-1.15353
AT3G47810:E005	multiple	AT3G47810	MAG1	3:17637122-17639691	17639025	17639043	19	0.907824	0.0177466	3.82922	2.3891	1.63189	2.26365	2.34649	1.05542	-1.15269
AT1G02500:E003	3'alt	AT1G02500	MAT1	1:518251-520437	519033	519035	3	1.27943	0.000114656	33.6175	16.1932	14.562	15.5767	2.30858	1.03958	-1.15101
AT1G71860:E011	3'alt	AT1G71860	ATPTP1	1:27026711-27029092	27028763	27028768	6	1.09079	0.0378953	8.87882	4.90397	0.508586	0.623654	17.4579	7.86328	-1.15067
AT5G60640:E002	IR	AT5G60640	PDIL1-4	5:24371007-24374038	24371348	24371439	92	1.638	0.0578035	0.140583	0.0521198	1.07643	0.885645	0.130602	0.0588495	-1.15007
AT3G05560:E005	3'alt	AT3G05560	AT3G05560	3:1614178-1615506	1614626	1614630	5	1.87339	2.08914e-12	67.0327	21.3579	2.5722	1.81822	26.0605	11.7466	-1.14962
AT1G70830:E003	multiple	AT1G70830	MLP28	1:26709947-26711462	26710245	26710283	39	0.407304	0.115899	48.3194	42.3551	21.1066	41.0351	2.2893	1.03217	-1.14923
AT4G26530:E003	3'alt	AT4G26530	AT4G26530	4:13391293-13393107	13391486	13391491	6	1.05211	0.114795	3.19114	1.7988	8.53374	10.6569	0.373944	0.168792	-1.14758
AT2G20050:E011	3'alt	AT2G20050	AT2G20050	2:8649434-8654450	8652113	8652121	9	0.889191	0.0309978	5.73755	3.59808	0.312955	0.434679	18.3335	8.27756	-1.1472
AT3G17712:E008	5'alt	AT3G17712	AT3G17712	3:6056870-6060287	6059860	6059920	61	1.47933	0.110971	0.186158	0.0754018	0.134247	0.120398	1.38668	0.62627	-1.14678
AT3G15095:E004	multiple	AT3G15095	AT3G15095	3:5081780-5084240	5082227	5082289	63	0.68612	0.030869	2.12831	1.54354	0.818437	1.31279	2.60046	1.17578	-1.14515
AT5G59480:E004	5'alt	AT5G59480	AT5G59480	5:23979390-23981590	23980393	23980395	3	2.03976	1.44431e-06	19.0627	5.40444	0.377848	0.236882	50.4507	22.8148	-1.1449
AT5G36170:E002	3'alt	AT5G36170	ATPRFB	5:14235876-14238026	14236388	14236406	19	2.24384	8.82335e-06	2.20315	0.538771	0.95789	0.517875	2.30001	1.04035	-1.14457
AT4G08320:E009	3'alt	AT4G08320	TPR8	4:5252811-5255200	5254613	5254615	3	1.30712	0.015256	9.50583	4.49393	0.206728	0.215909	45.9822	20.814	-1.14352
AT1G17470:E003	3'alt	AT1G17470	ATDRG	1:6002912-6006405	6003416	6003419	4	2.37795	1.71333e-08	19.5755	4.36718	1.29359	0.636304	15.1327	6.86336	-1.14069
AT2G35620:E015	3'alt	AT2G35620	FEI2	2:14960940-14965497	14964750	14964772	23	1.71485	0.0678033	0.425106	0.148831	0.210947	0.162708	2.01522	0.91471	-1.13955
AT2G22720:E006	multiple	AT2G22720	AT2G22720	2:9657344-9660776	9658147	9658199	53	0.97722	0.0380435	0.63053	0.37168	0.868163	1.12032	0.726281	0.331762	-1.13038
AT5G63870:E009	3'alt	AT5G63870	PP7	5:25561160-25563274	25562914	25562924	11	1.86341	0.0354402	0.861408	0.270591	0.286364	0.19676	3.00808	1.37523	-1.12917
AT5G06220:E016	3'alt	AT5G06220	AT5G06220	5:1879937-1885643	1883932	1883934	3	2.13974	9.2523e-06	12.2157	3.19829	0.552443	0.316089	22.1122	10.1183	-1.12787
AT3G24870:E015	3'alt	AT3G24870	AT3G24870	3:9074665-9085048	9080904	9080906	3	1.45839	0.0563511	3.53905	1.47284	0.214638	0.194668	16.4884	7.56591	-1.12387
AT4G34660:E003	ES	AT4G34660	AT4G34660	4:16545197-16548453	16546140	16546292	153	1.66175	1.56691e-08	0.934144	0.341622	0.357696	0.284336	2.61156	1.20147	-1.12011
AT4G24230:E005	multiple	AT4G24230	ACBP3	4:12566631-12568846	12567126	12567132	7	1.21861	0.00131431	7.47784	3.75008	0.482034	0.525325	15.5131	7.13859	-1.11978
AT4G02260:E014	3'alt	AT4G02260	RSH1	4:985232-991494	988616	988618	3	1.93418	0.0351554	4.55196	1.37467	0.453884	0.296866	10.0289	4.63061	-1.11489
AT3G63460:E013	3'alt	AT3G63460	AT3G63460	3:23430642-23437374	23434591	23434620	30	1.07481	0.00112328	3.87056	2.14674	1.33856	1.60231	2.89157	1.33978	-1.10986
AT1G14570:E004	multiple	AT1G14570	AT1G14570	1:4983535-4987375	4983735	4983753	19	0.978467	0.0943834	1.17538	0.695231	1.01409	1.29412	1.15905	0.537221	-1.10936
AT2G36792:E004	3'alt	AT2G36792	AT2G36792	2:15420355-15421964	15421584	15421619	36	1.97861	0.0598493	0.28586	0.0814037	0.0992276	0.0609617	2.88085	1.33533	-1.1093
AT2G41520:E012	3'alt	AT2G41520	TPR15	2:17317485-17323021	17321734	17321737	4	1.82811	0.00748582	3.7245	1.19486	0.122646	0.0847068	30.368	14.1058	-1.10626
AT1G32870:E003	5'alt	AT1G32870	ANAC013	1:11911679-11913947	11913146	11913163	18	1.75566	0.00504705	1.47694	0.504696	0.0799814	0.0588124	18.4661	8.58147	-1.10558
AT4G13710:E003	ES	AT4G13710	AT4G13710	4:7962430-7966518	7962949	7963005	57	1.8317	0.0850939	0.246114	0.0780663	0.0992883	0.0675682	2.47878	1.15537	-1.10128
AT4G12460:E005	3'alt	AT4G12460	ORP2B	4:7391277-7396509	7393842	7393848	7	1.37375	0.119553	1.88543	0.844713	0.223042	0.21417	8.45324	3.94412	-1.0998
AT4G12460:E011	3'alt	AT4G12460	ORP2B	4:7391277-7396509	7395675	7395680	6	1.38424	0.00186252	7.96752	3.57239	0.223042	0.21417	35.7221	16.6801	-1.09869
AT1G13270:E009	IR	AT1G13270	MAP1C	1:4544953-4547312	4546541	4546643	103	1.69436	0.102841	0.0709678	0.0243331	0.345711	0.253331	0.205281	0.0960528	-1.0957
AT5G11700:E006	3'alt	AT5G11700	AT5G11700	5:3762462-3771416	3763929	3764030	102	0.713502	0.0613453	1.08928	0.779557	0.400372	0.61053	2.72066	1.27685	-1.09136
AT3G63450:E009	5'alt	AT3G63450	AT3G63450	3:23426749-23429154	23427993	23427998	6	1.42468	0.00775807	5.60538	2.44148	0.235004	0.218097	23.8523	11.1945	-1.09134
AT2G42590:E004	3'alt	AT2G42590	GRF9	2:17731855-17733967	17732265	17732267	3	1.81878	1.26341e-14	291.94	96.594	2.70147	1.9005	108.067	50.8255	-1.0883
AT1G10570:E003	3'alt	AT1G10570	OTS2	1:3487584-3491277	3488329	3488331	3	1.62806	0.0485569	4.88852	1.79137	0.193571	0.15057	25.2544	11.8972	-1.08591
AT5G26910:E003	5'alt	AT5G26910	AT5G26910	5:9465929-9470403	9467087	9467096	10	1.54293	0.00172992	3.26153	1.29947	0.15947	0.134605	20.4523	9.65394	-1.08307
AT1G51690:E012	5'alt	AT1G51690	B.ALPHA	1:19164063-19170449	19167566	19167568	3	1.21951	0.0120757	19.0004	9.54426	0.402061	0.427621	47.2576	22.3194	-1.08225
AT2G36410:E006	3'alt	AT2G36410	AT2G36410	2:15278769-15280688	15280190	15280198	9	1.12164	0.00541612	7.55122	4.05741	1.07997	1.22815	6.99204	3.30369	-1.08164
AT1G13450:E004	multiple	AT1G13450	GT-1	1:4612731-4615353	4613755	4613889	135	1.36004	0.0130202	0.322139	0.147257	0.175345	0.169201	1.83717	0.870305	-1.0779
AT2G31450:E012	3'alt	AT2G31450	ATNTH1	2:13401132-13404222	13403886	13403891	6	2.03888	0.00248389	4.14247	1.16451	0.144027	0.0854656	28.7616	13.6255	-1.07784
AT1G60640:E006	multiple	AT1G60640	AT1G60640	1:22337375-22339672	22338319	22338381	63	1.69559	6.73566e-08	2.05939	0.738281	0.308466	0.232962	6.67622	3.16911	-1.07495
AT5G16980:E006	5'alt	AT5G16980	AT5G16980	5:5579054-5580929	5580659	5580777	119	2.23141	0.000356043	0.344466	0.0847952	0.114667	0.0594622	3.00404	1.42604	-1.07489
AT3G14810:E005	3'alt	AT3G14810	MSL5	3:4970990-4974534	4972194	4972199	6	1.09501	0.0105614	6.68743	3.65944	0.234674	0.268445	28.4967	13.632	-1.0638
AT1G08680:E011	3'alt	AT1G08680	AGD14	1:2762584-2768967	2766506	2766508	3	1.52795	0.00549954	13.5574	5.52339	0.272884	0.232306	49.6817	23.7764	-1.06319
AT4G13590:E010	3'alt	AT4G13590	AT4G13590	4:7901216-7904025	7903495	7903498	4	1.81881	0.00581699	5.45732	1.8037	0.684676	0.4728	7.97066	3.81494	-1.06304
AT1G60670:E007	ES	AT1G60670	AT1G60670	1:22343655-22347624	22346540	22346601	62	1.61029	0.00010493	0.6746	0.254667	0.120946	0.0953064	5.57772	2.67209	-1.06171
AT2G21870:E003	3'alt	AT2G21870	MGP1	2:9320195-9322734	9320516	9320519	4	2.06609	2.85411e-14	100.81	28.1597	3.85628	2.24559	26.1419	12.54	-1.05983
AT3G52110:E004	ES	AT3G52110	AT3G52110	3:19323750-19325713	19324459	19324542	84	2.09022	0.000217334	0.371747	0.10131	0.136652	0.0776014	2.72039	1.30552	-1.05919
AT2G21385:E003	ES	AT2G21385	AT2G21385	2:9149639-9151913	9149885	9149976	92	1.13463	0.00263138	0.728341	0.385974	0.354987	0.391929	2.05174	0.984806	-1.05894
AT1G60640:E007	multiple	AT1G60640	AT1G60640	1:22337375-22339672	22338382	22338384	3	1.67648	6.24689e-06	23.3455	8.4633	0.308466	0.232962	75.6826	36.3292	-1.05883
AT2G15490:E002	5'alt	AT2G15490	UGT73B4	2:6761635-6763500	6762314	6762731	418	0.785183	0.139936	0.175162	0.119212	0.194545	0.275525	0.900369	0.432672	-1.05724
AT5G48230:E015	3'alt	AT5G48230	ACAT2	5:19552142-19555529	19555125	19555129	5	1.24366	0.0444559	3.32868	1.61601	0.747206	0.753935	4.45484	2.14344	-1.05544
AT5G66240:E012	3'alt	AT5G66240	AT5G66240	5:26466172-26468448	26467907	26467912	6	1.51568	2.08402e-06	20.4055	8.3467	0.594293	0.505163	34.3358	16.5228	-1.05525
AT2G31955:E005	5'alt	AT2G31955	CNX2	2:13584139-13586700	13585062	13585085	24	1.0161	0.0064278	2.13326	1.22704	0.112809	0.134067	18.9104	9.15246	-1.04695
AT1G31360:E003	3'alt	AT1G31360	ATRECQ2	1:11232333-11237530	11233087	11233135	49	1.28391	0.076631	0.269592	0.126662	0.07046	0.0681523	3.82617	1.85851	-1.04176
AT5G48000:E010	multiple	AT5G48000	CYP708A2	5:19444138-19447850	19447009	19447046	38	1.58589	0.128211	0.181943	0.0691769	0.605736	0.474091	0.300366	0.145915	-1.0416
AT3G07180:E010	ES	AT3G07180	AT3G07180	3:2282233-2285549	2283805	2283889	85	1.447	2.96525e-05	0.778231	0.332738	0.259044	0.227971	3.00424	1.45956	-1.04146
AT1G03780:E017	ES	AT1G03780	TPX2	1:947520-951827	949734	949796	63	1.78109	0.0688276	0.291336	0.0965621	0.124701	0.0850358	2.33627	1.13555	-1.04082
AT1G04080:E009	ES	AT1G04080	PRP39	1:1051312-1056827	1054285	1054385	101	1.04345	0.1296	0.236079	0.133014	1.01015	1.17037	0.233706	0.113651	-1.04009
AT4G26795:E004	3'alt	AT4G26795	AT4G26795	4:13487209-13489601	13488193	13488364	172	1.64476	0.000394368	0.196728	0.0730769	0.0680779	0.0519983	2.88975	1.40537	-1.03999
AT1G45248:E004	multiple	AT1G45248	AT1G45248	1:17162963-17164779	17163400	17163420	21	1.49114	0.114497	0.572248	0.235246	0.0934461	0.0788833	6.12383	2.9822	-1.03806
AT5G45940:E002	3'alt	AT5G45940	atnudt11	5:18629562-18630706	18629867	18629871	5	1.04183	0.024382	7.98616	4.54477	0.121437	0.14189	65.7639	32.0301	-1.03787
AT4G14350:E002	IR	AT4G14350	AT4G14350	4:8256086-8260787	8256370	8256474	105	1.16323	0.0321334	0.408087	0.214135	0.193852	0.208454	2.10515	1.02725	-1.03513
AT3G16760:E002	IR	AT3G16760	AT3G16760	3:5703013-5705313	5704312	5704368	57	0.711728	0.0431038	1.7609	1.24506	0.396219	0.57351	4.44425	2.17094	-1.03362
AT5G63050:E003	ES	AT5G63050	EMB2759	5:25292435-25295020	25293066	25293135	70	1.06833	0.0298921	0.768938	0.430681	0.180699	0.207186	4.25535	2.07872	-1.03358
AT5G15020:E024	3'alt	AT5G15020	SNL2	5:4859127-4866031	4865572	4865576	5	1.48728	0.105317	1.46662	0.599337	0.219854	0.183218	6.6709	3.27117	-1.02807
AT1G53570:E008	3'alt	AT1G53570	MAPKKK3	1:19987191-19991135	19989615	19989641	27	1.78755	2.94547e-05	2.10244	0.71261	0.393038	0.270949	5.3492	2.63005	-1.02423
AT3G15095:E003	multiple	AT3G15095	AT3G15095	3:5081780-5084240	5082039	5082226	188	0.56942	0.0666529	0.690664	0.54498	0.818437	1.31279	0.843881	0.415133	-1.02347
AT1G52410:E014	3'alt	AT1G52410	TSA1	1:19520728-19525624	19522858	19522869	12	1.1735	0.0605242	3.50974	1.81612	0.273297	0.287194	12.8422	6.32367	-1.02206
AT1G53760:E004	3'alt	AT1G53760	AT1G53760	1:20068968-20071096	20069442	20069514	73	1.33975	0.00426147	0.521907	0.238962	0.0895674	0.0830166	5.82697	2.87848	-1.01744
AT4G31700:E005	ES	AT4G31700	RPS6	4:15346072-15347727	15347558	15347622	65	2.27851	2.41967e-12	8.12844	1.9654	8.22581	4.01733	0.988164	0.489231	-1.01424
AT5G17170:E006	3'alt	AT5G17170	ENH1	5:5649193-5651158	5650624	5650628	5	0.972658	0.00940691	31.8967	19.0864	1.31387	1.58764	24.2769	12.0219	-1.01392
AT3G62030:E007	3'alt	AT3G62030	ROC4	3:22973004-22975378	22974222	22974224	3	1.22697	0.00572237	152.368	76.6781	2.85546	2.90015	53.3603	26.4393	-1.01308
AT2G04550:E005	3'alt	AT2G04550	DSPTP1E	2:1588360-1590166	1589576	1589577	2	1.55368	0.000268704	20.401	8.06567	0.177582	0.14143	114.882	57.0293	-1.01038
AT3G57230:E005	ES	AT3G57230	AGL16	3:21177423-21180932	21179567	21179628	62	1.23806	0.000416005	1.50305	0.747778	0.261116	0.261211	5.75623	2.86274	-1.00773
AT3G59090:E015	3'alt	AT3G59090	AT3G59090	3:21839197-21842755	21842325	21842407	83	0.771873	0.0116642	1.27637	0.874197	0.212964	0.293045	5.99336	2.98315	-1.00653
AT3G14860:E002	3'alt	AT3G14860	AT3G14860	3:4998357-5001046	4999230	4999232	3	1.84188	0.00601612	6.19	1.98599	0.359611	0.231702	17.213	8.57132	-1.00591
AT1G80380:E009	ES	AT1G80380	AT1G80380	1:30217116-30220004	30218756	30218834	79	0.715268	0.0114874	4.39671	3.12627	2.06185	2.94075	2.13242	1.06309	-1.00423
AT4G37440:E007	3'alt	AT4G37440	AT4G37440	4:17601222-17604086	17603664	17603668	5	1.47116	0.000133168	11.0564	4.66481	0.24212	0.204719	45.6648	22.7864	-1.00291
AT1G61660:E009	ES	AT1G61660	AT1G61660	1:22753715-22756300	22754964	22755029	66	0.905685	0.0355145	0.88419	0.554066	0.423173	0.530846	2.08943	1.04374	-1.00134
AT4G16280:E011	5'alt	AT4G16280	FCA	4:9206597-9214825	9208814	9208888	75	0.709272	0.0592302	0.810205	0.574403	0.250847	0.355876	3.22987	1.61405	-1.00079
AT2G44060:E003	3'alt	AT2G44060	AT2G44060	2:18226317-18228151	18226917	18226919	3	1.94867	2.34253e-12	97.9789	29.5551	3.41708	2.06121	28.6733	14.3387	-0.999789
AT3G10970:E011	5'alt	AT3G10970	AT3G10970	3:3433073-3436279	3435376	3435378	3	1.22628	0.000776921	23.3418	11.7114	0.45565	0.456806	51.2274	25.6375	-0.998657
AT4G39040:E003	3'alt	AT4G39040	AT4G39040	4:18189012-18190556	18189313	18189317	5	1.53706	5.80038e-07	32.3493	12.8855	1.75173	1.39005	18.467	9.26982	-0.994339
AT1G08750:E004	multiple	AT1G08750	AT1G08750	1:2801067-2804537	2801139	2801160	22	1.49185	0.0388594	0.575437	0.235221	0.0708866	0.0572824	8.11772	4.10634	-0.983221
AT1G23950:E009	3'alt	AT1G23950	AT1G23950	1:8469534-8471417	8470513	8470602	90	1.74419	6.8481e-08	0.914447	0.316967	0.42091	0.288256	2.17255	1.0996	-0.982408
AT1G67280:E009	5'alt	AT1G67280	AT1G67280	1:25188274-25190694	25190433	25190544	112	1.86966	5.30365e-14	4.51069	1.44014	2.06294	1.29942	2.18653	1.10829	-0.980306
AT3G27320:E003	IR	AT3G27320	AT3G27320	3:10090065-10092791	10090593	10090688	96	0.927108	0.0564754	0.318447	0.193683	0.340795	0.408559	0.934424	0.474063	-0.978997
AT2G36480:E005	multiple	AT2G36480	AT2G36480	2:15302567-15306274	15303118	15303128	11	1.7063	0.0104292	1.88106	0.669517	0.152507	0.106898	12.3342	6.26311	-0.977717
AT1G08040:E015	5'alt	AT1G08040	AT1G08040	1:2495342-2498764	2498480	2498483	4	1.05418	0.129584	6.45102	3.5596	0.316275	0.34357	20.3969	10.3606	-0.977242
AT1G79500:E020	IR	AT1G79500	AtkdsA1	1:29903420-29909437	29906014	29906104	91	1.36537	0.00597058	0.387988	0.173087	0.280551	0.246163	1.38295	0.703142	-0.975862
AT4G27040:E009	multiple	AT4G27040	VPS22	4:13572885-13575538	13574623	13574673	51	1.29766	0.0249325	0.480143	0.22726	0.360764	0.335527	1.33091	0.677323	-0.974493
AT3G06760:E007	5'alt	AT3G06760	AT3G06760	3:2132758-2134556	2133710	2133763	54	0.857799	0.0659169	1.18054	0.764559	0.225752	0.287082	5.22935	2.66321	-0.973465
AT4G02570:E008	5'alt	AT4G02570	ATCUL1	4:1128515-1133774	1128814	1128858	45	1.49756	7.60172e-10	7.94071	3.27761	0.813166	0.658678	9.76518	4.97604	-0.972647
AT3G55380:E006	3'alt	AT3G55380	UBC14	3:20531407-20533173	20532740	20532743	4	1.17691	0.000114575	30.4167	15.7097	0.344144	0.348257	88.3835	45.1096	-0.970344
AT3G51960:E003	3'alt	AT3G51960	BZIP24	3:19282601-19284146	19283566	19283568	3	1.50104	0.0355374	5.22666	2.10846	0.0897378	0.0708809	58.2437	29.7464	-0.969384
AT1G72320:E015	multiple	AT1G72320	APUM23	1:27228153-27232999	27232546	27232610	65	0.85848	0.12354	0.326346	0.208359	0.0845813	0.105472	3.85838	1.97549	-0.965786
AT2G37390:E003	3'alt	AT2G37390	NAKR2	2:15694200-15695825	15694930	15694932	3	1.12478	0.0950876	5.16988	2.76514	0.126194	0.13158	40.9678	21.0149	-0.963079
AT1G79870:E003	3'alt	AT1G79870	AT1G79870	1:30044746-30046027	30045333	30045366	34	0.496421	0.0971404	8.44527	6.94869	2.35943	3.78449	3.57937	1.83609	-0.963067
AT4G19110:E003	multiple	AT4G19110	AT4G19110	4:10454497-10459328	10455009	10455011	3	1.03459	5.25076e-05	142.517	80.8629	1.95822	2.16444	72.7786	37.3597	-0.962029
AT5G63400:E003	3'alt	AT5G63400	ADK1	5:25393001-25394907	25393523	25393553	31	1.28183	1.39429e-07	13.908	6.66562	2.15802	2.01071	6.44478	3.31505	-0.959099
AT2G16940:E014	multiple	AT2G16940	AT2G16940	2:7342607-7347408	7345946	7345967	22	1.04992	0.0570019	1.20534	0.675426	1.47015	1.60155	0.819873	0.421734	-0.959068
AT3G60240:E006	3'alt	AT3G60240	EIF4G	3:22261650-22268455	22262632	22262637	6	1.09458	0.00317401	17.0463	9.26064	0.756258	0.79702	22.5404	11.6191	-0.956015
AT5G19400:E009	3'alt	AT5G19400	SMG7	5:6540003-6545015	6544595	6544600	6	1.52143	5.90025e-05	10.2654	4.17314	0.519368	0.409455	19.7652	10.1919	-0.955535
AT1G53910:E002	3'alt	AT1G53910	RAP2.12	1:20135112-20136970	20135800	20135805	6	0.75514	0.00972867	37.7728	26.1195	0.990643	1.32442	38.1296	19.7214	-0.951145
AT1G13990:E006	5'alt	AT1G13990	AT1G13990	1:4794756-4796597	4795817	4795878	62	0.859999	0.00640688	2.1276	1.37197	1.16061	1.4401	1.83318	0.952687	-0.944271
AT4G26650:E003	ES	AT4G26650	AT4G26650	4:13444850-13448212	13445449	13445563	115	1.14909	0.0117508	0.473173	0.250842	0.365568	0.371668	1.29435	0.67491	-0.939462
AT3G18500:E012	3'alt	AT3G18500	AT3G18500	3:6352477-6355442	6354697	6354699	3	2.01032	0.0267583	4.27437	1.18965	0.239762	0.127751	17.8276	9.31227	-0.936905
AT4G33260:E003	IR	AT4G33260	CDC20.2	4:16041067-16043457	16041271	16041326	56	2.24796	5.3532e-06	0.678759	0.164201	0.380591	0.175782	1.78344	0.934112	-0.932991
AT1G70100:E009	IR	AT1G70100	AT1G70100	1:26403083-26406119	26405497	26405597	101	1.11174	0.11996	0.137394	0.0736604	0.190919	0.195192	0.719644	0.377373	-0.93129
AT3G03790:E004	3'alt	AT3G03790	AT3G03790	3:961997-968149	963963	963971	9	1.7003	0.000100162	5.09711	1.80923	0.212254	0.143628	24.0142	12.5966	-0.93085
AT5G16150:E004	IR	AT5G16150	PGLCT	5:5272557-5275815	5272895	5272898	4	1.58271	1.26837e-06	20.8464	8.10395	1.69116	1.25051	12.3267	6.48052	-0.927601
AT5G64760:E011	3'alt	AT5G64760	RPN5B	5:25893780-25896582	25896336	25896339	4	1.10448	0.100997	7.59795	4.13389	0.0888736	0.0919074	85.4916	44.9788	-0.926537
AT5G20920:E009	3'alt	AT5G20920	EMB1401	5:7094718-7097116	7096493	7096495	3	1.1263	0.110858	10.1957	5.45337	0.644808	0.652574	15.812	8.35671	-0.920016
AT1G68660:E002	IR	AT1G68660	AT1G68660	1:25777851-25779161	25778139	25778228	90	1.69251	1.03199e-10	2.83991	1.02342	0.775339	0.528336	3.66279	1.93706	-0.919074
AT2G32700:E021	3'alt	AT2G32700	LUH	2:13866772-13872157	13870117	13870122	6	1.68378	2.50067e-08	20.4062	7.43606	0.87826	0.604913	23.2348	12.2928	-0.918475
AT1G05410:E005	IR	AT1G05410	AT1G05410	1:1585371-1587778	1587125	1587205	81	1.76523	0.0391841	0.174145	0.0581534	0.136946	0.0863909	1.27164	0.673142	-0.917703
AT4G01850:E003	5'alt	AT4G01850	SAM2	4:796097-798286	798199	798202	4	1.34486	1.64084e-07	72.9181	33.5382	8.01734	6.95802	9.09505	4.82007	-0.916027
AT5G39580:E003	3'alt	AT5G39580	AT5G39580	5:15847078-15849108	15847685	15847687	3	2.06191	0.00240153	12.6627	3.51058	0.138094	0.0722326	91.6963	48.601	-0.915876
AT4G25610:E012	IR	AT4G25610	AT4G25610	4:13063264-13067228	13066764	13066818	55	1.15452	0.141557	0.220311	0.115431	0.0946515	0.0934916	2.3276	1.23466	-0.914725
AT4G16990:E007	3'alt	AT4G16990	RLM3	4:9560135-9565555	9563015	9563017	3	0.781958	0.0263567	105.343	71.169	1.15542	1.47106	91.1727	48.3793	-0.914213
AT5G21930:E010	ES	AT5G21930	ATHMA8	5:7243002-7249170	7245617	7245685	69	0.944657	0.00314018	1.33722	0.808819	0.631123	0.71718	2.1188	1.12778	-0.909765
AT1G43170:E012	3'alt	AT1G43170	ARP1	1:16266641-16268870	16267466	16267476	11	2.05196	3.62041e-17	130.742	36.8111	10.9009	5.75784	11.9937	6.39321	-0.907662
AT3G02180:E005	3'alt	AT3G02180	SP1L3	3:404733-405656	405359	405363	5	0.877068	0.000846746	48.7742	30.9963	2.29654	2.72717	21.2381	11.3657	-0.901961
AT3G07180:E009	ES	AT3G07180	AT3G07180	3:2282233-2285549	2283643	2283726	84	1.3016	4.33966e-05	0.977067	0.460211	0.259044	0.227971	3.77182	2.01873	-0.901813
AT1G13440:E006	3'alt	AT1G13440	GAPC-2	1:4608196-4610647	4609322	4609335	14	1.72056	1.52343e-13	176.999	62.76	21.1189	13.9859	8.38107	4.48739	-0.90126
AT3G11560:E020	multiple	AT3G11560	AT3G11560	3:3639435-3646061	3645709	3645787	79	1.25974	0.00775807	0.483969	0.234106	0.612551	0.553206	0.790088	0.423181	-0.900738
AT4G34140:E012	3'alt	AT4G34140	AT4G34140	4:16350780-16354264	16353608	16353610	3	1.67131	0.0041231	8.83516	3.24208	0.257251	0.176222	34.3445	18.3977	-0.900551
AT5G52300:E002	3'alt	AT5G52300	RD29B	5:21237056-21239529	21237356	21237358	3	2.16479	0.00590756	6.82828	1.75733	0.471396	0.225673	14.4852	7.78708	-0.895427
AT1G63010:E007	3'alt	AT1G63010	AT1G63010	1:23347561-23352697	23348999	23349004	6	0.987083	0.0185694	8.63949	5.05057	0.205226	0.222572	42.0975	22.6919	-0.891558
AT2G17530:E005	3'alt	AT2G17530	AT2G17530	2:7626358-7629149	7628325	7628337	13	1.71023	7.4304e-05	3.19634	1.13166	0.175082	0.114712	18.2563	9.86526	-0.887962
AT1G72320:E014	multiple	AT1G72320	APUM23	1:27228153-27232999	27232537	27232545	9	0.793723	0.109222	3.34501	2.25504	0.0845813	0.105472	39.5478	21.3804	-0.887307
AT3G01150:E004	ES	AT3G01150	PTB	3:51583-54506	52889	52951	63	1.07273	0.0738051	0.55392	0.303833	0.367001	0.372346	1.50932	0.815995	-0.887263
AT3G46590:E003	3'alt	AT3G46590	TRFL1	3:17152775-17156227	17153817	17153819	3	1.07096	0.00931309	15.0928	8.32066	0.978464	0.997723	15.4249	8.33965	-0.887205
AT3G01060:E002	3'alt	AT3G01060	AT3G01060	3:16643-18840	17109	17133	25	2.52657	2.0262e-06	4.8334	0.986019	0.658381	0.2484	7.34134	3.96948	-0.887092
AT1G11820:E004	5'alt	AT1G11820	AT1G11820	1:3991027-3993598	3991722	3991987	266	1.03826	0.000151408	0.980136	0.558083	0.34508	0.362679	2.84032	1.53878	-0.884264
AT5G52660:E005	3'alt	AT5G52660	AT5G52660	5:21359059-21362160	21360106	21360108	3	1.77833	0.00640777	6.99201	2.36894	0.118333	0.0739705	59.0877	32.0255	-0.883636
AT1G20020:E004	3'alt	AT1G20020	ATLFNR2	1:6942717-6945018	6943582	6943584	3	1.74073	1.44088e-13	564.866	197.574	6.92753	4.46097	81.5393	44.2894	-0.880533
AT1G07570:E008	5'alt	AT1G07570	APK1	1:2331170-2333738	2333168	2333281	114	1.34581	0.00687381	0.320061	0.14715	0.258465	0.217466	1.23831	0.676659	-0.871877
AT5G10710:E009	ES	AT5G10710	AT5G10710	5:3379007-3382958	3380208	3380266	59	1.07436	0.0178955	0.855656	0.476052	0.0955733	0.0973029	8.95287	4.89248	-0.871784
AT4G16143:E003	IR	AT4G16143	IMPA-2	4:9133937-9137353	9134325	9134447	123	0.669818	0.0821898	0.45838	0.337393	0.948079	1.27679	0.483483	0.264251	-0.871559
AT1G07770:E004	3'alt	AT1G07770	RPS15A	1:2408203-2409580	2409086	2409088	3	1.25541	0.00299792	62.8825	30.9885	3.97627	3.5804	15.8145	8.65504	-0.869632
AT4G28480:E004	3'alt	AT4G28480	AT4G28480	4:14073042-14075271	14074656	14074669	14	1.14336	0.000132638	8.04914	4.24467	0.55905	0.538548	14.3979	7.88171	-0.869277
AT3G62120:E012	3'alt	AT3G62120	AT3G62120	3:23001030-23004321	23003862	23003864	3	1.8559	8.75778e-06	16.5644	5.34693	1.18559	0.698834	13.9714	7.65121	-0.868712
AT4G39860:E004	3'alt	AT4G39860	AT4G39860	4:18499753-18501642	18500801	18500803	3	1.4638	0.00674869	9.00229	3.7831	0.654451	0.501469	13.7555	7.54404	-0.866596
AT1G22750:E010	multiple	AT1G22750	AT1G22750	1:8050860-8052930	8052610	8052614	5	1.30338	0.00212107	9.96889	4.655	0.366513	0.312007	27.1993	14.9196	-0.866363
AT5G37370:E008	IR	AT5G37370	ATSRL1	5:14812575-14816628	14815844	14815937	94	0.712	0.0964952	0.462043	0.330646	0.767101	0.998875	0.602323	0.331018	-0.863626
AT1G61100:E007	3'alt	AT1G61100	AT1G61100	1:22508538-22512333	22511213	22511215	3	1.37483	0.0229807	9.41584	4.2144	0.515444	0.419677	18.2674	10.042	-0.863226
AT5G21430:E004	3'alt	AT5G21430	AT5G21430	5:7222226-7223621	7223064	7223066	3	0.936926	0.000492208	75.0576	45.5369	2.31825	2.55848	32.3769	17.7984	-0.863217
AT3G28715:E008	3'alt	AT3G28715	AT3G28715	3:10777837-10780633	10779443	10779461	19	0.973269	0.0249682	3.96561	2.37807	0.796061	0.867464	4.98154	2.74141	-0.861675
AT5G01390:E004	5'alt	AT5G01390	AT5G01390	5:160264-162299	161546	161719	174	0.766665	0.039051	0.398968	0.274046	0.224574	0.280222	1.77655	0.97796	-0.861233
AT5G13630:E002	3'alt	AT5G13630	CCH1	5:4387334-4392227	4387940	4387944	5	1.7082	2.27191e-13	573.023	204.771	13.3798	8.67368	42.8276	23.6083	-0.859248
AT1G78040:E003	IR	AT1G78040	AT1G78040	1:29345838-29347107	29345898	29345982	85	1.44693	1.13923e-09	8.3074	3.5494	5.59783	4.32242	1.48404	0.82116	-0.853794
AT3G07630:E012	3'alt	AT3G07630	ADT2	3:2435445-2437965	2437626	2437635	10	1.66201	0.0193744	1.7104	0.625461	0.322646	0.213067	5.30116	2.93551	-0.852694
AT4G35940:E004	3'alt	AT4G35940	AT4G35940	4:17021572-17023764	17023031	17023198	168	1.49809	0.00848245	0.214165	0.0877613	0.175031	0.129503	1.22358	0.677678	-0.852439
AT2G36010:E009	3'alt	AT2G36010	E2F3	2:15119542-15123184	15121390	15121395	6	1.37405	0.136094	1.51971	0.67022	0.0734394	0.0581288	20.6934	11.5299	-0.843791
AT5G57300:E010	3'alt	AT5G57300	AT5G57300	5:23208477-23211139	23210655	23210660	6	1.73959	0.00687381	3.40169	1.18419	0.211541	0.132074	16.0806	8.96616	-0.842755
AT1G06700:E009	5'alt	AT1G06700	AT1G06700	1:2052481-2055548	2055126	2055142	17	1.46253	0.000108624	3.16543	1.3246	0.916257	0.687569	3.45474	1.92649	-0.842601
AT3G06680:E005	IR	AT3G06680	AT3G06680	3:2114151-2114948	2114727	2114748	22	1.43582	0.000737345	2.64059	1.12881	1.5654	1.19946	1.68685	0.941101	-0.841907
AT1G27770:E006	IR	AT1G27770	PEA1	1:9671638-9676157	9673340	9673561	222	1.85106	9.06887e-07	0.873144	0.283452	0.389579	0.226577	2.24125	1.25102	-0.841198
AT4G22890:E003	multiple	AT4G22890	PGR5-LIKE.A	4:12006986-12009520	12007782	12007787	6	1.76281	4.14043e-10	86.469	29.8413	2.92632	1.80751	29.5487	16.5096	-0.839788
AT5G60980:E008	3'alt	AT5G60980	AT5G60980	5:24543360-24546269	24545429	24545431	3	0.680428	0.137752	15.5789	11.4395	1.30172	1.71026	11.9679	6.68877	-0.83936
AT5G53060:E007	ES	AT5G53060	AT5G53060	5:21515026-21520421	21517766	21517874	109	0.888983	0.106058	0.349959	0.218982	0.106765	0.119429	3.27784	1.83357	-0.838089
AT3G61960:E003	ES	AT3G61960	AT3G61960	3:22941772-22945288	22942311	22942381	71	1.00895	0.00275552	1.45154	0.843999	0.18355	0.1904	7.90818	4.43277	-0.835137
AT1G67700:E005	5'alt	AT1G67700	AT1G67700	1:25374222-25376034	25375279	25375281	3	0.96936	0.00762713	58.4466	35.0453	5.34479	5.71279	10.9352	6.13453	-0.833961
AT4G38600:E006	3'alt	AT4G38600	KAK	4:18041031-18049292	18042131	18042139	9	0.784154	0.0216374	10.7002	7.26945	0.843983	1.02059	12.6783	7.12276	-0.83185
AT1G45000:E008	ES	AT1G45000	AT1G45000	1:17009141-17011886	17011061	17011252	192	1.02054	3.78487e-05	2.4451	1.40877	1.12546	1.15367	2.17254	1.22112	-0.831178
AT3G02540:E011	3'alt	AT3G02540	RAD23-3	3:532808-536342	534559	534561	3	0.537851	0.0574699	90.5086	72.3682	2.07581	2.9485	43.6016	24.5441	-0.829006
AT5G55300:E002	IR	AT5G55300	TOP1ALPHA	5:22424577-22429502	22424774	22424858	85	1.16211	0.00287248	1.51568	0.788174	0.266728	0.246029	5.68249	3.20358	-0.826835
AT2G20950:E007	5'alt	AT2G20950	AT2G20950	2:9003135-9005938	9003971	9004021	51	0.447876	0.127037	3.65844	3.11163	0.879497	1.32469	4.15969	2.34894	-0.824465
AT1G32230:E006	3'alt	AT1G32230	RCD1	1:11612118-11616218	11615402	11615404	3	1.32776	0.000439487	21.2268	9.81892	1.7745	1.45292	11.9621	6.75804	-0.823796
AT5G38410:E002	3'alt	AT5G38410	AT5G38410	5:15377173-15378416	15377720	15377740	21	0.829297	0.000543973	1989.36	1300.35	292.459	338.015	6.80218	3.84703	-0.822253
AT3G59820:E002	3'alt	AT3G59820	AT3G59820	3:22098028-22102164	22098393	22098394	2	1.39514	0.00275098	21.2585	9.40231	0.173532	0.135658	122.505	69.3089	-0.821725
AT1G74920:E015	3'alt	AT1G74920	ALDH10A8	1:28139009-28142744	28142250	28142264	15	1.74375	6.02899e-12	24.36	8.43833	2.00905	1.22884	12.1251	6.86692	-0.820267
AT1G61660:E011	3'alt	AT1G61660	AT1G61660	1:22753715-22756300	22755215	22755223	9	0.722522	0.0910044	6.92523	4.92831	0.423173	0.530846	16.365	9.28388	-0.817815
AT3G09090:E003	IR	AT3G09090	DEX1	3:2782698-2787804	2782889	2782982	94	1.30207	2.51075e-05	1.12958	0.531161	0.322955	0.267632	3.49763	1.98467	-0.81748
AT2G43680:E006	3'alt	AT2G43680	IQD14	2:18108349-18111831	18109480	18109482	3	0.829118	0.0209783	24.028	15.7133	3.59836	4.14532	6.67748	3.79062	-0.81687
AT3G61960:E004	5'alt	AT3G61960	AT3G61960	3:22941772-22945288	22942458	22942512	55	0.992772	0.00203665	1.97459	1.16376	0.18355	0.1904	10.7578	6.11217	-0.815632
AT3G57520:E005	3'alt	AT3G57520	SIP2	3:21288765-21293158	21289768	21289829	62	0.99488	0.0036224	1.83779	1.07266	0.485491	0.498676	3.78543	2.15102	-0.815439
AT5G19400:E007	3'alt	AT5G19400	SMG7	5:6540003-6545015	6544362	6544380	19	1.36199	0.0796597	0.801134	0.359581	0.519368	0.409455	1.54252	0.878194	-0.812674
AT1G19570:E003	5'alt	AT1G19570	ATDHAR1	1:6773302-6774528	6774141	6774143	3	1.86569	1.77481e-09	376.055	120.473	5.18094	2.91476	72.5843	41.332	-0.812398
AT1G54360:E013	5'alt	AT1G54360	TAF6B	1:20290556-20293324	20291358	20291378	21	1.93044	0.000118324	2.32054	0.714456	0.578554	0.312781	4.01094	2.2842	-0.812247
AT5G53060:E005	ES	AT5G53060	AT5G53060	5:21515026-21520421	21517153	21517401	249	0.871546	0.0294158	0.263368	0.168072	0.106765	0.119429	2.4668	1.4073	-0.809713
AT1G27450:E003	IR	AT1G27450	ATAPT1	1:9531839-9534114	9532353	9532400	48	1.35749	1.25401e-05	4.81317	2.19353	1.75415	1.40032	2.74387	1.56645	-0.808711
AT4G05320:E013	multiple	AT4G05320	UBQ10	4:2718170-2720308	2719291	2719367	77	0.971528	1.91189e-05	147.054	87.1524	39.5608	41.0299	3.71718	2.12412	-0.807346
AT4G13020:E023	multiple	AT4G13020	MHK	4:7603101-7607155	7606680	7606689	10	0.991219	0.000228204	18.0883	10.6233	0.337299	0.345437	53.6268	30.7531	-0.802221
AT3G12280:E003	3'alt	AT3G12280	ATRBR1	3:3913412-3919170	3913843	3913845	3	1.30402	0.000634235	32.3706	15.2655	0.311623	0.255856	103.877	59.6645	-0.799936
AT1G70620:E006	5'alt	AT1G70620	AT1G70620	1:26626555-26631104	26627513	26627540	28	0.710841	0.0876214	2.43202	1.73619	1.08808	1.35126	2.23515	1.28487	-0.798752
AT3G19720:E004	IR	AT3G19720	ARC5	3:6850371-6855513	6851210	6851317	108	0.978816	0.0168467	0.793728	0.474218	0.479424	0.497834	1.65559	0.952563	-0.797456
AT1G77180:E002	IR	AT1G77180	SKIP	1:28999608-29002135	28999970	29000275	306	0.879318	0.000732627	1.28928	0.818568	1.15372	1.27293	1.1175	0.643055	-0.797258
AT5G19030:E004	3'alt	AT5G19030	AT5G19030	5:6357383-6359124	6357585	6357598	14	2.05137	0.00131431	1.82304	0.51073	0.221914	0.108007	8.21505	4.72865	-0.79684
AT5G22220:E014	3'alt	AT5G22220	E2F1	5:7360535-7364454	7363978	7363986	9	0.82786	0.0869449	3.42295	2.25395	0.0638339	0.0729853	53.6228	30.8822	-0.79607
AT1G20020:E003	5'alt	AT1G20020	ATLFNR2	1:6942717-6945018	6943484	6943486	3	1.61083	0.0729394	2.63904	0.979369	6.92753	4.46097	0.38095	0.219542	-0.795107
AT2G13360:E005	3'alt	AT2G13360	AGT1	2:5539240-5541358	5540931	5540935	5	0.813745	0.00574334	164.733	109.447	23.3985	26.9215	7.04034	4.06541	-0.792243
AT5G62470:E003	3'alt	AT5G62470	MYBCOV1	5:25078991-25081101	25080440	25080446	7	1.21458	0.0138736	5.24823	2.62713	0.148852	0.128988	35.2581	20.3672	-0.791705
AT3G08770:E003	3'alt	AT3G08770	LTP6	3:2664130-2664834	2664352	2664358	7	1.18514	0.000117706	16.8843	8.66152	3.01766	2.67842	5.59517	3.23382	-0.790942
AT4G15510:E004	3'alt	AT4G15510	AT4G15510	4:8860616-8862665	8861324	8861333	10	2.41915	2.86931e-14	13.3943	2.92499	0.259925	0.0981783	51.5316	29.7926	-0.790502
AT1G20450:E002	3'alt	AT1G20450	ERD10	1:7088003-7089606	7088675	7088687	13	1.31767	1.9065e-07	33.2333	15.503	3.82891	3.0772	8.67958	5.03803	-0.784765
AT4G01060:E005	multiple	AT4G01060	CPL3	4:460472-461085	460702	460704	3	1.41108	0.0309978	6.19766	2.67378	0.110564	0.0821489	56.055	32.548	-0.784274
AT5G12150:E002	IR	AT5G12150	AT5G12150	5:3924126-3930305	3924579	3924652	74	1.62295	0.00199432	0.407992	0.153007	1.28689	0.827149	0.317038	0.184981	-0.777281
AT2G25510:E003	3'alt	AT2G25510	AT2G25510	2:10856372-10857156	10856754	10856759	6	1.80912	9.24325e-05	20.4205	6.83042	0.344878	0.197607	59.2109	34.5656	-0.776524
AT1G27385:E009	3'alt	AT1G27385	AT1G27385	1:9510475-9512860	9512217	9512219	3	1.62778	1.9489e-06	38.9473	14.6789	0.440741	0.284545	88.3679	51.5873	-0.776506
AT5G18830:E013	IR	AT5G18830	SPL7	5:6275990-6280681	6280213	6280296	84	1.11441	0.054187	0.279199	0.151086	0.220295	0.203909	1.26739	0.740946	-0.77442
AT1G55250:E018	IR	AT1G55250	HUB2	1:20607030-20612410	20610178	20610181	4	1.58095	0.0650839	3.70693	1.43262	0.15162	0.100131	24.4488	14.3074	-0.772999
AT1G68920:E006	3'alt	AT1G68920	AT1G68920	1:25915007-25917906	25916435	25916437	3	0.888687	0.0303672	15.1738	9.60816	0.131636	0.14243	115.271	67.4586	-0.772958
AT5G19530:E010	IR	AT5G19530	ACL5	5:6588958-6591363	6591082	6591199	118	1.47207	1.16991e-06	1.18119	0.497877	0.392727	0.282368	3.00767	1.76322	-0.770432
AT1G20693:E009	multiple	AT1G20693	NFD02	1:7176775-7178820	7178473	7178475	3	0.47865	0.0722368	377.686	315.066	6.87852	9.77156	54.908	32.2431	-0.768025
AT1G20693:E008	multiple	AT1G20693	NFD02	1:7176775-7178820	7178470	7178472	3	0.476961	0.0759794	364.672	304.522	6.87852	9.77156	53.016	31.1641	-0.766543
AT2G21160:E007	5'alt	AT2G21160	AT2G21160	2:9068318-9070431	9069814	9069914	101	1.60337	2.10186e-11	5.92931	2.27919	1.38238	0.903716	4.2892	2.52202	-0.766128
AT4G26400:E003	5'alt	AT4G26400	AT4G26400	4:13344808-13346597	13346388	13346404	17	1.46161	0.00314018	2.36791	0.994546	0.340062	0.242771	6.96317	4.09664	-0.765304
AT1G32410:E004	5'alt	AT1G32410	AT1G32410	1:11693799-11695566	11693922	11693925	4	0.899861	0.0836703	5.93467	3.71499	0.325336	0.345987	18.2416	10.7374	-0.764597
AT2G41700:E027	3'alt	AT2G41700	ABCA1	2:17382890-17396110	17387711	17387738	28	1.03109	0.0601524	0.725322	0.413964	0.097957	0.0948583	7.40449	4.36403	-0.762741
AT1G60640:E005	ES	AT1G60640	AT1G60640	1:22337375-22339672	22338174	22338233	60	1.38646	1.97812e-05	2.14911	0.958133	0.308466	0.232962	6.96708	4.11284	-0.760421
AT1G04120:E004	3'alt	AT1G04120	MRP5	1:1064450-1071047	1065280	1065294	15	0.906782	0.0905084	3.14908	1.97517	0.16953	0.180025	18.5754	10.9717	-0.75961
AT5G48000:E009	multiple	AT5G48000	CYP708A2	5:19444138-19447850	19447005	19447008	4	1.32401	0.087017	3.22987	1.49324	0.605736	0.474091	5.33213	3.1497	-0.759499
AT4G22890:E004	multiple	AT4G22890	PGR5-LIKE.A	4:12006986-12009520	12007788	12007790	3	1.68209	2.25807e-08	165.159	60.3246	2.92632	1.80751	56.4392	33.3745	-0.757953
AT2G16700:E003	3'alt	AT2G16700	ADF5	2:7244608-7245741	7244798	7244814	17	1.66357	0.147615	0.3143	0.111356	0.513471	0.307067	0.612108	0.362643	-0.755237
AT5G04080:E003	3'alt	AT5G04080	AT5G04080	5:1104524-1105398	1104926	1104934	9	1.38983	0.0212286	4.53474	2.03006	0.166031	0.124928	27.3127	16.2499	-0.749143
AT4G05320:E012	multiple	AT4G05320	UBQ10	4:2718170-2720308	2719063	2719290	228	0.912665	2.9291e-05	80.6436	49.8378	39.5608	41.0299	2.03848	1.21467	-0.746927
AT2G20830:E004	multiple	AT2G20830	AT2G20830	2:8968209-8970727	8970091	8970600	510	0.543728	0.0671498	0.375177	0.298585	0.251502	0.335798	1.49175	0.88918	-0.746456
AT1G63640:E010	5'alt	AT1G63640	AT1G63640	1:23589043-23595821	23591337	23591352	16	1.21587	0.0397841	1.1676	0.581579	0.118861	0.0992726	9.82323	5.85841	-0.74569
AT2G22425:E003	3'alt	AT2G22425	AT2G22425	2:9514936-9515535	9515073	9515075	3	1.38166	1.01704e-05	48.655	21.6689	1.57292	1.17398	30.933	18.4576	-0.744929
AT1G08660:E003	IR	AT1G08660	MGP2	1:2757041-2759794	2757515	2757601	87	0.783728	0.0395437	0.693578	0.467525	0.53834	0.607727	1.28837	0.769301	-0.743922
AT5G14430:E003	5'alt	AT5G14430	AT5G14430	5:4652980-4655973	4653629	4653636	8	1.45167	5.11171e-06	13.3679	5.64622	0.872135	0.616885	15.3278	9.15279	-0.743866
AT3G45310:E002	5'alt	AT3G45310	AT3G45310	3:16628384-16630521	16628871	16628873	3	1.32808	0.00220823	21.4973	10.0492	0.529277	0.414284	40.6164	24.2569	-0.743669
AT5G47430:E012	5'alt	AT5G47430	AT5G47430	5:19235631-19241256	19239358	19239366	9	0.655244	0.145479	6.29737	4.62216	0.511651	0.628775	12.3079	7.35106	-0.743566
AT5G53060:E006	ES	AT5G53060	AT5G53060	5:21515026-21520421	21517603	21517673	71	0.799357	0.0857681	0.679549	0.454522	0.106765	0.119429	6.3649	3.80578	-0.741946
AT2G42810:E009	ES	AT2G42810	PAPP5	2:17811935-17816692	17814558	17814719	162	1.06672	0.0192597	0.221041	0.12279	0.25505	0.236906	0.86666	0.518309	-0.741654
AT1G33290:E008	5'alt	AT1G33290	AT1G33290	1:12074099-12076104	12075189	12075416	228	0.96509	0.00672013	0.524684	0.315962	0.457268	0.458311	1.14743	0.689405	-0.734986
AT1G52400:E014	3'alt	AT1G52400	BGL1	1:19515143-19518411	19517726	19517729	4	1.43146	1.55757e-05	40.5264	17.5437	2.26577	1.62964	17.8864	10.7654	-0.732457
AT2G22240:E006	3'alt	AT2G22240	ATIPS2	2:9451605-9454094	9453507	9453508	2	1.2605	0.0121785	16.2163	7.89467	0.429356	0.347275	37.7689	22.7332	-0.732398
AT1G43170:E006	multiple	AT1G43170	ARP1	1:16266641-16268870	16266976	16266978	3	1.87214	9.62259e-16	205.986	65.5844	10.9009	5.75784	18.8963	11.3905	-0.730279
AT4G36360:E002	3'alt	AT4G36360	BGAL3	4:17176342-17181261	17176978	17176980	3	1.57703	4.65469e-06	79.1035	30.7187	0.866589	0.556698	91.2814	55.1802	-0.72617
AT3G49010:E002	multiple	AT3G49010	ATBBC1	3:18166769-18168692	18167291	18167296	6	1.56419	1.22902e-11	209.569	82.4495	7.92586	5.15514	26.4412	15.9936	-0.725288
AT5G23830:E003	5'alt	AT5G23830	AT5G23830	5:8033738-8034930	8034155	8034163	9	0.892959	0.0493156	5.93104	3.74515	0.223333	0.232853	26.557	16.0838	-0.723486
AT3G06550:E017	3'alt	AT3G06550	AT3G06550	3:2039064-2042959	2042311	2042313	3	0.882517	0.0721881	11.097	7.00355	0.276059	0.286777	40.198	24.4216	-0.718967
AT2G01630:E004	ES	AT2G01630	AT2G01630	2:279282-282123	279804	279831	28	1.42243	0.00106746	2.07048	0.889331	0.290597	0.204743	7.12492	4.34364	-0.71397
AT1G43170:E007	multiple	AT1G43170	ARP1	1:16266641-16268870	16266979	16266981	3	1.85578	3.94328e-15	253.053	81.5419	10.9009	5.75784	23.214	14.1619	-0.712981
AT1G79650:E004	3'alt	AT1G79650	RAD23	1:29972108-29975281	29972920	29972931	12	0.722077	0.0663626	4.39407	3.12462	0.441958	0.514849	9.94228	6.069	-0.712117
AT3G63510:E002	3'alt	AT3G63510	AT3G63510	3:23450536-23452794	23450779	23450804	26	1.0691	0.0868269	0.913571	0.506763	0.373204	0.339103	2.44791	1.49442	-0.711962
AT2G44530:E002	3'alt	AT2G44530	AT2G44530	2:18383515-18386143	18383962	18383964	3	1.40085	0.000132638	24.9863	10.9034	0.365789	0.261414	68.308	41.7092	-0.71169
AT3G47450:E003	3'alt	AT3G47450	NOA1	3:17483068-17486347	17483632	17483635	4	1.32784	0.0031607	8.95191	4.12656	0.437329	0.329157	20.4695	12.5368	-0.707312
AT1G48140:E005	3'alt	AT1G48140	AT1G48140	1:17782031-17784211	17783855	17783864	10	1.56963	8.86127e-06	5.95191	2.32597	0.139573	0.0889434	42.6437	26.1511	-0.705463
AT5G20730:E003	IR	AT5G20730	IAA21	5:7016445-7022113	7016724	7016768	45	0.915866	0.0912583	0.72613	0.444219	0.371613	0.370071	1.954	1.20036	-0.702958
AT2G43090:E002	IR	AT2G43090	AT2G43090	2:17918927-17920429	17919330	17919416	87	1.33311	7.20525e-08	5.42555	2.51417	1.85109	1.39607	2.93101	1.8009	-0.702681
AT2G24390:E004	3'alt	AT2G24390	AT2G24390	2:10373570-10375011	10373994	10373999	6	1.31411	0.00227398	6.6855	3.12202	0.128944	0.097997	51.8481	31.8583	-0.702623
AT2G39470:E003	5'alt	AT2G39470	PPL2	2:16476216-16477843	16476535	16476558	24	1.93494	5.86579e-15	18.0388	5.5092	1.50276	0.745403	12.0038	7.3909	-0.699664
AT2G33340:E004	3'alt	AT2G33340	MAC3B	2:14126217-14131153	14126715	14126720	6	1.48156	9.68919e-08	28.5832	11.9582	0.875884	0.594381	32.6335	20.1187	-0.697816
AT1G06570:E002	5'alt	AT1G06570	PDS1	1:2011885-2013545	2012297	2012303	7	0.964882	0.00270462	14.341	8.61794	1.0978	1.06967	13.0633	8.05663	-0.697275
AT3G13460:E010	multiple	AT3G13460	ECT2	3:4384714-4388525	4387903	4387908	6	1.00057	0.00260297	34.6094	20.2856	2.73494	2.59811	12.6545	7.80782	-0.696664
AT1G79990:E003	3'alt	AT1G79990	AT1G79990	1:30084114-30092238	30084517	30084519	3	1.0469	0.0378953	12.4938	7.03872	0.467592	0.426543	26.7196	16.5018	-0.695276
AT2G24120:E004	IR	AT2G24120	PDE319	2:10248911-10254641	10249899	10249978	80	1.42808	0.114025	0.121813	0.052069	0.231862	0.160316	0.525369	0.32479	-0.693826
AT1G74910:E004	5'alt	AT1G74910	AT1G74910	1:28135361-28138826	28136124	28136127	4	1.20912	0.0313939	5.6554	2.84738	1.16958	0.950958	4.83542	2.99422	-0.691462
AT3G22380:E013	IR	AT3G22380	TIC	3:7912905-7919510	7918872	7918944	73	0.654416	0.0208352	3.53234	2.59953	2.08923	2.48224	1.69074	1.04725	-0.691046
AT1G23310:E003	3'alt	AT1G23310	GGAT1	1:8268404-8271933	8268818	8268849	32	1.84417	1.93073e-14	167.365	54.4532	16.0331	8.4166	10.4388	6.46974	-0.69017
AT5G58140:E029	5'alt	AT5G58140	PHOT2	5:23524427-23533111	23529782	23529786	5	1.6482	7.6212e-09	66.7287	24.9253	0.835744	0.502798	79.8435	49.5732	-0.687615
AT1G80490:E020	3'alt	AT1G80490	TPR1	1:30260903-30267038	30265107	30265109	3	1.02009	0.00650966	22.1153	12.608	0.425407	0.390469	51.9862	32.2893	-0.687074
AT1G01448:E008	3'alt	AT1G01448	AT1G01448	1:163419-166239	164225	164229	5	1.30431	0.0224353	4.12025	1.93785	0.0986663	0.0744945	41.7595	26.0133	-0.682855
AT4G04460:E010	3'alt	AT4G04460	AT4G04460	4:2224422-2227874	2226918	2226929	12	1.81825	0.0281085	1.52886	0.496087	0.106358	0.0553779	14.3746	8.9582	-0.682245
AT5G23420:E006	ES	AT5G23420	HMGB6	5:7888513-7890180	7889414	7889533	120	1.3469	1.17415e-05	0.890668	0.409756	0.467739	0.344666	1.9042	1.18885	-0.679618
AT4G37550:E004	5'alt	AT4G37550	AT4G37550	4:17643570-17645830	17644486	17644545	60	1.8145	1.47625e-09	3.8859	1.29171	0.909475	0.483962	4.27268	2.66904	-0.67882
AT1G55810:E017	3'alt	AT1G55810	UKL3	1:20860609-20864266	20863486	20863500	15	1.10663	0.00186252	5.05203	2.74553	0.188053	0.16347	26.8649	16.7953	-0.677666
AT1G47900:E003	3'alt	AT1G47900	AT1G47900	1:17647144-17651425	17648072	17648077	6	1.41301	0.00134529	5.63929	2.4559	0.182053	0.126796	30.9761	19.369	-0.677407
AT1G12900:E009	3'alt	AT1G12900	GAPA-2	1:4392450-4394400	4394130	4394148	19	1.44806	1.03199e-10	69.5566	29.6854	15.0593	10.2727	4.61885	2.88973	-0.676598
AT1G48030:E003	3'alt	AT1G48030	mtLPD1	1:17717133-17719141	17717317	17717320	4	1.64184	5.37797e-10	59.4382	22.2062	2.74563	1.63756	21.6483	13.5606	-0.674834
AT1G29120:E016	multiple	AT1G29120	AT1G29120	1:10174187-10178521	10177785	10177860	76	1.65194	0.0276952	0.186526	0.068834	0.406691	0.239503	0.458642	0.287404	-0.674291
AT4G21830:E004	IR	AT4G21830	ATMSRB7	4:11584346-11585419	11585250	11585350	101	0.936296	0.0862223	0.441358	0.265153	0.281981	0.269929	1.56521	0.982306	-0.672108
AT1G28330:E009	multiple	AT1G28330	DRM1	1:9933884-9935271	9934451	9934503	53	-0.620358	0.0280645	10.8561	19.3392	4.71059	13.3705	2.30461	1.44641	-0.67205
AT4G22666:E002	3'alt	AT4G22666	AT4G22666	4:11917057-11917879	11917588	11917590	3	1.27105	0.0507867	12.049	5.78914	0.178184	0.136112	67.6211	42.532	-0.668924
AT5G63600:E003	3'alt	AT5G63600	FLS5	5:25460684-25462458	25461311	25461312	2	1.24207	5.23722e-06	101.994	50.4044	1.782	1.39783	57.2357	36.0589	-0.666559
AT1G15200:E002	IR	AT1G15200	AT1G15200	1:5228300-5231184	5228567	5228650	84	0.750775	0.00514951	3.07555	2.12183	1.16844	1.27818	2.63219	1.66003	-0.665055
AT3G23890:E017	ES	AT3G23890	TOPII	3:8624750-8631327	8630083	8630187	105	1.32679	0.00712753	0.772501	0.35807	0.193094	0.141841	4.00064	2.52444	-0.66427
AT1G08450:E010	5'alt	AT1G08450	AtCRT3	1:2667798-2671892	2669374	2669390	17	0.978678	0.000766199	14.4489	8.52556	0.99326	0.928152	14.5469	9.18552	-0.663281
AT3G05840:E003	3'alt	AT3G05840	ATSK12	3:1739981-1743163	1740700	1740728	29	1.2424	0.00013719	2.70369	1.32891	0.99974	0.777433	2.70439	1.70936	-0.661849
AT5G35680:E004	3'alt	AT5G35680	AT5G35680	5:13857921-13859013	13858595	13858623	29	1.34111	0.000114656	2.25437	1.02932	1.13062	0.816568	1.99393	1.26055	-0.661562
AT3G48870:E011	3'alt	AT3G48870	HSP93-III	3:18122197-18126742	18125959	18126024	66	1.65558	1.24349e-10	4.68985	1.73988	1.71663	1.00342	2.732	1.73395	-0.655897
AT1G63640:E009	3'alt	AT1G63640	AT1G63640	1:23589043-23595821	23591168	23591172	5	1.124	0.0440363	3.92288	2.08364	0.118861	0.0992726	33.004	20.9891	-0.653002
AT4G00520:E016	3'alt	AT4G00520	AT4G00520	4:227694-231699	231243	231246	4	1.21301	0.00334081	19.5348	9.83455	0.184301	0.145795	105.994	67.4546	-0.651991
AT3G59020:E004	3'alt	AT3G59020	AT3G59020	3:21810260-21817555	21811606	21811608	3	1.11535	0.00022341	33.1061	17.8671	0.425366	0.360221	77.8298	49.6005	-0.649968
AT5G11330:E002	IR	AT5G11330	AT5G11330	5:3617215-3618897	3617451	3617521	71	0.768535	0.0152375	2.75159	1.88411	0.738068	0.791739	3.7281	2.37971	-0.647655
AT1G77080:E005	ES	AT1G77080	FLM	1:28955637-28960096	28958456	28958501	46	0.883656	0.10677	0.446582	0.28137	0.428395	0.422402	1.04245	0.666119	-0.646131
AT3G07760:E003	5'alt	AT3G07760	AT3G07760	3:2476367-2478254	2476573	2476576	4	1.55801	6.53326e-05	17.3335	6.83504	0.647528	0.399102	26.7687	17.1261	-0.644353
AT3G62010:E012	3'alt	AT3G62010	AT3G62010	3:22964614-22971384	22967795	22967803	9	1.30317	0.000580908	8.24824	3.91743	0.373635	0.277193	22.0756	14.1325	-0.64344
AT5G26742:E015	5'alt	AT5G26742	emb1138	5:9284979-9289003	9288485	9288510	26	0.794905	0.00894043	7.6635	5.17365	3.48468	3.67146	2.1992	1.40916	-0.642148
AT2G21160:E008	ES	AT2G21160	AT2G21160	2:9068318-9070431	9069992	9070063	72	1.47316	5.64973e-11	10.1077	4.23659	1.38238	0.903716	7.31179	4.68797	-0.641261
AT5G55300:E012	ES	AT5G55300	TOP1ALPHA	5:22424577-22429502	22426673	22426829	157	0.992762	0.0150403	0.516237	0.30536	0.266728	0.246029	1.93544	1.24115	-0.640983
AT5G47690:E033	3'alt	AT5G47690	AT5G47690	5:19317716-19327334	19326614	19326616	3	1.03194	0.00426147	20.8388	11.8658	0.376709	0.334302	55.3179	35.4943	-0.64016
AT5G51120:E006	3'alt	AT5G51120	ATPABN1	5:20779327-20781557	20780387	20780395	9	1.02245	0.000564862	21.1786	12.079	1.45719	1.29317	14.5339	9.34057	-0.637837
AT3G48380:E016	3'alt	AT3G48380	AT3G48380	3:17916416-17920237	17919870	17919921	52	1.13208	0.00141058	1.81073	0.951609	0.151623	0.123986	11.9423	7.67512	-0.637824
AT1G32410:E006	multiple	AT1G32410	AT1G32410	1:11693799-11695566	11694375	11694388	14	0.772298	0.0841443	2.29235	1.56761	0.325336	0.345987	7.04609	4.53083	-0.637048
AT4G28250:E003	3'alt	AT4G28250	ATEXPB3	4:14000038-14002069	14001063	14001080	18	1.0725	0.002612	34.5845	19.0362	3.72968	3.18955	9.27276	5.96829	-0.63568
AT2G25760:E008	3'alt	AT2G25760	AT2G25760	2:10984808-10988924	10986718	10986723	6	0.81806	0.00289467	27.1418	17.9297	0.562511	0.577047	48.2512	31.0714	-0.634976
AT5G23420:E005	ES	AT5G23420	HMGB6	5:7888513-7890180	7889274	7889328	55	1.30427	0.00361775	0.729326	0.346497	0.467739	0.344666	1.55926	1.00531	-0.633215
AT3G13460:E011	multiple	AT3G13460	ECT2	3:4384714-4388525	4387909	4387911	3	0.934754	0.00326814	62.8892	38.5731	2.73494	2.59811	22.9947	14.8466	-0.631167
AT5G59090:E009	3'alt	AT5G59090	SBT4.12	5:23851905-23855275	23854599	23854604	6	1.55284	0.00633277	5.04084	1.99376	0.328428	0.201168	15.3484	9.91096	-0.630991
AT4G33625:E002	3'alt	AT4G33625	AT4G33625	4:16152926-16154722	16153183	16153185	3	1.18308	1.108e-06	108.298	55.5746	1.1255	0.894069	96.2221	62.1593	-0.6304
AT2G04039:E008	3'alt	AT2G04039	AT2G04039	2:1333262-1334566	1334284	1334286	3	1.25178	1.31377e-05	52.7996	25.9281	1.34395	1.02005	39.2869	25.4186	-0.628167
AT1G07440:E003	IR	AT1G07440	AT1G07440	1:2286149-2287730	2286625	2286711	87	1.16046	0.131665	0.156156	0.0803056	0.593547	0.471431	0.26309	0.170344	-0.627104
AT4G02570:E005	multiple	AT4G02570	ATCUL1	4:1128515-1133774	1128664	1128757	94	1.14561	0.00375885	0.537032	0.28179	0.813166	0.658678	0.660421	0.427811	-0.626412
AT5G27290:E002	5'alt	AT5G27290	AT5G27290	5:9618392-9620533	9618869	9618908	40	1.61033	1.34269e-06	2.49834	0.95059	0.454446	0.266836	5.49756	3.56245	-0.625919
AT5G32440:E006	3'alt	AT5G32440	AT5G32440	5:12076893-12078603	12078034	12078061	28	1.70357	7.57581e-07	4.8734	1.75476	0.880274	0.488868	5.53623	3.58944	-0.625146
AT5G26880:E002	5'alt	AT5G26880	AGL26	5:9457037-9459230	9457891	9458072	182	0.712145	0.00622006	1.43432	1.02122	0.787584	0.863438	1.82117	1.18274	-0.622736
AT3G12490:E005	IR	AT3G12490	CYSB	3:3960401-3961915	3961803	3961882	80	1.66616	1.01549e-08	1.78762	0.653961	3.53123	1.9881	0.506233	0.328938	-0.621983
AT4G38240:E009	3'alt	AT4G38240	CGL	4:17931570-17935325	17932957	17932977	21	1.48328	5.78768e-05	2.84383	1.18456	0.287066	0.18385	9.90655	6.44307	-0.620634
AT3G27260:E003	3'alt	AT3G27260	GTE8	3:10067529-10072672	10068344	10068435	92	0.836618	0.0105459	0.904771	0.588903	0.657281	0.657459	1.37653	0.895727	-0.61991
AT5G42900:E006	3'alt	AT5G42900	COR27	5:17197641-17199793	17198607	17198609	3	1.23485	0.0551617	6.02557	2.92297	0.093731	0.0697656	64.2858	41.8971	-0.61765
AT1G43170:E008	multiple	AT1G43170	ARP1	1:16266641-16268870	16266982	16266984	3	1.75949	3.5531e-14	268.442	92.4666	10.9009	5.75784	24.6258	16.0593	-0.616764
AT4G38240:E010	5'alt	AT4G38240	CGL	4:17931570-17935325	17933093	17933104	12	1.48051	6.43758e-05	4.45179	1.86091	0.287066	0.18385	15.5079	10.1219	-0.615526
AT1G13080:E003	IR	AT1G13080	CYP71B2	1:4459166-4460940	4459570	4459642	73	0.818513	0.0267678	1.09918	0.728775	0.309585	0.314192	3.55048	2.31953	-0.614183
AT1G53570:E014	3'alt	AT1G53570	MAPKKK3	1:19987191-19991135	19990478	19990480	3	1.37494	0.000512062	23.1522	10.4491	0.393038	0.270949	58.9057	38.5649	-0.611119
AT5G34940:E011	5'alt	AT5G34940	AtGUS3	5:13235829-13238839	13238016	13238052	37	1.11672	0.0232253	0.77148	0.414814	0.113494	0.0931597	6.79752	4.45272	-0.610322
AT5G46250:E009	3'alt	AT5G46250	AT5G46250	5:18755311-18758281	18757247	18757250	4	0.892564	0.000954399	80.4998	50.5687	2.18202	2.09109	36.8923	24.183	-0.609328
AT5G02500:E002	IR	AT5G02500	HSP70-1	5:553745-556442	554442	554831	390	0.917106	6.55066e-05	70.2385	43.2314	31.8627	29.6385	2.20441	1.45863	-0.595783
AT4G09000:E005	3'alt	AT4G09000	GRF1	4:5775210-5777481	5777000	5777085	86	1.21751	0.00501406	0.557649	0.280284	2.82971	2.14395	0.197069	0.130732	-0.592087
AT4G14710:E003	3'alt	AT4G14710	ATARD2	4:8424667-8426558	8424956	8424960	5	1.50772	1.21998e-07	75.7446	30.9424	1.34631	0.826732	56.2607	37.4274	-0.588033
AT4G25450:E018	3'alt	AT4G25450	NAP8	4:13009695-13013971	13013342	13013345	4	0.849435	0.0594205	10.6876	6.9421	0.44897	0.438097	23.8046	15.846	-0.587122
AT3G13300:E002	IR	AT3G13300	VCS	3:4303874-4310213	4304101	4304205	105	1.16173	0.000164458	0.853347	0.442142	0.675831	0.525197	1.26266	0.84186	-0.584817
AT1G79650:E012	3'alt	AT1G79650	RAD23	1:29972108-29975281	29974310	29974327	18	0.587617	0.0911705	3.78903	2.94469	0.441958	0.514849	8.57328	5.71951	-0.583955
AT5G06750:E005	5'alt	AT5G06750	AT5G06750	5:2086266-2088997	2087924	2088345	422	1.0868	0.0221089	0.0845301	0.0466202	0.104227	0.0861065	0.811019	0.541425	-0.582973
