# Supplementary material for: Genome wide comparative analysis of the effects of PRMT5 and PRMT4/CARM1 arginine methyltransferases on the Arabidopsis thaliana transcriptome
Source: BMC Genomics. 2015 Mar 17;16(1):192. doi: 10.1186/s12864-015-1399-2 (PMC4381356; doi:10.1186/s12864-015-1399-2)
Supplement: Additional file 4: — RNAseq Constitutive Splicing Data. Differentially affected constitutive splicing events in prmt5 and prmt4a;4b mutants, relative to the wild-type. The alternative BIN, event category, gene coordinates, read densities and splicing ratios are displayed. [file 12864_2015_1399_MOESM4_ESM.xlsx]

## Sheet: Info
Additional File 4- RNAseq Constitutive splicing data
Tab 1-Non annotated intron retention events whose inclusion increased in prmt5 mutants
Tab 2- Non annotated intron retention events whose inclusion increased in prmt4a;4b mutants

## Sheet: Increased_in_prmt5
Intron	Gene	CommName	Gene Coord	Start	End	Width	Bin Log FC	Bin FDR	Bin RD WT	Bin RD prmt5	Gene RD WT	Gene RD prmt5	Bin RD/Gene RD WT	Bin RD/Gene RD prmt5	Log Splicing Index Ratio
AT2G21280:I011	AT2G21280	ATSULA	2:9110313-9112707	9112499	9112598	100	9.11895	1.33061e-24	1.38778e-19	0.675667	1.20474	1.13963	1.15193e-19	0.592884	62.1584
AT5G42740:I013	AT5G42740	AT5G42740	5:17135692-17140892	17138570	17138851	282	7.83867	2.07034e-12	4.9212e-20	0.097972	0.533918	0.321037	9.21715e-20	0.305174	61.5219
AT4G29010:I017	AT4G29010	AIM1	4:14297044-14302147	14301805	14301919	115	8.24921	5.74772e-17	1.20676e-19	0.320992	1.26929	1.02402	9.50736e-20	0.313463	61.5159
AT5G19180:I001	AT5G19180	ECR1	5:6453276-6456014	6453489	6453579	91	8.80277	1.50578e-16	1.52503e-19	0.594496	0.535946	0.650091	2.84549e-19	0.914482	61.479
AT1G79840:I002	AT1G79840	GL2	1:30036956-30041440	30037604	30037705	102	9.29473	1.43371e-23	1.36057e-19	0.749589	0.902543	2.28193	1.50748e-19	0.328489	60.9184
AT2G06025:I008	AT2G06025	AT2G06025	2:2348136-2352157	2351312	2351394	83	7.46865	8.52108e-10	1.67202e-19	0.2591	0.256658	0.2479	6.5146e-19	1.04518	60.4767
AT1G12730:I001	AT1G12730	AT1G12730	1:4334615-4337844	4334847	4334953	107	10.3853	3.37733e-40	1.29699e-19	1.52067	0.0559882	0.41319	2.31654e-18	3.68032	60.4626
AT3G50500:I007	AT3G50500	SNRK2.2	3:18741590-18744157	18743146	18743221	76	7.47393	3.20114e-10	1.82602e-19	0.283465	0.668913	0.71672	2.72984e-19	0.395503	60.3296
AT5G62680:I002	AT5G62680	AT5G62680	5:25165137-25167943	25166983	25167073	91	7.78148	2.07034e-12	1.52503e-19	0.293201	0.902253	1.19753	1.69025e-19	0.244838	60.3293
AT3G09410:I012	AT3G09410	AT3G09410	3:2897638-2901019	2900676	2900761	86	7.91613	3.55098e-14	1.6137e-19	0.340335	0.233215	0.358687	6.91935e-19	0.948837	60.2502
AT1G75850:I020	AT1G75850	VPS35B	1:28477768-28483928	28483520	28483603	84	7.93366	3.28483e-14	1.65212e-19	0.353034	0.302999	0.490393	5.45256e-19	0.719901	60.1956
AT1G72910:I001	AT1G72910	AT1G72910	1:27435614-27437144	27436089	27436199	111	7.87859	1.80474e-05	1.25025e-19	0.258021	0.154095	0.245347	8.11353e-19	1.05166	60.169
AT1G14700:I002	AT1G14700	PAP3	1:5058680-5061136	5059630	5059725	96	7.17376	1.51293e-06	1.4456e-19	0.182642	1.03202	1.02323	1.40075e-19	0.178496	60.1444
AT1G07080:I002	AT1G07080	AT1G07080	1:2169982-2172194	2170590	2170701	112	5.83667	0.000510156	1.23909e-19	0.0611136	1.23684	0.496497	1.00182e-19	0.12309	60.0918
AT4G39460:I010	AT4G39460	SAMT1	4:18355783-18358980	18358139	18358332	194	6.52952	1.42606e-05	7.1535e-20	0.0572948	0.730805	0.497693	9.78852e-20	0.115121	60.0287
AT3G11560:I008	AT3G11560	AT3G11560	3:3639435-3646061	3642564	3642654	91	6.87759	4.37033e-07	1.52503e-19	0.156209	0.707537	0.616275	2.15541e-19	0.253474	60.0286
AT5G24670:I009	AT5G24670	AT5G24670	5:8447954-8451218	8450002	8450185	184	6.46372	2.26575e-05	7.54228e-20	0.0577789	0.386279	0.255374	1.95255e-19	0.226252	60.0073
AT4G28730:I003	AT4G28730	AT4G28730	4:14199096-14200901	14200317	14200487	171	5.9324	0.0019867	8.11567e-20	0.042962	0.418341	0.199059	1.93996e-19	0.215825	59.9485
AT4G15475:I004	AT4G15475	AT4G15475	4:8845875-8848869	8847636	8847734	99	6.89752	8.48499e-06	1.4018e-19	0.14581	0.198497	0.191087	7.06205e-19	0.763056	59.9064
AT1G04440:I003	AT1G04440	CKL13	1:1202255-1205803	1203174	1203271	98	7.50316	2.59032e-10	1.4161e-19	0.224812	0.793095	1.1683	1.78554e-19	0.192426	59.9027
AT4G25960:I005	AT4G25960	PGP2	4:13177409-13183631	13179790	13179892	103	7.38133	1.04694e-08	1.34736e-19	0.196562	0.720032	0.981784	1.87125e-19	0.200209	59.8922
AT4G26060:I002	AT4G26060	AT4G26060	4:13214746-13216461	13215229	13215321	93	6.88079	8.17455e-07	1.49224e-19	0.152388	0.0965839	0.0929121	1.54501e-18	1.64013	59.8809
AT5G43930:I005	AT5G43930	AT5G43930	5:17676816-17681100	17677877	17677969	93	7.38566	7.74279e-10	1.49224e-19	0.218076	0.176199	0.244363	8.46901e-19	0.892426	59.8702
AT4G14910:I007	AT4G14910	HISN5B	4:8528167-8530334	8529507	8529672	166	6.50516	2.40539e-05	8.36011e-20	0.0660131	0.288215	0.218865	2.90065e-19	0.301616	59.851
AT3G61080:I007	AT3G61080	AT3G61080	3:22607130-22609099	22608504	22608581	78	6.1162	0.000145449	1.7792e-19	0.10718	0.442875	0.261781	4.01739e-19	0.409424	59.822
AT5G03430:I015	AT5G03430	AT5G03430	5:848864-853142	852423	852766	344	7.06401	6.88559e-08	4.03424e-20	0.0471355	0.382495	0.444042	1.05472e-19	0.106151	59.804
AT5G58787:I001	AT5G58787	AT5G58787	5:23742450-23744619	23742801	23743403	603	6.42232	3.50841e-05	2.30146e-20	0.0170364	0.211213	0.158324	1.08964e-19	0.107605	59.7766
AT3G22200:I011	AT3G22200	GABA-T	3:7835144-7839061	7837234	7837321	88	6.45052	3.12527e-05	1.57702e-19	0.11919	1.35908	1.05295	1.16036e-19	0.113196	59.759
AT3G21140:I006	AT3G21140	AT3G21140	3:7409442-7412225	7410843	7411198	356	6.22756	7.22195e-05	3.89826e-20	0.0251278	0.279717	0.188618	1.39364e-19	0.133221	59.7297
AT3G15160:I002	AT3G15160	AT3G15160	3:5104367-5108473	5104923	5105017	95	7.40703	1.78896e-09	1.46082e-19	0.215844	0.362021	0.569879	4.03518e-19	0.378755	59.7033
AT3G49645:I006	AT3G49645	AT3G49645	3:18403002-18404788	18404270	18404365	96	6.51218	3.20757e-05	1.4456e-19	0.11484	0.152578	0.131182	9.47453e-19	0.875426	59.6806
AT1G18840:I003	AT1G18840	IQD30	1:6500848-6504413	6502384	6502468	85	6.10252	0.000866454	1.63268e-19	0.0973708	0.255635	0.166255	6.38677e-19	0.585673	59.6697
AT5G64460:I012	AT5G64460	AT5G64460	5:25772849-25775568	25775116	25775305	190	6.62047	2.15788e-05	7.3041e-20	0.0625353	0.516287	0.485626	1.41474e-19	0.128773	59.659
AT1G05805:I004	AT1G05805	AT1G05805	1:1744773-1747693	1747102	1747192	91	7.26813	2.53734e-09	1.52503e-19	0.204443	1.07428	1.58724	1.41959e-19	0.128804	59.6544
AT4G10430:I010	AT4G10430	AT4G10430	4:6454703-6458089	6457388	6457468	81	6.3224	0.000328651	1.71331e-19	0.119286	0.242729	0.188773	7.05851e-19	0.631904	59.635
AT1G61100:I008	AT1G61100	AT1G61100	1:22508538-22512333	22511586	22511788	203	6.45782	1.48947e-05	6.83635e-20	0.0521048	0.595813	0.512457	1.1474e-19	0.101677	59.6203
AT4G03110:I009	AT4G03110	AtRBP-DR1	4:1376306-1379420	1378929	1379097	169	6.70179	8.46761e-05	8.21171e-20	0.0744026	0.291641	0.300117	2.81569e-19	0.247912	59.611
AT4G20400:I010	AT4G20400	JMJ14	4:11008666-11013860	11012776	11012878	103	6.87759	4.37033e-07	1.34736e-19	0.13801	0.206462	0.244311	6.52594e-19	0.564896	59.5865
AT5G16620:I008	AT5G16620	PDE120	5:5450696-5454535	5453211	5453315	105	6.33049	3.02586e-05	1.32169e-19	0.0925029	0.567448	0.463428	2.32919e-19	0.199606	59.572
AT3G27310:I003	AT3G27310	PUX1	3:10087201-10089101	10088205	10088279	75	6.74243	3.08569e-06	1.85037e-19	0.172791	0.295354	0.334003	6.26493e-19	0.517333	59.5185
AT3G24530:I005	AT3G24530	AT3G24530	3:8945425-8947938	8947209	8947285	77	6.43831	8.47503e-05	1.80231e-19	0.136029	0.386085	0.361613	4.66817e-19	0.376173	59.4832
AT5G35980:I002	AT5G35980	YAK1	5:14127984-14136324	14130189	14130339	151	6.3145	3.39991e-05	9.19059e-20	0.063443	0.540147	0.469395	1.7015e-19	0.135159	59.4626
AT1G54730:I004	AT1G54730	AT1G54730	1:20424410-20430123	20425453	20425552	100	6.98149	1.25762e-07	1.38778e-19	0.152782	0.143142	0.198838	9.69513e-19	0.768375	59.4593
AT5G37690:I003	AT5G37690	AT5G37690	5:14973353-14976169	14975102	14975218	117	7.30254	3.3961e-08	1.18614e-19	0.163395	0.121879	0.220555	9.73208e-19	0.740835	59.4011
AT3G16230:I008	AT3G16230	AT3G16230	3:5500178-5503545	5501401	5501475	75	5.95596	0.000335563	1.85037e-19	0.0985105	0.184607	0.129652	1.00233e-18	0.759807	59.3951
AT5G26040:I006	AT5G26040	HDA2	5:9099157-9101636	9100298	9100377	80	5.69001	0.00111426	1.73472e-19	0.0765634	0.0991328	0.0578767	1.7499e-18	1.32287	59.3911
AT1G12860:I001	AT1G12860	SCRM2	1:4384353-4386610	4385643	4385723	81	6.22245	7.91694e-05	1.71331e-19	0.110718	0.279001	0.239169	6.14086e-19	0.46293	59.3871
AT4G30750:I002	AT4G30750	AT4G30750	4:14981186-14982354	14982101	14982226	126	6.25951	0.000145231	1.10141e-19	0.0733687	0.402287	0.356729	2.73788e-19	0.20567	59.382
AT3G07330:I001	AT3G07330	CSLC06	3:2335612-2339100	2336754	2336881	128	6.74352	8.21714e-06	1.0842e-19	0.101241	0.414315	0.521495	2.61685e-19	0.194135	59.3639
AT4G27340:I004	AT4G27340	AT4G27340	4:13687196-13690469	13688159	13688449	291	6.59883	6.51431e-05	4.769e-20	0.0402972	0.128898	0.148629	3.69982e-19	0.271126	59.3462
AT1G10650:I004	AT1G10650	AT1G10650	1:3524018-3526346	3525972	3526099	128	6.08782	0.00139158	1.0842e-19	0.0639102	0.150057	0.121033	7.22526e-19	0.528037	59.3423
AT1G54610:I009	AT1G54610	AT1G54610	1:20393762-20397195	20396995	20397086	92	6.48246	2.00236e-05	1.50846e-19	0.11731	0.790232	0.842062	1.90888e-19	0.139313	59.3403
AT4G10140:I003	AT4G10140	AT4G10140	4:6322457-6324664	6323865	6323981	117	6.67176	9.3608e-06	1.18614e-19	0.104542	0.253859	0.3117	4.67243e-19	0.335391	59.3164
AT3G01310:I018	AT3G01310	AT3G01310	3:94171-101992	98532	98622	91	6.21167	9.28261e-05	1.52503e-19	0.0975502	0.517165	0.464628	2.94883e-19	0.209953	59.3046
AT3G53350:I004	AT3G53350	RIP4	3:19780053-19782680	19781625	19782537	913	5.66125	0.00101827	1.52002e-20	0.00663309	0.103036	0.0634398	1.47523e-19	0.104557	59.2981
AT4G09040:I004	AT4G09040	AT4G09040	4:5794529-5797375	5796850	5796943	94	7.27694	2.98018e-09	1.47636e-19	0.199571	0.893203	1.70621	1.65288e-19	0.116967	59.2958
AT1G53650:I009	AT1G53650	CID8	1:20029029-20031566	20030668	20030943	276	5.81356	0.000581475	5.02818e-20	0.0242816	0.153814	0.106231	3.269e-19	0.228574	59.2785
AT5G11710:I005	AT5G11710	AT5G11710	5:3772818-3776662	3773971	3774057	87	6.22831	0.000588874	1.59515e-19	0.103695	0.834272	0.779144	1.91202e-19	0.133088	59.272
AT2G05760:I001	AT2G05760	AT2G05760	2:2180919-2183904	2181054	2181288	235	6.7413	2.6084e-05	5.90544e-20	0.0546314	0.0523958	0.0705975	1.12708e-18	0.773843	59.2522
AT3G14450:I002	AT3G14450	CID9	3:4849788-4851601	4850337	4850423	87	6.03459	9.60713e-05	1.59515e-19	0.0901264	0.221712	0.183939	7.19469e-19	0.489981	59.2405
AT3G46200:I004	AT3G46200	aTNUDT9	3:16969266-16971204	16969874	16969981	108	5.9856	0.000172732	1.28498e-19	0.0701547	0.0647914	0.0528288	1.98326e-18	1.32796	59.216
AT4G27080:I001	AT4G27080	PDIL5-4	4:13589072-13593585	13589197	13589393	197	6.24919	3.49607e-05	7.04456e-20	0.0462109	0.228854	0.226336	3.07818e-19	0.204169	59.2024
AT3G62220:I007	AT3G62220	AT3G62220	3:23029100-23031155	23030878	23031063	186	6.3977	9.17654e-05	7.46118e-20	0.0542193	0.221626	0.243234	3.36656e-19	0.22291	59.1999
AT3G20720:I009	AT3G20720	AT3G20720	3:7239908-7247005	7242167	7242281	115	6.87437	6.45493e-07	1.20676e-19	0.123195	0.136664	0.211121	8.83017e-19	0.583526	59.1971
AT5G06240:I001	AT5G06240	emb2735	5:1888311-1889698	1888518	1888949	432	6.28492	0.000103497	3.21245e-20	0.0217343	0.160108	0.164186	2.00643e-19	0.132376	59.1947
AT5G19420:I010	AT5G19420	AT5G19420	5:6547638-6553242	6552634	6552794	161	6.28188	4.61625e-05	8.61974e-20	0.0578575	0.0967347	0.100304	8.91071e-19	0.576819	59.1673
AT1G12430:I006	AT1G12430	PAK	1:4233873-4238764	4235142	4235249	108	6.12068	6.03165e-05	1.28498e-19	0.0770042	0.194568	0.180595	6.60429e-19	0.426392	59.1635
AT5G58100:I006	AT5G58100	AT5G58100	5:23507654-23515020	23508987	23509202	216	5.7439	0.00158226	6.4249e-20	0.0297812	0.335509	0.241246	1.91497e-19	0.123447	59.1613
AT1G56140:I017	AT1G56140	AT1G56140	1:21001574-21007809	21006069	21006200	132	7.20201	2.46003e-07	1.05135e-19	0.134788	0.260185	0.532507	4.04077e-19	0.253119	59.1199
AT1G26190:I008	AT1G26190	AT1G26190	1:9057096-9061086	9059407	9059496	90	7.54192	4.68164e-09	1.54198e-19	0.251742	0.0828542	0.216598	1.86107e-18	1.16225	59.1155
AT1G07650:I009	AT1G07650	AT1G07650	1:2359549-2366561	2362474	2362629	156	6.05787	0.000125216	8.89602e-20	0.0513978	0.277488	0.257312	3.20591e-19	0.199749	59.1122
AT1G33410:I018	AT1G33410	ATNUP160	1:12109590-12118850	12116134	12116259	126	6.78945	1.07167e-05	1.10141e-19	0.106368	0.119973	0.186075	9.18047e-19	0.571639	59.1112
AT3G24800:I002	AT3G24800	PRT1	3:9055509-9057998	9056114	9056200	87	5.72877	0.00707233	1.59515e-19	0.0732403	0.134438	0.0997152	1.18653e-18	0.734495	59.1028
AT3G51850:I004	AT3G51850	CPK13	3:19232467-19235889	19234213	19234302	90	6.25137	4.87795e-05	1.54198e-19	0.101426	0.708984	0.754353	2.17491e-19	0.134454	59.1009
AT5G18640:I002	AT5G18640	AT5G18640	5:6212802-6215782	6213353	6213495	143	6.40667	1.47454e-05	9.70475e-20	0.0716625	0.270921	0.324314	3.58213e-19	0.220967	59.0977
AT1G03030:I006	AT1G03030	AT1G03030	1:701478-703864	702598	702678	81	6.00236	0.000160627	1.71331e-19	0.0950867	0.182446	0.165065	9.39075e-19	0.576057	59.0897
AT1G69450:I007	AT1G69450	AT1G69450	1:26106911-26110267	26109299	26109429	131	6.22594	0.000174613	1.05937e-19	0.0689461	0.109001	0.11616	9.71889e-19	0.593545	59.0833
AT3G13030:I004	AT3G13030	AT3G13030	3:4169541-4172051	4171779	4171951	173	6.05087	0.00233974	8.02184e-20	0.0459971	0.128577	0.121443	6.23896e-19	0.378753	59.0747
AT2G21300:I007	AT2G21300	AT2G21300	2:9114154-9119946	9116909	9117000	92	6.6073	8.23497e-06	1.50846e-19	0.127937	0.875819	1.22458	1.72234e-19	0.104474	59.0735
AT5G26760:I006	AT5G26760	AT5G26760	5:9403598-9407301	9406064	9406314	251	6.39042	8.9477e-05	5.529e-20	0.0402384	0.162534	0.195795	3.40174e-19	0.205513	59.0677
AT3G11964:I014	AT3G11964	AT3G11964	3:3793957-3806626	3798339	3798438	100	6.34163	0.000545001	1.38778e-19	0.0976988	0.12202	0.142935	1.13734e-18	0.683518	59.0601
AT5G04360:I017	AT5G04360	ATPU1	5:1221566-1228678	1225739	1226053	315	5.42255	0.00773185	4.40565e-20	0.0163103	0.211971	0.131113	2.07842e-19	0.124399	59.0542
AT3G26670:I008	AT3G26670	AT3G26670	3:9797986-9801169	9799887	9799978	92	5.9405	0.000159255	1.50846e-19	0.0799505	0.117783	0.104797	1.2807e-18	0.762906	59.0473
AT1G60260:I009	AT1G60260	BGLU5	1:22218788-22221409	22220708	22220785	78	6.20213	4.73964e-05	1.7792e-19	0.112707	0.236503	0.251928	7.52298e-19	0.447378	59.0449
AT3G48820:I012	AT3G48820	AT3G48820	3:18099729-18102911	18102660	18102764	105	5.8137	0.000356827	1.32169e-19	0.0636866	0.134866	0.109363	9.80002e-19	0.582342	59.0438
AT1G79880:I006	AT1G79880	AT1G79880	1:30046028-30048378	30047188	30047278	91	5.96061	0.00137201	1.52503e-19	0.0821048	0.139962	0.127555	1.0896e-18	0.643682	59.0353
AT1G18360:I005	AT1G18360	AT1G18360	1:6316695-6319427	6318075	6318157	83	6.06442	0.000132914	1.67202e-19	0.0962039	0.208362	0.203709	8.02459e-19	0.472262	59.0299
AT5G03520:I008	AT5G03520	RAB8C	5:883447-885425	884973	885074	102	5.6425	0.00105195	1.36057e-19	0.0582683	0.643442	0.469049	2.11451e-19	0.124226	59.0274
AT1G65430:I011	AT1G65430	ARI8	1:24300898-24306236	24305113	24305322	210	6.57496	2.20462e-05	6.60847e-20	0.0544598	0.281423	0.398073	2.34823e-19	0.136809	59.0153
AT5G25770:I006	AT5G25770	AT5G25770	5:8969215-8972125	8970344	8970425	82	5.94504	0.000500614	1.69241e-19	0.0894584	0.122117	0.111607	1.3859e-18	0.801552	59.0048
AT4G34260:I003	AT4G34260	FUC95A	4:16398028-16401810	16399779	16399864	86	6.55805	1.75862e-05	1.6137e-19	0.131581	0.76483	1.08413	2.10988e-19	0.12137	58.997
AT1G56145:I017	AT1G56145	AT1G56145	1:21008093-21014018	21012463	21012590	128	5.95791	0.000276796	1.0842e-19	0.0583949	0.166057	0.156361	6.52911e-19	0.373462	58.9888
AT4G27910:I008	AT4G27910	ATX4	4:13894694-13900474	13896832	13896991	160	5.6851	0.00115866	8.67362e-20	0.038155	0.118515	0.0913981	7.3186e-19	0.417459	58.9848
AT3G57810:I001	AT3G57810	AT3G57810	3:21415784-21417948	21415987	21416198	212	5.51946	0.00166723	6.54613e-20	0.025796	0.189374	0.131989	3.45671e-19	0.19544	58.972
AT2G11000:I014	AT2G11000	ATMAK10	2:4341123-4347856	4346420	4346917	498	6.09491	0.0011773	2.7867e-20	0.0165368	0.0824324	0.0865279	3.38059e-19	0.191115	58.9719
AT5G58380:I001	AT5G58380	SNRK3.8	5:23596962-23599242	23598735	23599052	318	6.44775	8.47503e-05	4.36408e-20	0.0331798	0.202295	0.274647	2.15728e-19	0.120809	58.9582
AT5G17270:I014	AT5G17270	AT5G17270	5:5679991-5685597	5684152	5684319	168	5.80567	0.00311228	8.26059e-20	0.0397788	0.0758748	0.066431	1.08871e-18	0.598799	58.9322
AT1G50710:I012	AT1G50710	AT1G50710	1:18784509-18787802	18787400	18787480	81	6.24166	6.81308e-05	1.71331e-19	0.112549	0.161512	0.195138	1.06079e-18	0.576765	58.9156
AT1G69523:I001	AT1G69523	AT1G69523	1:26129551-26131292	26130058	26130151	94	6.00862	0.000542805	1.47636e-19	0.0822652	0.0794551	0.0816141	1.85811e-18	1.00798	58.9123
AT5G08430:I003	AT5G08430	AT5G08430	5:2716700-2720212	2718129	2718315	187	5.31309	0.00530456	7.42128e-20	0.0253884	0.22357	0.141378	3.31944e-19	0.179578	58.9084
AT5G55970:I001	AT5G55970	AT5G55970	5:22667235-22669545	22667749	22667986	238	6.33318	2.92167e-05	5.831e-20	0.0406408	0.0642188	0.0829195	9.0799e-19	0.490124	58.9052
AT4G39160:I003	AT4G39160	AT4G39160	4:18236355-18240478	18237132	18237222	91	7.21713	1.33051e-07	1.52503e-19	0.198423	0.257073	0.624956	5.93229e-19	0.317499	58.8929
AT1G42440:I008	AT1G42440	AT1G42440	1:15895285-15900055	15897275	15897393	119	6.84237	1.43274e-05	1.1662e-19	0.116137	0.278919	0.520398	4.18114e-19	0.223169	58.8889
AT2G27920:I006	AT2G27920	SCPL51	2:11885571-11889176	11887420	11887516	97	6.60942	9.12923e-06	1.4307e-19	0.121588	0.112015	0.179506	1.27724e-18	0.677351	58.8797
AT3G27310:I004	AT3G27310	PUX1	3:10087201-10089101	10088348	10088535	188	6.10392	0.000174877	7.3818e-20	0.0439973	0.295354	0.334003	2.49931e-19	0.131727	58.8707
AT5G64460:I014	AT5G64460	AT5G64460	5:25772849-25775568	25775355	25775394	40	5.84318	0.00424631	3.46945e-19	0.171875	0.516287	0.485626	6.72e-19	0.353925	58.8697
AT1G56145:I016	AT1G56145	AT1G56145	1:21008093-21014018	21012251	21012390	140	5.84169	0.000986186	9.91271e-20	0.0490739	0.166057	0.156361	5.96947e-19	0.31385	58.8672
AT5G44785:I003	AT5G44785	OSB3	5:18070681-18073129	18071443	18071545	103	5.50891	0.00294383	1.34736e-19	0.0526008	0.294982	0.219464	4.56759e-19	0.239678	58.8644
AT5G48630:I004	AT5G48630	AT5G48630	5:19721503-19723234	19722391	19722481	91	7.21023	1.12479e-06	1.52503e-19	0.197397	0.0688329	0.170164	2.21556e-18	1.16004	58.8612
AT2G44740:I001	AT2G44740	CYCP4;1	2:18441989-18443399	18442555	18442963	409	5.78902	0.00111093	3.3931e-20	0.0162	0.0934782	0.0857588	3.62983e-19	0.188902	58.8524
AT4G24160:I002	AT4G24160	AT4G24160	4:12539777-12542489	12540560	12540771	212	5.14793	0.0129356	6.54613e-20	0.0196137	0.308274	0.177549	2.12348e-19	0.110469	58.8519
AT5G12950:I003	AT5G12950	AT5G12950	5:4092953-4096975	4094328	4094414	87	5.46163	0.00714387	1.59515e-19	0.0604106	0.672928	0.492725	2.37046e-19	0.122605	58.8436
AT5G41350:I004	AT5G41350	AT5G41350	5:16541462-16543972	16543165	16543856	692	5.91257	0.000892908	2.00546e-20	0.0104495	0.0962792	0.0982737	2.08296e-19	0.10633	58.8246
AT1G58030:I007	AT1G58030	CAT2	1:21464001-21468420	21465952	21466041	90	5.56892	0.00156831	1.54198e-19	0.062479	0.677713	0.538779	2.27526e-19	0.115964	58.8224
AT5G07180:I002	AT5G07180	ERL2	5:2227571-2233417	2228555	2228646	92	5.93301	0.000157302	1.50846e-19	0.079327	0.0986291	0.102032	1.52942e-18	0.777474	58.8186
AT1G61210:I009	AT1G61210	AT1G61210	1:22564495-22571907	22567210	22567736	527	5.64588	0.00132227	2.63336e-20	0.0113221	0.105545	0.0893187	2.49501e-19	0.126761	58.8178
AT4G26070:I005	AT4G26070	NMAPKK	4:13217649-13219933	13218764	13218862	99	5.27361	0.00487026	1.4018e-19	0.0460452	0.0809855	0.052815	1.73092e-18	0.871822	58.8053
AT3G55080:I015	AT3G55080	AT3G55080	3:20411399-20415934	20414833	20415290	458	5.89027	0.000770805	3.03008e-20	0.0154185	0.0745055	0.0754947	4.06693e-19	0.204233	58.801
AT1G44910:I020	AT1G44910	ATPRP40A	1:16975604-16982965	16981134	16981211	78	6.08848	0.000281034	1.7792e-19	0.10411	0.27133	0.316998	6.55735e-19	0.328425	58.7972
AT3G19630:I003	AT3G19630	AT3G19630	3:6818387-6820743	6819388	6819739	352	5.3523	0.0070782	3.94255e-20	0.0137715	0.193734	0.135152	2.03503e-19	0.101897	58.7968
AT2G25270:I004	AT2G25270	AT2G25270	2:10759724-10762568	10761059	10761145	87	6.56238	5.14763e-05	1.59515e-19	0.1301	0.12726	0.208088	1.25345e-18	0.625219	58.7912
AT2G25950:I002	AT2G25950	AT2G25950	2:11068644-11070661	11069188	11069356	169	5.97279	0.000488698	8.21171e-20	0.0447301	0.243775	0.267313	3.36856e-19	0.167332	58.7853
AT5G11800:I008	AT5G11800	KEA6	5:3803336-3808207	3805121	3805205	85	7.6452	1.28102e-10	1.63268e-19	0.285406	0.134698	0.485244	1.2121e-18	0.58817	58.7515
AT4G32820:I008	AT4G32820	AT4G32820	4:15831576-15841643	15835188	15835662	475	5.75207	0.0015896	2.92164e-20	0.0136314	0.0704394	0.068003	4.14773e-19	0.200454	58.7457
AT4G31120:I003	AT4G31120	SKB1	4:15132011-15136639	15132630	15132724	95	6.05094	0.00311035	1.46082e-19	0.0841301	0.333617	0.402929	4.37873e-19	0.208797	58.7263
AT5G17020:I007	AT5G17020	XPO1A	5:5594724-5602955	5596670	5596752	83	5.82645	0.00219858	1.67202e-19	0.082035	0.350212	0.365525	4.77431e-19	0.224431	58.7057
AT4G31780:I003	AT4G31780	MGD1	4:15373999-15377134	15375748	15375825	78	5.81402	0.00125569	1.7792e-19	0.0866571	0.709762	0.740952	2.50676e-19	0.116954	58.6948
AT1G80840:I002	AT1G80840	WRKY40	1:30383691-30385499	30384673	30384767	95	7.02702	0.00023477	1.46082e-19	0.16662	0.236519	0.582769	6.17633e-19	0.285911	58.6835
AT4G23760:I001	AT4G23760	AT4G23760	4:12381845-12383034	12382118	12382772	655	5.81093	0.000452334	2.11875e-20	0.0101949	0.0746144	0.0777955	2.8396e-19	0.131048	58.6791
AT2G16090:I001	AT2G16090	ARI2	2:6986834-6990051	6987525	6987606	82	5.66076	0.00268306	1.69241e-19	0.0732065	0.0829382	0.0782441	2.04057e-18	0.935617	58.6697
AT2G31970:I011	AT2G31970	RAD50	2:13600491-13609069	13603757	13603842	86	5.97643	0.000154805	1.6137e-19	0.0872893	0.137099	0.163186	1.17703e-18	0.534907	58.6569
AT2G19080:I004	AT2G19080	AT2G19080	2:8262750-8264964	8264195	8264304	110	7.02702	1.03057e-07	1.26162e-19	0.143174	0.110258	0.276713	1.14424e-18	0.517411	58.6497
AT3G15980:I020	AT3G15980	AT3G15980	3:5411292-5418541	5415699	5415786	88	5.43988	0.00209346	1.57702e-19	0.0585776	0.400219	0.329345	3.94039e-19	0.177861	58.6471
AT3G63480:I015	AT3G63480	AT3G63480	3:23440887-23444006	23443604	23443692	89	6.33615	0.000172288	1.5593e-19	0.10947	0.0509548	0.0798744	3.06017e-18	1.37052	58.6358
AT4G03210:I004	AT4G03210	XTH9	4:1415949-1417352	1416708	1416791	84	6.35085	7.64274e-05	1.65212e-19	0.116933	0.516143	0.820062	3.20089e-19	0.14259	58.6281
AT3G17590:I003	AT3G17590	BSH	3:6017212-6019666	6018143	6018267	125	5.47429	0.00381232	1.11022e-19	0.0419627	0.1693	0.144009	6.55775e-19	0.29139	58.6245
AT3G48110:I006	AT3G48110	EDD1	3:17763001-17771146	17764594	17764684	91	6.51835	3.78669e-05	1.52503e-19	0.120885	0.447582	0.801669	3.40727e-19	0.150791	58.6186
AT1G80260:I009	AT1G80260	emb1427	1:30175785-30180681	30178767	30178933	167	5.62651	0.00691985	8.31005e-20	0.035488	0.167423	0.162169	4.96351e-19	0.218833	58.6132
AT3G53480:I017	AT3G53480	PDR9	3:19825307-19831797	19829689	19829771	83	5.3955	0.00875604	1.67202e-19	0.0601723	0.288805	0.236051	5.78946e-19	0.254913	58.6113
AT2G01430:I002	AT2G01430	ATHB-17	2:187798-190369	189478	189597	120	6.8791	2.31109e-06	1.15648e-19	0.118569	0.17486	0.409549	6.61377e-19	0.289511	58.6029
AT5G49760:I006	AT5G49760	AT5G49760	5:20216372-20221299	20217689	20217782	94	6.11823	5.51268e-05	1.47636e-19	0.0882262	0.486947	0.670909	3.03187e-19	0.131503	58.5896
AT4G30060:I010	AT4G30060	AT4G30060	4:14689129-14692480	14691615	14692069	455	5.35041	0.0273434	3.05006e-20	0.0109385	0.0974163	0.0807043	3.13096e-19	0.135538	58.5868
AT1G06840:I019	AT1G06840	AT1G06840	1:2097747-2103479	2102959	2103096	138	5.76782	0.000452072	1.00564e-19	0.0470887	0.136401	0.14784	7.37264e-19	0.318511	58.5839
AT5G17690:I001	AT5G17690	TFL2	5:5827171-5829682	5827552	5827639	88	5.60808	0.00358063	1.57702e-19	0.0662555	0.187131	0.182895	8.42738e-19	0.362259	58.5766
AT2G40150:I003	AT2G40150	TBL28	2:16775442-16777243	16776450	16776535	86	5.56274	0.00173326	1.6137e-19	0.0650186	0.0925528	0.0872334	1.74354e-18	0.745341	58.5687
AT4G28710:I028	AT4G28710	XIH	4:14171998-14181771	14179462	14179558	97	6.12858	0.000192249	1.4307e-19	0.0865141	0.208104	0.295184	6.87494e-19	0.293085	58.5647
AT5G57015:I003	AT5G57015	ckl12	5:23071097-23074843	23072083	23072190	108	7.07742	3.34369e-08	1.28498e-19	0.151181	0.377302	1.04728	3.40571e-19	0.144356	58.5564
AT4G38400:I002	AT4G38400	ATEXPL2	4:17978443-17979740	17979440	17979541	102	5.95792	0.000277474	1.36057e-19	0.0732798	0.378988	0.483178	3.59e-19	0.151662	58.5516
AT3G61590:I002	AT3G61590	HWS	3:22791962-22794341	22792480	22792901	422	5.50188	0.00162432	3.28858e-20	0.012721	0.0737832	0.0678742	4.45708e-19	0.187421	58.5449
AT3G06483:I003	AT3G06483	PDK	3:1990416-1992744	1991381	1991477	97	5.54283	0.00280061	1.4307e-19	0.0568214	0.553044	0.523758	2.58695e-19	0.108488	58.541
AT5G17420:I008	AT5G17420	CESA7	5:5736630-5741465	5739885	5739978	94	5.52834	0.00720894	1.47636e-19	0.058383	0.224172	0.211975	6.58584e-19	0.275424	58.537
AT3G63340:I014	AT3G63340	AT3G63340	3:23391628-23398377	23395710	23395903	194	5.42686	0.00243713	7.1535e-20	0.0261909	0.280187	0.246429	2.55312e-19	0.106282	58.5303
AT5G12350:I003	AT5G12350	AT5G12350	5:3995342-4000801	3996717	3996915	199	5.63898	0.00311629	6.97376e-20	0.0298252	0.230926	0.23891	3.01992e-19	0.124839	58.5203
AT1G21070:I002	AT1G21070	AT1G21070	1:7375869-7378147	7376751	7377084	334	5.95317	0.000468192	4.15503e-20	0.022089	0.0764907	0.0989891	5.43207e-19	0.223146	58.5112
AT1G79650:I008	AT1G79650	RAD23	1:29972108-29975281	29973635	29973710	76	6.35742	3.30136e-05	1.82602e-19	0.129072	0.510246	0.884907	3.57871e-19	0.145859	58.4998
AT5G45140:I034	AT5G45140	NRPC2	5:18247228-18258138	18256718	18256908	191	5.78175	0.000595368	7.26586e-20	0.0345105	0.094108	0.110037	7.72077e-19	0.313627	58.495
AT3G16565:I008	AT3G16565	AT3G16565	3:5639839-5642737	5642255	5642365	111	5.92886	0.000330227	1.25025e-19	0.0655537	0.121285	0.157671	1.03084e-18	0.415763	58.4847
AT2G31970:I014	AT2G31970	RAD50	2:13600491-13609069	13604623	13604741	119	5.80414	0.000651927	1.1662e-19	0.0558655	0.137099	0.163186	8.50629e-19	0.342343	58.4816
AT4G27910:I022	AT4G27910	ATX4	4:13894694-13900474	13900077	13900165	89	5.19056	0.00747665	1.5593e-19	0.0483458	0.118515	0.0913981	1.3157e-18	0.528959	58.4801
AT5G04090:I003	AT5G04090	AT5G04090	5:1105410-1108266	1106594	1106878	285	5.62951	0.0033205	4.8694e-20	0.0208285	0.145065	0.159073	3.35671e-19	0.130936	58.4365
AT5G25440:I002	AT5G25440	AT5G25440	5:8854775-8856758	8855479	8855560	82	5.29407	0.00516635	1.69241e-19	0.0569152	0.0642259	0.0556844	2.63509e-18	1.0221	58.4284
AT3G59320:I007	AT3G59320	AT3G59320	3:21924517-21926886	21925805	21925940	136	5.7292	0.00144468	1.02043e-19	0.046689	0.19008	0.224578	5.3684e-19	0.207897	58.4261
AT1G61770:I002	AT1G61770	AT1G61770	1:22810165-22812607	22810485	22810581	97	5.70652	0.000674758	1.4307e-19	0.0641286	0.452692	0.52951	3.16043e-19	0.121109	58.4109
AT4G33300:I002	AT4G33300	ADR1-L1	4:16050456-16056526	16051992	16052089	98	5.4308	0.00213924	1.4161e-19	0.0520522	0.428053	0.416118	3.30824e-19	0.12509	58.3916
AT4G18950:I001	AT4G18950	AT4G18950	4:10375364-10378390	10376018	10376125	108	5.6478	0.000692775	1.28498e-19	0.0553373	0.219889	0.2522	5.84376e-19	0.219419	58.3815
AT1G50030:I032	AT1G50030	TOR	1:18522441-18539995	18531348	18531464	117	5.74816	0.00289182	1.18614e-19	0.0550107	0.24413	0.303185	4.85862e-19	0.181443	58.3737
AT5G65970:I009	AT5G65970	MLO10	5:26387428-26390452	26389233	26389335	103	5.80689	0.00168899	1.34736e-19	0.0651595	0.235787	0.305687	5.71429e-19	0.213158	58.3721
AT4G15080:I009	AT4G15080	AT4G15080	4:8608700-8612693	8612462	8612574	113	5.78953	0.000769944	1.22812e-19	0.0587273	0.33377	0.428108	3.67955e-19	0.137179	58.3712
AT2G06210:I005	AT2G06210	ELF8	2:2428903-2436687	2430859	2430957	99	5.81876	0.000348947	1.4018e-19	0.0678854	0.338747	0.440682	4.13818e-19	0.154046	58.3691
AT3G49060:I003	AT3G49060	AT3G49060	3:18186898-18191992	18188376	18188472	97	5.51331	0.00142973	1.4307e-19	0.0560099	0.15214	0.160631	9.40382e-19	0.348686	58.3634
AT5G20120:I001	AT5G20120	AT5G20120	5:6795366-6797172	6795554	6795699	146	5.87116	0.00402476	9.50533e-20	0.0480456	0.103689	0.141595	9.16713e-19	0.339316	58.3609
AT3G06670:I018	AT3G06670	AT3G06670	3:2105459-2113698	2110480	2110578	99	5.93353	0.00219858	1.4018e-19	0.0740573	0.454972	0.650634	3.08106e-19	0.113823	58.3581
AT2G25355:I003	AT2G25355	AT2G25355	2:10801278-10803722	10801609	10801849	241	6.36564	8.4077e-05	5.75842e-20	0.0412256	0.0587199	0.115031	9.80659e-19	0.358387	58.3425
AT1G53430:I008	AT1G53430	AT1G53430	1:19935163-19941088	19936855	19936931	77	5.75435	0.000542805	1.80231e-19	0.083252	0.198321	0.251672	9.08782e-19	0.330796	58.3367
AT1G42540:I002	AT1G42540	ATGLR3.3	1:15973054-15976703	15973745	15973835	91	5.37174	0.0124732	1.52503e-19	0.0542103	0.154089	0.150772	9.89709e-19	0.359552	58.3339
AT2G11000:I006	AT2G11000	ATMAK10	2:4341123-4347856	4343233	4343372	140	5.47596	0.0064825	9.91271e-20	0.0377906	0.0824324	0.0865279	1.20253e-18	0.436745	58.3335
AT1G72500:I008	AT1G72500	AT1G72500	1:27295336-27298556	27297338	27297417	80	6.30979	2.63718e-05	1.73472e-19	0.119205	0.426587	0.807833	4.06651e-19	0.147562	58.3322
AT3G11880:I002	AT3G11880	AT3G11880	3:3751660-3754060	3752192	3752330	139	5.6534	0.000767648	9.98402e-20	0.0432485	0.155249	0.185807	6.43097e-19	0.23276	58.3285
AT1G29750:I017	AT1G29750	RKF1	1:10413881-10420524	10418328	10418415	88	6.23619	3.0186e-05	1.57702e-19	0.103215	0.0854801	0.15463	1.8449e-18	0.667499	58.328
AT1G59820:I010	AT1G59820	ALA3	1:22011328-22020294	22015135	22015244	110	5.76328	0.00108578	1.26162e-19	0.0589289	0.150478	0.195404	8.38408e-19	0.301574	58.3196
AT5G38880:I007	AT5G38880	AT5G38880	5:15563306-15569194	15566507	15566705	199	5.32778	0.0119685	6.97376e-20	0.0240147	0.188735	0.181471	3.69501e-19	0.132333	58.3133
AT2G46930:I006	AT2G46930	AT2G46930	2:19283519-19286347	19284940	19285042	103	5.50639	0.00209346	1.34736e-19	0.0523659	0.371536	0.404909	3.62646e-19	0.129327	58.3072
AT3G20930:I004	AT3G20930	AT3G20930	3:7331721-7334029	7332719	7332809	91	5.36873	0.00328912	1.52503e-19	0.0539625	0.150674	0.149712	1.01214e-18	0.360441	58.3051
AT5G04510:I001	AT5G04510	PDK1	5:1286866-1289908	1287406	1287542	137	5.24682	0.00805764	1.01298e-19	0.032555	0.336753	0.306028	3.00807e-19	0.106379	58.2951
AT5G57000:I003	AT5G57000	AT5G57000	5:23063715-23065350	23064479	23064603	125	5.51384	0.00477509	1.11022e-19	0.043574	0.100353	0.111456	1.10632e-18	0.390951	58.294
AT4G34430:I004	AT4G34430	CHB3	4:16460920-16465323	16463543	16463651	109	5.88422	0.000248587	1.27319e-19	0.0648137	0.248473	0.361841	5.12406e-19	0.179122	58.2784
AT2G22010:I006	AT2G22010	RKP	2:9363109-9369461	9365521	9365629	109	5.415	0.00320542	1.27319e-19	0.0461481	0.105943	0.111011	1.20177e-18	0.415708	58.2632
AT1G35190:I008	AT1G35190	AT1G35190	1:12890423-12892874	12891872	12892001	130	5.17933	0.00806693	1.06752e-19	0.03271	0.244646	0.217093	4.36353e-19	0.150673	58.2606
AT1G49980:I006	AT1G49980	AT1G49980	1:18507971-18513172	18509475	18509598	124	5.74885	0.00279807	1.11918e-19	0.0518659	0.142719	0.191703	7.84183e-19	0.270553	58.2594
AT5G45560:I008	AT5G45560	AT5G45560	5:18465355-18470926	18467573	18467677	105	5.65616	0.00373921	1.32169e-19	0.0570726	0.0688793	0.087578	1.91886e-18	0.651677	58.2367
AT3G23580:I002	AT3G23580	RNR2A	3:8460045-8462815	8460896	8461048	153	5.18303	0.0114002	9.07045e-20	0.0279665	0.122878	0.111861	7.38168e-19	0.25001	58.2327
AT4G32980:I002	AT4G32980	ATH1	4:15914722-15918044	15915497	15915588	92	5.5373	0.00325191	1.50846e-19	0.0596843	0.152061	0.177741	9.92009e-19	0.335795	58.2319
AT1G13340:I001	AT1G13340	AT1G13340	1:4569448-4571118	4570270	4570349	80	5.57187	0.00362917	1.73472e-19	0.0706937	0.0668573	0.0814725	2.59466e-18	0.867699	58.2144
AT3G19515:I004	AT3G19515	AT3G19515	3:6766668-6771169	6768690	6768787	98	5.29139	0.0100969	1.4161e-19	0.0474561	0.135607	0.136076	1.04427e-18	0.348746	58.2125
AT1G68990:I015	AT1G68990	MGP3	1:25934997-25940966	25939071	25939180	110	5.62768	0.0182041	1.26162e-19	0.0549767	0.152794	0.199686	8.257e-19	0.275316	58.2102
AT3G11964:I013	AT3G11964	AT3G11964	3:3793957-3806626	3798162	3798257	96	5.49258	0.00476376	1.4456e-19	0.0561915	0.12202	0.142935	1.18473e-18	0.393126	58.2032
AT4G01660:I001	AT4G01660	ABC1	4:708544-711256	709197	709282	86	5.49454	0.00177263	1.6137e-19	0.0619298	0.160659	0.187926	1.00442e-18	0.329543	58.1869
AT4G27830:I007	AT4G27830	BGLU10	4:13861718-13864500	13863341	13863436	96	5.96061	0.0013717	1.4456e-19	0.0778285	0.17158	0.281747	8.42526e-19	0.276235	58.1859
AT4G15790:I006	AT4G15790	AT4G15790	4:8982183-8984210	8983835	8983967	133	5.39992	0.00649674	1.04344e-19	0.0374561	0.16748	0.185327	6.23024e-19	0.202108	58.1705
AT1G13160:I010	AT1G13160	AT1G13160	1:4484584-4488577	4486960	4487061	102	5.31283	0.00599912	1.36057e-19	0.0465407	0.191096	0.201524	7.11982e-19	0.230944	58.1704
AT4G02020:I007	AT4G02020	EZA1	4:886600-891955	888486	888569	84	5.94822	0.00195919	1.65212e-19	0.088254	0.411624	0.679534	4.01366e-19	0.129874	58.1669
AT4G25440:I002	AT4G25440	ZFWD1	4:13006727-13009608	13007432	13007521	90	5.38086	0.00534957	1.54198e-19	0.0551861	0.170421	0.191775	9.04807e-19	0.287764	58.142
AT5G55130:I007	AT5G55130	CNX5	5:22373168-22376086	22374921	22375029	109	5.44668	0.00893403	1.27319e-19	0.0476426	0.276678	0.325886	4.60171e-19	0.146194	58.1404
AT1G69250:I001	AT1G69250	AT1G69250	1:26032827-26035504	26033042	26033149	108	5.39269	0.00720894	1.28498e-19	0.0459963	0.28482	0.321221	4.51155e-19	0.143192	58.139
AT1G27595:I005	AT1G27595	AT1G27595	1:9596360-9603255	9598610	9598891	282	5.20125	0.00773973	4.9212e-20	0.015445	0.147691	0.146121	3.3321e-19	0.1057	58.1382
AT1G71830:I002	AT1G71830	SERK1	1:27018158-27022117	27019224	27019308	85	5.93574	0.000141916	1.63268e-19	0.0861145	0.136103	0.227572	1.19959e-18	0.378406	58.1302
AT4G30340:I003	AT4G30340	ATDGK7	4:14838291-14841067	14838995	14839077	83	5.96889	0.00327799	1.67202e-19	0.0907186	0.244198	0.420339	6.847e-19	0.215822	58.1291
AT4G27340:I005	AT4G27340	AT4G27340	4:13687196-13690469	13688521	13688814	294	5.39097	0.00760046	4.72034e-20	0.0170424	0.128898	0.148629	3.66207e-19	0.114664	58.1195
AT4G32910:I003	AT4G32910	AT4G32910	4:15881256-15885416	15882207	15882292	86	5.84379	0.000456794	1.6137e-19	0.0801491	0.245986	0.390646	6.56011e-19	0.205171	58.1178
AT4G36920:I008	AT4G36920	AP2	4:17400610-17403469	17402429	17402534	106	5.43768	0.00277901	1.30923e-19	0.0485494	0.334238	0.400258	3.91705e-19	0.121295	58.1035
AT1G31120:I006	AT1G31120	KUP10	1:11104301-11107763	11107061	11107214	154	5.57854	0.00548181	9.01155e-20	0.0371578	0.180234	0.240877	4.99993e-19	0.154261	58.0982
AT4G38120:I003	AT4G38120	AT4G38120	4:17888519-17896107	17889254	17889396	143	5.46163	0.00714387	9.70475e-20	0.0367533	0.126565	0.155476	7.66778e-19	0.236392	58.0971
AT5G49760:I008	AT5G49760	AT5G49760	5:20216372-20221299	20218025	20218103	79	5.61965	0.00767479	1.75668e-19	0.0742847	0.486947	0.670909	3.60754e-19	0.110723	58.0906
AT4G21830:I002	AT4G21830	ATMSRB7	4:11584346-11585419	11585039	11585137	99	5.43709	0.0102183	1.4018e-19	0.0523532	0.325605	0.398015	4.30521e-19	0.131536	58.0841
AT5G54260:I022	AT5G54260	MRE11	5:22032069-22037991	22037603	22037716	114	5.48179	0.0050934	1.21735e-19	0.0464065	0.067117	0.0845529	1.81377e-18	0.548846	58.0702
AT3G11950:I002	AT3G11950	AT3G11950	3:3783111-3785660	3785120	3785416	297	5.27362	0.00486748	4.67266e-20	0.0153484	0.0554751	0.0603228	8.42297e-19	0.254438	58.0677
AT1G77220:I008	AT1G77220	AT1G77220	1:29012717-29015803	29015148	29015233	86	5.97481	0.000640954	1.6137e-19	0.0874107	0.1096	0.196712	1.47235e-18	0.444358	58.0664
AT1G12730:I007	AT1G12730	AT1G12730	1:4334615-4337844	4335894	4336011	118	7.98146	4.41704e-14	1.17608e-19	0.259055	0.0559882	0.41319	2.10059e-18	0.626963	58.0504
AT1G47830:I001	AT1G47830	AT1G47830	1:17613098-17614926	17613388	17613493	106	5.48618	0.0042203	1.30923e-19	0.0501257	0.167381	0.217408	7.82183e-19	0.23056	58.0323
AT1G04870:I002	AT1G04870	PRMT10	1:1373234-1375762	1373835	1373916	82	5.34913	0.0035054	1.69241e-19	0.0585835	0.423072	0.497288	4.00029e-19	0.117806	58.031
AT3G03773:I007	AT3G03773	AT3G03773	3:951628-953840	953092	953185	94	5.29532	0.00793717	1.47636e-19	0.0496542	0.118532	0.135659	1.24554e-18	0.366021	58.0279
AT2G11000:I016	AT2G11000	ATMAK10	2:4341123-4347856	4347380	4347492	113	5.1601	0.0182458	1.22812e-19	0.0374737	0.0824324	0.0865279	1.48985e-18	0.433082	58.0122
AT5G66540:I005	AT5G66540	AT5G66540	5:26556333-26559427	26557286	26557399	114	5.71351	0.00106285	1.21735e-19	0.0549748	0.185732	0.295986	6.55432e-19	0.185734	57.9755
AT1G16970:I013	AT1G16970	ATKU70	1:5800767-5805799	5804552	5804666	115	5.26882	0.00591037	1.20676e-19	0.0394771	0.0672639	0.0789912	1.79407e-18	0.499766	57.9508
AT4G16765:I009	AT4G16765	AT4G16765	4:9429875-9432437	9431639	9431712	74	5.31815	0.00635021	1.87538e-19	0.0634842	0.0962637	0.117146	1.94817e-18	0.541924	57.9488
AT1G19100:I014	AT1G19100	AT1G19100	1:6594930-6601355	6599145	6599258	114	5.55463	0.00373936	1.21735e-19	0.0494096	0.0554316	0.0819643	2.19613e-18	0.602818	57.9295
AT5G35730:I003	AT5G35730	AT5G35730	5:13893707-13896974	13894449	13894534	86	5.37338	0.00876128	1.6137e-19	0.0573499	0.124877	0.161751	1.29223e-18	0.354556	57.9289
AT5G61060:I003	AT5G61060	HDA5	5:24566783-24571066	24567679	24567782	104	5.25054	0.0113724	1.3344e-19	0.0437727	0.304736	0.365647	4.37887e-19	0.119713	57.9237
AT2G22190:I005	AT2G22190	TPPE	2:9433765-9436544	9434792	9434885	94	5.37295	0.00369215	1.47636e-19	0.0524731	0.0842639	0.11038	1.75207e-18	0.475386	57.9128
AT4G28830:I004	AT4G28830	AT4G28830	4:14232446-14234042	14233150	14233238	89	5.35911	0.0142321	1.5593e-19	0.0550853	0.127531	0.167306	1.22268e-18	0.329249	57.9019
AT2G37330:I001	AT2G37330	ALS3	2:15669138-15670187	15669451	15669533	83	5.35535	0.00355321	1.67202e-19	0.0582689	0.249347	0.323413	6.7056e-19	0.180169	57.8987
AT4G18465:I004	AT4G18465	AT4G18465	4:10197056-10201611	10197986	10198075	90	5.60614	0.00277011	1.54198e-19	0.0647768	0.153197	0.239626	1.00653e-18	0.270325	57.8981
AT1G08900:I008	AT1G08900	AT1G08900	1:2852454-2855779	2853680	2853778	99	5.91488	0.000308296	1.4018e-19	0.0724787	0.0808265	0.156713	1.73433e-18	0.462493	57.8878
AT5G55700:I009	AT5G55700	BMY6	5:22551747-22554964	22554002	22554101	100	5.50188	0.00162432	1.38778e-19	0.0536828	0.206006	0.299012	6.73658e-19	0.179534	57.8869
AT1G28410:I008	AT1G28410	AT1G28410	1:9976182-9979267	9978816	9978941	126	5.52712	0.00186802	1.10141e-19	0.0437415	0.167863	0.250751	6.56137e-19	0.174442	57.8835
AT1G02080:I039	AT1G02080	AT1G02080	1:373335-386847	383530	383607	78	5.46149	0.0030437	1.7792e-19	0.0675484	0.277251	0.396676	6.4173e-19	0.170286	57.8807
AT1G08890:I007	AT1G08890	AT1G08890	1:2848348-2852270	2849686	2849795	110	6.26988	1.77081e-05	1.26162e-19	0.0843548	0.0968612	0.251579	1.3025e-18	0.335302	57.837
AT4G02390:I006	AT4G02390	ATPARP1	4:1049957-1054065	1051671	1051884	214	5.84121	0.00168022	6.48495e-20	0.0320882	0.0563937	0.109693	1.14994e-18	0.292527	57.8198
AT2G38180:I004	AT2G38180	AT2G38180	2:15997114-15998906	15998047	15998134	88	5.9924	0.00146434	1.57702e-19	0.0865711	0.18186	0.394226	8.67161e-19	0.219598	57.8133
AT3G54830:I006	AT3G54830	AT3G54830	3:20311901-20315030	20312890	20312981	92	5.81402	0.00125569	1.50846e-19	0.0734702	0.115593	0.225091	1.30497e-18	0.326401	57.7954
AT2G15560:I001	AT2G15560	AT2G15560	2:6787869-6790101	6789798	6789939	142	5.2463	0.0107839	9.77309e-20	0.0319062	0.154634	0.20289	6.32013e-19	0.157259	57.7879
AT1G23330:I005	AT1G23330	AT1G23330	1:8279588-8281891	8281199	8281287	89	5.19951	0.0119114	1.5593e-19	0.0489148	0.164888	0.208657	9.45676e-19	0.234426	57.7825
AT3G52050:I012	AT3G52050	AT3G52050	3:19304991-19309580	19308071	19308184	114	5.45503	0.00559456	1.21735e-19	0.0458794	0.0675389	0.104045	1.80244e-18	0.440959	57.7635
AT2G38180:I003	AT2G38180	AT2G38180	2:15997114-15998906	15997884	15997969	86	5.90204	0.000405876	1.6137e-19	0.0834996	0.18186	0.394226	8.87327e-19	0.211806	57.728
AT1G31360:I018	AT1G31360	ATRECQ2	1:11232333-11237530	11236471	11236644	174	5.36524	0.00339414	7.97574e-20	0.0281043	0.0813023	0.121611	9.80997e-19	0.2311	57.709
AT3G24730:I003	AT3G24730	AT3G24730	3:9030006-9030894	9030655	9030738	84	5.95474	0.000275849	1.65212e-19	0.0887224	0.0661487	0.151375	2.49758e-18	0.586112	57.7034
AT1G62430:I006	AT1G62430	ATCDS1	1:23105941-23109476	23107511	23107620	110	5.2872	0.015238	1.26162e-19	0.042077	0.108839	0.15505	1.15916e-18	0.271377	57.7
AT2G19450:I003	AT2G19450	ATDGAT	2:8426206-8429736	8427156	8427257	102	5.51638	0.00197275	1.36057e-19	0.0534224	0.178668	0.300994	7.61507e-19	0.177487	57.6936
AT1G68580:I005	AT1G68580	AT1G68580	1:25752735-25756076	25753865	25753966	102	5.28151	0.020962	1.36057e-19	0.0455887	0.170195	0.247939	7.99415e-19	0.183871	57.6745
AT1G54370:I016	AT1G54370	NHX5	1:20293151-20297133	20296297	20296374	78	5.41635	0.0170798	1.7792e-19	0.0663075	0.236494	0.387322	7.52324e-19	0.171195	57.659
AT5G15070:I009	AT5G15070	AT5G15070	5:4876515-4885821	4879024	4879318	295	5.32067	0.00682078	4.70433e-20	0.0161736	0.0552152	0.086349	8.52e-19	0.187305	57.6092
AT5G19600:I002	AT5G19600	SULTR3;5	5:6612815-6616997	6613424	6613514	91	5.46065	0.00383907	1.52503e-19	0.0577738	0.149856	0.264259	1.01767e-18	0.218626	57.576
AT4G04880:I006	AT4G04880	AT4G04880	4:2464859-2467166	2466083	2466169	87	5.22625	0.0105725	1.59515e-19	0.0506341	0.0582105	0.0861127	2.74031e-18	0.587999	57.5743
AT1G33790:I007	AT1G33790	AT1G33790	1:12256664-12260605	12259495	12259579	85	5.301	0.0139727	1.63268e-19	0.0548432	0.0626921	0.100211	2.60428e-18	0.547275	57.5442
AT2G28110:I001	AT2G28110	FRA8	2:11977944-11979837	11978487	11978583	97	5.29038	0.00528888	1.4307e-19	0.0479065	0.242616	0.386761	5.89697e-19	0.123866	57.5435
AT3G60180:I004	AT3G60180	AT3G60180	3:22242504-22244061	22243206	22243334	129	5.21367	0.00982518	1.0758e-19	0.0341631	0.0847012	0.128159	1.27011e-18	0.266568	57.5423
AT1G50120:I008	AT1G50120	AT1G50120	1:18561829-18566172	18565176	18565265	90	5.46665	0.00519544	1.54198e-19	0.0580791	0.144434	0.266104	1.0676e-18	0.218257	57.5044
AT5G16120:I006	AT5G16120	AT5G16120	5:5265633-5267979	5267054	5267132	79	5.20023	0.00806582	1.75668e-19	0.0550419	0.307194	0.471713	5.71848e-19	0.116685	57.5017
AT5G59180:I004	AT5G59180	NRPB7	5:23883417-23885208	23884657	23884749	93	5.29206	0.00582147	1.49224e-19	0.0500575	0.0999216	0.165046	1.49341e-18	0.303293	57.4949
AT1G10720:I002	AT1G10720	AT1G10720	1:3562952-3564759	3563868	3563960	93	5.18625	0.0114311	1.49224e-19	0.0462558	0.244211	0.387019	6.11044e-19	0.119518	57.4407
AT5G64980:I009	AT5G64980	AT5G64980	5:25960775-25963235	25963011	25963189	179	5.58054	0.0163375	7.75295e-20	0.0328534	0.0596334	0.136792	1.3001e-18	0.24017	57.3582
AT1G08890:I001	AT1G08890	AT1G08890	1:2848348-2852270	2848506	2848736	231	5.78765	0.00209346	6.0077e-20	0.0285488	0.0968612	0.251579	6.20238e-19	0.113479	57.3443
AT5G10280:I002	AT5G10280	MYB92	5:3232569-3234210	3233114	3233214	101	5.2206	0.0082529	1.37404e-19	0.043914	0.0542233	0.0987508	2.53404e-18	0.444695	57.2842
AT1G08900:I012	AT1G08900	AT1G08900	1:2852454-2855779	2854419	2854522	104	5.24715	0.0150419	1.3344e-19	0.0434784	0.0808265	0.156713	1.65095e-18	0.277439	57.2217
AT1G08900:I014	AT1G08900	AT1G08900	1:2852454-2855779	2854721	2854811	91	5.21342	0.00624137	1.52503e-19	0.0484688	0.0808265	0.156713	1.8868e-18	0.309284	57.1858
AT5G45300:I004	AT5G45300	BMY2	5:18353608-18356875	18354679	18354821	143	5.59681	0.00133865	9.70475e-20	0.0404922	0.125991	0.33348	7.70273e-19	0.121423	57.1294
AT1G08910:I009	AT1G08910	EMB3001	1:2856227-2861170	2857847	2857935	89	5.40399	0.00485997	1.5593e-19	0.056958	0.215442	0.508906	7.23768e-19	0.111923	57.1017
AT5G16890:I005	AT5G16890	AT5G16890	5:5551629-5554917	5553598	5553685	88	5.37882	0.00832769	1.57702e-19	0.0562983	0.231232	0.541431	6.82008e-19	0.10398	57.0812
AT3G44540:I006	AT3G44540	FAR4	3:16124021-16127954	16126245	16126345	101	5.2873	0.00488075	1.37404e-19	0.0458666	0.0758527	0.213876	1.81146e-18	0.214454	56.7163
AT1G12730:I008	AT1G12730	AT1G12730	1:4334615-4337844	4336089	4336179	91	5.808	0.000423138	1.52503e-19	0.0731316	0.0559882	0.41319	2.72384e-18	0.176993	55.8508
AT3G51310:I020	AT3G51310	VPS35C	3:19044480-19049382	19049127	19049237	111	6.49387	2.75494e-18	0.00393276	0.426745	0.524846	0.666411	0.00749317	0.640363	6.41717
AT5G13740:I002	AT5G13740	ZIF1	5:4432306-4436668	4432837	4433088	252	6.97113	3.04064e-34	0.00493421	0.666759	0.503827	0.889979	0.00979347	0.749185	6.25736
AT1G03457:I009	AT1G03457	AT1G03457	1:860788-864125	863542	863859	318	6.11704	2.99614e-13	0.00125911	0.114077	0.170087	0.269912	0.00740275	0.422646	5.83524
AT2G46170:I001	AT2G46170	AT2G46170	2:18965313-18967213	18965612	18966027	416	5.64773	9.62469e-11	0.000878452	0.0631262	0.213389	0.275753	0.00411667	0.228923	5.79724
AT4G36190:I001	AT4G36190	AT4G36190	4:17123966-17127018	17124232	17124356	125	4.69337	9.19439e-05	0.00292349	0.107635	0.442164	0.296398	0.00661177	0.363143	5.77936
AT4G29010:I016	AT4G29010	AIM1	4:14297044-14302147	14301586	14301732	147	4.92548	1.77406e-06	0.00248596	0.107514	1.26929	1.02402	0.00195854	0.104992	5.74436
AT2G33435:I003	AT2G33435	AT2G33435	2:14165256-14169492	14169026	14169155	130	5.26091	1.36727e-07	0.00307997	0.154295	0.160957	0.158576	0.0191354	0.973002	5.66813
AT3G08850:I007	AT3G08850	RAPTOR1B	3:2686583-2695300	2688950	2689034	85	5.53494	2.54417e-10	0.00429925	0.283843	0.590464	0.792789	0.00728113	0.358031	5.61978
AT4G16566:I005	AT4G16566	HINT4	4:9334622-9335968	9335716	9335809	94	5.37904	6.65763e-08	0.00388762	0.23013	0.111866	0.138916	0.0347525	1.65661	5.57497
AT1G47550:I018	AT1G47550	SEC3A	1:17457122-17464386	17462228	17462308	81	5.57466	3.7893e-10	0.00494317	0.307377	0.538237	0.725641	0.009184	0.423593	5.52741
AT2G16365:I002	AT2G16365	AT2G16365	2:7074362-7079519	7074603	7074894	292	4.80102	3.4315e-06	0.00125149	0.0497152	0.198507	0.180614	0.00630452	0.275257	5.44825
AT5G08650:I011	AT5G08650	AT5G08650	5:2806323-2813264	2809557	2809639	83	5.34297	1.2436e-26	0.0761336	3.07938	1.21521	1.13461	0.0626504	2.71404	5.43698
AT1G32750:I011	AT1G32750	HAF01	1:11846247-11856765	11851453	11851595	143	5.58764	4.75126e-10	0.0025555	0.174775	0.262224	0.428002	0.00974548	0.408352	5.38893
AT1G49670:I009	AT1G49670	NQR	1:18380804-18386108	18383213	18383299	87	4.48787	0.000151706	0.00460226	0.134492	0.304074	0.213375	0.0151353	0.630307	5.38007
AT4G10100:I003	AT4G10100	SIR5	4:6308683-6309546	6308850	6309084	235	4.97571	1.02579e-14	0.00528188	0.178228	0.32899	0.266712	0.0160548	0.668242	5.37929
AT4G30993:I001	AT4G30993	AT4G30993	4:15098067-15100558	15098399	15098558	160	3.84458	0.00241497	0.00228397	0.0458474	0.397698	0.195774	0.00574299	0.234185	5.3497
AT4G11830:I009	AT4G11830	PLDGAMMA2	4:7115736-7121245	7118316	7118726	411	3.66668	0.0173192	0.00106213	0.0160449	0.380357	0.142289	0.00279246	0.112763	5.33561
AT3G04460:I001	AT3G04460	ATPEX12	3:1186484-1189478	1186749	1186846	98	7.09065	8.53055e-33	0.00790272	1.2915	0.121326	0.503136	0.0651361	2.5669	5.30043
AT4G35360:I011	AT4G35360	AT4G35360	4:16812116-16814745	16814182	16814486	305	4.85165	1.18798e-08	0.00259702	0.0876504	0.460254	0.402301	0.00564258	0.217873	5.27099
AT4G02020:I001	AT4G02020	EZA1	4:886600-891955	886729	886979	251	5.81983	4.97845e-30	0.00928117	0.571594	0.411624	0.679534	0.0225477	0.841155	5.22132
AT5G64850:I001	AT5G64850	AT5G64850	5:25921409-25923358	25921603	25921865	263	3.83941	2.80378e-06	0.00444519	0.0719606	0.400714	0.176218	0.0110932	0.408361	5.2021
AT3G48200:I012	AT3G48200	AT3G48200	3:17832773-17837514	17837028	17837158	131	5.63358	1.8324e-16	0.00623432	0.352668	0.356243	0.567443	0.0175002	0.621505	5.15032
AT5G04740:I009	AT5G04740	AT5G04740	5:1368542-1371480	1370170	1370318	149	4.56401	1.30771e-11	0.00766444	0.209872	1.17745	0.908333	0.00650936	0.231052	5.14956
AT5G56140:I001	AT5G56140	AT5G56140	5:22725369-22728343	22725653	22726166	514	4.31503	4.91543e-12	0.00398811	0.0831868	0.570756	0.337251	0.00698742	0.246661	5.14163
AT1G64650:I005	AT1G64650	AT1G64650	1:24023498-24026421	24025790	24025875	86	5.41152	5.70476e-19	0.019897	0.870711	0.642738	0.804729	0.0309567	1.08199	5.1273
AT5G22850:I009	AT5G22850	AT5G22850	5:7633437-7636567	7635863	7636062	200	4.32906	0.000167748	0.00218268	0.0523301	0.259683	0.180152	0.00840517	0.290478	5.11101
AT4G38420:I001	AT4G38420	sks9	4:17982774-17985372	17982987	17983084	98	4.91304	3.6672e-06	0.00372894	0.160166	0.512522	0.645312	0.00727567	0.248199	5.09228
AT1G11310:I003	AT1G11310	PMR2	1:3800738-3804185	3801618	3801702	85	4.34435	0.000134982	0.00429925	0.123397	0.808786	0.68315	0.00531568	0.180629	5.08663
AT4G10920:I003	AT4G10920	KELP	4:6696712-6699199	6698626	6698803	178	5.39562	5.05054e-14	0.00444995	0.219954	0.249003	0.363059	0.017871	0.605835	5.08323
AT5G49430:I012	AT5G49430	AT5G49430	5:20037338-20045454	20042406	20042508	103	5.15275	3.7365e-07	0.00388735	0.181495	0.114046	0.157335	0.0340858	1.15356	5.08077
AT4G20340:I001	AT4G20340	AT4G20340	4:10984707-10987748	10984769	10984953	185	4.50964	6.77081e-05	0.00197533	0.0640424	0.164817	0.161609	0.011985	0.39628	5.04722
AT1G50030:I047	AT1G50030	TOR	1:18522441-18539995	18536175	18536381	207	4.94531	2.73436e-07	0.00193428	0.0779022	0.24413	0.303185	0.00792316	0.256946	5.01925
AT5G64860:I010	AT5G64860	DPE1	5:25925173-25928848	25927515	25927617	103	4.99117	5.21215e-06	0.00354792	0.160029	0.630211	0.877132	0.00562973	0.182446	5.01826
AT5G60410:I011	AT5G60410	SIZ1	5:24294890-24301147	24297742	24297870	129	4.60505	0.000142113	0.00310385	0.0980351	0.507209	0.49849	0.00611947	0.196664	5.00618
AT5G64220:I002	AT5G64220	AT5G64220	5:25686208-25692250	25686474	25686781	308	4.93049	8.38445e-07	0.00129999	0.0519128	0.245006	0.304685	0.00530594	0.170382	5.00502
AT3G09760:I007	AT3G09760	AT3G09760	3:2992654-2995634	2995086	2995376	291	4.53674	3.45269e-05	0.00137593	0.0414016	0.167505	0.157286	0.00821428	0.263225	5.00202
AT4G28450:I002	AT4G28450	AT4G28450	4:14061459-14064708	14062082	14062251	170	4.56348	2.93581e-05	0.00235527	0.0727235	0.162336	0.157265	0.0145087	0.462425	4.99423
AT1G22750:I001	AT1G22750	AT1G22750	1:8050860-8052930	8051045	8051147	103	4.58052	2.97319e-05	0.00388735	0.121072	0.422895	0.416434	0.00919222	0.290736	4.98315
AT3G03310:I009	AT3G03310	ATLCAT3	3:778568-781580	780762	781022	261	5.45006	8.81795e-10	0.00140014	0.0876763	0.129441	0.257013	0.0108168	0.341135	4.97899
AT5G01460:I001	AT5G01460	AT5G01460	5:186694-190457	187173	187269	97	4.76445	1.29059e-05	0.00376738	0.146145	0.271249	0.337784	0.013889	0.432657	4.96121
AT5G35210:I012	AT5G35210	AT5G35210	5:13474196-13482591	13478465	13478552	88	4.0731	0.00189619	0.00454996	0.0987808	0.441543	0.310572	0.0103047	0.318061	4.94793
AT1G28090:I004	AT1G28090	AT1G28090	1:9795762-9799063	9796724	9796835	112	5.10442	1.65149e-06	0.00326282	0.160375	0.142041	0.226225	0.0229709	0.708918	4.94774
AT4G26190:I004	AT4G26190	AT4G26190	4:13262236-13266966	13263364	13263488	125	4.02596	0.00130334	0.00320317	0.0677257	0.214906	0.148567	0.014905	0.455859	4.93472
AT1G12930:I021	AT1G12930	AT1G12930	1:4398375-4405605	4404728	4404817	90	4.67913	6.47153e-05	0.00444885	0.149202	0.117082	0.128573	0.0379978	1.16044	4.93262
AT3G52200:I008	AT3G52200	LTA3	3:19360206-19366387	19361987	19362125	139	3.89009	2.92744e-05	0.00616961	0.0986651	0.456245	0.24441	0.0135226	0.403686	4.89979
AT2G36850:I024	AT2G36850	ATGSL08	2:15454697-15469889	15461893	15462025	133	4.74775	2.07594e-05	0.0030105	0.104945	0.313195	0.365728	0.00961223	0.286948	4.89977
AT3G13290:I004	AT3G13290	VCR	3:4297381-4303508	4298893	4299199	307	5.13923	1.49648e-07	0.00130422	0.060232	0.180548	0.279507	0.00722369	0.215494	4.89877
AT2G18770:I001	AT2G18770	AT2G18770	2:8134639-8136560	8134740	8134964	225	5.54108	1.03722e-16	0.00560816	0.277638	0.182405	0.303368	0.0307457	0.915185	4.89561
AT4G02260:I007	AT4G02260	RSH1	4:985232-991494	987486	987560	75	4.0692	4.2775e-05	0.0103262	0.205699	0.524279	0.352743	0.019696	0.58314	4.88786
AT2G04690:I002	AT2G04690	AT2G04690	2:1644497-1646355	1645391	1645472	82	4.35699	0.000333298	0.00532361	0.131299	0.259863	0.217063	0.0204862	0.604892	4.88395
AT3G43240:I003	AT3G43240	AT3G43240	3:15209936-15214742	15210501	15210595	95	4.86618	7.55962e-05	0.00384669	0.15944	0.249473	0.351201	0.0154193	0.453986	4.87984
AT1G76450:I003	AT1G76450	AT1G76450	1:28684551-28686244	28685029	28685104	76	3.73737	5.91679e-09	0.0253466	0.37202	0.982266	0.491148	0.0258042	0.75745	4.87547
AT4G20720:I002	AT4G20720	AT4G20720	4:11105318-11108053	11107544	11107666	123	4.79606	2.21544e-06	0.00325526	0.118235	0.267519	0.332738	0.0121683	0.35534	4.868
AT1G15240:I003	AT1G15240	AT1G15240	1:5243450-5248604	5244712	5244812	101	4.8388	1.41057e-05	0.00396432	0.14852	0.331451	0.426707	0.0119605	0.34806	4.86299
AT3G21070:I011	AT3G21070	NADK1	3:7380191-7383980	7383504	7383844	341	6.24861	7.1142e-27	0.0037004	0.298648	0.487332	1.35526	0.00759318	0.220362	4.85903
AT5G48610:I003	AT5G48610	AT5G48610	5:19711542-19715910	19712692	19713874	1183	4.94681	2.14432e-07	0.000725615	0.0245681	0.122769	0.143555	0.00591043	0.171141	4.85578
AT1G18160:I008	AT1G18160	AT1G18160	1:6248793-6254039	6252774	6252870	97	4.43399	9.30181e-05	0.0041278	0.116477	0.418326	0.411269	0.00986742	0.283213	4.84307
AT2G06990:I002	AT2G06990	HEN2	2:2894940-2901078	2896594	2896686	93	5.12722	7.85003e-08	0.00469394	0.197772	0.194829	0.294844	0.0240927	0.67077	4.79915
AT1G48540:I010	AT1G48540	AT1G48540	1:17945376-17950521	17950152	17950225	74	3.79449	0.00219866	0.00493832	0.0965726	0.216616	0.152984	0.0227976	0.631259	4.79128
AT5G08370:I013	AT5G08370	AtAGAL2	5:2690879-2693550	2693226	2693313	88	4.45551	1.21719e-08	0.0193095	0.439382	0.467323	0.401158	0.0413195	1.09528	4.72834
AT3G13740:I002	AT3G13740	AT3G13740	3:4504270-4506311	4504802	4504989	188	4.25421	4.11416e-07	0.00421325	0.0939153	0.332128	0.280369	0.0126856	0.33497	4.72277
AT2G44770:I001	AT2G44770	AT2G44770	2:18457322-18460383	18457582	18457767	186	3.41345	0.00985044	0.00196471	0.02928	0.342833	0.193574	0.00573081	0.15126	4.72215
AT5G37130:I014	AT5G37130	AT5G37130	5:14681378-14686684	14685224	14685384	161	4.86118	5.57408e-09	0.0053317	0.169395	0.198947	0.240015	0.0267996	0.705767	4.71891
AT1G13880:I001	AT1G13880	AT1G13880	1:4748873-4751212	4749047	4749591	545	3.95985	4.63007e-07	0.00214511	0.0377877	0.201133	0.136791	0.0106652	0.276244	4.69496
AT5G19500:I005	AT5G19500	AT5G19500	5:6578952-6581945	6579954	6580041	88	4.41293	4.37817e-07	0.00974518	0.225743	0.720523	0.652281	0.0135251	0.346083	4.6774
AT4G17740:I007	AT4G17740	AT4G17740	4:9866977-9869752	9868294	9868364	71	4.66116	1.53673e-05	0.00563939	0.185367	0.447256	0.587368	0.0126089	0.315589	4.64554
AT3G08510:I009	AT3G08510	ATPLC2	3:2582362-2585851	2584464	2584551	88	4.07754	0.00157827	0.00496064	0.100659	1.13986	0.933501	0.00435197	0.10783	4.63094
AT5G16715:I018	AT5G16715	EMB2247	5:5485353-5493520	5490780	5490891	112	3.74402	0.0128448	0.00357497	0.0617724	0.344148	0.240336	0.0103879	0.257025	4.62894
AT5G41560:I003	AT5G41560	AT5G41560	5:16621251-16622656	16622148	16622535	388	3.74113	0.00945822	0.00112509	0.0179038	0.258154	0.166552	0.00435822	0.107497	4.62441
AT1G73430:I015	AT1G73430	AT1G73430	1:27603655-27611068	27607316	27607672	357	4.23149	0.000288806	0.00102363	0.0271455	0.248417	0.26752	0.0041206	0.101471	4.62206
AT1G75380:I007	AT1G75380	ATBBD1	1:28281389-28284045	28282816	28282914	99	3.56711	0.000171977	0.0130199	0.161425	2.83116	1.42983	0.00459879	0.112898	4.61762
AT3G22460:I004	AT3G22460	OASA2	3:7963537-7965907	7964249	7964336	88	3.10008	0.0604012	0.00454996	0.0501212	0.180412	0.0814015	0.0252199	0.615728	4.60966
AT4G29100:I001	AT4G29100	AT4G29100	4:14341000-14344930	14341469	14341703	235	5.71754	1.51181e-21	0.0067169	0.390184	0.668818	1.59164	0.0100429	0.245145	4.60938
AT4G13970:I004	AT4G13970	AT4G13970	4:8070189-8075501	8073465	8073862	398	3.78613	0.00877481	0.00100602	0.0178429	0.104145	0.0769184	0.00965984	0.231971	4.5858
AT1G20225:I003	AT1G20225	AT1G20225	1:7007756-7009333	7008825	7009064	240	4.65357	9.12671e-14	0.00641138	0.181562	0.751804	0.891659	0.008528	0.203622	4.57755
AT1G61660:I010	AT1G61660	AT1G61660	1:22753715-22756300	22755729	22755848	120	6.30435	2.38467e-27	0.0107414	0.883988	0.488775	1.68473	0.0219762	0.524705	4.57749
AT2G26910:I014	AT2G26910	PDR4	2:11481623-11488186	11485093	11485185	93	4.28395	0.000282872	0.00430534	0.109274	0.584811	0.62239	0.00736193	0.175571	4.57583
AT1G18870:I001	AT1G18870	ICS2	1:6515429-6519282	6515612	6515721	110	5.0949	3.61929e-07	0.00363997	0.162967	0.227999	0.429032	0.0159648	0.379848	4.57246
AT4G31720:I004	AT4G31720	STG1	4:15353952-15356352	15355050	15355450	401	4.11006	1.50578e-16	0.00973569	0.177437	0.605452	0.465303	0.01608	0.381338	4.56773
AT4G31720:I005	AT4G31720	STG1	4:15353952-15356352	15355516	15355611	96	4.17195	3.40367e-12	0.0308427	0.560942	0.605452	0.465303	0.0509416	1.20554	4.56469
AT3G45630:I011	AT3G45630	AT3G45630	3:16748174-16753833	16752676	16752765	90	4.72544	0.000111923	0.0048504	0.154838	0.151353	0.204256	0.032047	0.758056	4.56404
AT3G24820:I003	AT3G24820	AT3G24820	3:9062365-9064378	9063180	9063947	768	4.36217	9.14647e-12	0.00214344	0.0465304	0.127013	0.116993	0.0168757	0.39772	4.55874
AT3G43220:I014	AT3G43220	AT3G43220	3:15196863-15203062	15201830	15202013	184	4.87356	2.17907e-05	0.00237248	0.0841731	0.333753	0.506546	0.00710849	0.166171	4.54698
AT1G21380:I002	AT1G21380	AT1G21380	1:7485636-7488713	7486685	7486780	96	3.98659	0.00233974	0.0041708	0.0859049	0.539576	0.476191	0.00772977	0.1804	4.54463
AT5G26280:I002	AT5G26280	AT5G26280	5:9208711-9210572	9208951	9209057	107	4.40729	9.6976e-16	0.0230317	0.504471	2.21042	2.07619	0.0104196	0.242979	4.54346
AT1G50140:I014	AT1G50140	AT1G50140	1:18569735-18578702	18573655	18573752	98	4.4417	9.25181e-05	0.00372894	0.115288	0.293927	0.39211	0.0126866	0.29402	4.53454
AT1G16880:I003	AT1G16880	AT1G16880	1:5773592-5776308	5774602	5774732	131	4.17951	9.62553e-13	0.0145493	0.293722	1.60858	1.42005	0.00904483	0.206839	4.51527
AT3G14050:I001	AT3G14050	AT-RSH2	3:4650757-4653914	4651199	4651276	78	4.41658	0.00079133	0.00513329	0.143197	0.265765	0.324701	0.0193152	0.441012	4.51301
AT4G33490:I004	AT4G33490	AT4G33490	4:16108643-16110877	16109568	16109655	88	3.89802	0.000142113	0.00928064	0.156356	0.261932	0.194549	0.0354315	0.803684	4.50352
AT2G33490:I008	AT2G33490	AT2G33490	2:14183552-14187869	14185936	14186293	358	3.84254	0.00466404	0.00111843	0.0208367	0.152062	0.125316	0.00735507	0.166273	4.49867
AT5G13030:I003	AT5G13030	AT5G13030	5:4133204-4136688	4134345	4134433	89	4.96339	9.44266e-13	0.0139465	0.466631	0.704894	1.04342	0.0197853	0.447213	4.49846
AT5G66675:I001	AT5G66675	AT5G66675	5:26615083-26616990	26615274	26615354	81	3.42238	0.0348051	0.00538934	0.0692607	0.147544	0.0840936	0.0365269	0.823615	4.49494
AT5G22830:I002	AT5G22830	ATMGT10	5:7627597-7630993	7628283	7628368	86	4.12725	3.06214e-06	0.00921035	0.188387	0.50327	0.457528	0.018301	0.411749	4.49177
AT5G10860:I004	AT5G10860	AT5G10860	5:3428891-3430470	3429802	3429881	80	3.46394	6.93494e-07	0.034978	0.406546	3.29131	1.72991	0.0106274	0.23501	4.46687
AT3G57780:I007	AT3G57780	AT3G57780	3:21399766-21402899	21402397	21402745	349	4.20429	0.000414986	0.00104709	0.0273451	0.108818	0.129933	0.00962244	0.210455	4.45097
AT1G30520:I003	AT1G30520	AAE14	1:10810984-10813700	10811738	10811818	81	3.9877	0.00213924	0.00538934	0.102724	0.402631	0.354791	0.0133853	0.289535	4.43502
AT2G48020:I011	AT2G48020	AT2G48020	2:19644100-19647180	19645957	19646054	98	4.71959	1.85021e-12	0.0119295	0.357767	0.530806	0.736185	0.0224742	0.485975	4.43454
AT3G08860:I008	AT3G08860	PYD4	3:2696559-2699158	2698744	2698838	95	6.47675	2.59153e-29	0.013508	1.25999	0.331462	1.43027	0.0407529	0.880946	4.43408
AT4G32160:I002	AT4G32160	AT4G32160	4:15528805-15533100	15529670	15529953	284	4.6605	2.19278e-05	0.00140985	0.0466091	0.211658	0.327163	0.00666095	0.142465	4.41873
AT1G08910:I003	AT1G08910	EMB3001	1:2856227-2861170	2856679	2856775	97	5.26275	3.84769e-08	0.0041278	0.207811	0.215442	0.508906	0.0191597	0.408349	4.41366
AT5G04360:I016	AT5G04360	ATPU1	5:1221566-1228678	1225515	1225647	133	3.34488	0.0450706	0.0030105	0.0394593	0.211971	0.131113	0.0142024	0.300956	4.40534
AT5G63810:I002	AT5G63810	BGAL10	5:25537074-25541529	25537856	25537954	99	4.38018	9.28846e-05	0.00404441	0.109355	0.356689	0.45654	0.0113387	0.239531	4.40088
AT3G05160:I015	AT3G05160	AT3G05160	3:1453106-1457150	1455865	1456017	153	4.22791	0.000335563	0.00238847	0.0631138	0.293592	0.368118	0.00813535	0.17145	4.39744
AT4G10060:I003	AT4G10060	AT4G10060	4:6288827-6295402	6291163	6291265	103	3.60809	0.0113435	0.00423822	0.0618588	0.575821	0.402116	0.0073603	0.153833	4.38546
AT3G11880:I003	AT3G11880	AT3G11880	3:3751660-3754060	3752466	3752564	99	4.25867	0.000303036	0.00404441	0.100235	0.155249	0.185807	0.0260511	0.539459	4.3721
AT3G08720:I001	AT3G08720	S6K2	3:2648509-2651160	2648934	2649033	100	4.32911	0.0084599	0.00400397	0.105505	0.246727	0.317254	0.0162283	0.332555	4.35701
AT1G29040:I004	AT1G29040	AT1G29040	1:10134069-10136241	10134622	10134685	64	4.6609	8.66135e-10	0.0113665	0.363626	0.371267	0.582986	0.0306155	0.62373	4.34859
AT3G05165:I017	AT3G05165	AT3G05165	3:1457381-1462942	1461205	1461363	159	4.96397	2.37012e-19	0.0121645	0.418443	0.607572	1.02881	0.0200215	0.406724	4.34443
AT5G42030:I005	AT5G42030	ABIL4	5:16811384-16813183	16812286	16812371	86	5.04939	1.6272e-21	0.0301893	1.12044	0.354125	0.649192	0.0852503	1.7259	4.3395
AT1G17680:I012	AT1G17680	AT1G17680	1:6076077-6082337	6080660	6080888	229	4.61061	5.63211e-08	0.00356636	0.0983296	0.168279	0.230355	0.0211932	0.426861	4.33209
AT3G22260:I004	AT3G22260	AT3G22260	3:7870892-7873548	7871895	7872051	157	3.61172	0.0130134	0.00278049	0.0407263	0.11367	0.0828825	0.024461	0.491374	4.32826
AT1G14350:I004	AT1G14350	AtMYB124	1:4907953-4911168	4908877	4908977	101	3.80862	0.0102508	0.00396432	0.0722509	0.101086	0.0917952	0.0392175	0.787087	4.32695
AT3G11800:I002	AT3G11800	AT3G11800	3:3726108-3727729	3727148	3727250	103	3.27693	7.88788e-05	0.0149391	0.160374	0.942241	0.507609	0.0158549	0.31594	4.31665
AT5G05930:I006	AT5G05930	GC1	5:1779974-1783412	1781833	1782017	185	3.39263	0.0131171	0.00197533	0.0288619	0.19134	0.140494	0.0103237	0.205432	4.31463
AT5G10710:I002	AT5G10710	AT5G10710	5:3379007-3382958	3379215	3379584	370	4.51567	0.000483812	0.00117983	0.0324716	0.110416	0.153201	0.0106853	0.211954	4.31006
AT1G53590:I003	AT1G53590	NTMC2T6.1	1:19996315-20000265	19997348	19997445	98	4.87954	8.38445e-07	0.00408568	0.156442	0.145456	0.281215	0.0280888	0.556306	4.30781
AT5G40160:I006	AT5G40160	EMB506	5:16062479-16064349	16063781	16063931	151	3.5355	0.0121515	0.00289097	0.0399551	0.26308	0.183799	0.0109889	0.217385	4.30613
AT1G11380:I001	AT1G11380	AT1G11380	1:3832623-3834191	3833009	3833166	158	5.1147	6.30179e-08	0.00231289	0.114482	0.151044	0.377944	0.0153126	0.302908	4.30609
AT5G44250:I007	AT5G44250	AT5G44250	5:17823745-17825762	17825357	17825438	82	4.03598	0.00144552	0.00445653	0.102605	0.229056	0.267958	0.0194561	0.382915	4.29873
AT5G26751:I002	AT5G26751	SK.11	5:9399377-9402476	9399870	9399983	114	3.71761	0.00274553	0.00320558	0.0590856	0.577894	0.542557	0.005547	0.108902	4.29518
AT2G19880:I012	AT2G19880	AT2G19880	2:8581358-8585478	8584265	8584468	204	4.17593	0.000880724	0.00179135	0.0458652	0.0940152	0.122645	0.0190539	0.373967	4.29476
AT3G05910:I007	AT3G05910	AT3G05910	3:1764318-1767620	1765235	1765322	88	3.62915	1.97419e-05	0.0189098	0.244689	0.844661	0.557651	0.0223874	0.438785	4.29275
AT1G19910:I001	AT1G19910	AVA-P2	1:6913229-6914594	6913396	6913500	105	4.29861	8.53055e-33	0.424327	8.38459	6.28721	6.35556	0.0674904	1.31925	4.2889
AT4G26570:I009	AT4G26570	CBL3	4:13408422-13411070	13410169	13410942	774	4.94459	8.10042e-36	0.0152174	0.472183	0.787946	1.25364	0.0193127	0.376651	4.2856
AT1G66800:I001	AT1G66800	AT1G66800	1:24924813-24926365	24924972	24925127	156	4.8998	6.78906e-07	0.00256664	0.0995799	0.0561316	0.111884	0.0457255	0.89003	4.28278
AT2G01270:I006	AT2G01270	QSOX2	2:139331-142560	140781	140860	80	3.90744	0.00835198	0.00456795	0.0960802	0.68611	0.741656	0.00665775	0.129548	4.28231
AT2G31840:I005	AT2G31840	AT2G31840	2:13537912-13539758	13539608	13539723	116	4.66025	7.3352e-09	0.00682837	0.202764	0.373036	0.571366	0.0183049	0.354875	4.27701
AT1G53710:I009	AT1G53710	AT1G53710	1:20053161-20056396	20055195	20055276	82	4.89609	8.21714e-06	0.00488289	0.190518	0.0874781	0.176423	0.0558184	1.07989	4.27401
AT5G16715:I006	AT5G16715	EMB2247	5:5485353-5493520	5487049	5487290	242	3.64941	6.21282e-10	0.0112617	0.151784	0.344148	0.240336	0.0327234	0.631551	4.2705
AT4G26965:I005	AT4G26965	AT4G26965	4:13539617-13542397	13540656	13540936	281	4.781	2.22981e-06	0.0014249	0.0509997	0.218063	0.406465	0.00653434	0.125471	4.26317
AT3G23690:I005	AT3G23690	AT3G23690	3:8528632-8531012	8529770	8529869	100	3.65692	0.00931137	0.00400397	0.0651284	0.323822	0.274487	0.0123647	0.237273	4.26225
AT3G14150:I006	AT3G14150	AT3G14150	3:4690450-4693001	4691682	4691791	110	3.9017	8.29895e-05	0.00779614	0.126797	0.312459	0.265117	0.024951	0.478267	4.26065
AT2G35040:I010	AT2G35040	AT2G35040	2:14765160-14768329	14767872	14767968	97	5.17441	2.37826e-16	0.0120524	0.493851	1.23696	2.64432	0.00974358	0.186759	4.26058
AT4G36860:I007	AT4G36860	AT4G36860	4:17358438-17361978	17360105	17360186	82	3.65257	0.00489486	0.00445653	0.0783897	0.339014	0.311737	0.0131456	0.251461	4.25768
AT4G36270:I004	AT4G36270	AT4G36270	4:17161024-17165241	17161985	17162096	112	3.81382	0.0194296	0.00326282	0.0642529	0.0667025	0.0689358	0.048916	0.932068	4.25206
AT3G23340:I004	AT3G23340	ckl10	3:8350803-8353959	8351791	8351885	95	3.80936	0.0144778	0.0042147	0.0768275	0.221788	0.212231	0.0190032	0.362	4.25167
AT4G02120:I001	AT4G02120	AT4G02120	4:940778-944291	940991	941066	76	4.54008	7.86832e-22	0.0475954	1.14753	0.46975	0.596232	0.101321	1.92464	4.24759
AT5G06750:I003	AT5G06750	AT5G06750	5:2086266-2088997	2087555	2087923	369	4.80605	4.85454e-12	0.00341961	0.101568	0.120386	0.188535	0.0284055	0.538724	4.2453
AT1G25420:I004	AT1G25420	AT1G25420	1:8916059-8918232	8916937	8917054	118	4.09236	6.03583e-09	0.0137281	0.250322	0.425107	0.412175	0.0322932	0.60732	4.23315
AT1G26750:I001	AT1G26750	AT1G26750	1:9246787-9248274	9246952	9247162	211	3.50568	2.86001e-06	0.00738766	0.0925017	0.389019	0.259441	0.0189905	0.356543	4.23073
AT3G51460:I019	AT3G51460	RHD4	3:19092518-19097353	19096765	19096857	93	4.2228	0.000604247	0.00469394	0.104905	0.426407	0.50787	0.0110081	0.206558	4.22991
AT2G27210:I008	AT2G27210	BSL3	2:11629777-11636795	11632116	11632192	77	4.38018	9.28846e-05	0.00519996	0.1406	0.410646	0.592217	0.0126629	0.237412	4.22872
AT4G19420:I010	AT4G19420	AT4G19420	4:10587166-10590588	10589374	10589510	137	4.78627	1.05624e-09	0.00853348	0.268053	0.329677	0.553243	0.0258843	0.484513	4.22638
AT5G22860:I006	AT5G22860	AT5G22860	5:7639318-7642984	7641800	7641970	171	3.0944	0.0972026	0.00255284	0.0258216	0.138311	0.074908	0.0184572	0.344711	4.22313
AT1G08640:I004	AT1G08640	CJD1	1:2748398-2751278	2749802	2750018	217	3.75769	1.36677e-10	0.0409389	0.553687	0.793487	0.578578	0.0515937	0.95698	4.21322
AT3G14270:I001	AT3G14270	FAB1B	3:4753925-4761456	4753976	4754334	359	4.13149	0.00219161	0.00121598	0.0256752	0.219204	0.250351	0.00554725	0.102557	4.2085
AT5G27930:I002	AT5G27930	AT5G27930	5:9958090-9961264	9959106	9959285	180	3.68173	0.00312863	0.0020302	0.0367411	0.326004	0.319451	0.00622752	0.115013	4.207
AT3G57810:I002	AT3G57810	AT3G57810	3:21415784-21417948	21416199	21416300	102	3.30797	0.0276675	0.00392546	0.0503701	0.189374	0.131989	0.0207286	0.381623	4.20246
AT1G18335:I002	AT1G18335	AT1G18335	1:6309041-6311326	6309455	6309587	133	4.12342	0.00119628	0.00274764	0.067675	0.0584221	0.0785178	0.0470308	0.861906	4.19585
AT5G09410:I004	AT5G09410	EICBP.B	5:2920827-2927420	2922475	2922613	139	4.60449	3.13807e-05	0.00288055	0.0916783	0.276178	0.479921	0.01043	0.191028	4.19497
AT5G51230:I013	AT5G51230	AtEMF2	5:20823736-20829564	20826891	20826973	83	4.30964	1.09486e-06	0.00876454	0.219804	0.332974	0.460674	0.026322	0.477136	4.18006
AT4G36850:I008	AT4G36850	AT4G36850	4:17353291-17355891	17355176	17355348	173	4.37557	4.08057e-12	0.0111801	0.255977	0.899227	1.14148	0.012433	0.224251	4.17287
AT1G18600:I003	AT1G18600	ATRBL12	1:6400404-6402791	6401507	6401656	150	4.57623	1.09734e-07	0.00484971	0.146518	0.32956	0.552421	0.0147157	0.265229	4.17181
AT5G23750:I005	AT5G23750	AT5G23750	5:8009806-8011619	8010908	8011251	344	3.67172	3.66242e-06	0.00447306	0.0636849	0.690711	0.549172	0.00647602	0.115965	4.16244
AT1G55810:I008	AT1G55810	UKL3	1:20860609-20864266	20862508	20862583	76	3.18531	0.0631853	0.00526838	0.0616532	0.217238	0.142254	0.0242517	0.433402	4.15955
AT1G03950:I010	AT1G03950	VPS2.3	1:1011172-1013365	1012913	1013178	266	3.06819	0.00293687	0.00409319	0.0407408	0.327056	0.182733	0.0125152	0.222952	4.15498
AT1G29400:I002	AT1G29400	ML5	1:10290040-10294630	10290783	10290866	84	3.35605	0.0449862	0.00476663	0.0623662	0.675652	0.499002	0.00705485	0.124982	4.14696
AT2G45990:I003	AT2G45990	AT2G45990	2:18919316-18921511	18919911	18920011	101	3.59201	0.000588874	0.00849085	0.110018	0.629968	0.461184	0.0134782	0.238555	4.14562
AT3G13062:I003	AT3G13062	AT3G13062	3:4184569-4187453	4185383	4185463	81	4.20346	0.00153555	0.00494317	0.118446	0.512247	0.694332	0.00964998	0.170591	4.14387
AT1G45130:I002	AT1G45130	BGAL5	1:17065252-17069262	17065798	17065937	140	4.34561	1.91494e-07	0.00849425	0.192193	0.742132	0.950232	0.0114457	0.202259	4.14333
AT1G62200:I001	AT1G62200	AT1G62200	1:22982036-22984359	22982946	22983032	87	4.64959	3.39866e-08	0.00985719	0.269121	0.092629	0.143151	0.106416	1.87998	4.14293
AT4G01960:I003	AT4G01960	AT4G01960	4:851210-853165	852554	852974	421	3.90936	1.76317e-05	0.00188145	0.0329801	0.19145	0.190506	0.00982739	0.173118	4.1388
AT1G11080:I006	AT1G11080	scpl31	1:3694672-3698013	3696216	3696394	179	3.27689	0.0281425	0.00223685	0.0279914	0.150423	0.10696	0.0148704	0.261698	4.13739
AT5G14220:I010	AT5G14220	MEE61	5:4583252-4587448	4585805	4585973	169	3.72866	0.000983184	0.00430448	0.0715045	0.295106	0.278822	0.0145862	0.256452	4.13601
AT3G46540:I003	AT3G46540	AT3G46540	3:17134091-17135587	17135174	17135268	95	3.52943	0.0151929	0.0042147	0.0625618	0.435939	0.369952	0.00966809	0.169108	4.12857
AT2G31660:I017	AT2G31660	SAD2	2:13464298-13471821	13469953	13470198	246	3.69075	0.0188948	0.00177454	0.0275752	0.296083	0.264141	0.00599338	0.104396	4.12255
AT2G40270:I005	AT2G40270	AT2G40270	2:16821934-16824506	16823716	16824067	352	4.17881	0.000588874	0.00124016	0.0268174	0.174282	0.217201	0.00711581	0.123468	4.11696
AT5G16560:I005	AT5G16560	KAN	5:5406863-5411424	5410259	5410362	104	4.047	0.00139517	0.00384997	0.0820835	0.107077	0.131841	0.0359552	0.622594	4.11402
AT2G23030:I004	AT2G23030	SNRK2-9	2:9803492-9806700	9805474	9805575	102	3.6949	0.013115	0.00392546	0.0660389	0.0896865	0.0871544	0.0437687	0.757723	4.1137
AT3G01480:I002	AT3G01480	ATCYP38	3:188384-190851	189299	189427	129	3.70753	3.81975e-11	0.0355081	0.468198	2.64772	2.02703	0.0134108	0.230978	4.10629
AT4G32360:I007	AT4G32360	AT4G32360	4:15621301-15624923	15622929	15623443	515	3.63907	0.00816381	0.000847643	0.0125106	0.0856019	0.0734213	0.00990216	0.170395	4.105
AT1G31910:I005	AT1G31910	AT1G31910	1:11457126-11461825	11459523	11459685	163	3.37401	3.84719e-05	0.00944007	0.109545	1.22493	0.831812	0.00770663	0.131694	4.09495
AT1G50140:I022	AT1G50140	AT1G50140	1:18569735-18578702	18577643	18577732	90	4.01185	0.00176707	0.0040604	0.0920478	0.293927	0.39211	0.0138143	0.23475	4.08689
AT3G52560:I003	AT3G52560	UEV1D-4	3:19494377-19496095	19495083	19495265	183	3.77795	2.89166e-09	0.0138389	0.193161	1.47084	1.21124	0.00940881	0.159474	4.08316
AT2G46790:I004	AT2G46790	TL1	2:19232649-19235087	19233551	19233637	87	4.65248	1.86811e-08	0.00910449	0.268459	0.211899	0.370364	0.0429662	0.72485	4.07641
AT2G32810:I013	AT2G32810	BGAL9	2:13919127-13925351	13923704	13923992	289	3.57296	1.88133e-05	0.00376743	0.0540516	0.363789	0.309455	0.0103561	0.174667	4.07606
AT5G02260:I001	AT5G02260	ATEXPA9	5:463158-465246	463372	463464	93	3.81033	0.0223078	0.00430534	0.0783544	0.351088	0.380086	0.0122629	0.206149	4.07132
AT1G65560:I004	AT1G65560	AT1G65560	1:24371387-24373798	24372935	24373439	505	3.58203	0.0196578	0.000792865	0.0123331	0.0648173	0.0601645	0.0122323	0.20499	4.06679
AT5G62540:I002	AT5G62540	UBC3	5:25103934-25105619	25104804	25104877	74	2.94223	0.0189271	0.0098305	0.0934119	0.398228	0.225826	0.0246856	0.413645	4.06665
AT5G27970:I037	AT5G27970	AT5G27970	5:10004720-10015668	10012201	10012347	147	3.60408	0.000512935	0.00494869	0.0753065	0.216796	0.197061	0.0228265	0.382149	4.06535
AT1G03160:I006	AT1G03160	FZL	1:761282-766158	764067	764156	90	4.41752	0.000275849	0.0048504	0.124622	0.393464	0.606376	0.0123274	0.205519	4.05933
AT3G05350:I011	AT3G05350	AT3G05350	3:1526963-1533867	1530029	1530130	102	3.3639	0.0384714	0.00427977	0.0520315	0.691405	0.504911	0.00618996	0.103051	4.05728
AT4G37040:I007	AT4G37040	MAP1D	4:17455139-17457357	17456607	17456714	108	3.81072	0.0113155	0.00370738	0.067623	0.324332	0.355594	0.0114308	0.190169	4.05628
AT3G54840:I002	AT3G54840	ARA-6	3:20318412-20321001	20318936	20319373	438	4.32503	1.63921e-14	0.0144264	0.289889	0.383377	0.463746	0.0376297	0.625103	4.05415
AT3G50210:I011	AT3G50210	AT3G50210	3:18614170-18616452	18615906	18615994	89	4.13788	0.00222285	0.00449884	0.103158	0.413598	0.571619	0.0108773	0.180466	4.05233
AT1G73920:I005	AT1G73920	AT1G73920	1:27790875-27794914	27792653	27792746	94	4.85352	8.72935e-23	0.0644822	1.901	0.486479	0.869353	0.132549	2.18668	4.04414
AT5G06980:I002	AT5G06980	AT5G06980	5:2167468-2169391	2168110	2168215	106	3.52071	7.29247e-06	0.0145163	0.185173	0.631583	0.489195	0.022984	0.378526	4.04169
AT4G03110:I008	AT4G03110	AtRBP-DR1	4:1376306-1379420	1378211	1378845	635	4.07556	1.42506e-21	0.0111343	0.187296	0.291641	0.300117	0.0381781	0.624077	4.03091
AT2G04360:I002	AT2G04360	AT2G04360	2:1519393-1521056	1519947	1520012	66	3.83431	0.00065657	0.0130061	0.203669	0.173522	0.166889	0.0749537	1.22038	4.02519
AT1G05090:I003	AT1G05090	AT1G05090	1:1463202-1465622	1465325	1465447	123	3.98498	1.04997e-05	0.00591428	0.118235	0.277731	0.341457	0.021295	0.346267	4.0233
AT5G53940:I003	AT5G53940	AT5G53940	5:21896995-21898610	21897581	21897887	307	3.14423	0.00656985	0.0041986	0.0387837	0.375306	0.213349	0.0111871	0.181785	4.02232
AT1G01710:I018	AT1G01710	AT1G01710	1:262828-267771	267578	267676	99	3.15358	0.0538904	0.00404441	0.0457324	0.239296	0.16729	0.0169013	0.273372	4.01566
AT3G51310:I010	AT3G51310	VPS35C	3:19044480-19049382	19046680	19046760	81	3.85501	0.00147687	0.00451155	0.0922783	0.524846	0.666411	0.00859596	0.138471	4.00978
AT3G60150:I001	AT3G60150	AT3G60150	3:22222105-22223512	22222325	22222422	98	3.89817	0.00366462	0.00408568	0.0784309	0.084824	0.10127	0.0481665	0.774473	4.00711
AT4G18130:I002	AT4G18130	PHYE	4:10042137-10046082	10042956	10043040	85	3.2438	0.0389137	0.00513572	0.0575312	0.186522	0.130042	0.0275341	0.442403	4.00607
AT5G44680:I004	AT5G44680	AT5G44680	5:18024215-18025991	18025276	18025373	98	3.39563	0.021562	0.00445445	0.0556578	0.588829	0.460752	0.00756494	0.120798	3.99712
AT4G34830:I006	AT4G34830	MRL1	4:16599605-16606027	16601639	16601777	139	3.66707	0.0168197	0.00314055	0.0478463	0.408443	0.390125	0.00768908	0.122644	3.99552
AT2G04630:I002	AT2G04630	NRPB6B	2:1618936-1620336	1619397	1619496	100	3.27792	0.0525896	0.00436536	0.0499238	0.614911	0.441388	0.00709918	0.113106	3.99389
AT4G39970:I007	AT4G39970	AT4G39970	4:18536538-18538506	18537621	18537707	87	3.15358	0.0538848	0.00460226	0.0520403	0.562912	0.39993	0.0081758	0.130123	3.99238
AT2G23140:I004	AT2G23140	AT2G23140	2:9845486-9849264	9848770	9848939	170	3.23517	0.061858	0.00235527	0.0285824	0.203791	0.155667	0.0115573	0.183613	3.98979
AT2G01220:I001	AT2G01220	AT2G01220	2:123276-126466	123391	123482	92	4.11259	1.50242e-05	0.00933047	0.174637	0.912931	1.07585	0.0102203	0.162325	3.98937
AT5G62130:I006	AT5G62130	AT5G62130	5:24950264-24953232	24952132	24952401	270	3.70676	0.000126095	0.00317621	0.0446236	0.0877788	0.0777909	0.0361842	0.573635	3.9867
AT5G19530:I002	AT5G19530	ACL5	5:6588958-6591363	6589551	6589632	82	3.33928	0.0109433	0.00445653	0.0630415	0.453632	0.407924	0.00982412	0.154542	3.97553
AT3G13226:I003	AT3G13226	AT3G13226	3:4264295-4266362	4265186	4265312	127	3.91349	0.000853224	0.00287745	0.0607697	0.179373	0.242444	0.0160417	0.250655	3.9658
AT4G10060:I004	AT4G10060	AT4G10060	4:6288827-6295402	6291323	6291397	75	3.30668	0.0010943	0.0158559	0.17289	0.575821	0.402116	0.0275362	0.429952	3.96477
AT5G09250:I002	AT5G09250	KIWI	5:2875232-2876575	2875605	2875975	371	2.76356	0.00122054	0.00414752	0.0312372	0.313737	0.151339	0.0132197	0.206405	3.96471
AT2G43360:I005	AT2G43360	BIO2	2:18010751-18013238	18012604	18012925	322	4.1229	2.95415e-13	0.00905025	0.16087	0.572442	0.652305	0.0158099	0.246618	3.96338
AT2G27900:I020	AT2G27900	AT2G27900	2:11877430-11886013	11884089	11884160	72	3.7197	0.00631098	0.00556106	0.0947357	0.221016	0.242673	0.0251613	0.390384	3.95561
AT5G04110:I009	AT5G04110	GYRB3	5:1110446-1114867	1114143	1114799	657	3.08404	0.0684462	0.000609432	0.0065959	0.0895734	0.0628925	0.00680371	0.104876	3.94622
AT1G30630:I004	AT1G30630	AT1G30630	1:10858298-10860261	10859395	10859478	84	3.53275	7.39749e-05	0.0234896	0.295752	1.03074	0.845841	0.022789	0.349655	3.93952
AT3G06400:I015	AT3G06400	CHR11	3:1940973-1946924	1944689	1944769	81	3.9013	6.05605e-05	0.0105976	0.171878	0.8745	0.927073	0.0121184	0.185399	3.93536
AT3G60910:I001	AT3G60910	AT3G60910	3:22501698-22503372	22501911	22502028	118	2.93395	0.0031011	0.00990751	0.0850466	0.328579	0.185332	0.0301526	0.458888	3.92779
AT1G78180:I001	AT1G78180	AT1G78180	1:29416913-29418640	29417335	29417449	115	3.79574	0.00056678	0.00688774	0.111919	0.451323	0.483285	0.0152612	0.231579	3.92356
AT3G14410:I004	AT3G14410	AT3G14410	3:4815811-4817980	4817029	4817147	119	3.47682	0.00508053	0.00307089	0.0478889	0.104009	0.107052	0.0295253	0.447342	3.92136
AT4G21180:I002	AT4G21180	ATERDJ2B	4:11288913-11292389	11289523	11289625	103	3.40995	0.022418	0.00388735	0.0532962	0.191073	0.173048	0.0203448	0.307986	3.92013
AT3G51870:I006	AT3G51870	AT3G51870	3:19243950-19246936	19245665	19245741	77	3.40331	0.0277557	0.0056693	0.0715203	0.216876	0.180883	0.0261408	0.395395	3.91892
AT3G17740:I007	AT3G17740	AT3G17740	3:6067759-6072839	6071286	6071460	175	3.22261	0.0438659	0.00249449	0.0274036	0.166698	0.121166	0.0149641	0.226167	3.91781
AT1G73200:I003	AT1G73200	AT1G73200	1:27523454-27526718	27524600	27524721	122	3.21101	0.0651286	0.00328194	0.0393645	0.240244	0.192121	0.0136608	0.204894	3.90676
AT3G11720:I008	AT3G11720	AT3G11720	3:3705865-3708721	3708116	3708192	77	4.20196	0.000648103	0.00474592	0.123711	0.0772205	0.134353	0.0614593	0.920792	3.90517
AT1G18800:I005	AT1G18800	NRP2	1:6481113-6483596	6482285	6482376	92	3.38857	0.0223078	0.00435214	0.0583509	0.591446	0.530441	0.00735847	0.110004	3.90201
AT3G59970:I002	AT3G59970	MTHFR1	3:22151195-22154483	22151941	22152034	94	3.04604	0.000828676	0.018077	0.153555	2.20941	1.25752	0.00818184	0.122109	3.8996
AT4G17410:I006	AT4G17410	AT4G17410	4:9715761-9721931	9717713	9717871	159	4.27512	0.000113952	0.00539876	0.115022	0.137731	0.196832	0.0391979	0.584368	3.89803
AT3G10030:I002	AT3G10030	AT3G10030	3:3092023-3094945	3092824	3092909	86	4.36439	2.01451e-07	0.00949647	0.221797	0.400707	0.630613	0.0236993	0.351717	3.8915
AT2G36250:I005	AT2G36250	FTSZ2-1	2:15197369-15200603	15199135	15199299	165	3.88322	1.2444e-06	0.00781194	0.12	0.708675	0.735286	0.0110233	0.163202	3.88803
AT2G04845:I005	AT2G04845	AT2G04845	2:1702221-1704003	1703023	1703371	349	3.10691	0.00176858	0.00369333	0.0327975	0.114409	0.0687139	0.0322818	0.477305	3.88612
AT5G12480:I009	AT5G12480	CPK7	5:4047515-4050533	4050056	4050347	292	4.24624	1.02819e-06	0.0029369	0.0602488	0.349048	0.486836	0.00841404	0.123756	3.87856
AT5G55700:I005	AT5G55700	BMY6	5:22551747-22554964	22552798	22553019	222	4.047	0.00139517	0.00180359	0.0384535	0.206006	0.299012	0.00875501	0.128602	3.87666
AT3G28030:I006	AT3G28030	UVH3	3:10424253-10431204	10425922	10426230	309	3.6685	0.00259012	0.00118264	0.0211439	0.0753534	0.0917803	0.0156946	0.230375	3.87565
AT3G13490:I003	AT3G13490	OVA5	3:4395725-4399325	4396635	4396777	143	3.71121	0.000149329	0.00541585	0.084251	0.657399	0.698688	0.0082383	0.120585	3.87156
AT4G21810:I005	AT4G21810	DER2.1	4:11575096-11577195	11576664	11576904	241	3.87379	6.2826e-11	0.0102953	0.155287	0.518048	0.534594	0.0198732	0.290476	3.86953
AT2G33820:I006	AT2G33820	ATMBAC1	2:14306293-14308293	14307439	14307612	174	5.08852	3.11107e-10	0.0049286	0.182905	0.151484	0.385719	0.0325354	0.474194	3.86539
AT2G17120:I002	AT2G17120	LYM2	2:7459047-7460819	7460182	7460286	105	2.61828	0.0933895	0.00737587	0.0529313	0.452774	0.22294	0.0162904	0.237424	3.86537
AT5G17660:I005	AT5G17660	AT5G17660	5:5818548-5820864	5819734	5820109	376	3.47843	0.0362903	0.001161	0.0155066	0.127919	0.117354	0.00907603	0.132135	3.86381
AT1G01320:I026	AT1G01320	AT1G01320	1:121067-130577	130150	130371	222	4.22409	6.24641e-17	0.0191671	0.355139	1.49513	1.90293	0.0128197	0.186628	3.86372
AT3G57050:I011	AT3G57050	CBL	3:21111700-21114662	21114060	21114161	102	3.51502	4.45899e-08	0.029202	0.335009	0.438076	0.345936	0.0666597	0.968413	3.86074
AT1G79560:I009	AT1G79560	EMB36	1:29926794-29932585	29930102	29930200	99	3.55994	8.73368e-05	0.011809	0.157446	0.420077	0.385791	0.0281114	0.408111	3.85973
AT1G75900:I001	AT1G75900	AT1G75900	1:28499060-28501138	28499462	28499784	323	3.69801	0.00614237	0.00135151	0.020807	0.123141	0.130992	0.0109752	0.158842	3.85527
AT4G37630:I005	AT4G37630	CYCD5;1	4:17679279-17681202	17680525	17680605	81	3.75747	0.00464385	0.00494317	0.0859796	0.0502923	0.0607606	0.0982888	1.41506	3.84769
AT5G50100:I003	AT5G50100	AT5G50100	5:20371853-20373441	20372497	20372585	89	3.86916	8.88883e-05	0.00964498	0.152881	0.265527	0.292445	0.0363239	0.522768	3.84718
AT5G61960:I007	AT5G61960	ML1	5:24878520-24884720	24881622	24881773	152	3.57502	5.19984e-05	0.00953656	0.132247	0.437059	0.421869	0.0218198	0.313479	3.84466
AT2G34720:I004	AT2G34720	NF-YA4	2:14649767-14651627	14651136	14651227	92	3.71287	0.00014924	0.00860968	0.130955	0.908599	0.96332	0.00947577	0.135942	3.8426
AT1G42440:I009	AT1G42440	AT1G42440	1:15895285-15900055	15897586	15897718	133	4.48367	0.000131623	0.00328223	0.0878195	0.278919	0.520398	0.0117677	0.168754	3.84202
AT1G72175:I001	AT1G72175	AT1G72175	1:27157875-27159558	27158069	27158537	469	4.31362	7.56869e-18	0.00802004	0.173788	0.138457	0.209703	0.0579244	0.828734	3.83866
AT1G02890:I027	AT1G02890	AT1G02890	1:645092-651907	651540	651710	171	3.66615	1.2535e-05	0.00683676	0.098457	0.598204	0.60326	0.0114288	0.163208	3.83597
AT4G32295:I002	AT4G32295	AT4G32295	4:15592893-15594273	15593283	15593500	218	3.06085	0.146358	0.00200246	0.0200053	0.113554	0.0796069	0.0176345	0.251301	3.83295
AT1G06620:I002	AT1G06620	AT1G06620	1:2025601-2027271	2026756	2026842	87	3.99156	0.00185531	0.00420041	0.094518	0.325679	0.519287	0.0128974	0.182015	3.81891
AT1G54440:I005	AT1G54440	AT1G54440	1:20323036-20328067	20324813	20324906	94	4.60791	3.53893e-05	0.004644	0.135952	0.118974	0.246944	0.0390339	0.550537	3.81804
AT2G35020:I007	AT2G35020	GlcNAc1pUT2	2:14756711-14760706	14758815	14758933	119	3.28104	0.0330701	0.00307089	0.0413479	0.385881	0.368935	0.00795814	0.112074	3.81587
AT4G18240:I008	AT4G18240	SSIV	4:10082108-10087203	10085219	10085309	91	4.15599	2.73266e-05	0.009433	0.183837	0.286922	0.397741	0.0328765	0.462202	3.8134
AT2G33435:I004	AT2G33435	AT2G33435	2:14165256-14169492	14169165	14169459	295	3.67651	0.000464856	0.00290984	0.0402461	0.160957	0.158576	0.0180784	0.253797	3.81134
AT4G38100:I004	AT4G38100	AT4G38100	4:17886869-17888204	17887790	17888035	246	4.5742	2.14653e-12	0.00669171	0.168676	0.307618	0.553556	0.0217533	0.304714	3.80815
AT1G75380:I008	AT1G75380	ATBBD1	1:28281389-28284045	28282965	28283074	110	2.722	0.000498995	0.0371265	0.262464	2.83116	1.42983	0.0131135	0.183564	3.80715
AT1G14820:I001	AT1G14820	AT1G14820	1:5105018-5106954	5105399	5105486	88	3.38894	0.0228801	0.00454996	0.0613377	0.21014	0.202396	0.0216521	0.303058	3.80702
AT3G01320:I020	AT3G01320	SNL1	3:106636-113618	112371	112472	102	3.9447	0.00249708	0.00392546	0.0786085	0.234632	0.336484	0.0167303	0.233617	3.80361
AT1G58110:I003	AT1G58110	AT1G58110	1:21515474-21518159	21516565	21516655	91	3.56171	0.0174035	0.00439996	0.0673679	0.253827	0.278353	0.0173345	0.242023	3.80343
AT1G80010:I001	AT1G80010	FRS8	1:30097401-30099846	30097652	30097755	104	4.02596	0.00130334	0.00384997	0.0814011	0.43472	0.660585	0.00885619	0.123226	3.79847
AT1G05385:I002	AT1G05385	LPA19	1:1582671-1583718	1583348	1583569	222	3.08215	0.00164419	0.00526615	0.0498954	0.168737	0.115243	0.0312093	0.432958	3.79418
AT2G19430:I007	AT2G19430	DWA1	2:8415159-8417960	8416466	8416737	272	3.82296	0.0032851	0.00160491	0.0271229	0.171107	0.208546	0.00937958	0.130057	3.79348
AT3G17712:I003	AT3G17712	AT3G17712	3:6056870-6060287	6058337	6058511	175	3.22263	0.0438355	0.00249449	0.0274036	0.154881	0.122833	0.0161059	0.223097	3.79201
AT1G54370:I014	AT1G54370	NHX5	1:20293151-20297133	20295893	20296013	121	4.12324	0.000803463	0.00330906	0.0750658	0.236494	0.387322	0.0139921	0.193807	3.79193
AT4G00630:I009	AT4G00630	KEA2	4:261449-268050	263635	263856	222	3.59054	2.44508e-05	0.005601	0.072237	0.381138	0.35655	0.0146955	0.2026	3.78519
AT1G79270:I001	AT1G79270	ECT8	1:29815506-29819104	29816191	29816606	416	4.32261	5.28421e-15	0.0100838	0.202862	0.407921	0.596628	0.02472	0.340014	3.78185
AT3G57530:I002	AT3G57530	CPK32	3:21296554-21299591	21297376	21297469	94	3.31257	1.37205e-06	0.0650658	0.677909	0.536215	0.406786	0.121343	1.6665	3.77966
AT4G39120:I004	AT4G39120	IMPL2	4:18220589-18227988	18226099	18226366	268	3.12309	0.0381845	0.00149402	0.0167678	0.20087	0.164609	0.00743772	0.101865	3.77565
AT5G51700:I001	AT5G51700	RAR1	5:21001209-21003205	21001475	21001560	86	3.3112	0.0295458	0.00465577	0.0589581	0.516131	0.477388	0.00902053	0.123501	3.77517
AT1G09910:I014	AT1G09910	AT1G09910	1:3220035-3224541	3223832	3224378	547	4.01556	2.61543e-09	0.00375477	0.0631644	0.206025	0.253608	0.0182249	0.249063	3.77253
AT3G48110:I010	AT3G48110	EDD1	3:17763001-17771146	17765621	17765813	193	4.5733	9.67464e-13	0.00886604	0.216892	0.447582	0.801669	0.0198088	0.270551	3.77169
AT4G20400:I011	AT4G20400	JMJ14	4:11008666-11013860	11013077	11013297	221	3.74203	0.0128438	0.00197528	0.0317838	0.206462	0.244311	0.00956727	0.130096	3.76532
AT2G16930:I003	AT2G16930	AT2G16930	2:7341120-7342302	7341296	7341488	193	3.20429	0.000121718	0.0078106	0.0810499	0.467735	0.35882	0.0166988	0.225879	3.75774
AT1G05790:I005	AT1G05790	AT1G05790	1:1732871-1737489	1733998	1734113	116	3.79455	0.000172288	0.00740003	0.110934	0.142123	0.157934	0.0520678	0.702408	3.75384
AT1G05060:I004	AT1G05060	AT1G05060	1:1451030-1452872	1452420	1452508	89	3.30577	0.040578	0.00449884	0.0569296	0.2233	0.210375	0.020147	0.27061	3.74758
AT1G54490:I016	AT1G54490	AIN1	1:20350191-20356916	20354744	20354854	111	4.30176	1.58546e-11	0.0148303	0.307642	0.499583	0.772218	0.0296853	0.398388	3.74635
AT4G25820:I001	AT4G25820	XTR9	4:13130297-13131788	13130631	13130755	125	4.69345	7.2364e-05	0.00349229	0.108324	0.448322	1.03829	0.00778969	0.104329	3.74344
AT5G43930:I007	AT5G43930	AT5G43930	5:17676816-17681100	17678038	17678107	70	4.07341	8.86692e-09	0.0225496	0.417831	0.176199	0.244363	0.127978	1.70988	3.73993
AT3G57300:I004	AT3G57300	ATINO80	3:21199488-21207885	21201001	21201131	131	3.04801	0.00710693	0.00654638	0.0581701	0.369584	0.245842	0.0177128	0.236616	3.73968
AT5G53450:I008	AT5G53450	ORG1	5:21688763-21692429	21690428	21690511	84	3.757	6.74712e-05	0.00921984	0.147451	0.555597	0.66715	0.0165945	0.221016	3.73538
AT2G34470:I007	AT2G34470	UREG	2:14530735-14532505	14532268	14532358	91	3.75358	2.80883e-10	0.0249619	0.373771	1.91904	2.15913	0.0130075	0.173112	3.73429
AT5G24740:I031	AT5G24740	AT5G24740	5:8469951-8489703	8484371	8484577	207	3.9401	0.00243123	0.00210887	0.038462	0.0639832	0.0877436	0.0329598	0.438345	3.73329
AT1G11000:I010	AT1G11000	MLO4	1:3671756-3675979	3674021	3674465	445	2.44342	0.0926235	0.00163473	0.0108515	0.140059	0.0700737	0.0116717	0.154858	3.72986
AT5G19500:I003	AT5G19500	AT5G19500	5:6578952-6581945	6579659	6579742	84	3.3766	0.00278669	0.00942965	0.113211	0.720523	0.652281	0.0130872	0.173562	3.72922
AT3G47290:I006	AT3G47290	ATPLC8	3:17420510-17423588	17422795	17422860	66	3.23924	0.0161882	0.00553691	0.072328	0.360615	0.356626	0.0153541	0.202812	3.72345
AT4G37800:I002	AT4G37800	XTH7	4:17775474-17777397	17776908	17776988	81	3.33175	6.69758e-09	0.0580662	0.60995	6.01975	4.79469	0.00964595	0.127214	3.72119
AT3G51820:I011	AT3G51820	ATG4	3:19216003-19219057	19218305	19218488	184	2.70882	0.000144566	0.0231255	0.150474	2.16022	1.0701	0.0107052	0.140618	3.7154
AT4G13040:I002	AT4G13040	AT4G13040	4:7613316-7615386	7613752	7614071	320	2.98514	0.00229035	0.00370238	0.0325947	0.27469	0.184357	0.0134784	0.176803	3.71342
AT4G29940:I009	AT4G29940	PRHA	4:14648139-14653379	14650328	14650450	123	3.66879	0.0143811	0.00354908	0.0536206	0.222716	0.257736	0.0159354	0.208045	3.70659
AT1G19700:I004	AT1G19700	BLH10	1:6809724-6812663	6811928	6812203	276	3.22529	0.00904665	0.00310716	0.0312759	0.244969	0.19036	0.0126839	0.164298	3.69525
AT2G27980:I016	AT2G27980	AT2G27980	2:11913629-11919741	11917962	11918078	117	3.68767	6.28376e-07	0.0123894	0.188304	0.192214	0.227495	0.0644561	0.827726	3.68276
AT4G19985:I004	AT4G19985	AT4G19985	4:10830237-10832094	10831749	10832029	281	2.6309	0.062484	0.00281883	0.0200634	0.189016	0.105095	0.0149131	0.190907	3.67821
AT2G20850:I007	AT2G20850	SRF1	2:8975348-8979379	8977859	8977947	89	3.44181	0.0247234	0.0049049	0.0629577	0.2109	0.211599	0.023257	0.297534	3.67732
AT2G31300:I007	AT2G31300	ARPC1	2:13346122-13349980	13347711	13347839	129	3.17363	0.00806693	0.00614024	0.0645014	0.160705	0.132285	0.038208	0.487593	3.67373
AT1G04200:I014	AT1G04200	AT1G04200	1:1109482-1114107	1112951	1113071	121	3.66944	0.0105532	0.00302013	0.0535687	0.127864	0.177789	0.0236198	0.301306	3.67316
AT1G71110:I003	AT1G71110	AT1G71110	1:26818083-26821004	26819096	26819186	91	3.54271	0.00610002	0.00401578	0.0655688	0.0910657	0.116653	0.0440976	0.562083	3.67201
AT4G02430:I006	AT4G02430	SR34b	4:1068974-1072215	1069968	1070045	78	3.5938	0.00551869	0.00468507	0.0789654	0.493791	0.653839	0.00948797	0.120772	3.67004
AT1G34260:I007	AT1G34260	FAB1D	1:12485967-12492169	12488913	12489177	265	3.452	0.0215393	0.00151093	0.0212816	0.0652737	0.0722633	0.0231476	0.294501	3.66934
AT5G43710:I011	AT5G43710	AT5G43710	5:17552130-17556670	17554817	17555077	261	3.32579	0.0356639	0.00153409	0.0197343	0.0631798	0.0639952	0.0242813	0.308372	3.66676
AT2G36060:I003	AT2G36060	MMZ3	2:15142677-15144182	15143352	15143474	123	2.94964	5.80563e-14	0.106814	0.825167	1.40799	0.856932	0.0758629	0.962931	3.66597
AT5G13470:I001	AT5G13470	AT5G13470	5:4318524-4319924	4318687	4319103	417	4.05042	9.51602e-10	0.00387573	0.0687995	0.319009	0.446345	0.0121493	0.15414	3.6653
AT5G48570:I004	AT5G48570	FKBP65	5:19690542-19693845	19691438	19691514	77	3.3584	0.000150231	0.0148312	0.174516	0.146926	0.136479	0.100943	1.27871	3.66307
AT5G43900:I002	AT5G43900	ATMYA2	5:17656894-17667451	17657592	17657694	103	4.00414	0.00520671	0.00354792	0.0799292	0.289855	0.515667	0.0122403	0.155002	3.66257
AT5G15470:I005	AT5G15470	GAUT14	5:5021010-5024742	5023337	5023957	621	2.94896	0.0189619	0.00138229	0.0115039	0.168405	0.110815	0.00820813	0.103812	3.66078
AT5G60840:I004	AT5G60840	AT5G60840	5:24473319-24474491	24474217	24474288	72	3.74237	0.000181091	0.0110013	0.171051	0.680279	0.836647	0.0161717	0.204448	3.66019
AT1G68185:I003	AT1G68185	AT1G68185	1:25556426-25558522	25556882	25557075	194	3.57351	0.0326881	0.00225019	0.0322713	0.0923373	0.104847	0.0243692	0.307794	3.65884
AT2G01910:I007	AT2G01910	ATMAP65-6	2:416911-420588	419021	419113	93	3.25914	0.0199182	0.00392942	0.0523883	0.334163	0.352864	0.011759	0.148466	3.6583
AT1G15110:I004	AT1G15110	AT1G15110	1:5199018-5202175	5200065	5200177	113	3.6146	0.0134416	0.00323395	0.0552862	0.219931	0.299696	0.0147044	0.184474	3.6491
AT1G16270:I009	AT1G16270	AT1G16270	1:5563087-5568368	5567763	5567945	183	3.24297	0.0432394	0.00218796	0.0266402	0.21292	0.206688	0.010276	0.128891	3.6488
AT3G07630:I001	AT3G07630	ADT2	3:2435445-2437965	2435701	2435841	141	3.04031	0.0849509	0.003096	0.0298156	0.372472	0.286027	0.00831203	0.104241	3.64857
AT3G01150:I001	AT3G01150	PTB	3:51583-54506	51915	52154	240	4.8411	1.78479e-17	0.0102771	0.30486	0.423432	1.00231	0.024271	0.304158	3.64751
AT1G16710:I010	AT1G16710	HAC12	1:5714219-5722614	5718024	5718145	122	4.13242	4.29267e-06	0.00669423	0.133281	0.149569	0.237636	0.0447568	0.560864	3.64747
AT4G39540:I007	AT4G39540	ATSK2	4:18378225-18380417	18379256	18379333	78	3.00847	0.0083059	0.00932637	0.0928981	0.225326	0.179307	0.0413906	0.518094	3.64584
AT1G67060:I003	AT1G67060	AT1G67060	1:25036616-25039389	25038169	25038271	103	3.80535	1.47454e-05	0.0113504	0.17861	0.264823	0.333829	0.0428602	0.535033	3.64192
AT1G78490:I007	AT1G78490	CYP708A3	1:29528253-29530665	29530066	29530166	101	2.44599	0.0132081	0.0168242	0.0934395	0.339701	0.151941	0.0495264	0.614974	3.63426
AT2G16440:I009	AT2G16440	MCM4	2:7126357-7130685	7128305	7128412	108	3.91163	0.00125866	0.00338367	0.0713898	0.195228	0.332588	0.0173318	0.21465	3.63049
AT1G06130:I008	AT1G06130	GLX2-4	1:1857767-1860730	1860166	1860586	421	3.52043	5.84302e-11	0.0118697	0.143661	0.315612	0.309169	0.0376083	0.464668	3.62708
AT3G17205:I011	AT3G17205	UPL6	3:5873253-5881655	5877282	5877421	140	3.27175	0.021562	0.00261026	0.0351852	0.209168	0.229269	0.0124793	0.153467	3.62032
AT5G59770:I002	AT5G59770	AT5G59770	5:24079392-24081216	24079895	24079962	68	3.14103	0.0301557	0.00588819	0.0660386	0.272812	0.249785	0.0215833	0.264381	3.61463
AT1G80810:I001	AT1G80810	AT1G80810	1:30365287-30368898	30365335	30365526	192	3.58683	0.00840958	0.00190331	0.0321675	0.11997	0.166318	0.015865	0.19341	3.60774
AT5G62630:I002	AT5G62630	HIPL2	5:25143595-25146459	25144461	25144553	93	3.26411	0.048319	0.00469394	0.0538284	0.215227	0.202517	0.0218092	0.265796	3.60731
AT1G51805:I006	AT1G51805	AT1G51805	1:19220977-19225690	19222894	19222984	91	3.48758	0.0252937	0.0047971	0.0637003	0.234021	0.255269	0.0204986	0.249542	3.60569
AT1G75420:I001	AT1G75420	AT1G75420	1:28305297-28307503	28305707	28305793	87	3.10533	0.0714274	0.00501766	0.0515609	0.178923	0.151894	0.0280437	0.339453	3.59747
AT3G11397:I001	AT3G11397	PRA1.A3	3:3576017-3578082	3576331	3576413	83	3.57823	0.0001009	0.0152029	0.191778	0.279523	0.291368	0.0543885	0.658198	3.59715
AT1G02080:I037	AT1G02080	AT1G02080	1:373335-386847	382930	383029	100	3.94619	5.98983e-09	0.0153873	0.266417	0.277251	0.396676	0.0554996	0.671623	3.5971
AT2G37450:I002	AT2G37450	AT2G37450	2:15722568-15725062	15723233	15723329	97	3.18265	0.00969327	0.00816588	0.0863812	0.18338	0.160611	0.0445299	0.53783	3.59431
AT2G16990:I007	AT2G16990	AT2G16990	2:7383035-7387854	7386279	7386376	98	3.18767	0.05318	0.00445445	0.0484453	0.0630542	0.057029	0.0706448	0.849486	3.58793
AT4G32120:I004	AT4G32120	AT4G32120	4:15516784-15519855	15517831	15517954	124	3.93616	0.00366565	0.003229	0.064133	0.17068	0.282568	0.0189185	0.226965	3.5846
AT5G19130:I004	AT5G19130	AT5G19130	5:6415920-6419035	6418252	6418387	136	3.13693	0.0651118	0.00320983	0.0332539	0.159282	0.137572	0.0201518	0.24172	3.58436
AT5G44110:I007	AT5G44110	POP1	5:17754064-17755742	17755245	17755521	277	3.32687	0.0269063	0.00144548	0.0186095	0.150815	0.161978	0.0095844	0.114889	3.58341
AT2G36340:I002	AT2G36340	AT2G36340	2:15235723-15237728	15236454	15236540	87	3.7282	0.0413559	0.00460226	0.0795957	0.111036	0.160594	0.0414483	0.495632	3.57988
AT5G14220:I011	AT5G14220	MEE61	5:4583252-4587448	4586011	4586099	89	3.31892	0.00662625	0.00917637	0.103455	0.295106	0.278822	0.0310951	0.371044	3.57683
AT3G18140:I008	AT3G18140	AT3G18140	3:6212596-6214785	6214187	6214273	87	2.95044	0.0152262	0.00985719	0.0821422	0.481875	0.336644	0.0204559	0.244003	3.57631
AT5G55125:I001	AT5G55125	AT5G55125	5:22372020-22373209	22372151	22372724	574	2.63465	3.60654e-09	0.019416	0.122521	0.211614	0.1121	0.091752	1.09296	3.57436
AT1G50940:I007	AT1G50940	ETFALPHA	1:18877812-18880010	18879537	18879837	301	3.34417	0.00189811	0.0024168	0.0307041	0.148495	0.158451	0.0162753	0.193776	3.57364
AT3G59380:I001	AT3G59380	FTA	3:21944178-21945943	21944434	21944569	136	4.0556	4.83578e-08	0.00912678	0.162791	0.57186	0.858321	0.0159598	0.189662	3.57091
AT3G08040:I007	AT3G08040	ATFRD3	3:2566277-2572151	2568023	2568174	152	3.99047	0.00312119	0.00263419	0.0544177	0.117228	0.204161	0.0224705	0.266543	3.56826
AT1G79270:I008	AT1G79270	ECT8	1:29815506-29819104	29818621	29818715	95	3.84909	0.0100325	0.00459512	0.0796791	0.407921	0.596628	0.0112647	0.133549	3.56748
AT2G39970:I009	AT2G39970	AT2G39970	2:16683832-16686709	16686220	16686311	92	3.79328	2.14236e-18	0.161585	2.23574	1.03482	1.20815	0.156148	1.85055	3.56697
AT3G51850:I005	AT3G51850	CPK13	3:19232467-19235889	19234471	19234665	195	3.62272	1.55944e-08	0.0128819	0.162033	0.708984	0.754353	0.0181695	0.214797	3.56339
AT4G16130:I002	AT4G16130	ARA1	4:9120867-9127938	9121356	9121428	73	3.14006	0.0377287	0.00500597	0.0615587	0.378335	0.39527	0.0132316	0.155738	3.55707
AT5G07130:I001	AT5G07130	LAC13	5:2210567-2212620	2210654	2210744	91	3.58848	0.0108079	0.00401578	0.0677484	0.149732	0.215457	0.0268198	0.31444	3.55141
AT5G12440:I005	AT5G12440	AT5G12440	5:4035294-4041334	4036730	4036826	97	3.86633	0.000487755	0.00816588	0.139543	0.177286	0.258563	0.0460605	0.539689	3.55053
AT3G14840:I006	AT3G14840	AT3G14840	3:4988107-4994058	4989666	4989773	108	3.26833	0.00999312	0.00794818	0.0836933	0.610063	0.54945	0.0130285	0.152322	3.54739
AT3G10850:I004	AT3G10850	GLX2-2	3:3397549-3399574	3398570	3398689	120	3.7519	4.7864e-11	0.0299835	0.420833	3.17165	3.81157	0.00945358	0.110409	3.54586
AT5G62790:I013	AT5G62790	PDE129	5:25214125-25217439	25216658	25216811	154	3.20453	4.64513e-07	0.0179446	0.175418	1.90656	1.59694	0.00941203	0.109846	3.54484
AT5G19280:I006	AT5G19280	KAPP	5:6488319-6493439	6491062	6491148	87	3.06881	0.0752177	0.00460226	0.048991	0.262882	0.239879	0.0175069	0.204233	3.54421
AT4G36540:I005	AT4G36540	BEE2	4:17243583-17245296	17244779	17244869	91	2.92991	0.000640828	0.0169091	0.143307	0.88385	0.642827	0.0191312	0.222932	3.54261
AT4G36280:I005	AT4G36280	AT4G36280	4:17165331-17169375	17166459	17166553	95	2.92234	0.0283917	0.00903582	0.0745624	0.0781506	0.0553676	0.115621	1.34668	3.54193
AT5G11850:I007	AT5G11850	AT5G11850	5:3816346-3821072	3818134	3818281	148	3.5669	0.000800174	0.00535196	0.0734455	0.260769	0.307614	0.0205237	0.238759	3.54019
AT1G53430:I007	AT1G53430	AT1G53430	1:19935163-19941088	19936694	19936782	89	3.40744	0.0332479	0.00410602	0.0605701	0.198321	0.251672	0.0207039	0.240671	3.53909
AT4G25170:I003	AT4G25170	AT4G25170	4:12909575-12911580	12910458	12910596	139	3.83954	1.54219e-15	0.0362075	0.546583	1.52756	1.99071	0.0237029	0.274566	3.53402
AT5G63970:I010	AT5G63970	AT5G63970	5:25606771-25609247	25608927	25609026	100	3.44199	0.0262143	0.00400397	0.0556201	0.223164	0.26774	0.0179418	0.207739	3.53338
AT1G62430:I007	AT1G62430	ATCDS1	1:23105941-23109476	23107778	23107981	204	3.55894	0.0327062	0.00179135	0.0295259	0.108839	0.15505	0.0164588	0.190428	3.53232
AT2G20120:I003	AT2G20120	COV1	2:8687354-8689476	8688125	8688213	89	2.9946	0.0118279	0.00964498	0.0833058	0.526182	0.392886	0.0183301	0.212036	3.53202
AT1G27360:I002	AT1G27360	SPL11	1:9501077-9503869	9501870	9501973	104	2.47401	0.108945	0.00761625	0.0489516	0.101201	0.056516	0.0752584	0.866154	3.5247
AT4G33000:I009	AT4G33000	ATCBL10	4:15924349-15926628	15926254	15926343	90	2.78545	0.00813048	0.0140204	0.102299	0.274483	0.174375	0.0510793	0.586664	3.52172
AT2G47410:I004	AT2G47410	AT2G47410	2:19448139-19457294	19449830	19450266	437	4.75125	1.61851e-18	0.00569542	0.157495	0.176278	0.424567	0.0323094	0.370955	3.52122
AT1G54510:I005	AT1G54510	ATNEK1	1:20358319-20362593	20360203	20360746	544	2.73173	0.0492024	0.00145605	0.0111056	0.10276	0.0684823	0.0141694	0.162168	3.51663
AT3G05160:I002	AT3G05160	AT3G05160	3:1453106-1457150	1453638	1453730	93	3.58436	0.0250477	0.00469394	0.067357	0.293592	0.368118	0.015988	0.182977	3.5166
AT5G53450:I003	AT5G53450	ORG1	5:21688763-21692429	21689507	21689587	81	3.60061	0.000210066	0.0100827	0.138131	0.555597	0.66715	0.0181475	0.207046	3.51211
AT5G43930:I018	AT5G43930	AT5G43930	5:17676816-17681100	17680609	17680690	82	3.50846	0.0132495	0.00445653	0.0704796	0.176199	0.244363	0.0252926	0.288422	3.5114
AT2G36930:I002	AT2G36930	AT2G36930	2:15509898-15511514	15510431	15510542	112	3.60022	6.2711e-06	0.0137387	0.186504	1.13597	1.35434	0.0120942	0.137709	3.50923
AT5G49840:I010	AT5G49840	AT5G49840	5:20255191-20259300	20257877	20258014	138	3.5378	2.38797e-06	0.0111502	0.144531	0.33487	0.381713	0.0332972	0.378637	3.50734
AT2G17340:I011	AT2G17340	AT2G17340	2:7541406-7544128	7543567	7543919	353	4.49867	4.33872e-29	0.0261767	0.601478	0.576877	1.16695	0.0453766	0.515426	3.50575
AT5G13690:I005	AT5G13690	CYL1	5:4415754-4420371	4416885	4417004	120	2.67653	0.0446972	0.0068058	0.0482154	0.231041	0.144591	0.0294572	0.333459	3.50082
AT4G17570:I006	AT4G17570	GATA26	4:9783884-9787528	9785904	9785983	80	3.40473	0.000217085	0.0161121	0.176086	0.1736	0.167795	0.0928119	1.04941	3.49913
AT3G16430:I002	AT3G16430	JAL31	3:5581663-5583187	5582031	5582131	101	3.87576	8.04374e-17	0.0773708	1.14174	2.86848	3.74587	0.0269728	0.304799	3.49828
AT1G02010:I004	AT1G02010	SEC1A	1:347891-352480	348641	348734	94	2.85299	0.0579671	0.00842649	0.070333	0.105491	0.0779828	0.0798792	0.901904	3.49708
AT3G20250:I007	AT3G20250	APUM5	3:7058902-7063240	7060583	7060699	117	3.2362	0.000308296	0.0101262	0.10658	0.394677	0.368246	0.0256568	0.289427	3.49579
AT2G44750:I002	AT2G44750	TPK2	2:18451426-18452875	18451819	18451934	116	3.38705	0.0242515	0.00345169	0.0461971	0.0651453	0.0774029	0.0529846	0.596839	3.4937
AT3G27190:I013	AT3G27190	UKL2	3:10039234-10043066	10042461	10042721	261	3.83821	1.0381e-06	0.00437549	0.0723348	0.238392	0.350893	0.0183542	0.206145	3.48948
AT4G00520:I008	AT4G00520	AT4G00520	4:227694-231699	229299	229448	150	4.04736	6.2826e-11	0.0130532	0.235219	0.212784	0.342781	0.061345	0.686207	3.48363
AT3G13530:I011	AT3G13530	MAPKKK7	3:4411688-4419320	4415774	4415851	78	2.79997	0.0687681	0.010155	0.0816418	0.155586	0.111862	0.0652695	0.729843	3.48311
AT1G25380:I004	AT1G25380	ATNDT2	1:8903470-8906002	8904544	8904671	128	3.61741	0.00023107	0.00605052	0.0875315	0.393961	0.509693	0.0153582	0.171734	3.4831
AT2G47320:I004	AT2G47320	AT2G47320	2:19427372-19428933	19428124	19428213	90	3.34112	1.84225e-05	0.018622	0.196239	0.701247	0.662671	0.0265555	0.296133	3.47916
AT4G08540:I007	AT4G08540	AT4G08540	4:5433645-5436524	5434927	5435029	103	2.84553	0.0251213	0.0076902	0.0639952	0.205476	0.153515	0.0374263	0.416865	3.47746
AT5G42320:I003	AT5G42320	AT5G42320	5:16918489-16921245	16919280	16919448	169	3.67163	0.000180963	0.00430448	0.0687797	0.214399	0.30873	0.0200769	0.222782	3.47202
AT5G10070:I003	AT5G10070	AT5G10070	5:3148522-3150434	3149023	3149126	104	3.82828	2.14038e-10	0.0314983	0.460182	0.193019	0.254135	0.163187	1.81078	3.47201
AT4G14290:I009	AT4G14290	AT4G14290	4:8225481-8230281	8228088	8228437	350	3.0637	0.00503058	0.00326286	0.0310993	0.0756729	0.0651388	0.043118	0.477432	3.46893
AT4G12770:I004	AT4G12770	AT4G12770	4:7506382-7511626	7507617	7507716	100	4.26954	1.45276e-13	0.0337375	0.655124	0.498009	0.8758	0.0677449	0.748029	3.46491
AT5G66420:I003	AT5G66420	AT5G66420	5:26521674-26525081	26522639	26522762	124	2.86389	2.99081e-05	0.0197556	0.148923	0.470414	0.322763	0.0419961	0.461402	3.4577
AT1G50740:I001	AT1G50740	AT1G50740	1:18807672-18809004	18808060	18808526	467	2.75194	0.0182871	0.00310398	0.0239756	0.171962	0.121198	0.0180504	0.197822	3.45411
AT3G03420:I001	AT3G03420	AT3G03420	3:812448-814027	812633	812884	252	3.17878	0.0580632	0.00158888	0.0184736	0.115221	0.122424	0.0137898	0.150899	3.4519
AT5G42000:I001	AT5G42000	AT5G42000	5:16799354-16801028	16799632	16799712	81	3.80262	9.17936e-05	0.0105874	0.160386	0.121715	0.168923	0.0869845	0.949464	3.44828
AT1G08620:I002	AT1G08620	PKDM7D	1:2736774-2743758	2737049	2737267	219	3.12493	0.0389951	0.00182829	0.0206032	0.155122	0.160264	0.0117862	0.128558	3.44725
AT4G32190:I001	AT4G32190	AT4G32190	4:15544878-15547855	15545115	15545400	286	3.46341	4.99033e-06	0.00673545	0.0813435	0.352348	0.390882	0.0191159	0.208102	3.44445
AT3G10405:I006	AT3G10405	AT3G10405	3:3233715-3235289	3234759	3234854	96	2.72999	0.00736575	0.0118959	0.0900127	0.291714	0.203105	0.0407792	0.443183	3.442
AT3G04810:I001	AT3G04810	ATNEK2	3:1317260-1321294	1317513	1317946	434	4.44391	7.27495e-14	0.0067147	0.149756	0.459308	0.944305	0.0146192	0.158589	3.43936
AT3G07180:I013	AT3G07180	AT3G07180	3:2282233-2285549	2283890	2284025	136	4.15133	1.50943e-10	0.0155092	0.280822	0.299256	0.500503	0.0518259	0.56108	3.43646
AT5G47820:I004	AT5G47820	FRA1	5:19366483-19372789	19368101	19368189	89	3.12235	2.29838e-05	0.0299886	0.284515	0.554269	0.487088	0.0541047	0.584115	3.43243
AT5G15020:I014	AT5G15020	SNL2	5:4859127-4866031	4863464	4863565	102	3.14666	0.00955818	0.00840761	0.080446	0.253721	0.22494	0.0331372	0.357633	3.43196
AT1G72930:I002	AT1G72930	TIR	1:27439452-27440464	27439974	27440071	98	3.54578	4.55274e-05	0.0329163	0.399124	0.994963	1.12636	0.033083	0.354349	3.42101
AT1G76380:I011	AT1G76380	AT1G76380	1:28651154-28654580	28653609	28654173	565	3.31997	1.45835e-06	0.00362556	0.0376722	0.111513	0.108373	0.0325125	0.347617	3.41843
AT1G52370:I003	AT1G52370	AT1G52370	1:19506435-19508934	19507176	19507381	206	2.72369	0.0478256	0.0038451	0.0293587	0.263827	0.188599	0.0145743	0.155668	3.41697
AT5G05980:I014	AT5G05980	DFB	5:1799490-1804492	1803854	1803952	99	2.35546	0.121429	0.00800091	0.0470237	0.282024	0.155403	0.0283696	0.302592	3.41495
AT2G39340:I003	AT2G39340	AT2G39340	2:16423639-16430108	16425666	16425966	301	3.19054	8.63261e-12	0.0263413	0.239714	0.379904	0.324231	0.0693369	0.739331	3.41453
AT4G12910:I007	AT4G12910	scpl20	4:7550433-7553332	7551816	7551895	80	2.53875	0.0810822	0.0102087	0.066622	0.215773	0.132173	0.0473123	0.50405	3.41328
AT5G16040:I010	AT5G16040	AT5G16040	5:5240675-5243329	5243190	5243279	90	3.23828	0.130627	0.0048504	0.0553276	0.451249	0.483514	0.0107488	0.114428	3.41219
AT3G10740:I004	AT3G10740	ASD1	3:3360888-3365414	3361821	3361901	81	2.78292	0.0155376	0.0158428	0.114234	0.878048	0.595279	0.0180431	0.191901	3.41084
AT4G34270:I007	AT4G34270	AT4G34270	4:16403844-16406240	16405590	16406013	424	3.49687	1.14869e-10	0.0108651	0.122962	0.545744	0.580992	0.0199088	0.211642	3.41014
AT1G53230:I001	AT1G53230	TCP3	1:19849788-19851725	19850108	19850201	94	3.71636	0.00023736	0.00913195	0.12995	0.786831	1.05334	0.011606	0.123369	3.41004
AT4G36640:I001	AT4G36640	AT4G36640	4:17276936-17279201	17277490	17277595	106	2.65374	0.107331	0.00730629	0.0535133	0.178778	0.123761	0.0408679	0.432391	3.4033
AT5G49350:I002	AT5G49350	AT5G49350	5:20009741-20011099	20010256	20010433	178	2.97497	0.00033767	0.0141122	0.113792	0.0703932	0.0537435	0.200476	2.11732	3.40073
AT5G53940:I004	AT5G53940	AT5G53940	5:21896995-21898610	21897932	21898493	562	2.58076	0.000517164	0.00919527	0.054985	0.375306	0.213349	0.0245007	0.257724	3.39493
AT4G19020:I007	AT4G19020	CMT2	4:10414526-10421209	10417290	10417419	130	3.14506	0.0544267	0.00307997	0.0352827	0.198437	0.216123	0.0155212	0.163253	3.3948
AT1G06850:I002	AT1G06850	AtbZIP52	1:2105048-2106749	2105907	2106017	111	3.46213	0.00133927	0.00773336	0.0922424	0.240786	0.273617	0.0321171	0.337122	3.39186
AT5G11850:I008	AT5G11850	AT5G11850	5:3816346-3821072	3818323	3818547	225	3.30346	0.00809348	0.00323314	0.0398366	0.260769	0.307614	0.0123985	0.129502	3.38474
AT5G66880:I001	AT5G66880	SRK2I	5:26710555-26712971	26710871	26711207	337	3.25665	0.00393675	0.00254719	0.0262946	0.24941	0.247141	0.0102128	0.106395	3.38097
AT2G47830:I008	AT2G47830	AT2G47830	2:19590856-19594014	19592413	19592645	233	3.14948	0.0628396	0.00187355	0.0196277	0.122424	0.123346	0.0153038	0.159127	3.37822
AT1G54320:I007	AT1G54320	AT1G54320	1:20275534-20277957	20277463	20277705	243	3.80489	2.80414e-18	0.0287767	0.404182	1.28103	1.73411	0.0224637	0.233077	3.37514
AT3G12980:I005	AT3G12980	HAC5	3:4146499-4154895	4148501	4148641	141	3.4796	0.00127648	0.00549267	0.0727504	0.156041	0.199332	0.0352001	0.364971	3.37413
AT1G77320:I005	AT1G77320	MEI1	1:29056532-29062966	29057768	29058443	676	4.35219	0.000675866	0.000592303	0.0157014	0.0509239	0.130442	0.0116311	0.120371	3.37143
AT3G19080:I006	AT3G19080	AT3G19080	3:6595344-6598848	6597547	6597637	91	3.59192	5.50012e-05	0.0119647	0.173743	0.179135	0.251402	0.0667916	0.691096	3.37115
AT1G17680:I013	AT1G17680	AT1G17680	1:6076077-6082337	6080934	6081081	148	3.66431	1.2967e-05	0.0080351	0.1135	0.168279	0.230355	0.0477488	0.492717	3.36722
AT5G35330:I005	AT5G35330	MBD2	5:13523403-13525791	13525280	13525620	341	3.15149	1.9909e-05	0.00886828	0.0785676	0.216478	0.186493	0.0409663	0.42129	3.3623
AT3G46540:I002	AT3G46540	AT3G46540	3:17134091-17135587	17134950	17135050	101	3.00173	0.0171202	0.00849904	0.0740935	0.435939	0.369952	0.0194959	0.200279	3.36076
AT1G09010:I006	AT1G09010	AT1G09010	1:2895166-2899384	2898071	2898180	110	3.83282	2.40847e-09	0.0186353	0.278039	0.568555	0.827912	0.0327766	0.335832	3.357
AT3G14205:I010	AT3G14205	AT3G14205	3:4715707-4720951	4718322	4718415	94	3.15535	0.00612028	0.00842649	0.0871048	0.192842	0.195214	0.0436964	0.446202	3.35211
AT1G07780:I002	AT1G07780	TRP6	1:2410056-2412677	2410603	2410732	130	2.12387	0.0803379	0.00991516	0.0447148	0.467739	0.206676	0.021198	0.216352	3.35138
AT1G71440:I010	AT1G71440	PFI	1:26921060-26924386	26923051	26923250	200	4.3492	8.25731e-10	0.00630918	0.136058	0.208958	0.44161	0.0301936	0.308096	3.35107
AT1G71110:I001	AT1G71110	AT1G71110	1:26818083-26821004	26818359	26818656	298	3.5713	0.00273203	0.00288055	0.0375369	0.0910657	0.116653	0.0316315	0.321782	3.34665
AT3G16940:I002	AT3G16940	AT3G16940	3:5781775-5786280	5782697	5782791	95	4.1186	2.44318e-06	0.00833779	0.169202	0.401285	0.801049	0.0207778	0.211226	3.34567
AT5G43990:I007	AT5G43990	SDG18	5:17697686-17702005	17699000	17699083	84	3.46868	0.0173542	0.00519686	0.0685107	0.0749871	0.0974266	0.0693034	0.703203	3.34294
AT3G01380:I017	AT3G01380	AT3G01380	3:144288-149828	149395	149548	154	3.35405	0.110796	0.00283465	0.0355339	0.109761	0.135851	0.0258258	0.261565	3.34029
AT2G47500:I001	AT2G47500	AT2G47500	2:19492995-19498160	19493377	19493607	231	3.79889	1.86728e-07	0.00712623	0.104671	0.240239	0.348552	0.0296631	0.300303	3.33968
AT1G53570:I010	AT1G53570	MAPKKK3	1:19987191-19991135	19989901	19990004	104	2.56902	0.00567458	0.0198603	0.122151	0.454004	0.275964	0.0437448	0.442633	3.33893
AT3G06390:I002	AT3G06390	AT3G06390	3:1938732-1939779	1939346	1939447	102	3.17447	0.0142016	0.00776559	0.0811797	0.692367	0.718136	0.011216	0.113042	3.33323
AT5G08130:I008	AT5G08130	BIM1	5:2606200-2610250	2608196	2608279	84	3.50635	1.38134e-05	0.0192847	0.23445	0.741071	0.894766	0.0260227	0.262024	3.33186
AT5G20280:I007	AT5G20280	SPS1F	5:6844714-6850154	6847285	6847406	122	3.44833	9.87914e-06	0.0169301	0.192372	0.886731	1.00222	0.0190927	0.191946	3.3296
AT3G16840:I004	AT3G16840	AT3G16840	3:5737886-5743144	5738851	5738958	108	3.95201	1.04899e-11	0.0249866	0.41899	0.32588	0.544983	0.076674	0.768812	3.32582
AT3G60910:I003	AT3G60910	AT3G60910	3:22501698-22503372	22502311	22502405	95	2.42509	0.0281835	0.0175164	0.0987367	0.328579	0.185332	0.0533097	0.532756	3.32101
AT3G24530:I006	AT3G24530	AT3G24530	3:8945425-8947938	8947397	8947642	246	3.13568	1.11767e-05	0.00808012	0.0755812	0.386085	0.361613	0.0209283	0.209011	3.32005
AT5G07830:I005	AT5G07830	AtGUS2	5:2503323-2506688	2505052	2505125	74	3.41054	0.000407367	0.0218403	0.24695	0.343812	0.392688	0.0635239	0.628871	3.30739
AT1G30820:I013	AT1G30820	AT1G30820	1:10944913-10949458	10947423	10947533	111	3.25158	0.00960128	0.00772591	0.0793395	0.304484	0.316306	0.0253737	0.250831	3.30531
AT5G49650:I002	AT5G49650	XK2	5:20152781-20155768	20153730	20153803	74	2.65366	0.0227111	0.0098305	0.0762755	0.487842	0.382988	0.020151	0.199159	3.305
AT3G09410:I011	AT3G09410	AT3G09410	3:2897638-2901019	2900514	2900592	79	3.67695	0.00012238	0.00980337	0.14899	0.233215	0.358687	0.0420358	0.415375	3.30472
AT2G39970:I008	AT2G39970	AT2G39970	2:16683832-16686709	16685958	16686141	184	3.50972	1.92906e-14	0.0353848	0.408191	1.03482	1.20815	0.0341941	0.337865	3.30463
AT4G21450:I003	AT4G21450	AT4G21450	4:11425957-11428386	11426623	11426980	358	3.76422	7.00553e-13	0.0131651	0.187191	1.14669	1.65296	0.011481	0.113246	3.30215
AT1G50140:I004	AT1G50140	AT1G50140	1:18569735-18578702	18570614	18570702	89	3.65722	6.96004e-11	0.0317437	0.41765	0.293927	0.39211	0.107998	1.06514	3.30195
AT2G45690:I005	AT2G45690	ATPEX16	2:18823171-18825735	18824881	18825170	290	2.35135	0.113693	0.00296001	0.0163712	0.130529	0.0734096	0.022677	0.223011	3.29781
AT4G27300:I004	AT4G27300	AT4G27300	4:13669308-13672348	13670613	13670701	89	3.14427	0.0294154	0.00410602	0.0500114	0.190896	0.236485	0.0215092	0.211478	3.29748
AT2G46580:I002	AT2G46580	AT2G46580	2:19129241-19130595	19129778	19129865	88	2.35321	0.0554308	0.0135136	0.0760985	0.214904	0.123176	0.062882	0.617804	3.29643
AT4G19003:I005	AT4G19003	VPS25	4:10407440-10409012	10408445	10408523	79	3.35984	0.00164609	0.00980337	0.118305	0.185988	0.228623	0.0527097	0.517467	3.29533
AT5G44720:I003	AT5G44720	AT5G44720	5:18042971-18045496	18044338	18044417	80	2.59368	0.063285	0.01073	0.0695251	0.557998	0.368488	0.0192295	0.188677	3.29452
AT4G13150:I006	AT4G13150	AT4G13150	4:7650223-7652289	7651163	7651262	100	3.13038	0.0296151	0.00400397	0.0445101	0.177019	0.200747	0.0226188	0.221722	3.29316
AT4G10320:I014	AT4G10320	AT4G10320	4:6397330-6404596	6400442	6400539	98	3.31235	0.000103497	0.0159523	0.175304	0.374777	0.420519	0.0425647	0.416875	3.29188
AT5G19600:I004	AT5G19600	SULTR3;5	5:6612815-6616997	6614267	6614368	102	3.93743	3.83623e-06	0.0116153	0.199835	0.149856	0.264259	0.07751	0.756207	3.28633
AT3G02510:I005	AT3G02510	AT3G02510	3:521746-524631	523125	523226	102	3.1256	0.00891994	0.00841572	0.0796245	0.310381	0.301021	0.0271142	0.264515	3.28623
AT1G77350:I003	AT1G77350	AT1G77350	1:29070253-29071899	29070656	29070823	168	3.14156	0.0479764	0.00238331	0.0271189	0.197429	0.230312	0.0120717	0.117749	3.28601
AT5G06970:I006	AT5G06970	AT5G06970	5:2158228-2166398	2159697	2159817	121	3.38753	3.21609e-06	0.017931	0.214054	0.34947	0.427854	0.0513092	0.500296	3.28549
AT2G28550:I003	AT2G28550	TOE1	2:12225842-12228543	12226862	12226968	107	4.00173	2.96287e-11	0.0234763	0.383812	1.28923	2.16557	0.0182095	0.177233	3.28289
AT1G08620:I005	AT1G08620	PKDM7D	1:2736774-2743758	2738030	2738160	131	3.30264	2.68546e-06	0.0161012	0.161633	0.155122	0.160264	0.103797	1.00854	3.28043
AT1G60490:I014	AT1G60490	PI3K	1:22285572-22290315	22289583	22289668	86	3.72133	3.13808e-06	0.0144331	0.20281	0.246286	0.357438	0.0586027	0.567399	3.27532
AT3G04240:I007	AT3G04240	SEC	3:1113934-1120872	1115590	1115693	104	2.40176	0.00442715	0.0179946	0.105734	0.75208	0.456488	0.0239265	0.231626	3.27512
AT1G80560:I006	AT1G80560	IMD2	1:30287763-30290298	30289112	30289201	90	3.25368	0.000149882	0.0179575	0.182221	0.985952	1.03664	0.0182134	0.175779	3.27069
AT5G24060:I011	AT5G24060	AT5G24060	5:8129979-8133301	8133147	8133229	83	3.06783	0.11821	0.00525947	0.0524612	0.359128	0.371998	0.0146451	0.141026	3.26746
AT3G10520:I003	AT3G10520	ATGLB2	3:3276226-3277860	3277580	3277661	82	3.1893	3.14053e-13	0.104799	0.958957	1.35345	1.29122	0.0774312	0.742674	3.26174
AT3G58530:I008	AT3G58530	AT3G58530	3:21645547-21648368	21647376	21647591	216	2.75063	0.0429976	0.00397409	0.0289396	0.118023	0.0896443	0.033672	0.322827	3.26114
AT1G06840:I010	AT1G06840	AT1G06840	1:2097747-2103479	2101006	2101137	132	3.05949	0.0121821	0.00551104	0.0569758	0.136401	0.14784	0.0404032	0.385388	3.25377
AT1G72090:I005	AT1G72090	AT1G72090	1:27123567-27126895	27124973	27125073	101	3.15013	0.00408042	0.00849085	0.0811881	0.414316	0.416069	0.0204936	0.195131	3.25119
AT1G43190:I010	AT1G43190	PTB3	1:16275108-16278624	16277452	16277641	190	3.23495	4.36777e-06	0.0159162	0.149369	0.54811	0.540373	0.0290384	0.276418	3.25082
AT3G52720:I004	AT3G52720	ACA1	3:19538690-19541284	19540753	19541043	291	2.65665	3.99626e-11	0.0592319	0.373687	1.10287	0.731846	0.053707	0.510608	3.24904
AT4G32590:I001	AT4G32590	AT4G32590	4:15721324-15722908	15721609	15721693	85	2.08556	4.45021e-05	0.116502	0.504418	2.11426	0.964544	0.0551027	0.522959	3.2465
AT3G05580:I003	AT3G05580	AT3G05580	3:1617847-1620120	1619335	1619657	323	2.661	0.0211003	0.00390662	0.0260666	0.0962034	0.0676501	0.0406079	0.385315	3.24621
AT2G38330:I009	AT2G38330	AT2G38330	2:16064503-16067437	16066580	16066667	88	3.44508	0.0248131	0.00454996	0.0633065	0.373078	0.547302	0.0121958	0.11567	3.24557
AT1G28670:I004	AT1G28670	ARAB-1	1:10074507-10076344	10075859	10075985	127	2.16822	0.0305716	0.0178861	0.0874041	0.796778	0.410854	0.022448	0.212738	3.24442
AT5G15070:I001	AT5G15070	AT5G15070	5:4876515-4885821	4876635	4876827	193	3.73217	1.37877e-08	0.00987545	0.145409	0.0552152	0.086349	0.178854	1.68397	3.23501
AT1G09910:I011	AT1G09910	AT1G09910	1:3220035-3224541	3223032	3223352	321	3.41674	0.00358593	0.00267415	0.0309663	0.206025	0.253608	0.0129798	0.122103	3.23376
AT5G44100:I001	AT5G44100	ckl7	5:17749118-17752716	17749760	17749844	85	3.54812	3.02428e-08	0.0255254	0.342306	0.64577	0.92108	0.039527	0.371635	3.23298
AT4G21470:I009	AT4G21470	FMN/FHY	4:11431105-11433322	11432984	11433074	91	3.26747	0.0273434	0.00401578	0.0538471	0.187104	0.267204	0.0214628	0.201521	3.23102
AT2G16980:I002	AT2G16980	AT2G16980	2:7376349-7381103	7376816	7378082	1267	3.97596	1.80349e-07	0.00098139	0.0165633	0.0591798	0.106879	0.0165832	0.154972	3.22422
AT5G59840:I001	AT5G59840	AT5G59840	5:24107215-24109251	24107534	24107642	109	3.93753	3.0874e-09	0.0188063	0.302106	0.617923	1.06287	0.0304347	0.284237	3.22331
AT5G58970:I004	AT5G58970	ATUCP2	5:23808461-23811258	23809644	23809745	102	2.53442	0.0765473	0.00759281	0.0515433	0.0775389	0.0565485	0.0979226	0.911489	3.21851
AT5G42950:I003	AT5G42950	AT5G42950	5:17224436-17231355	17226064	17226145	82	3.81727	2.02899e-09	0.028698	0.436672	0.600743	0.982096	0.0477708	0.444633	3.21841
AT1G30110:I003	AT1G30110	NUDX25	1:10581735-10584080	10582766	10582869	104	2.8991	0.00475274	0.0104691	0.092762	0.34416	0.327939	0.0304193	0.282863	3.21705
AT2G40770:I008	AT2G40770	AT2G40770	2:17013269-17021315	17016227	17016316	90	3.11988	0.0257684	0.0040604	0.0493988	0.0765419	0.100297	0.0530481	0.492527	3.21483
AT5G48880:I013	AT5G48880	PKT1	5:19814395-19817897	19816806	19816922	117	2.81177	0.00529151	0.0146252	0.106529	0.507388	0.398101	0.0288245	0.267592	3.21467
AT5G43500:I013	AT5G43500	ATARP9	5:17469675-17473591	17472110	17472184	75	3.164	0.00128717	0.0157968	0.158092	0.100861	0.108763	0.156619	1.45354	3.21424
AT1G31730:I001	AT1G31730	AT1G31730	1:11359642-11364288	11360696	11360776	81	3.04499	0.097356	0.00538934	0.0524937	0.454497	0.477038	0.0118578	0.110041	3.21413
AT3G14010:I012	AT3G14010	CID4	3:4636254-4640981	4639254	4639366	113	2.69028	4.17888e-05	0.0335952	0.233267	0.544295	0.40733	0.0617225	0.572673	3.21384
AT2G25220:I010	AT2G25220	AT2G25220	2:10742713-10745594	10745132	10745455	324	4.21558	2.00236e-05	0.00224524	0.0523124	0.0602055	0.151237	0.0372929	0.345897	3.21337
AT5G17890:I005	AT5G17890	CHS3	5:5916970-5923355	5921346	5921434	89	3.41345	0.00985044	0.00410602	0.0611919	0.120837	0.194608	0.0339799	0.314437	3.21002
AT1G64090:I005	AT1G64090	RTNLB3	1:23789062-23790976	23790231	23790317	87	2.25273	0.129035	0.0098667	0.0506307	0.611728	0.339487	0.0161292	0.149139	3.20891
AT5G02940:I007	AT5G02940	AT5G02940	5:684474-689702	685805	685882	78	3.06458	1.38407e-06	0.0486888	0.408906	0.411944	0.375546	0.118193	1.08883	3.20356
AT4G31150:I003	AT4G31150	AT4G31150	4:15143505-15145629	15144318	15144492	175	4.33783	0.00101462	0.00249449	0.0607564	0.0709113	0.188004	0.0351777	0.323166	3.19954
AT5G07980:I002	AT5G07980	AT5G07980	5:2549166-2555519	2549835	2549925	91	2.87928	0.017478	0.00870429	0.0737258	0.136434	0.125932	0.0637987	0.585439	3.19792
AT5G40480:I032	AT5G40480	EMB3012	5:16213222-16224058	16223071	16223152	82	3.28661	0.00584735	0.00965964	0.109433	0.0977658	0.121321	0.0988039	0.902009	3.1905
AT4G17050:I006	AT4G17050	UGLYAH	4:9589567-9592587	9591064	9591201	138	2.72481	0.029501	0.00591809	0.0438841	0.418586	0.340842	0.0141383	0.128752	3.18692
AT5G19330:I005	AT5G19330	ARIA	5:6507794-6512759	6508798	6508971	174	3.27936	0.000105502	0.00983417	0.0982738	0.858939	0.943787	0.0114492	0.104127	3.18503
AT3G11720:I004	AT3G11720	AT3G11720	3:3705865-3708721	3707403	3707502	100	3.69016	0.062785	0.00436536	0.0689236	0.0772205	0.134353	0.0565311	0.513005	3.18186
AT3G12520:I009	AT3G12520	SULTR4;2	3:3967816-3971927	3969832	3969970	139	3.04314	0.121429	0.00314055	0.0308145	0.100901	0.109145	0.0311251	0.282325	3.1812
AT1G05840:I002	AT1G05840	AT1G05840	1:1762734-1766281	1763163	1763343	181	3.28614	0.0022093	0.00451214	0.0494813	0.238095	0.288304	0.018951	0.171629	3.17895
AT5G62980:I001	AT5G62980	FOLB2	5:25276034-25277266	25276083	25276377	295	2.94974	0.0667315	0.00246596	0.0234779	0.0852532	0.0896635	0.0289251	0.261845	3.17832
AT4G19985:I002	AT4G19985	AT4G19985	4:10830237-10832094	10830914	10831009	96	2.27519	0.00480516	0.0252502	0.1269	0.189016	0.105095	0.133588	1.20748	3.17614
AT3G16857:I002	AT3G16857	ARR1	3:5755821-5759443	5756950	5757032	83	4.11982	3.55218e-08	0.0152029	0.279736	1.09978	2.24173	0.0138235	0.124786	3.17425
AT2G25180:I005	AT2G25180	ARR12	2:10724301-10726961	10726555	10726834	280	3.02182	0.00381696	0.00388853	0.0377419	0.302619	0.325868	0.0128496	0.11582	3.17209
AT3G19895:I010	AT3G19895	AT3G19895	3:6917294-6921556	6920417	6920516	100	3.03391	0.0455991	0.00400397	0.0415811	0.144184	0.166515	0.0277699	0.249714	3.16868
AT1G80410:I012	AT1G80410	EMB2753	1:30227485-30234985	30230328	30230428	101	2.68314	0.0217067	0.0107801	0.081717	0.59793	0.504373	0.018029	0.162017	3.16775
AT2G01420:I005	AT2G01420	PIN4	2:180105-183328	181848	182004	157	3.98992	1.88595e-22	0.0752236	1.20277	1.77327	3.15788	0.0424208	0.38088	3.16649
AT5G05760:I003	AT5G05760	SYP31	5:1728893-1731021	1729712	1729789	78	3.08205	0.071241	0.00559662	0.0559931	0.221657	0.247142	0.025249	0.226562	3.16561
AT4G31890:I003	AT4G31890	AT4G31890	4:15425886-15429113	15428191	15428393	203	3.2754	0.00351627	0.0038151	0.0433724	0.174878	0.221664	0.0218158	0.195667	3.16496
AT5G25265:I004	AT5G25265	AT5G25265	5:8754553-8756948	8755744	8755829	86	2.27096	0.0581255	0.0126603	0.0717683	0.775427	0.49013	0.0163269	0.146427	3.16486
AT5G02740:I001	AT5G02740	AT5G02740	5:616432-618618	616695	616989	295	3.76029	5.77795e-12	0.0129004	0.174508	0.359884	0.543626	0.0358459	0.321007	3.16272
AT5G61960:I011	AT5G61960	ML1	5:24878520-24884720	24882868	24883035	168	2.9682	0.000111923	0.011345	0.0980412	0.437059	0.421869	0.0259576	0.232397	3.16236
AT1G50500:I024	AT1G50500	HIT1	1:18707987-18715977	18715646	18715847	202	3.75687	2.1159e-10	0.0123424	0.171012	0.382679	0.593737	0.0322527	0.288027	3.15871
AT5G56850:I008	AT5G56850	AT5G56850	5:22985193-22988013	22987421	22987498	78	2.21848	0.0603176	0.0149883	0.0781015	0.589937	0.344241	0.0254066	0.22688	3.15866
AT5G24750:I005	AT5G24750	AT5G24750	5:8490572-8494587	8492122	8492268	147	2.61345	0.0493971	0.00583385	0.0378978	0.0867348	0.0631064	0.0672607	0.600538	3.15842
AT5G11980:I005	AT5G11980	AT5G11980	5:3868652-3872269	3870046	3870136	91	4.11812	0.00156033	0.00439996	0.09927	0.352139	0.893343	0.0124949	0.111122	3.15273
AT4G30310:I011	AT4G30310	AT4G30310	4:14831861-14835214	14834019	14834123	105	2.44213	0.0325204	0.0118214	0.0682944	0.892204	0.581376	0.0132496	0.11747	3.14827
AT3G27770:I004	AT3G27770	AT3G27770	3:10285657-10287775	10286397	10286524	128	3.33849	0.000222466	0.0098581	0.104675	0.505215	0.605622	0.0195127	0.17284	3.14695
AT2G33990:I005	AT2G33990	iqd9	2:14360276-14362241	14361690	14362096	407	2.8277	0.0230042	0.00194617	0.0159143	0.163772	0.151452	0.0118834	0.105078	3.14444
AT5G58870:I011	AT5G58870	ftsh9	5:23769811-23773780	23772646	23772728	83	3.02991	8.59947e-09	0.0649018	0.533253	0.921262	0.856363	0.0704488	0.622695	3.14388
AT1G67880:I001	AT1G67880	AT1G67880	1:25453921-25455735	25455182	25455381	200	2.44658	0.0470595	0.00363728	0.0243555	0.0689764	0.0523268	0.0527323	0.465451	3.14187
AT5G12480:I007	AT5G12480	CPK7	5:4047515-4050533	4049429	4049519	91	3.25843	0.0530557	0.00439996	0.0541311	0.349048	0.486836	0.0126056	0.11119	3.14088
AT1G18700:I020	AT1G18700	AT1G18700	1:6437477-6444076	6441710	6441802	93	2.45778	0.0283202	0.0133467	0.0773279	0.283148	0.186388	0.0471368	0.414876	3.13776
AT5G36940:I001	AT5G36940	CAT3	5:14590166-14594384	14590454	14590713	260	2.983	0.0596467	0.00279791	0.026921	0.14899	0.162931	0.0187792	0.165229	3.13726
AT4G20340:I009	AT4G20340	AT4G20340	4:10984707-10987748	10987108	10987214	107	2.80773	0.0454606	0.00679866	0.0585781	0.164817	0.161609	0.0412498	0.362468	3.1354
AT1G68300:I002	AT1G68300	AT1G68300	1:25598331-25599357	25598800	25598875	76	2.78311	0.0036599	0.0269532	0.194158	0.638609	0.523809	0.0422061	0.370665	3.13459
AT2G21590:I002	AT2G21590	APL4	2:9238482-9242440	9238932	9239032	101	3.41566	0.135334	0.00432214	0.0573141	0.0506992	0.0768165	0.0852507	0.746117	3.12962
AT5G59300:I004	AT5G59300	UBC7	5:23919597-23921304	23920569	23920962	394	3.93285	5.4551e-10	0.00993771	0.160727	0.12395	0.229167	0.0801754	0.701354	3.12891
AT4G21470:I006	AT4G21470	FMN/FHY	4:11431105-11433322	11432392	11432490	99	3.5188	0.00266746	0.00867074	0.108257	0.187104	0.267204	0.0463417	0.405148	3.12807
AT3G13740:I004	AT3G13740	AT3G13740	3:4504270-4506311	4505080	4505243	164	2.75489	0.000497952	0.0140393	0.103532	0.332128	0.280369	0.0422706	0.369271	3.12695
AT4G01280:I004	AT4G01280	AT4G01280	4:535211-537322	536113	536210	98	3.37038	0.0216306	0.00372894	0.0539151	0.245155	0.40664	0.0152105	0.132587	3.1238
AT1G70570:I008	AT1G70570	AT1G70570	1:26608625-26612309	26611054	26611127	74	4.1027	7.46827e-05	0.0110364	0.213882	0.644601	1.4333	0.0171213	0.149223	3.1236
AT1G05360:I002	AT1G05360	AT1G05360	1:1564598-1567465	1565364	1565621	258	3.39469	0.0203282	0.00155192	0.0209282	0.0536543	0.0831538	0.0289245	0.251681	3.12123
AT1G75850:I001	AT1G75850	VPS35B	1:28477768-28483928	28478264	28478363	100	3.45709	0.0257459	0.00400397	0.0563721	0.302999	0.490393	0.0132145	0.114953	3.12085
AT5G44250:I002	AT5G44250	AT5G44250	5:17823745-17825762	17824579	17824670	92	3.17748	0.000681219	0.0128778	0.13029	0.229056	0.267958	0.0562213	0.486233	3.11246
AT4G00780:I003	AT4G00780	AT4G00780	4:334732-336344	335265	335348	84	2.55652	0.0062874	0.0222791	0.145965	0.707021	0.536461	0.0315112	0.272089	3.11014
AT3G27930:I011	AT3G27930	AT3G27930	3:10369299-10372441	10371475	10371573	99	4.32415	2.46219e-16	0.0302934	0.669543	0.109092	0.279728	0.277686	2.39355	3.10763
AT2G32700:I019	AT2G32700	LUH	2:13866772-13872157	13870744	13870825	82	4.10558	1.53908e-13	0.0300535	0.533743	1.0139	2.0943	0.0296416	0.254855	3.10398
AT1G51830:I009	AT1G51830	AT1G51830	1:19243025-19246010	19245193	19245268	76	3.76366	2.36836e-08	0.0389592	0.534606	0.111913	0.178894	0.348121	2.98839	3.10171
AT5G35560:I004	AT5G35560	AT5G35560	5:13742109-13748312	13743145	13743341	197	2.45136	0.0898169	0.0039313	0.0251575	0.177486	0.132441	0.0221499	0.189952	3.10026
AT3G26580:I002	AT3G26580	AT3G26580	3:9758887-9760544	9759764	9759855	92	2.70871	6.14413e-05	0.0300377	0.206211	1.84288	1.47529	0.0162993	0.139777	3.10024
AT3G05165:I015	AT3G05165	AT3G05165	3:1457381-1462942	1460876	1460979	104	3.71854	0.00385578	0.00825387	0.119849	0.607572	1.02881	0.013585	0.116493	3.10015
AT5G66410:I003	AT5G66410	PLP3b	5:26519770-26521696	26520528	26520629	102	2.97257	1.23747e-07	0.053095	0.417264	0.438726	0.402276	0.121021	1.03726	3.09945
AT1G69980:I002	AT1G69980	AT1G69980	1:26356356-26357667	26357028	26357323	296	3.43352	0.00219442	0.00290001	0.0340926	0.14891	0.204404	0.019475	0.16679	3.09834
AT4G32420:I008	AT4G32420	AT4G32420	4:15647346-15652756	15650515	15650604	90	3.92491	6.45493e-07	0.0140204	0.225509	0.809845	1.52147	0.0173125	0.148218	3.09784
AT1G06840:I007	AT1G06840	AT1G06840	1:2097747-2103479	2100354	2100552	199	2.9948	0.0322174	0.00398035	0.0369006	0.136401	0.14784	0.0291812	0.249598	3.09649
AT3G51420:I003	AT3G51420	SSL4	3:19084035-19085858	19085076	19085172	97	2.42239	0.0740377	0.012214	0.0730102	0.732616	0.512265	0.0166718	0.142524	3.09573
AT2G42780:I002	AT2G42780	AT2G42780	2:17800444-17802816	17801214	17801317	104	2.92565	5.6469e-06	0.0353817	0.275065	0.333782	0.303677	0.106003	0.905782	3.09506
AT3G02750:I004	AT3G02750	AT3G02750	3:593207-596520	595092	595202	111	2.84312	0.0126326	0.0115609	0.0866919	0.447677	0.393964	0.0258243	0.22005	3.09103
AT4G28470:I004	AT4G28470	RPN1B	4:14066875-14072545	14067801	14067894	94	3.84576	1.09486e-06	0.0115829	0.201187	0.555548	1.13371	0.0208494	0.177458	3.0894
AT1G76400:I001	AT1G76400	AT1G76400	1:28658554-28661710	28658905	28658985	81	2.70269	0.0903514	0.0100827	0.0734156	0.285258	0.244462	0.0353458	0.300315	3.08686
AT2G40190:I002	AT2G40190	LEW3	2:16785194-16787530	16785973	16786069	97	4.43003	7.88837e-05	0.00450037	0.115749	0.102356	0.310038	0.043968	0.37334	3.08596
AT5G05970:I004	AT5G05970	NEDD1	5:1795294-1799527	1796630	1796811	182	2.40695	0.0675204	0.00399702	0.0260285	0.165386	0.126852	0.0241677	0.205188	3.08579
AT3G17310:I003	AT3G17310	DRM3	3:5909001-5913242	5911221	5911367	147	3.19813	0.00443983	0.00538837	0.0573538	0.157445	0.197597	0.0342238	0.290257	3.08426
AT4G12590:I004	AT4G12590	AT4G12590	4:7451004-7453088	7451935	7452120	186	2.78076	0.0466741	0.00425855	0.0338314	0.337988	0.31681	0.0125997	0.106788	3.08328
AT5G62950:I002	AT5G62950	AT5G62950	5:25262179-25263901	25262496	25262597	102	3.9194	0.000147081	0.00841572	0.137762	0.0688117	0.133036	0.122301	1.03552	3.08185
AT5G63970:I003	AT5G63970	AT5G63970	5:25606771-25609247	25607507	25607621	115	3.33596	4.8687e-06	0.0225023	0.227911	0.223164	0.26774	0.100833	0.85124	3.0776
AT1G34340:I005	AT1G34340	AT1G34340	1:12530827-12534162	12531838	12531933	96	3.16426	0.0337977	0.0041708	0.0479218	0.212665	0.290397	0.019612	0.165022	3.07285
AT5G62170:I001	AT5G62170	AT5G62170	5:24972977-24975549	24973877	24973955	79	2.29265	0.0770923	0.00920831	0.0555467	0.102788	0.0736946	0.0895854	0.753741	3.07273
AT3G21110:I012	AT3G21110	ATPURC	3:7402481-7405641	7405298	7405406	109	3.16012	0.000627758	0.0107256	0.108314	0.215918	0.259376	0.0496742	0.417593	3.07153
AT1G44780:I001	AT1G44780	AT1G44780	1:16909708-16912270	16909881	16910089	209	4.00425	2.8129e-07	0.00614002	0.103202	0.098055	0.196088	0.0626181	0.526303	3.07124
AT4G27080:I003	AT4G27080	PDIL5-4	4:13589072-13593585	13589550	13589637	88	2.83991	0.0496331	0.00900103	0.0746053	0.228854	0.226336	0.0393308	0.329622	3.06708
AT1G75010:I012	AT1G75010	ARC3	1:28164840-28170054	28168863	28169114	252	3.42362	0.00137648	0.00314322	0.0393106	0.160871	0.241063	0.0195387	0.163072	3.0611
AT2G30990:I004	AT2G30990	AT2G30990	2:13187583-13190419	13189763	13190156	394	3.28454	0.00547175	0.00217869	0.0231473	0.099033	0.126114	0.0219996	0.183543	3.06057
AT4G08790:I006	AT4G08790	AT4G08790	4:5608240-5611215	5609884	5610014	131	3.30723	0.0306444	0.00305646	0.0385448	0.0533206	0.0806446	0.0573223	0.477959	3.05972
AT4G32880:I015	AT4G32880	ATHB-8	4:15863452-15868625	15867291	15867373	83	3.279	0.00220373	0.00983972	0.10715	0.486152	0.636939	0.02024	0.168227	3.05513
AT1G49360:I001	AT1G49360	AT1G49360	1:18267231-18269448	18268530	18268661	132	2.59643	0.0885145	0.00600069	0.0417387	0.119417	0.10021	0.0502498	0.416515	3.05118
AT5G11950:I002	AT5G11950	AT5G11950	5:3854916-3856983	3855183	3855532	350	3.96122	2.93822e-25	0.0418443	0.654869	0.621428	1.17679	0.0673356	0.556487	3.04691
AT4G14930:I002	AT4G14930	AT4G14930	4:8538586-8541899	8539357	8539477	121	2.51112	0.0245727	0.00899825	0.0607888	0.454808	0.372081	0.0197847	0.163375	3.04573
AT5G44480:I006	AT5G44480	DUR	5:17921515-17923643	17922756	17922855	100	3.20251	0.00693359	0.00857576	0.0854016	0.110828	0.133728	0.077379	0.638623	3.04495
AT2G35630:I016	AT2G35630	MOR1	2:14966678-14980606	14971742	14971887	146	3.41849	0.00033746	0.0081148	0.0975405	0.509911	0.743404	0.0159141	0.131208	3.04347
AT3G24570:I003	AT3G24570	AT3G24570	3:8966521-8968657	8967379	8968377	999	3.40145	8.40888e-12	0.00693496	0.0742755	0.407818	0.529883	0.017005	0.140173	3.04318
AT5G17290:I007	AT5G17290	APG5	5:5686945-5689900	5689463	5689716	254	2.96279	0.00281418	0.00496786	0.0407601	0.176018	0.175203	0.0282236	0.232645	3.04315
AT5G28770:I003	AT5G28770	AtbZIP63	5:10796459-10798222	10797272	10797335	64	1.97702	0.135805	0.0185119	0.0802203	0.694469	0.36522	0.0266562	0.219649	3.04266
AT3G07090:I004	AT3G07090	AT3G07090	3:2242998-2244820	2244506	2244756	251	2.95294	0.000181091	0.00836915	0.0664171	0.53717	0.517411	0.0155801	0.128364	3.04247
AT1G08320:I009	AT1G08320	TGA9	1:2621904-2627848	2625813	2626189	377	6.06089	8.19268e-46	0.0246734	1.66947	0.212546	1.74587	0.116085	0.956239	3.04219
AT5G50950:I005	AT5G50950	FUM2	5:20729612-20733926	20731272	20731538	267	3.05273	7.23129e-07	0.0175922	0.144937	0.715607	0.716393	0.0245836	0.202315	3.04084
AT2G23840:I002	AT2G23840	AT2G23840	2:10153797-10155647	10154289	10154382	94	2.25871	0.066049	0.0137125	0.0673106	0.398466	0.238359	0.0344131	0.282391	3.03667
AT4G38060:I001	AT4G38060	AT4G38060	4:17873485-17874804	17873759	17874018	260	3.30224	0.0294154	0.00153999	0.0196172	0.106733	0.165775	0.0144284	0.118336	3.03591
AT5G66050:I003	AT5G66050	AT5G66050	5:26412088-26414536	26412671	26412759	89	2.5195	0.0254166	0.0133119	0.0845979	0.347217	0.269923	0.0383389	0.313416	3.0312
AT2G37500:I016	AT2G37500	AT2G37500	2:15739783-15742838	15742343	15742420	78	2.939	0.0094539	0.00932637	0.0881774	0.67688	0.78302	0.0137785	0.112612	3.03087
AT5G59430:I009	AT5G59430	ATTRP1	5:23967313-23970945	23969836	23969922	87	3.05987	0.0294447	0.00890191	0.0870696	0.436068	0.522423	0.0204141	0.166665	3.02932
AT1G34630:I003	AT1G34630	AT1G34630	1:12685200-12687641	12686159	12686273	115	2.97081	0.0120598	0.00745718	0.0623947	0.108195	0.110925	0.0689235	0.562492	3.02876
AT1G08420:I008	AT1G08420	BSL2	1:2649537-2657120	2652585	2652660	76	3.3296	0.00270341	0.0095718	0.119783	0.743037	1.14297	0.012882	0.1048	3.02421
AT3G27325:I013	AT3G27325	AT3G27325	3:10095089-10102229	10099337	10099446	110	3.22628	0.0478923	0.00396851	0.0438012	0.196705	0.267019	0.020175	0.164038	3.02339
AT3G10550:I008	AT3G10550	MTM1	3:3292899-3298522	3295613	3295698	86	2.96833	0.000412567	0.0193495	0.157641	0.169548	0.169898	0.114124	0.927854	3.02329
AT5G22830:I001	AT5G22830	ATMGT10	5:7627597-7630993	7628069	7628209	141	2.75956	0.00057416	0.0137174	0.101308	0.50327	0.457528	0.0272566	0.221425	3.02214
AT4G04340:I001	AT4G04340	AT4G04340	4:2122685-2126844	2122896	2123117	222	3.60363	3.38778e-11	0.0161293	0.204199	0.947739	1.4781	0.0170187	0.138149	3.02104
AT2G37050:I007	AT2G37050	AT2G37050	2:15568986-15573726	15571417	15571516	100	2.91337	0.0164978	0.00774466	0.0687896	0.393731	0.431341	0.0196699	0.159478	3.0193
AT5G16480:I002	AT5G16480	AT5G16480	5:5381113-5382897	5381745	5381828	84	2.49906	0.0926676	0.00921984	0.0606498	0.121828	0.0988613	0.0756792	0.613484	3.01906
AT1G01580:I003	AT1G01580	FRD1	1:209395-213041	210145	210384	240	2.10637	0.0779481	0.00453662	0.0228663	0.226125	0.141101	0.0200624	0.162056	3.01393
AT1G18100:I003	AT1G18100	E12A11	1:6227217-6230188	6229354	6229915	562	2.53948	0.00570625	0.00287576	0.0178229	0.198826	0.152667	0.0144637	0.116743	3.01283
AT4G12780:I005	AT4G12780	AT4G12780	4:7512047-7517005	7515661	7515766	106	3.71785	1.33192e-11	0.0434605	0.5739	0.600768	0.983294	0.0723416	0.583651	3.01221
AT1G71695:I002	AT1G71695	AT1G71695	1:26964249-26966688	26965786	26965942	157	2.43968	5.03177e-12	0.564117	3.06614	4.1991	2.83066	0.134342	1.08319	3.0113
AT1G10390:I005	AT1G10390	AT1G10390	1:3407024-3412843	3409172	3409288	117	3.88978	1.22008e-10	0.0199109	0.319828	0.982689	1.95896	0.0202616	0.163264	3.01038
AT1G03310:I002	AT1G03310	ISA2	1:813471-816749	813605	813928	324	2.73212	5.72285e-08	0.0243544	0.161653	0.22301	0.183768	0.109207	0.879657	3.00987
AT2G19620:I007	AT2G19620	NDL3	2:8485991-8488720	8487497	8487603	107	2.78261	0.0278374	0.00763268	0.0588752	0.164694	0.157738	0.0463445	0.373247	3.00966
AT3G48110:I022	AT3G48110	EDD1	3:17763001-17771146	17768471	17768640	170	3.83529	1.7352e-17	0.0479979	0.691903	0.447582	0.801669	0.107238	0.863078	3.00867
AT5G16930:I006	AT5G16930	AT5G16930	5:5568393-5571859	5570638	5570808	171	3.14035	0.0619118	0.0023415	0.0261889	0.152213	0.212096	0.0153831	0.123477	3.00482
AT1G26770:I002	AT1G26770	AT-EXP10	1:9259605-9261313	9259935	9260010	76	3.49518	0.000150865	0.0166031	0.197971	1.10153	1.63764	0.0150728	0.120888	3.00366
AT1G14250:I001	AT1G14250	AT1G14250	1:4868452-4871488	4868525	4868653	129	1.93212	0.10335	0.00844022	0.0375753	0.203686	0.113149	0.0414375	0.332088	3.00256
AT5G50950:I004	AT5G50950	FUM2	5:20729612-20733926	20731020	20731187	168	2.95781	0.00180721	0.0101145	0.0811358	0.715607	0.716393	0.0141342	0.113256	3.00233
AT1G63690:I011	AT1G63690	SPPL2	1:23618378-23622396	23621262	23621394	133	2.53614	0.0120263	0.014071	0.0899677	0.729271	0.582555	0.0192946	0.154436	3.00074
AT5G04620:I008	AT5G04620	ATBIOF	5:1327115-1330091	1329538	1329626	89	2.96118	0.00186046	0.013971	0.116206	0.127509	0.132583	0.109569	0.876483	2.99989
AT4G19040:I016	AT4G19040	EDR2	4:10431520-10437431	10434945	10435047	103	2.52667	0.0767618	0.00832598	0.0509256	0.22648	0.173334	0.0367625	0.293801	2.99853
AT4G19420:I001	AT4G19420	AT4G19420	4:10587166-10590588	10587633	10587737	105	3.63312	0.000315568	0.00817527	0.109571	0.329677	0.553243	0.0247978	0.198052	2.99759
AT5G42740:I010	AT5G42740	AT5G42740	5:17135692-17140892	17137854	17138033	180	2.14057	0.0172871	0.0107453	0.0515502	0.533918	0.321037	0.0201254	0.160574	2.99615
AT2G17760:I004	AT2G17760	AT2G17760	2:7713314-7716464	7715087	7715192	106	3.15143	0.0554895	0.00377733	0.0434596	0.26002	0.375585	0.0145271	0.115712	2.99372
AT1G10760:I015	AT1G10760	GWD	1:3581034-3590928	3585288	3585381	94	2.89302	8.21714e-06	0.0352449	0.2646	2.12442	2.00451	0.0165904	0.132002	2.99214
AT5G13400:I002	AT5G13400	AT5G13400	5:4296688-4299223	4298372	4298548	177	2.49663	0.0592961	0.00437552	0.0286463	0.276345	0.227652	0.0158335	0.125834	2.99047
AT1G51830:I006	AT1G51830	AT1G51830	1:19243025-19246010	19244705	19244774	70	3.1845	0.0266085	0.00522051	0.0660827	0.111913	0.178894	0.046648	0.369395	2.98528
AT1G28100:I005	AT1G28100	AT1G28100	1:9801082-9804394	9802622	9802763	142	3.26989	0.0064281	0.00512294	0.0614984	0.348058	0.52765	0.0147186	0.116552	2.98526
AT3G10330:I003	AT3G10330	AT3G10330	3:3199770-3201855	3200884	3200970	87	2.73122	0.0385831	0.00985719	0.070722	0.176197	0.159732	0.0559442	0.442755	2.98445
AT5G48530:I003	AT5G48530	AT5G48530	5:19666837-19668830	19668131	19668226	96	3.10255	0.00823631	0.00850726	0.08206	0.141154	0.172117	0.0602695	0.476769	2.98379
AT5G16000:I004	AT5G16000	NIK1	5:5224143-5227288	5225114	5225208	95	2.68412	0.0445564	0.00903582	0.0624736	0.167401	0.146494	0.0539772	0.426459	2.98198
AT5G45020:I004	AT5G45020	AT5G45020	5:18168682-18170775	18169676	18169754	79	2.63644	0.063999	0.00980337	0.071028	0.0831097	0.0764329	0.117957	0.929285	2.97786
AT4G16950:I006	AT4G16950	RPP5	4:9538798-9544467	9542082	9542181	100	2.58339	0.0159053	0.0171115	0.105995	0.415924	0.327704	0.0411408	0.323446	2.97488
AT4G27710:I004	AT4G27710	CYP709B3	4:13828432-13830596	13829919	13829988	70	2.42483	0.0738141	0.0110638	0.0689226	0.435608	0.345242	0.0253985	0.199636	2.97456
AT1G09430:I003	AT1G09430	ACLA-3	1:3041996-3045402	3042905	3043015	111	2.59303	0.00447139	0.0168598	0.113587	0.855745	0.733674	0.0197019	0.154819	2.97417
AT4G32660:I013	AT4G32660	AME3	4:15756128-15759314	15758897	15758969	73	3.56146	0.0157664	0.00597995	0.0836273	0.319208	0.569	0.0187337	0.146973	2.97184
AT3G05350:I010	AT3G05350	AT3G05350	3:1526963-1533867	1529806	1529908	103	2.47846	0.00229822	0.0422875	0.242019	0.691405	0.504911	0.0611618	0.47933	2.97032
AT4G24810:I012	AT4G24810	AT4G24810	4:12786130-12789791	12789368	12789465	98	2.42066	0.0407314	0.0131528	0.0731726	0.121433	0.0862391	0.108313	0.848485	2.96969
AT3G52340:I004	AT3G52340	ATSPP2	3:19407023-19409457	19407275	19407406	132	2.85071	7.55962e-05	0.0219571	0.162195	0.422879	0.39932	0.0519227	0.406179	2.96768
AT5G11980:I004	AT5G11980	AT5G11980	5:3868652-3872269	3869887	3869977	91	4.24157	2.87078e-14	0.0266376	0.527424	0.352139	0.893343	0.075645	0.590393	2.96436
AT4G14920:I007	AT4G14920	AT4G14920	4:8531043-8535842	8533418	8533697	280	2.45619	0.027292	0.0056374	0.0338665	0.229277	0.177008	0.0245877	0.191328	2.96004
AT5G12370:I019	AT5G12370	SEC10	5:4002775-4008804	4007158	4007348	191	2.86969	2.13659e-05	0.0125327	0.0964226	0.766042	0.758054	0.0163604	0.127197	2.95879
AT4G02400:I008	AT4G02400	AT4G02400	4:1054199-1057998	1056965	1057034	70	2.55903	0.0515731	0.0122511	0.0770285	0.238735	0.19314	0.0513166	0.398821	2.95825
AT3G56510:I008	AT3G56510	AT3G56510	3:20943928-20946661	20946251	20946577	327	2.61131	0.00983721	0.00628092	0.0396924	0.290563	0.236817	0.0216164	0.167608	2.95489
AT5G18400:I010	AT5G18400	AT5G18400	5:6092682-6095053	6094920	6094990	71	3.48833	0.0207193	0.00563939	0.0818721	0.335394	0.628266	0.0168142	0.130314	2.95424
AT4G37040:I001	AT4G37040	MAP1D	4:17455139-17457357	17455281	17455461	181	2.96129	0.000800968	0.00861213	0.0731793	0.324332	0.355594	0.0265535	0.205794	2.95423
AT5G25900:I001	AT5G25900	GA3	5:9036018-9038406	9036209	9036369	161	3.55217	3.37218e-07	0.013374	0.157887	0.279828	0.426337	0.0477935	0.370335	2.95394
AT3G27770:I003	AT3G27770	AT3G27770	3:10285657-10287775	10286241	10286330	90	3.00113	0.0268538	0.00880101	0.0812685	0.505215	0.605622	0.0174203	0.13419	2.94544
AT3G52200:I012	AT3G52200	LTA3	3:19360206-19366387	19363123	19363429	307	1.96394	0.00256484	0.0195677	0.0807363	0.456245	0.24441	0.0428886	0.330331	2.94524
AT1G77890:I003	AT1G77890	AT1G77890	1:29292123-29296160	29292749	29292844	96	2.98808	0.00255599	0.0113415	0.107273	0.0578095	0.0710336	0.196188	1.51017	2.9444
AT3G07300:I011	AT3G07300	AT3G07300	3:2324617-2327625	2327425	2327535	111	2.55622	0.11616	0.00713595	0.0485981	0.215327	0.190878	0.03314	0.254603	2.94161
AT1G02080:I034	AT1G02080	AT1G02080	1:373335-386847	382041	382126	86	3.19827	0.0755067	0.005076	0.0557775	0.277251	0.396676	0.0183083	0.140612	2.94115
AT2G35630:I029	AT2G35630	MOR1	2:14966678-14980606	14974714	14974814	101	3.31841	0.0017386	0.0080861	0.0904616	0.509911	0.743404	0.0158579	0.121686	2.93989
AT1G08750:I006	AT1G08750	AT1G08750	1:2801067-2804537	2802618	2802823	206	3.20179	4.74126e-05	0.0146137	0.13622	0.0818533	0.0995024	0.178535	1.36902	2.93886
AT1G74670:I001	AT1G74670	AT1G74670	1:28053286-28054149	28053474	28053603	130	2.30915	7.3352e-09	0.280143	1.40031	4.12257	2.69038	0.0679534	0.520489	2.93725
AT2G21630:I005	AT2G21630	AT2G21630	2:9250323-9253915	9252166	9252260	95	3.09816	0.030181	0.00384669	0.0458472	0.072804	0.113577	0.0528363	0.403666	2.93356
AT5G18100:I004	AT5G18100	CSD3	5:5987187-5988885	5988086	5988221	136	2.71368	4.61831e-06	0.0268572	0.180772	1.59809	1.40956	0.0168058	0.128247	2.93189
AT5G37680:I002	AT5G37680	ATARLA1A	5:14969596-14971312	14970150	14970248	99	3.29404	0.000487755	0.0109979	0.129085	0.0523554	0.0805285	0.210062	1.60298	2.93187
AT1G49960:I010	AT1G49960	AT1G49960	1:18498639-18501886	18500797	18500896	100	3.2556	0.0377485	0.00400397	0.0491059	0.300679	0.484508	0.0133164	0.101352	2.92809
AT4G25170:I001	AT4G25170	AT4G25170	4:12909575-12911580	12910150	12910412	263	3.28344	1.55867e-09	0.0262187	0.259705	1.52756	1.99071	0.0171638	0.130458	2.92615
AT2G28360:I011	AT2G28360	AT2G28360	2:12124415-12130069	12127876	12128067	192	3.11423	0.012694	0.00447085	0.0422935	0.168814	0.210735	0.0264839	0.200695	2.92182
AT2G13800:I007	AT2G13800	SERK5	2:5753271-5757239	5755109	5755614	506	2.57584	0.00976655	0.00320141	0.020235	0.223437	0.186488	0.014328	0.108506	2.92086
AT4G21410:I002	AT4G21410	CRK29	4:11402314-11405056	11403020	11403093	74	1.95682	0.0810376	0.0222454	0.0904303	0.287223	0.154495	0.07745	0.585326	2.9179
AT5G22280:I004	AT5G22280	AT5G22280	5:7373995-7375719	7375136	7375505	370	2.48496	0.0492053	0.00462472	0.027184	0.258647	0.201273	0.0178805	0.13506	2.91715
AT1G62800:I002	AT1G62800	ASP4	1:23253703-23257463	23254813	23254926	114	3.19456	0.000726529	0.0149056	0.141072	0.271037	0.339631	0.0549947	0.415369	2.91703
AT5G66030:I007	AT5G66030	ATGRIP	5:26404894-26410255	26406136	26406264	129	3.1917	1.11395e-16	0.110596	1.02887	1.25988	1.555	0.087783	0.66165	2.91406
AT1G25500:I008	AT1G25500	AT1G25500	1:8955249-8957978	8957323	8957727	405	3.37634	0.00145706	0.00211951	0.0237296	0.0777995	0.115938	0.0272433	0.204675	2.90936
AT5G53130:I007	AT5G53130	CNGC1	5:21537721-21541029	21540576	21540721	146	3.42402	1.22232e-08	0.0198851	0.21645	0.285032	0.41299	0.0697643	0.524105	2.9093
AT1G52510:I011	AT1G52510	AT1G52510	1:19561506-19565272	19564837	19564919	83	1.56314	0.00658029	0.173212	0.50815	1.7611	0.689425	0.0983545	0.737064	2.90573
AT4G04840:I003	AT4G04840	ATMSRB6	4:2449560-2451589	2450161	2451143	983	1.84482	0.000160165	0.0269761	0.0965068	0.800585	0.382345	0.0336955	0.252408	2.90513
AT5G07270:I005	AT5G07270	XBAT33	5:2280667-2283593	2282016	2282110	95	2.8798	0.0231469	0.00903582	0.0720497	0.378566	0.404405	0.0238686	0.178162	2.90001
AT5G28290:I014	AT5G28290	ATNEK3	5:10278691-10282614	10281924	10282404	481	2.17148	0.0650493	0.00267977	0.0123808	0.164543	0.102024	0.0162862	0.121351	2.89747
AT3G45970:I001	AT3G45970	EXLA1	3:16896166-16897308	16896359	16896434	76	2.78587	0.00116969	0.0376959	0.267074	0.50695	0.48221	0.0743583	0.553854	2.89694
AT2G26540:I004	AT2G26540	HEMD	2:11287365-11290360	11288428	11288718	291	1.87216	0.000812062	0.0219698	0.0823787	0.629311	0.317076	0.0349108	0.259808	2.8957
AT1G10470:I002	AT1G10470	ATRR1	1:3442327-3443957	3443170	3443251	82	2.293	0.0566559	0.0144483	0.0781757	0.630553	0.458562	0.0229137	0.17048	2.89532
AT3G53390:I008	AT3G53390	AT3G53390	3:19792531-19796753	19795058	19795196	139	2.48521	0.0742167	0.00617556	0.03719	0.302474	0.245467	0.0204169	0.151507	2.89155
AT1G31170:I003	AT1G31170	ATSRX	1:11133410-11134844	11133847	11133926	80	3.15739	0.000105502	0.0202489	0.192412	0.92678	1.18692	0.0218486	0.16211	2.89136
AT5G55160:I002	AT5G55160	SUMO.2	5:22383560-22384925	22384079	22384151	73	2.73831	9.6891e-05	0.039245	0.269003	1.52216	1.40684	0.0257825	0.191212	2.89071
AT2G19790:I003	AT2G19790	AT2G19790	2:8527231-8528533	8528159	8528260	102	2.51191	0.0298505	0.012581	0.0752823	0.864779	0.698776	0.0145482	0.107735	2.88856
AT3G56408:I001	AT3G56408	AT3G56408	3:20915497-20921340	20915677	20916261	585	2.50255	0.0244341	0.00199844	0.0127034	0.119304	0.102754	0.0167508	0.123629	2.88371
AT5G67610:I005	AT5G67610	AT5G67610	5:26960931-26963638	26962407	26962502	96	3.29136	0.00548152	0.00757768	0.0922222	0.0791098	0.130599	0.0957868	0.706145	2.88207
AT4G14340:I004	AT4G14340	CKI1	4:8248286-8251998	8249524	8249656	133	3.16804	0.0053658	0.00644794	0.0620255	0.434799	0.567603	0.0148297	0.109276	2.88142
AT1G76630:I003	AT1G76630	AT1G76630	1:28759699-28765042	28760362	28760468	107	3.00114	0.0268395	0.00740272	0.0683567	0.0797318	0.100071	0.0928452	0.683082	2.87916
AT5G18620:I022	AT5G18620	CHR17	5:6195917-6202166	6200820	6201040	221	2.84633	0.143953	0.00580662	0.046733	0.312676	0.342462	0.0185707	0.136462	2.87739
AT5G18400:I003	AT5G18400	AT5G18400	5:6092682-6095053	6093377	6093453	77	3.29256	0.0204136	0.00474592	0.0652908	0.335394	0.628266	0.0141503	0.103922	2.8766
AT3G45190:I017	AT3G45190	AT3G45190	3:16541673-16548278	16547232	16547518	287	3.44688	8.72595e-10	0.0128213	0.143262	0.686996	1.04689	0.0186628	0.136845	2.87431
AT1G24764:I004	AT1G24764	ATMAP70-2	1:8759533-8763355	8761159	8761272	114	3.05492	0.00151582	0.0104315	0.0953503	0.521816	0.650778	0.0199908	0.146517	2.87366
AT1G02750:I002	AT1G02750	AT1G02750	1:602497-604292	603126	603600	475	3.45844	0.00109672	0.00166756	0.0213469	0.0513622	0.0898211	0.0324667	0.23766	2.87187
AT4G33000:I006	AT4G33000	ATCBL10	4:15924349-15926628	15925766	15925837	72	2.15093	0.0799748	0.0172395	0.0800809	0.274483	0.174375	0.0628071	0.459245	2.87027
AT5G13000:I024	AT5G13000	ATGSL12	5:4110295-4121427	4115533	4115669	137	2.78806	0.015343	0.0053099	0.0453411	0.331528	0.387341	0.0160165	0.117057	2.86958
AT4G30780:I001	AT4G30780	AT4G30780	4:14990341-14993069	14990664	14990836	173	3.18728	0.000709908	0.00961885	0.0916091	0.153315	0.199839	0.0627392	0.458414	2.86921
AT3G06670:I002	AT3G06670	AT3G06670	3:2105459-2113698	2106578	2106660	83	3.21981	0.00189619	0.0140854	0.147097	0.454972	0.650634	0.0309588	0.226083	2.86843
AT4G21534:I002	AT4G21534	AT4G21534	4:11456230-11458820	11456759	11456850	92	2.53568	0.039673	0.00790714	0.0565311	0.146047	0.143088	0.054141	0.395078	2.86735
AT1G01440:I002	AT1G01440	AT1G01440	1:159856-162572	160303	160417	115	2.96333	0.0163161	0.00745718	0.0629037	0.243748	0.281815	0.0305938	0.223209	2.86709
AT1G70180:I001	AT1G70180	AT1G70180	1:26426341-26429361	26426510	26426613	104	3.85082	1.79546e-12	0.0479422	0.69831	0.406915	0.813409	0.117819	0.858497	2.86524
AT5G13560:I005	AT5G13560	AT5G13560	5:4360631-4366448	4362702	4362787	86	3.04347	2.84039e-05	0.027405	0.23939	0.441964	0.529924	0.0620075	0.451743	2.86499
AT5G54440:I006	AT5G54440	CLUB	5:22099936-22107833	22102487	22102599	113	3.3661	3.45114e-09	0.0280201	0.302652	0.285259	0.424436	0.0982267	0.713069	2.85985
AT1G60990:I003	AT1G60990	AT1G60990	1:22462026-22465424	22462957	22463063	107	2.52676	0.00108762	0.0310369	0.181326	0.656904	0.529357	0.0472472	0.34254	2.85797
AT5G06440:I010	AT5G06440	AT5G06440	5:1964468-1967335	1966379	1966474	96	2.84605	0.0294154	0.00850726	0.0686416	0.179527	0.201042	0.047387	0.34143	2.84902
AT3G05160:I007	AT3G05160	AT3G05160	3:1453106-1457150	1454382	1454508	127	2.86482	0.0137806	0.00572801	0.0517175	0.293592	0.368118	0.0195101	0.140492	2.84819
AT5G49950:I010	AT5G49950	AT5G49950	5:20319733-20323616	20322642	20322749	108	3.47203	0.00317949	0.00794818	0.0966741	0.202972	0.343019	0.039159	0.281833	2.84742
AT3G49060:I012	AT3G49060	AT3G49060	3:18186898-18191992	18191186	18191703	518	2.78651	0.00122304	0.00300926	0.0228423	0.15214	0.160631	0.0197795	0.142203	2.84588
AT2G32200:I001	AT2G32200	AT2G32200	2:13676488-13677231	13676585	13676712	128	3.44148	0.0416256	0.00285497	0.0431749	0.06835	0.14397	0.0417698	0.299888	2.84389
AT1G03000:I008	AT1G03000	PEX6	1:687890-692560	690174	690398	225	3.2659	0.000918012	0.00760509	0.0763464	0.192172	0.268881	0.0395744	0.283942	2.84296
AT4G20320:I003	AT4G20320	AT4G20320	4:10974463-10979464	10975098	10975534	437	2.87792	3.86701e-05	0.00742641	0.0559607	0.280633	0.295536	0.0264631	0.189353	2.83903
AT4G38350:I033	AT4G38350	AT4G38350	4:17958177-17966962	17965620	17965708	89	2.74983	0.00237141	0.0181593	0.130357	0.408067	0.410026	0.0445009	0.317924	2.83678
AT1G68890:I017	AT1G68890	AT1G68890	1:25896945-25906714	25902880	25902964	85	3.31378	0.000181364	0.013754	0.153527	0.220317	0.344922	0.0624279	0.445108	2.83389
AT5G65470:I001	AT5G65470	AT5G65470	5:26172131-26175033	26172531	26172947	417	2.76676	0.00173818	0.0060239	0.0418482	0.239399	0.233564	0.0251626	0.179172	2.832
AT1G70980:I001	AT1G70980	SYNC3	1:26762339-26764623	26763419	26763503	85	2.39575	0.0430104	0.0128093	0.0794785	0.317717	0.277292	0.0403166	0.286624	2.82971
AT4G34030:I005	AT4G34030	MCCB	4:16301179-16304099	16302860	16302937	78	2.34022	0.0476308	0.0149883	0.0850793	0.831445	0.665672	0.0180268	0.12781	2.82578
AT3G24740:I001	AT3G24740	AT3G24740	3:9031096-9033796	9031271	9031846	576	3.24555	6.12038e-09	0.00870534	0.0828782	0.509377	0.684552	0.0170902	0.121069	2.82459
AT5G02880:I009	AT5G02880	UPL4	5:662064-669107	665922	666254	333	2.61709	0.0199443	0.00499718	0.0321883	0.168987	0.154117	0.0295714	0.208856	2.82023
AT4G39900:I005	AT4G39900	AT4G39900	4:18508370-18510553	18509630	18509731	102	2.83306	0.00101313	0.0205947	0.150974	0.385204	0.400106	0.0534644	0.377335	2.8192
AT2G22980:I010	AT2G22980	SCPL13	2:9778877-9783251	9781060	9781165	106	3.1201	0.0910932	0.00411827	0.0429468	0.196733	0.291239	0.0209333	0.147462	2.81648
AT1G23330:I007	AT1G23330	AT1G23330	1:8279588-8281891	8281564	8281639	76	2.93813	0.0337705	0.0104222	0.0928896	0.164888	0.208657	0.0632082	0.445178	2.8162
AT5G50950:I001	AT5G50950	FUM2	5:20729612-20733926	20729851	20729934	84	2.71976	9.86749e-06	0.0619865	0.436457	0.715607	0.716393	0.0866209	0.609243	2.81423
AT5G16715:I019	AT5G16715	EMB2247	5:5485353-5493520	5491030	5491395	366	2.28826	0.0155367	0.00588309	0.0288833	0.344148	0.240336	0.0170946	0.120179	2.81357
AT1G76260:I004	AT1G76260	DWA2	1:28610265-28613263	28611034	28611169	136	2.71886	0.0535321	0.0056946	0.043851	0.122559	0.13443	0.0464643	0.3262	2.81156
AT3G33530:I018	AT3G33530	AT3G33530	3:14085298-14093670	14090553	14090908	356	3.68433	6.186e-19	0.0266605	0.342232	0.625031	1.14309	0.0426546	0.299392	2.81126
AT1G03770:I003	AT1G03770	RING1B	1:944572-947483	945169	945471	303	3.21583	0.0057043	0.00240085	0.0277696	0.103084	0.170138	0.0232901	0.163218	2.80902
AT3G02600:I009	AT3G02600	ATLPP3	3:551100-554671	553543	553619	77	3.53526	7.45949e-06	0.0199835	0.25738	0.507273	0.932481	0.039394	0.276017	2.80871
AT3G50370:I005	AT3G50370	AT3G50370	3:18676059-18684346	18678848	18678943	96	2.90187	0.00955178	0.0113415	0.100429	0.742375	0.938875	0.0152774	0.106967	2.8077
AT3G01420:I004	AT3G01420	DIOX1	3:159466-162837	160865	160959	95	3.05223	1.82089e-11	0.196634	1.64917	2.44898	2.93361	0.0802921	0.562164	2.80766
AT2G06025:I009	AT2G06025	AT2G06025	2:2348136-2352157	2351549	2351671	123	2.72223	1.13177e-06	0.0360426	0.243357	0.256658	0.2479	0.140431	0.981677	2.80539
AT2G29330:I004	AT2G29330	TRI	2:12594590-12596330	12595911	12596010	100	2.31978	0.0701936	0.01142	0.0647963	0.0886933	0.0721778	0.128759	0.897732	2.80162
AT1G44170:I004	AT1G44170	ALDH4	1:16796400-16800321	16797447	16797518	72	2.47132	0.0937039	0.0119108	0.0707581	0.301807	0.257288	0.0394649	0.275015	2.80087
AT1G10870:I011	AT1G10870	AGD4	1:3616610-3623758	3621243	3621331	89	2.58061	0.0485838	0.0133119	0.0888923	0.15768	0.151128	0.0844235	0.588194	2.80057
AT3G22190:I007	AT3G22190	IQD5	3:7830905-7834049	7833557	7833753	197	4.00655	1.62293e-12	0.0154019	0.270583	0.536909	1.35388	0.0286862	0.199857	2.80054
AT3G03773:I008	AT3G03773	AT3G03773	3:951628-953840	953232	953455	224	2.73359	0.0877463	0.00345744	0.027531	0.118532	0.135659	0.0291689	0.202942	2.79856
AT5G52530:I004	AT5G52530	AT5G52530	5:21317140-21321236	21318398	21318490	93	2.91119	0.00379799	0.0122796	0.104974	0.582347	0.715883	0.0210864	0.146636	2.79786
AT3G19895:I006	AT3G19895	AT3G19895	3:6917294-6921556	6918683	6919068	386	2.83442	0.0558692	0.00306933	0.0246447	0.144184	0.166515	0.0212876	0.148003	2.79754
AT1G11660:I008	AT1G11660	AT1G11660	1:3920543-3924555	3923850	3923980	131	2.86812	0.000563365	0.011746	0.0954666	0.261841	0.306343	0.0448594	0.311633	2.79637
AT2G16950:I023	AT2G16950	ATTRN1	2:7353847-7361202	7359244	7359397	154	3.1374	0.00476332	0.00556867	0.0525842	0.375372	0.510852	0.0148351	0.102934	2.79464
AT1G63940:I002	AT1G63940	MDAR6	1:23729979-23733892	23730370	23730446	77	2.18989	0.00607922	0.0389486	0.193465	1.65463	1.18494	0.0235391	0.16327	2.79412
AT5G41870:I001	AT5G41870	AT5G41870	5:16758709-16760576	16759455	16759536	82	2.59755	0.058732	0.00944471	0.0669257	0.383807	0.392162	0.024608	0.170658	2.79391
AT1G18690:I001	AT1G18690	AT1G18690	1:6433574-6436922	6433671	6434161	491	2.44876	0.0082529	0.00511602	0.0286719	0.0769086	0.0621596	0.0665208	0.461263	2.79371
AT2G36060:I005	AT2G36060	MMZ3	2:15142677-15144182	15143618	15143967	350	2.05072	1.105e-05	0.0305357	0.12885	1.40799	0.856932	0.0216875	0.150362	2.7935
AT1G16970:I007	AT1G16970	ATKU70	1:5800767-5805799	5802519	5802930	412	2.86268	0.0402801	0.00198227	0.0161341	0.0672639	0.0789912	0.0294701	0.204252	2.79302
AT5G41260:I009	AT5G41260	AT5G41260	5:16503774-16507475	16506578	16506727	150	2.30404	0.0457791	0.010392	0.0554675	0.271901	0.210095	0.0382196	0.264012	2.78822
AT1G63260:I008	AT1G63260	TET10	1:23466746-23469204	23468113	23468190	78	2.54396	0.0714665	0.0110052	0.0688241	0.0832399	0.0753879	0.13221	0.912933	2.78768
AT5G04885:I004	AT5G04885	AT5G04885	5:1422799-1426879	1424296	1424398	103	2.64087	0.0166845	0.0115025	0.0799714	0.232233	0.234289	0.0495302	0.341337	2.78482
AT2G18750:I004	AT2G18750	AT2G18750	2:8125473-8128673	8126169	8126258	90	2.81897	7.32355e-07	0.0590229	0.420952	0.55944	0.57927	0.105504	0.726694	2.78406
AT5G36002:I001	AT5G36002	AT5G36002	5:14141898-14143241	14141950	14142043	94	2.19382	0.102613	0.0132279	0.0641091	0.0767777	0.0540857	0.172288	1.18532	2.78239
AT4G40060:I002	AT4G40060	ATHB16	4:18571359-18573084	18572601	18572719	119	2.05865	0.0791572	0.0173569	0.0751178	0.588509	0.37024	0.029493	0.202889	2.78225
AT1G10090:I009	AT1G10090	AT1G10090	1:3290311-3296198	3294823	3294990	168	2.61266	0.00142803	0.0151522	0.0937467	0.13148	0.118336	0.115243	0.79221	2.7812
AT2G13540:I007	AT2G13540	ENS	2:5636884-5642957	5638828	5639050	223	2.73757	0.00714387	0.00565846	0.0394779	0.305439	0.310173	0.0185257	0.127277	2.78037
AT1G54260:I002	AT1G54260	AT1G54260	1:20256936-20259417	20257357	20257431	75	3.20861	0.0491106	0.00582048	0.0632775	0.128642	0.203609	0.0452457	0.31078	2.78004
AT1G46480:I002	AT1G46480	WOX4	1:17236678-17238053	17237492	17237710	219	3.34057	0.00334267	0.00332172	0.0419443	0.178578	0.328924	0.018601	0.12752	2.77727
AT3G63520:I001	AT3G63520	CCD1	3:23452911-23456078	23453156	23453236	81	3.12218	2.90784e-12	0.450329	3.90005	2.80953	3.5501	0.160286	1.09857	2.77691
AT3G09100:I005	AT3G09100	AT3G09100	3:2787981-2793532	2789569	2790073	505	2.5944	0.000961956	0.0047401	0.0302034	0.258036	0.240489	0.0183699	0.125592	2.77332
AT4G27650:I002	AT4G27650	PEL1	4:13803297-13807935	13803727	13803834	108	2.34181	0.023628	0.0155183	0.0812468	0.319042	0.244801	0.0486403	0.33189	2.77048
AT3G27470:I010	AT3G27470	AT3G27470	3:10163049-10166907	10165266	10165355	90	3.47963	1.31668e-05	0.0182907	0.213931	0.277413	0.47563	0.065933	0.449784	2.77016
AT4G02120:I009	AT4G02120	AT4G02120	4:940778-944291	942266	942339	74	3.05415	0.000535699	0.0226484	0.195889	0.46975	0.596232	0.0482137	0.328545	2.76858
AT1G16470:I008	AT1G16470	PAB1	1:5622786-5625643	5624336	5624618	283	2.19433	0.000143018	0.0196675	0.0921019	0.487912	0.335405	0.0403096	0.274599	2.76813
AT2G02370:I002	AT2G02370	AT2G02370	2:621155-623344	621375	621820	446	3.14791	0.00679191	0.00192467	0.0185195	0.0524584	0.0743293	0.0366895	0.249155	2.7636
AT1G22930:I001	AT1G22930	AT1G22930	1:8117339-8122127	8117710	8117828	119	2.23641	1.63836e-07	0.11771	0.562364	0.949693	0.670959	0.123945	0.838149	2.75751
AT1G15215:I009	AT1G15215	AT1G15215	1:5238065-5240051	5239651	5239714	64	2.50351	0.11294	0.0134125	0.0829867	0.100393	0.0919149	0.1336	0.902865	2.75659
AT5G63000:I002	AT5G63000	AT5G63000	5:25280012-25281537	25280477	25280591	115	2.52846	3.64478e-07	0.06048	0.350558	0.653877	0.560888	0.0924944	0.625004	2.75643
AT3G50550:I004	AT3G50550	AT3G50550	3:18759463-18760510	18759845	18760081	237	2.35316	0.0350187	0.00543869	0.0286406	0.3027	0.236152	0.0179673	0.12128	2.7549
AT3G53610:I003	AT3G53610	RAB8	3:19876232-19878519	19876992	19877083	92	3.09956	3.84719e-05	0.0235832	0.230438	0.565548	0.818782	0.0416997	0.281441	2.75472
AT5G02680:I001	AT5G02680	AT5G02680	5:604918-608193	605017	605724	708	2.03531	0.00136941	0.00913817	0.0381343	0.0839411	0.0519586	0.108864	0.733935	2.75312
AT3G18680:I006	AT3G18680	AT3G18680	3:6427403-6429692	6429309	6429407	99	2.62902	8.5739e-06	0.0443604	0.283075	1.71144	1.62005	0.02592	0.174733	2.75301
AT5G03970:I002	AT5G03970	AT5G03970	5:1071568-1073423	1072986	1073371	386	2.53463	0.0745216	0.00222384	0.0137978	0.0678763	0.0626607	0.0327632	0.220199	2.74866
AT3G06110:I004	AT3G06110	MKP2	3:1843413-1845014	1844058	1844420	363	2.57817	0.0082529	0.0042942	0.0278869	0.209586	0.202625	0.0204889	0.137628	2.74786
AT1G61820:I007	AT1G61820	BGLU46	1:22835078-22838615	22837131	22837220	90	3.06921	0.0417746	0.00444885	0.047543	0.0501738	0.0799794	0.0886688	0.59444	2.74503
AT1G26180:I001	AT1G26180	AT1G26180	1:9054744-9056852	9055172	9055392	221	3.21851	0.00191749	0.00580662	0.0568199	0.116	0.169554	0.050057	0.335114	2.74301
AT5G15540:I020	AT5G15540	EMB2773	5:5047887-5057411	5054441	5054513	73	3.18514	0.00255165	0.0162296	0.165722	0.141761	0.21627	0.114485	0.76627	2.74269
AT1G16880:I001	AT1G16880	AT1G16880	1:5773592-5776308	5773951	5774331	381	2.55353	4.02963e-08	0.0332935	0.196393	1.60858	1.42005	0.0206975	0.138299	2.74027
AT3G45630:I013	AT3G45630	AT3G45630	3:16748174-16753833	16753198	16753743	546	2.99713	0.000361251	0.00276089	0.0247844	0.151353	0.204256	0.0182414	0.12134	2.73376
AT5G22770:I002	AT5G22770	alpha-ADR	5:7579263-7588249	7579998	7580089	92	2.76112	0.000787364	0.0228332	0.158781	0.406824	0.425863	0.0561256	0.372846	2.73185
AT3G57550:I002	AT3G57550	AGK2	3:21306723-21309464	21307272	21307349	78	2.5646	0.0724056	0.0110052	0.0705362	0.469669	0.454264	0.0234317	0.155276	2.7283
AT3G63340:I008	AT3G63340	AT3G63340	3:23391628-23398377	23393439	23393581	143	2.43776	0.0898926	0.00599703	0.0348939	0.280187	0.246429	0.0214037	0.141598	2.72587
AT4G27710:I001	AT4G27710	CYP709B3	4:13828432-13830596	13828803	13828892	90	2.37116	0.0157488	0.0239246	0.125354	0.435608	0.345242	0.0549222	0.363091	2.72487
AT4G04840:I002	AT4G04840	ATMSRB6	4:2449560-2451589	2449883	2450003	121	1.62987	0.0106443	0.0854803	0.269308	0.800585	0.382345	0.106772	0.704357	2.72177
AT2G26200:I003	AT2G26200	AT2G26200	2:11152726-11156466	11153123	11153670	548	2.44164	0.0194345	0.00288042	0.0171035	0.159681	0.143769	0.0180386	0.118965	2.72138
AT4G36860:I004	AT4G36860	AT4G36860	4:17358438-17361978	17359396	17359489	94	2.30866	0.110491	0.0077389	0.0468834	0.339014	0.311737	0.0228277	0.150394	2.71989
AT4G12770:I003	AT4G12770	AT4G12770	4:7506382-7511626	7507324	7507550	227	3.51892	6.70763e-13	0.0236046	0.272827	0.498009	0.8758	0.047398	0.311518	2.71642
AT1G76850:I006	AT1G76850	SEC5A	1:28847951-28854499	28849840	28849979	140	2.8504	0.000348071	0.0168088	0.130592	0.529601	0.626156	0.0317387	0.208562	2.71616
AT5G03430:I011	AT5G03430	AT5G03430	5:848864-853142	851437	851748	312	2.90048	1.31144e-06	0.0117939	0.0899403	0.382495	0.444042	0.0308341	0.202549	2.71567
AT1G30590:I010	AT1G30590	AT1G30590	1:10835794-10840005	10838458	10838549	92	2.65994	0.00930342	0.0186997	0.121137	0.211075	0.208299	0.088593	0.581555	2.71465
AT4G35300:I008	AT4G35300	TMT2	4:16796256-16799777	16799168	16799424	257	2.88513	1.69534e-05	0.0213287	0.15834	0.563063	0.637647	0.0378799	0.248319	2.71269
AT3G51830:I011	AT3G51830	ATG5	3:19220121-19225280	19222271	19222351	81	2.34963	0.0336372	0.0159132	0.0834034	0.416143	0.332911	0.0382398	0.250528	2.71182
AT5G48250:I002	AT5G48250	AT5G48250	5:19561319-19563722	19562235	19562336	102	2.69233	0.00233974	0.0150856	0.107951	0.170525	0.18628	0.0884656	0.579509	2.71164
AT5G19390:I007	AT5G19390	AT5G19390	5:6531538-6538483	6533358	6533523	166	2.09416	0.0152276	0.0144202	0.0647059	0.48598	0.333649	0.0296724	0.193934	2.70837
AT1G78480:I001	AT1G78480	AT1G78480	1:29525501-29526363	29525702	29525784	83	2.42332	0.0983449	0.0103322	0.0593486	0.151183	0.132942	0.0683426	0.446424	2.70756
AT5G10480:I007	AT5G10480	PEP	5:3297804-3300151	3299272	3299371	100	2.31703	0.00229035	0.0287098	0.147075	0.886871	0.696256	0.032372	0.211236	2.70604
AT1G60690:I004	AT1G60690	AT1G60690	1:22349892-22351668	22351286	22351446	161	2.58851	0.00790641	0.0127569	0.0798807	0.318667	0.306156	0.0400321	0.260915	2.70435
AT4G04740:I001	AT4G04740	CPK23	4:2403609-2408737	2403773	2404217	445	2.69933	0.0510033	0.00177998	0.0132943	0.101702	0.11655	0.017502	0.114065	2.70427
AT3G13320:I007	AT3G13320	CAX2	3:4314529-4318351	4316699	4316917	219	2.32068	0.0464457	0.00543011	0.0297343	0.208471	0.175551	0.0260473	0.169377	2.70103
AT2G38880:I001	AT2G38880	NF-YB1	2:16238476-16240834	16238586	16238677	92	3.11261	0.011671	0.00933047	0.0880779	0.263085	0.382052	0.0354657	0.230539	2.70052
AT5G25150:I004	AT5G25150	TAF5	5:8677091-8682205	8678066	8678163	98	2.48858	0.0707595	0.00808256	0.0518473	0.20794	0.205495	0.0388697	0.252305	2.69845
AT3G62750:I006	AT3G62750	BGLU8	3:23214371-23217045	23215273	23215372	100	2.25537	0.0537893	0.0124342	0.0631214	0.699344	0.549908	0.0177798	0.114785	2.69063
AT5G10710:I014	AT5G10710	AT5G10710	5:3379007-3382958	3381659	3382099	441	2.98896	0.0037975	0.00265099	0.0237061	0.110416	0.153201	0.024009	0.154738	2.68818
AT3G15180:I014	AT3G15180	AT3G15180	3:5111893-5116007	5114579	5114761	183	2.56618	0.0452948	0.00446282	0.0293349	0.142101	0.144929	0.0314059	0.202408	2.68816
AT1G13350:I009	AT1G13350	AT1G13350	1:4572419-4576632	4575836	4575914	79	2.44238	0.00124984	0.0374364	0.223127	0.296949	0.274997	0.12607	0.81138	2.68615
AT3G03300:I019	AT3G03300	ATDCL2	3:767926-776214	773916	774198	283	2.39067	0.0914139	0.00303323	0.0169747	0.0619774	0.0539481	0.0489409	0.314649	2.68463
AT3G17365:I009	AT3G17365	AT3G17365	3:5946951-5948868	5948227	5948382	156	2.86101	1.35933e-05	0.0215403	0.156932	0.0611695	0.0693843	0.35214	2.26178	2.68323
AT3G01210:I001	AT3G01210	AT3G01210	3:71626-73220	71812	72146	335	2.4941	0.020843	0.00639342	0.0372984	0.376823	0.342298	0.0169666	0.108965	2.68309
AT1G58180:I008	AT1G58180	BCA6	1:21537770-21539914	21539054	21539168	115	2.50884	0.000150231	0.0298398	0.182828	0.230809	0.221153	0.129283	0.826701	2.67683
AT2G22990:I003	AT2G22990	SCPL8	2:9786316-9790179	9786942	9787070	129	3.22947	1.48918e-08	0.0471952	0.450961	1.66731	2.49243	0.0283063	0.180932	2.67626
AT4G36850:I006	AT4G36850	AT4G36850	4:17353291-17355891	17354566	17354891	326	2.99171	3.45884e-11	0.036312	0.294168	0.899227	1.14148	0.0403813	0.257709	2.67398
AT5G04260:I003	AT5G04260	WCRKC2	5:1178644-1180036	1179274	1179373	100	2.90731	0.0473148	0.00792091	0.0689375	0.466698	0.637681	0.0169722	0.108107	2.67121
AT5G20660:I001	AT5G20660	AT5G20660	5:6986235-6991043	6986735	6986818	84	2.57075	0.0669242	0.0102092	0.0651466	0.286773	0.287674	0.0356004	0.22646	2.66929
AT1G06900:I001	AT1G06900	AT1G06900	1:2114927-2120745	2115399	2115520	122	2.25714	0.0919449	0.00596276	0.0346412	0.239392	0.218642	0.024908	0.158438	2.66924
AT4G33050:I003	AT4G33050	EDA39	4:15944322-15947026	15945478	15945573	96	2.99925	0.0589692	0.00757768	0.0741506	0.169269	0.260462	0.044767	0.284689	2.66888
AT5G08440:I021	AT5G08440	AT5G08440	5:2720669-2727167	2725983	2726111	129	2.57057	0.0294154	0.00999202	0.0613487	0.168395	0.162692	0.0593369	0.377085	2.66789
AT3G48200:I003	AT3G48200	AT3G48200	3:17832773-17837514	17834631	17834707	77	3.02627	0.00661625	0.00944749	0.0954762	0.356243	0.567443	0.0265198	0.168257	2.66553
AT1G23950:I006	AT1G23950	AT1G23950	1:8469534-8471417	8470603	8470683	81	2.51387	0.147456	0.00956131	0.0635049	0.485975	0.509023	0.0196745	0.124758	2.66474
AT5G25610:I002	AT5G25610	RD22	5:8914233-8916800	8916079	8916446	368	3.16355	1.09345e-11	0.130206	1.16416	6.61506	9.33781	0.0196833	0.124672	2.6631
AT4G23730:I001	AT4G23730	AT4G23730	4:12362484-12365098	12363069	12363544	476	1.76406	0.0306748	0.00713919	0.0259453	0.304458	0.174748	0.0234489	0.148473	2.66261
AT2G07050:I013	AT2G07050	CAS1	2:2924447-2930672	2929196	2929289	94	2.25647	0.00372891	0.0420103	0.208515	1.03913	0.814866	0.0404284	0.255888	2.66207
AT2G19390:I010	AT2G19390	AT2G19390	2:8389800-8397862	8393993	8394155	163	2.50369	0.0734328	0.00446293	0.0309434	0.109206	0.11967	0.0408669	0.258573	2.66157
AT3G15590:I003	AT3G15590	AT3G15590	3:5275401-5277991	5277689	5277871	183	2.86991	0.00032534	0.0105264	0.0839849	0.243248	0.307215	0.0432746	0.273375	2.65929
AT3G52840:I006	AT3G52840	BGAL2	3:19581113-19586299	19582505	19583151	647	2.7698	5.70491e-08	0.0110943	0.0748837	0.62175	0.664815	0.0178437	0.112638	2.65821
AT1G58807:I002	AT1G58807	AT1G58807	1:21780185-21784314	21781451	21781528	78	2.24064	0.0758393	0.0185841	0.100027	0.776878	0.664929	0.0239215	0.150432	2.65273
AT2G02148:I007	AT2G02148	AT2G02148	2:547215-549616	549024	549139	116	3.10269	0.0586037	0.00345169	0.0381437	0.0763244	0.134175	0.045224	0.284284	2.65217
AT3G57800:I008	AT3G57800	AT3G57800	3:21407789-21411721	21410499	21410589	91	2.58009	0.00284372	0.0226975	0.140512	0.957489	0.943869	0.0237052	0.148869	2.65076
AT3G32930:I001	AT3G32930	AT3G32930	3:13489518-13490849	13489884	13489982	99	2.2657	0.00942524	0.0276042	0.141023	1.68788	1.37689	0.0163543	0.102421	2.64677
AT1G27020:I004	AT1G27020	AT1G27020	1:9378559-9380692	9379762	9379857	96	3.03997	0.00671208	0.0123874	0.112642	0.164382	0.2388	0.0753576	0.471699	2.64604
AT3G48360:I003	AT3G48360	BT2	3:17908192-17910525	17909889	17910092	204	3.23079	7.84642e-17	0.082042	0.772012	1.15472	1.73724	0.071049	0.44439	2.64494
AT1G61100:I004	AT1G61100	AT1G61100	1:22508538-22512333	22511067	22511168	102	2.36181	0.0210062	0.0198201	0.106622	0.595813	0.512457	0.0332655	0.20806	2.6449
AT3G53880:I001	AT3G53880	AT3G53880	3:19953173-19955290	19953358	19953543	186	3.09207	2.80423e-09	0.0329107	0.295441	0.265971	0.382937	0.123738	0.771515	2.6404
AT5G12900:I001	AT5G12900	AT5G12900	5:4071919-4074619	4073621	4074226	606	3.17317	1.01926e-07	0.00505899	0.0493939	0.0966029	0.151292	0.052369	0.326481	2.64022
AT2G14740:I008	AT2G14740	BP80-2;2	2:6308895-6312589	6311499	6311578	80	2.60565	0.00510053	0.0212405	0.131848	0.566324	0.564186	0.0375059	0.233696	2.63944
AT3G52180:I002	AT3G52180	SEX4	3:19349652-19353596	19350213	19350286	74	2.09116	0.0583753	0.0147134	0.073709	0.54426	0.437859	0.0270337	0.16834	2.63855
AT3G10405:I003	AT3G10405	AT3G10405	3:3233715-3235289	3234355	3234421	67	2.05241	0.136086	0.0255395	0.110681	0.291714	0.203105	0.0875498	0.544943	2.63793
AT3G06650:I011	AT3G06650	ACLB-1	3:2079033-2083291	2081593	2081704	112	2.69151	3.3282e-06	0.0568583	0.390213	2.04218	2.25388	0.0278419	0.17313	2.63652
AT4G10770:I006	AT4G10770	ATOPT7	4:6628404-6632599	6631649	6631722	74	2.90372	2.6084e-05	0.0381782	0.297618	0.321771	0.403422	0.11865	0.737734	2.63639
AT3G08840:I006	AT3G08840	AT3G08840	3:2679648-2686224	2680909	2681000	92	2.8099	0.0243001	0.00933047	0.0704033	0.220049	0.267281	0.0424017	0.263406	2.63509
AT2G05710:I016	AT2G05710	ACO3	2:2141399-2146678	2145693	2145779	87	2.19659	0.0017417	0.0534948	0.257793	2.0055	1.55589	0.0266741	0.165688	2.63496
AT2G46030:I004	AT2G46030	UBC6	2:18932019-18933507	18932941	18933167	227	2.73663	2.30882e-06	0.0257038	0.17207	0.317833	0.342575	0.0808721	0.502283	2.63479
AT1G62540:I003	AT1G62540	FMO.GS-OX2	1:23151794-23155717	23154144	23154269	126	2.303	0.0367562	0.0100146	0.0515733	0.338435	0.280927	0.0295909	0.183583	2.63321
AT5G51200:I032	AT5G51200	AT5G51200	5:20804926-20819592	20815638	20815762	125	2.43305	0.0755067	0.00951356	0.0562694	0.193401	0.184431	0.0491908	0.305098	2.63281
AT3G05040:I021	AT3G05040	HST	3:1401271-1408197	1407575	1407984	410	2.95458	0.0292347	0.00209367	0.0177218	0.0972087	0.132736	0.0215379	0.133511	2.63202
AT2G16640:I002	AT2G16640	TOC132	2:7211112-7215553	7215127	7215479	353	2.26158	0.00564458	0.0114377	0.0588701	0.344399	0.286676	0.0332105	0.205354	2.6284
AT4G10050:I008	AT4G10050	AT4G10050	4:6284450-6287293	6285999	6286359	361	2.23674	0.000315568	0.0113379	0.0542024	0.181677	0.14062	0.0624068	0.385453	2.62678
AT3G04810:I003	AT3G04810	ATNEK2	3:1317260-1321294	1317964	1318049	86	3.64953	1.08811e-08	0.0343522	0.436169	0.459308	0.944305	0.0747913	0.461894	2.62662
AT1G50730:I008	AT1G50730	AT1G50730	1:18795210-18802189	18798444	18798699	256	2.57567	0.0592732	0.00334991	0.0214371	0.0986522	0.102228	0.0339567	0.209699	2.62655
AT5G53470:I002	AT5G53470	ACBP1	5:21710351-21712611	21711444	21711565	122	2.97871	0.0627669	0.00649255	0.0595103	0.25306	0.375877	0.0256561	0.158324	2.6255
AT3G45240:I011	AT3G45240	ATSNAK2	3:16570478-16573762	16572961	16573050	90	3.22032	0.00379591	0.00808285	0.0942101	0.257642	0.488443	0.0313724	0.192878	2.62012
AT4G14930:I008	AT4G14930	AT4G14930	4:8538586-8541899	8541003	8541091	89	2.28665	0.00437967	0.0276897	0.139191	0.454808	0.372081	0.0608822	0.374088	2.61929
AT3G16420:I002	AT3G16420	PBP1	3:5579386-5580953	5579761	5579857	97	3.22254	3.22939e-24	0.705185	6.58351	19.3563	29.4364	0.0364318	0.223652	2.61798
AT4G30170:I002	AT4G30170	AT4G30170	4:14762841-14764627	14763482	14763818	337	3.41544	5.05506e-19	0.127313	1.35607	2.35163	4.08203	0.0541383	0.332203	2.61734
AT5G04480:I012	AT5G04480	AT5G04480	5:1271513-1277985	1276101	1276294	194	2.41399	0.0232866	0.00664418	0.0364776	0.181856	0.163142	0.0365353	0.223594	2.61352
AT2G31960:I026	AT2G31960	ATGSL3	2:13588887-13600229	13595079	13595171	93	2.44435	0.00276839	0.0246482	0.145169	0.413648	0.398475	0.0595874	0.364311	2.61209
AT3G20630:I001	AT3G20630	PER1	3:7202773-7208402	7203177	7203299	123	2.76384	0.000686566	0.0171247	0.118394	0.353076	0.399699	0.0485016	0.296208	2.61051
AT1G32090:I003	AT1G32090	AT1G32090	1:11540025-11544131	11541344	11541437	94	3.49848	0.00171928	0.0126038	0.160003	0.132525	0.275485	0.0951056	0.580804	2.61045
AT1G15240:I004	AT1G15240	AT1G15240	1:5243450-5248604	5244953	5245026	74	2.76963	0.0285459	0.0107039	0.0840605	0.331451	0.426707	0.0322941	0.196998	2.60884
AT1G47500:I003	AT1G47500	ATRBP47C'	1:17432518-17435064	17433942	17434024	83	3.62083	1.21461e-10	0.052246	0.671709	0.368366	0.778148	0.141832	0.863215	2.60554
AT3G16230:I009	AT3G16230	AT3G16230	3:5500178-5503545	5501556	5501691	136	2.05008	0.132275	0.0124944	0.053368	0.184607	0.129652	0.067681	0.411625	2.60451
AT5G05930:I005	AT5G05930	GC1	5:1779974-1783412	1781491	1781757	267	2.12081	0.0269877	0.00929272	0.0414967	0.19134	0.140494	0.0485666	0.295364	2.60446
AT5G61900:I015	AT5G61900	BON1	5:24855661-24859341	24858835	24858997	163	2.83326	0.000133949	0.011693	0.0924074	0.206433	0.268425	0.0566432	0.344258	2.60352
AT3G05910:I013	AT3G05910	AT3G05910	3:1764318-1767620	1766462	1766536	75	1.98494	0.000517475	0.080848	0.324284	0.844661	0.557651	0.0957165	0.581517	2.60298
AT1G35420:I001	AT1G35420	AT1G35420	1:13026238-13027684	13026440	13026541	102	2.51711	5.64377e-05	0.0470443	0.278024	2.42955	2.36539	0.0193634	0.117539	2.60173
AT5G14660:I001	AT5G14660	PDF1B	5:4726641-4728746	4726997	4727093	97	1.68995	0.0241331	0.0523581	0.167965	0.490727	0.259396	0.106695	0.647523	2.60144
AT3G52210:I001	AT3G52210	AT3G52210	3:19366984-19369494	19367137	19367220	84	2.37623	0.0243818	0.0204807	0.107549	0.174154	0.150698	0.117601	0.71367	2.60136
AT5G58490:I001	AT5G58490	AT5G58490	5:23643018-23644598	23643189	23643270	82	2.99358	3.21278e-07	0.0783361	0.637368	1.21106	1.62585	0.0646839	0.392022	2.59946
AT1G71960:I003	AT1G71960	ABCG25	1:27082394-27088248	27087910	27088040	131	2.49306	0.0609622	0.00591196	0.0385448	0.273764	0.29542	0.0215951	0.130475	2.59499
AT2G44360:I002	AT2G44360	AT2G44360	2:18320732-18321696	18321287	18321524	238	1.59869	0.0172012	0.024234	0.0737566	0.513508	0.258951	0.047193	0.284829	2.59345
AT5G19690:I012	AT5G19690	STT3A	5:6652516-6658411	6655705	6655848	144	2.87657	0.00213767	0.011556	0.0880402	0.631689	0.797515	0.0182938	0.110393	2.59323
AT4G12720:I007	AT4G12720	ATNUDX7	4:7487301-7490077	7488446	7488670	225	2.15219	0.142974	0.00964292	0.0468242	0.289955	0.233798	0.0332566	0.200276	2.59028
AT1G05350:I013	AT1G05350	AT1G05350	1:1560678-1564123	1563651	1563924	274	2.35639	0.00444432	0.00908357	0.0477632	0.391702	0.342819	0.02319	0.139325	2.58688
AT2G01260:I006	AT2G01260	AT2G01260	2:135244-137806	137165	137252	88	2.21409	0.00389213	0.0433414	0.200674	0.267935	0.206515	0.161761	0.971717	2.58668
AT4G16990:I005	AT4G16990	RLM3	4:9560135-9565555	9562124	9562244	121	2.5411	3.68244e-06	0.0730494	0.438727	1.334	1.3339	0.0547597	0.328904	2.58648
AT1G28240:I007	AT1G28240	AT1G28240	1:9868316-9872211	9870859	9871032	174	2.78725	0.0129883	0.0071461	0.0530031	0.330921	0.408958	0.0215946	0.129605	2.58538
AT3G44200:I001	AT3G44200	ATNEK6	3:15906440-15911474	15906886	15906969	84	2.29061	0.00475369	0.0412652	0.212863	0.294388	0.253272	0.140173	0.84045	2.58395
AT3G55480:I004	AT3G55480	PAT2	3:20566248-20571248	20568802	20568958	157	2.41331	0.00656985	0.0126948	0.0720516	0.141435	0.134051	0.0897574	0.537493	2.58214
AT5G19210:I002	AT5G19210	AT5G19210	5:6461391-6463866	6461899	6461991	93	3.67272	1.65298e-06	0.0177006	0.23735	0.0640387	0.143433	0.276405	1.65478	2.58178
AT2G17530:I001	AT2G17530	AT2G17530	2:7626358-7629149	7626701	7627309	609	1.70375	0.0347847	0.00595429	0.0199916	0.202392	0.113551	0.0294196	0.176059	2.58121
AT1G34120:I010	AT1G34120	AT5P1	1:12426778-12429710	12428989	12429106	118	2.68806	0.0689566	0.00692116	0.0498844	0.0941243	0.113397	0.0735321	0.439909	2.58076
AT2G40410:I008	AT2G40410	AT2G40410	2:16873399-16875396	16875010	16875119	110	1.99349	0.0180715	0.0281344	0.119285	0.551945	0.391445	0.0509732	0.30473	2.57972
AT4G19040:I015	AT4G19040	EDR2	4:10431520-10437431	10434556	10434843	288	2.15624	0.0117068	0.00989743	0.0452822	0.22648	0.173334	0.0437011	0.261243	2.57965
AT1G69040:I003	AT1G69040	ACR4	1:25957819-25960307	25958403	25958499	97	2.43105	0.0461817	0.0112246	0.0711288	0.33428	0.354458	0.0335785	0.200669	2.57921
AT5G08710:I009	AT5G08710	AT5G08710	5:2834743-2838090	2836428	2836522	95	2.95579	0.000818476	0.0152585	0.137743	0.274989	0.415727	0.0554878	0.33133	2.57803
AT5G23405:I005	AT5G23405	AT5G23405	5:7882848-7884360	7883720	7883828	109	2.69799	0.0919273	0.00786767	0.0555086	0.127693	0.151092	0.061614	0.367382	2.57595
AT1G01050:I003	AT1G01050	AtPPa1	1:31170-33153	31814	31932	119	1.64485	0.103269	0.0193482	0.0651355	0.449993	0.254245	0.0429967	0.256192	2.57493
AT1G08550:I002	AT1G08550	NPQ1	1:2706924-2709531	2707302	2707423	122	2.32077	0.00126911	0.026851	0.137205	0.726019	0.623329	0.0369839	0.220116	2.5733
AT5G04490:I005	AT5G04490	VTE5	5:1279760-1281669	1281279	1281400	122	3.12251	1.64258e-12	0.0663978	0.584075	0.818438	1.21161	0.0811276	0.482065	2.57096
AT4G11670:I001	AT4G11670	AT4G11670	4:7044244-7053091	7044556	7044731	176	2.57596	0.0426482	0.00440038	0.0305596	0.0824895	0.0964779	0.0533447	0.316752	2.56994
AT1G26370:I008	AT1G26370	AT1G26370	1:9121492-9125557	9124012	9124127	116	3.07197	0.0232866	0.00627118	0.0648372	0.103698	0.180734	0.0604754	0.358744	2.56853
AT2G43650:I004	AT2G43650	EMB2777	2:18099238-18103345	18100272	18100415	144	2.35251	0.106584	0.00595539	0.0325598	0.296091	0.272905	0.0201134	0.119308	2.56847
AT1G62300:I001	AT1G62300	WRKY6	1:23016683-23019279	23017505	23017625	121	2.65672	0.0234531	0.00979141	0.0689603	0.383969	0.456233	0.0255005	0.151152	2.5674
AT4G28710:I030	AT4G28710	XIH	4:14171998-14181771	14180007	14180095	89	2.9743	0.0026765	0.0182012	0.152958	0.208104	0.295184	0.0874624	0.518177	2.56671
AT3G21280:I012	AT3G21280	UBP7	3:7477987-7482070	7480867	7481094	228	2.61289	0.00165797	0.00951604	0.0657529	0.167981	0.196077	0.0566495	0.335342	2.5655
AT3G07160:I030	AT3G07160	ATGSL10	3:2264945-2279383	2273176	2273407	232	2.40072	0.038843	0.00737563	0.0403956	0.351446	0.325236	0.0209865	0.124204	2.56518
AT2G26540:I005	AT2G26540	HEMD	2:11287365-11290360	11288815	11289194	380	1.56404	0.0326129	0.0148852	0.0443426	0.629311	0.317076	0.0236531	0.139849	2.56377
AT2G32250:I006	AT2G32250	FRS2	2:13693105-13697154	13696289	13696411	123	2.7856	0.00833912	0.0096322	0.0737272	0.057996	0.0751323	0.166084	0.981299	2.56278
AT1G76110:I003	AT1G76110	AT1G76110	1:28555042-28557586	28556384	28556840	457	1.87132	0.0250986	0.00831013	0.0303797	0.273436	0.169368	0.0303915	0.179371	2.5612
AT5G19240:I001	AT5G19240	AT5G19240	5:6470129-6471062	6470291	6470463	173	2.45078	0.0743526	0.0150074	0.0877438	0.724504	0.717769	0.020714	0.122245	2.5611
AT5G19620:I002	AT5G19620	ATOEP80	5:6623204-6627846	6624218	6624591	374	3.01717	9.68573e-07	0.00876788	0.0726908	0.465044	0.653761	0.0188539	0.111189	2.56008
AT5G23310:I004	AT5G23310	FSD3	5:7850523-7852532	7851629	7851729	101	2.48633	0.00775355	0.0154336	0.0946373	0.637022	0.663295	0.0242277	0.142677	2.55803
AT1G27770:I006	AT1G27770	PEA1	1:9671638-9676157	9675233	9675308	76	2.4382	0.0433545	0.0095718	0.0636357	0.451358	0.50968	0.0212067	0.124854	2.55765
AT1G56510:I001	AT1G56510	WRR4	1:21167589-21173632	21168174	21169502	1329	2.40316	4.87564e-05	0.00302615	0.0164145	0.121782	0.11221	0.0248489	0.146284	2.55752
AT5G17890:I006	AT5G17890	CHS3	5:5916970-5923355	5921556	5921664	109	2.92755	0.0196844	0.00667392	0.0632369	0.120837	0.194608	0.0552309	0.324945	2.55665
AT3G56480:I010	AT3G56480	AT3G56480	3:20936098-20939631	20938384	20938491	108	2.65043	7.82011e-05	0.0293469	0.192949	0.31204	0.348895	0.0940483	0.55303	2.55588
AT4G23885:I001	AT4G23885	AT4G23885	4:12419394-12420467	12419542	12419892	351	2.48985	0.00206687	0.00812097	0.0470783	0.254672	0.251518	0.031888	0.187177	2.55332
AT2G42750:I008	AT2G42750	AT2G42750	2:17793307-17795680	17795197	17795288	92	2.89498	9.54042e-08	0.205763	1.53579	3.15562	4.01862	0.0652053	0.382167	2.55114
AT5G54110:I006	AT5G54110	ATMAMI	5:21958214-21960601	21960218	21960304	87	2.66775	6.00278e-08	0.0915584	0.577737	0.749517	0.80916	0.122157	0.713996	2.54718
AT1G78810:I001	AT1G78810	AT1G78810	1:29628269-29630553	29628546	29628635	90	2.44397	0.0947171	0.00880101	0.0551948	0.123787	0.13285	0.0710978	0.415467	2.54686
AT2G18245:I001	AT2G18245	AT2G18245	2:7937282-7939600	7937982	7938099	118	3.56389	8.95367e-06	0.0145012	0.177029	0.179278	0.374586	0.0808871	0.472601	2.54664
AT5G26990:I002	AT5G26990	AT5G26990	5:9491072-9493920	9492343	9492619	277	2.60665	0.0284819	0.00412275	0.0284172	0.0666136	0.0786684	0.0618905	0.361228	2.54512
AT5G06440:I011	AT5G06440	AT5G06440	5:1964468-1967335	1966597	1966692	96	2.6384	0.021758	0.0131441	0.0858772	0.179527	0.201042	0.0732154	0.427161	2.54456
AT1G60490:I012	AT1G60490	PI3K	1:22285572-22290315	22288992	22289113	122	2.94936	0.000177139	0.0158537	0.134149	0.246286	0.357438	0.0643711	0.375307	2.54359
AT4G25230:I011	AT4G25230	RIN2	4:12923919-12929156	12927701	12927960	260	2.14135	0.0287809	0.00621607	0.0287902	0.27532	0.219137	0.0225776	0.13138	2.54078
AT2G13650:I007	AT2G13650	GONST1	2:5687378-5690795	5690318	5690530	213	3.08968	0.0610972	0.00204947	0.0207073	0.0719552	0.12505	0.0284825	0.165593	2.53949
AT1G10130:I027	AT1G10130	ECA3	1:3310930-3322213	3320231	3320566	336	2.63242	0.0324491	0.00381924	0.0247514	0.211563	0.236074	0.0180525	0.104846	2.538
AT2G31060:I004	AT2G31060	AT2G31060	2:13213100-13218724	13214073	13214206	134	2.66164	0.033013	0.00812529	0.0607538	0.316296	0.407722	0.0256888	0.149008	2.53618
AT3G51390:I007	AT3G51390	AT3G51390	3:19075576-19078120	19077187	19077297	111	2.99019	0.123382	0.00360718	0.0377034	0.174873	0.315537	0.0206274	0.11949	2.53425
AT1G53590:I006	AT1G53590	NTMC2T6.1	1:19996315-20000265	19997990	19998103	114	3.27349	0.00373921	0.00694816	0.0777305	0.145456	0.281215	0.0477683	0.276409	2.53268
AT5G10940:I012	AT5G10940	AT5G10940	5:3448636-3454252	3452191	3452306	116	2.65413	0.0070782	0.0124962	0.0912495	0.333341	0.42121	0.0374877	0.216637	2.53079
AT2G39930:I014	AT2G39930	ISA1	2:16666023-16672494	16670951	16671290	340	2.64967	1.16922e-07	0.0200844	0.128351	0.407584	0.45214	0.0492767	0.283875	2.52628
AT5G51660:I008	AT5G51660	CPSF160	5:20980215-20989427	20982933	20983040	108	2.96823	0.00209346	0.0198314	0.160085	0.177389	0.248735	0.111796	0.643597	2.52529
AT2G01690:I020	AT2G01690	AT2G01690	2:308702-313805	313311	313409	99	2.70513	0.028557	0.00734805	0.0593249	0.18141	0.25491	0.0405052	0.232729	2.52247
AT1G01020:I009	AT1G01020	ARV1	1:5928-8737	8465	8570	106	3.14602	0.0128809	0.00747255	0.0763962	0.0510679	0.0910011	0.146326	0.839508	2.52036
AT5G18630:I009	AT5G18630	AT5G18630	5:6202609-6205737	6204496	6204581	86	2.94037	4.75126e-10	0.117431	0.91289	0.356873	0.484797	0.329055	1.88304	2.51666
AT4G34240:I003	AT4G34240	ALDH3	4:16389620-16392824	16390690	16390777	88	2.45099	0.00651341	0.0242607	0.134372	0.282653	0.273828	0.0858319	0.490715	2.5153
AT4G35920:I003	AT4G35920	MCA1	4:17011788-17015256	17012697	17012803	107	1.9106	0.0589136	0.0174901	0.0723447	0.352443	0.255077	0.0496254	0.283619	2.51481
AT2G31340:I005	AT2G31340	emb1381	2:13361506-13365200	13363363	13363549	187	2.62275	0.134721	0.00459039	0.031467	0.0560401	0.0672712	0.0819126	0.467764	2.51362
AT3G10820:I004	AT3G10820	AT3G10820	3:3387200-3391003	3388453	3388530	78	2.94282	0.0165941	0.0110052	0.0917627	0.0957812	0.140005	0.114899	0.655426	2.51207
AT5G41220:I006	AT5G41220	GSTT3	5:16494426-16497068	16496635	16496749	115	2.28685	0.146874	0.00746437	0.0390489	0.0984798	0.0903226	0.075796	0.432327	2.51193
AT2G18970:I001	AT2G18970	AT2G18970	2:8229116-8229755	8229405	8229513	109	2.47041	0.0413204	0.0113875	0.067369	0.0716425	0.0744344	0.15895	0.905079	2.50947
AT5G14930:I001	AT5G14930	SAG101	5:4828640-4830955	4828774	4828925	152	3.16563	0.0108672	0.00564739	0.0554202	0.0597616	0.103044	0.0944987	0.537832	2.50879
AT2G01735:I001	AT2G01735	RIE1	2:324472-326094	325002	325070	69	2.69877	0.0416256	0.0124406	0.0871237	0.230669	0.283998	0.0539328	0.306776	2.50795
AT3G05230:I001	AT3G05230	AT3G05230	3:1492142-1493619	1492430	1492661	232	2.65466	0.0326737	0.00333822	0.0246193	0.0934313	0.121158	0.0357291	0.2032	2.50773
AT1G06700:I007	AT1G06700	AT1G06700	1:2052481-2055548	2054597	2055125	529	2.05076	1.33455e-05	0.0257184	0.108005	1.05778	0.78181	0.0243135	0.138147	2.50638
AT2G29910:I003	AT2G29910	AT2G29910	2:12751147-12753117	12752840	12752973	134	2.42255	0.098157	0.00640599	0.0370711	0.064808	0.0660633	0.0988457	0.561146	2.50513
AT4G34190:I003	AT4G34190	37135	4:16372388-16373626	16373365	16373465	101	2.18568	0.000338108	0.05845	0.263402	2.66759	2.1193	0.0219111	0.124287	2.50395
AT4G24550:I013	AT4G24550	AT4G24550	4:12675734-12679040	12678571	12678653	83	2.12586	0.0703598	0.019472	0.0892795	0.539236	0.436517	0.0361104	0.204527	2.5018
AT1G60070:I008	AT1G60070	AT1G60070	1:22142604-22149527	22144890	22145048	159	1.97991	0.125108	0.00793608	0.0327098	0.364026	0.265372	0.0218008	0.12326	2.49925
AT5G03180:I003	AT5G03180	AT5G03180	5:753951-756646	755082	755161	80	2.64585	0.0650493	0.0107197	0.0719463	0.0718952	0.0854029	0.149102	0.842434	2.49827
AT2G14680:I007	AT2G14680	MEE13	2:6277802-6283940	6279629	6279852	224	2.41984	0.00810533	0.00922086	0.0510804	0.146881	0.144138	0.0627777	0.354385	2.497
AT4G21860:I003	AT4G21860	MSRB2	4:11600005-11601577	11600397	11600477	81	1.09632	0.0480573	0.124752	0.266947	3.25478	1.23385	0.0383287	0.216354	2.49689
AT2G02180:I003	AT2G02180	TOM3	2:560864-563233	561470	561558	89	2.71675	0.0657258	0.00964498	0.0692708	0.223072	0.28391	0.043237	0.243989	2.49648
AT3G62040:I004	AT3G62040	AT3G62040	3:22975276-22976583	22976214	22976308	95	2.44206	0.000135485	0.0581766	0.313718	0.382648	0.365892	0.152037	0.857405	2.49556
AT4G36515:I001	AT4G36515	AT4G36515	4:17229554-17230296	17229737	17229824	88	2.90076	0.019945	0.0123726	0.109035	0.286279	0.447584	0.0432187	0.243608	2.49483
AT3G51610:I008	AT3G51610	AT3G51610	3:19139552-19142085	19141756	19141836	81	2.51875	0.0063584	0.0193003	0.121392	0.700926	0.783869	0.0275354	0.154863	2.49164
AT5G35200:I002	AT5G35200	AT5G35200	5:13462162-13466051	13463032	13463135	104	2.28462	0.00241829	0.0261931	0.135483	0.423848	0.390258	0.0617984	0.347162	2.48997
AT2G26470:I007	AT2G26470	AT2G26470	2:11259153-11262494	11262178	11262267	90	2.48693	0.0592084	0.00808285	0.0552329	0.0775686	0.0948573	0.104203	0.582273	2.4823
AT3G27190:I009	AT3G27190	UKL2	3:10039234-10043066	10041472	10041799	328	2.90238	0.00119251	0.00481241	0.0394677	0.238392	0.350893	0.020187	0.112478	2.47814
AT3G08910:I002	AT3G08910	AT3G08910	3:2710154-2711895	2711474	2711646	173	3.44083	3.64254e-08	0.025588	0.286757	0.384925	0.774276	0.0664753	0.370355	2.47802
AT1G19130:I002	AT1G19130	AT1G19130	1:6609325-6610613	6610095	6610419	325	1.3241	0.00191043	0.0572009	0.144045	0.432723	0.195775	0.132188	0.735766	2.47665
AT4G00590:I009	AT4G00590	AT4G00590	4:252766-255054	254275	254368	94	2.99804	1.76859e-05	0.0254654	0.215312	0.145059	0.220376	0.175552	0.977019	2.47649
AT5G44290:I007	AT5G44290	AT5G44290	5:17840424-17843751	17843308	17843414	107	2.12369	0.0549652	0.0116004	0.0532596	0.633376	0.522752	0.0183152	0.101883	2.4758
AT1G49360:I003	AT1G49360	AT1G49360	1:18267231-18269448	18268881	18269101	221	2.06695	0.0834408	0.00528998	0.0246809	0.119417	0.10021	0.0442983	0.246293	2.47505
AT5G01390:I002	AT5G01390	AT5G01390	5:160264-162299	160939	161545	607	3.22767	5.73157e-07	0.00640413	0.0596143	0.259109	0.434319	0.0247159	0.137259	2.47339
AT5G67580:I005	AT5G67580	ATTRB2	5:26955135-26957743	26957108	26957523	416	2.52202	0.000315568	0.00909678	0.0522009	0.277256	0.286759	0.03281	0.182038	2.47203
AT4G02120:I002	AT4G02120	AT4G02120	4:940778-944291	941147	941226	80	2.75519	0.000439905	0.0256055	0.179613	0.46975	0.596232	0.0545088	0.301247	2.46639
AT1G11930:I004	AT1G11930	AT1G11930	1:4028692-4030584	4029716	4029817	102	2.18398	3.88267e-05	0.0702369	0.327123	1.41795	1.19504	0.0495342	0.273735	2.46628
AT4G16830:I006	AT4G16830	AT4G16830	4:9470385-9472594	9471416	9471518	103	3.0576	8.63261e-12	0.0695806	0.593672	2.61698	4.05399	0.0265881	0.146441	2.46147
AT5G16180:I001	AT5G16180	CRS1	5:5279884-5282898	5280697	5280776	80	2.01006	0.0657924	0.0318197	0.130777	0.172675	0.129072	0.184274	1.0132	2.459
AT5G19480:I003	AT5G19480	AT5G19480	5:6571501-6573525	6572237	6572384	148	1.9309	0.146876	0.00979431	0.0420724	0.179206	0.140133	0.054654	0.300232	2.45768
AT1G72880:I001	AT1G72880	AT1G72880	1:27423385-27426140	27423777	27423945	169	3.13519	1.34624e-07	0.019963	0.175547	0.305961	0.490313	0.0652469	0.35803	2.4561
AT5G13980:I006	AT5G13980	AT5G13980	5:4508496-4514666	4509887	4509968	82	2.11782	0.0707634	0.0240625	0.112737	0.842348	0.719571	0.028566	0.156673	2.45538
AT1G47830:I003	AT1G47830	AT1G47830	1:17613098-17614926	17614196	17614467	272	2.80346	0.00376368	0.011118	0.0791091	0.167381	0.217408	0.0664231	0.363873	2.45368
AT1G45160:I007	AT1G45160	AT1G45160	1:17083546-17090545	17085650	17085725	76	2.37107	0.128029	0.0104222	0.0621797	0.213835	0.233078	0.0487396	0.266777	2.45247
AT2G39650:I002	AT2G39650	AT2G39650	2:16527792-16529407	16528852	16529070	219	3.73245	0.0165386	0.00361685	0.0564606	0.0754801	0.215892	0.047918	0.261522	2.44829
AT5G25265:I006	AT5G25265	AT5G25265	5:8754553-8756948	8756209	8756298	90	1.72336	0.0149113	0.0474376	0.163559	0.775427	0.49013	0.061176	0.333707	2.44754
AT5G23330:I001	AT5G23330	AT5G23330	5:7854129-7855813	7854391	7854569	179	2.55518	0.0178548	0.00842148	0.0550997	0.308632	0.370276	0.0272864	0.148807	2.44718
AT4G14410:I004	AT4G14410	bHLH104	4:8299759-8301667	8300930	8301010	81	2.62567	0.000507709	0.0307799	0.193648	0.685195	0.790595	0.0449213	0.24494	2.44696
AT4G29900:I033	AT4G29900	ACA10	4:14610883-14619573	14618412	14618631	220	2.6606	1.09846e-05	0.0160655	0.106513	0.547506	0.667803	0.0293431	0.159498	2.44245
AT2G25180:I003	AT2G25180	ARR12	2:10724301-10726961	10725810	10725898	89	2.44984	0.10227	0.00964498	0.0564018	0.302619	0.325868	0.0318717	0.173082	2.44111
AT5G38560:I004	AT5G38560	AT5G38560	5:15439249-15443164	15442127	15442209	83	2.97963	0.00050498	0.0207274	0.165664	0.539309	0.794363	0.0384333	0.208549	2.43996
AT1G27980:I011	AT1G27980	ATDPL1	1:9748737-9752769	9751848	9751942	95	3.01684	1.22458e-07	0.0372362	0.316609	0.349454	0.548378	0.106555	0.577356	2.43786
AT2G35340:I004	AT2G35340	MEE29	2:14872320-14879739	14873352	14873470	119	3.10529	0.0893863	0.00366837	0.0374091	0.0543043	0.102238	0.0675522	0.365902	2.43738
AT4G30340:I004	AT4G30340	ATDGK7	4:14838291-14841067	14839156	14839253	98	3.02182	0.00700645	0.0116531	0.10821	0.244198	0.420339	0.0477198	0.257435	2.43155
AT3G56160:I007	AT3G56160	AT3G56160	3:20837444-20841541	20839489	20839733	245	1.79988	0.0626562	0.0139406	0.04855	0.592999	0.38283	0.0235086	0.126819	2.43151
AT1G17990:I003	AT1G17990	AT1G17990	1:6192071-6194093	6193223	6193317	95	1.98787	0.00206394	0.0563865	0.233871	1.5838	1.21851	0.0356019	0.191932	2.43056
AT4G32660:I006	AT4G32660	AME3	4:15756128-15759314	15757411	15757683	273	3.22569	0.000126284	0.00622432	0.0597933	0.319208	0.569	0.0194993	0.105085	2.43006
AT1G18020:I002	AT1G18020	AT1G18020	1:6202249-6203918	6202710	6202804	95	1.98787	0.00206394	0.0563865	0.233871	2.0498	1.57818	0.0275083	0.14819	2.42951
AT1G77080:I005	AT1G77080	FLM	1:28955637-28960096	28958502	28958601	100	2.46692	0.00447542	0.0334905	0.189053	0.494631	0.518696	0.0677079	0.364478	2.42843
AT4G26900:I012	AT4G26900	AT-HF	4:13515478-13519855	13517845	13517974	130	2.2924	0.129921	0.0111504	0.0610535	0.506354	0.515066	0.022021	0.118535	2.42836
AT1G66980:I002	AT1G66980	SNC4	1:24997309-25001983	24998714	24998794	81	2.39154	0.0192475	0.0186104	0.10992	0.182315	0.200364	0.102079	0.548602	2.42608
AT1G17520:I004	AT1G17520	AT1G17520	1:6024636-6027385	6026163	6026292	130	3.36457	5.94704e-08	0.0230696	0.261064	0.327787	0.690442	0.0703798	0.378111	2.42558
AT4G38350:I005	AT4G38350	AT4G38350	4:17958177-17966962	17959276	17959394	119	2.34873	0.0368708	0.0104489	0.0563052	0.408067	0.410026	0.0256059	0.137321	2.423
AT3G44300:I001	AT3G44300	AtNIT2	3:15983311-15985535	15983460	15983530	71	1.7987	0.0843056	0.0507789	0.189762	1.72819	1.20438	0.0293826	0.157559	2.42286
AT5G64650:I005	AT5G64650	AT5G64650	5:25839360-25840809	25840616	25840719	104	2.57209	0.0718302	0.0109808	0.0740604	0.491519	0.61932	0.0223405	0.119583	2.42028
AT1G03620:I009	AT1G03620	AT1G03620	1:904319-906186	906024	906134	111	2.72771	0.00414434	0.0130591	0.100581	0.100795	0.145266	0.129561	0.692388	2.41795
AT2G16630:I002	AT2G16630	AT2G16630	2:7209239-7211037	7210099	7210529	431	2.90201	2.17106e-07	0.0101058	0.0783188	0.362815	0.526752	0.027854	0.148682	2.41628
AT1G72050:I004	AT1G72050	TFIIIA	1:27115024-27117470	27115817	27115914	98	2.29187	0.0170838	0.0159523	0.085202	0.235713	0.236261	0.0676766	0.360627	2.41378
AT3G62750:I009	AT3G62750	BGLU8	3:23214371-23217045	23216084	23216168	85	2.0665	6.69409e-05	0.240326	1.0054	0.699344	0.549908	0.343644	1.82831	2.41153
AT2G48160:I003	AT2G48160	AT2G48160	2:19689409-19696821	19690745	19690836	92	2.26485	0.147742	0.00933047	0.0485738	0.435134	0.42603	0.0214428	0.114015	2.41066
AT1G78580:I013	AT1G78580	ATTPS1	1:29552340-29560912	29555741	29555863	123	2.019	0.147341	0.013815	0.0573851	0.407093	0.318065	0.0339356	0.18042	2.41048
AT5G15070:I002	AT5G15070	AT5G15070	5:4876515-4885821	4876967	4877138	172	2.76403	0.0568272	0.0042294	0.0351263	0.0552152	0.086349	0.0765985	0.406794	2.40891
AT1G29660:I001	AT1G29660	AT1G29660	1:10371839-10373766	10372199	10372358	160	2.44397	1.8728e-06	0.0682398	0.373272	2.91091	2.99928	0.0234428	0.124454	2.4084
AT5G17510:I001	AT5G17510	AT5G17510	5:5769973-5772395	5771149	5771864	716	3.0383	2.01737e-09	0.0107026	0.0892815	0.537779	0.846235	0.0199015	0.105504	2.40635
AT5G20320:I008	AT5G20320	DCL4	5:6859218-6869307	6862609	6862758	150	2.37037	0.055518	0.00484971	0.0308835	0.0799913	0.0961829	0.060628	0.321091	2.40493
AT5G23050:I013	AT5G23050	AAE17	5:7731269-7735439	7735066	7735148	83	2.60595	0.00168291	0.0225475	0.153161	0.390002	0.501326	0.0578138	0.305511	2.40174
AT5G26290:I006	AT5G26290	AT5G26290	5:9226079-9227873	9227598	9227712	115	2.44122	0.00861257	0.0167508	0.098906	0.126223	0.141439	0.132708	0.699283	2.39762
AT4G33200:I021	AT4G33200	ATXI-I	4:16002475-16014968	16008111	16008379	269	2.46633	0.000980596	0.0117814	0.0680133	0.124681	0.136604	0.0944923	0.497887	2.39755
AT4G21585:I002	AT4G21585	ENDO4	4:11477988-11479953	11478540	11478617	78	2.25793	0.0037019	0.0526224	0.258077	0.0950466	0.0886918	0.553649	2.90981	2.39388
AT1G10130:I028	AT1G10130	ECA3	1:3310930-3322213	3320622	3320782	161	2.52567	0.00162499	0.0156023	0.0914671	0.211563	0.236074	0.0737476	0.38745	2.39334
AT3G54970:I004	AT3G54970	AT3G54970	3:20368168-20370098	20368854	20368938	85	2.26959	0.00870905	0.0313998	0.162804	0.22295	0.220746	0.140838	0.737519	2.38865
AT1G67230:I002	AT1G67230	LINC1	1:25151270-25156323	25152004	25152118	115	2.1417	0.019299	0.0181424	0.0811591	0.773447	0.661095	0.0234565	0.122765	2.38783
AT4G33520:I018	AT4G33520	PAA1	4:16118896-16126151	16125134	16125440	307	1.74908	0.0661039	0.00952476	0.0325088	0.471228	0.307576	0.0202126	0.105694	2.38656
AT4G16710:I003	AT4G16710	AT4G16710	4:9398548-9399801	9398992	9399156	165	2.88331	0.00393488	0.0100852	0.0780777	0.197769	0.292973	0.0509948	0.266502	2.38572
AT2G46420:I001	AT2G46420	AT2G46420	2:19053686-19057096	19054066	19054760	695	2.10023	0.00019057	0.00958016	0.0410468	0.180649	0.148175	0.053032	0.277016	2.38503
AT3G55080:I007	AT3G55080	AT3G55080	3:20411399-20415934	20412878	20413137	260	2.33673	0.0520807	0.00485322	0.0255636	0.0745055	0.0754947	0.0651391	0.338615	2.37805
AT1G58025:I005	AT1G58025	AT1G58025	1:21457667-21462243	21459133	21459370	238	2.02002	0.0391285	0.0112142	0.0488667	0.158929	0.133492	0.070561	0.366065	2.37516
AT5G63810:I016	AT5G63810	BGAL10	5:25537074-25541529	25540813	25540894	82	2.63516	0.036748	0.0104582	0.0694118	0.356689	0.45654	0.0293203	0.152039	2.37447
AT2G25170:I022	AT2G25170	GYM	2:10713807-10723986	10721411	10721509	99	2.92506	4.60856e-13	0.162927	1.24862	0.425033	0.629047	0.383327	1.98494	2.37245
AT1G76450:I002	AT1G76450	AT1G76450	1:28684551-28686244	28684847	28684924	78	1.34446	0.107507	0.0625255	0.161522	0.982266	0.491148	0.0636544	0.328867	2.36917
AT4G12770:I006	AT4G12770	AT4G12770	4:7506382-7511626	7507818	7507927	110	3.13649	3.97271e-08	0.0402289	0.364767	0.498009	0.8758	0.0807796	0.416496	2.36624
AT2G28320:I014	AT2G28320	AT2G28320	2:12094746-12099644	12097937	12098051	115	2.64294	0.053377	0.00710171	0.0494914	0.216506	0.29285	0.0328014	0.168999	2.36518
AT4G16770:I009	AT4G16770	AT4G16770	4:9434393-9437172	9436571	9436696	126	2.94133	0.000207282	0.0153504	0.129512	0.142456	0.233557	0.107755	0.55452	2.36348
AT3G45300:I005	AT3G45300	IVD	3:16620203-16625048	16622605	16622808	204	2.11483	0.00240262	0.017892	0.0795437	0.365621	0.316226	0.0489358	0.25154	2.36183
AT5G10940:I018	AT5G10940	AT5G10940	5:3448636-3454252	3453701	3453775	75	2.59039	0.0610922	0.0114343	0.0742402	0.333341	0.42121	0.0343023	0.176255	2.36129
AT4G05160:I004	AT4G05160	AT4G05160	4:2664385-2666707	2666177	2666248	72	2.07375	0.139667	0.0179024	0.0785623	0.342886	0.293001	0.0522108	0.26813	2.36051
AT2G26300:I011	AT2G26300	GPA1	2:11196996-11201102	11200251	11200341	91	1.83424	0.0798685	0.0231786	0.0834958	0.37353	0.262445	0.0620529	0.318145	2.35812
AT1G52360:I025	AT1G52360	AT1G52360	1:19499162-19506170	19505448	19505698	251	2.49372	3.65042e-09	0.0423891	0.239451	0.442007	0.48762	0.0959014	0.491061	2.35628
AT2G40820:I007	AT2G40820	AT2G40820	2:17036463-17040063	17038189	17038321	133	1.9827	0.00438901	0.0299792	0.12203	0.277976	0.22127	0.107848	0.551498	2.35435
AT2G42780:I004	AT2G42780	AT2G42780	2:17800444-17802816	17801616	17801739	124	2.07262	0.0457669	0.0124091	0.0577217	0.333782	0.303677	0.0371773	0.190076	2.35408
AT5G22030:I008	AT5G22030	UBP8	5:7289703-7296344	7293263	7293369	107	2.74467	0.0885014	0.007238	0.0571961	0.162887	0.251855	0.0444356	0.227099	2.35353
AT3G27530:I004	AT3G27530	GC6	3:10193569-10200013	10195794	10195945	152	2.19666	0.00875604	0.0165261	0.0768776	0.333938	0.305087	0.0494885	0.251985	2.34818
AT1G51690:I009	AT1G51690	B.ALPHA	1:19164063-19170449	19167569	19167960	392	2.71003	2.26179e-05	0.00937722	0.0628835	0.464098	0.611229	0.0202052	0.10288	2.34817
AT3G55240:I001	AT3G55240	AT3G55240	3:20473541-20474763	20474022	20474440	419	1.60326	0.00021129	0.12828	0.391899	1.27831	0.767052	0.100351	0.510916	2.34803
AT4G01710:I003	AT4G01710	CRK	4:735753-736604	736191	736314	124	2.00145	0.0789542	0.0130638	0.0549759	0.213639	0.176804	0.0611491	0.310943	2.34625
AT1G18730:I004	AT1G18730	NDF6	1:6460598-6462224	6461074	6461173	100	1.80882	0.0203654	0.039791	0.144225	1.85712	1.32721	0.0214262	0.108668	2.34247
AT4G14220:I001	AT4G14220	RHF1A	4:8195881-8198562	8196192	8196499	308	3.43846	4.63574e-10	0.0158344	0.174576	0.202995	0.441769	0.0780037	0.395174	2.34087
AT5G27990:I002	AT5G27990	AT5G27990	5:10017036-10018441	10017542	10017652	111	2.5103	0.000647242	0.0240449	0.149174	0.623246	0.764135	0.0385801	0.195219	2.33917
AT4G01320:I007	AT4G01320	ATSTE24	4:545796-549261	547735	547828	94	3.16426	0.0337966	0.00425954	0.0489414	0.106283	0.241448	0.0400773	0.2027	2.33849
AT5G49740:I003	AT5G49740	ATFRO7	5:20205342-20208730	20206706	20206785	80	2.15901	0.00864441	0.0353149	0.164095	0.716671	0.659411	0.0492762	0.248851	2.33632
AT3G13340:I005	AT3G13340	AT3G13340	3:4331531-4335073	4332965	4333124	160	3.25787	3.18602e-13	0.150584	1.43099	0.564972	1.06607	0.266534	1.34231	2.33233
AT1G49350:I001	AT1G49350	AT1G49350	1:18264971-18267270	18265160	18265389	230	3.18829	0.00311719	0.00372859	0.0365132	0.0900623	0.175286	0.0414001	0.208307	2.331
AT3G04810:I011	AT3G04810	ATNEK2	3:1317260-1321294	1319250	1319330	81	3.3383	3.27275e-08	0.0505305	0.522196	0.459308	0.944305	0.110014	0.552996	2.32958
AT2G02710:I008	AT2G02710	PLPC	2:758693-761013	759899	760028	130	2.6991	0.000470654	0.0219266	0.147586	0.28583	0.383033	0.076712	0.385308	2.32849
AT4G20410:I005	AT4G20410	GSNAP	4:11013895-11016576	11015177	11015318	142	2.09108	0.0396888	0.0151635	0.0649935	0.5518	0.471054	0.02748	0.137975	2.32795
AT4G34090:I003	AT4G34090	AT4G34090	4:16326883-16330215	16328494	16328564	71	2.29635	1.89546e-07	0.153664	0.760481	0.313182	0.308887	0.490654	2.462	2.32705
AT5G44240:I025	AT5G44240	ALA2	5:17817028-17823708	17822883	17823014	132	2.36208	0.0254786	0.0109815	0.0650991	0.252513	0.298713	0.0434888	0.217932	2.32516
AT3G14010:I013	AT3G14010	CID4	3:4636254-4640981	4639398	4639678	281	1.87339	0.00673522	0.0185007	0.0693562	0.544295	0.40733	0.0339903	0.17027	2.32463
AT4G35570:I002	AT4G35570	HMGB5	4:16887165-16888356	16887590	16887665	76	2.29299	0.0566689	0.015589	0.0843474	0.453705	0.491564	0.0343592	0.17159	2.3202
AT5G66070:I002	AT5G66070	AT5G66070	5:26421855-26423240	26422348	26422434	87	2.71322	0.0425672	0.0125148	0.095959	0.327325	0.502669	0.0382335	0.190899	2.3199
AT1G70570:I005	AT1G70570	AT1G70570	1:26608625-26612309	26610469	26610597	129	3.4088	3.29884e-12	0.0395628	0.43886	0.644601	1.4333	0.0613756	0.306188	2.31868
AT5G26260:I002	AT5G26260	AT5G26260	5:9200463-9202400	9200715	9200798	84	2.62425	0.000732332	0.0352488	0.218391	0.726853	0.903211	0.0484951	0.241794	2.31787
AT1G04830:I004	AT1G04830	AT1G04830	1:1358574-1362019	1359900	1360224	325	2.53106	1.0749e-05	0.0158656	0.0946351	0.260237	0.311774	0.0609662	0.303538	2.31579
AT5G65260:I004	AT5G65260	AT5G65260	5:26080231-26083017	26082434	26082642	209	3.08476	2.74101e-12	0.0391606	0.334329	1.20204	2.06195	0.0325785	0.162142	2.31526
AT4G27820:I004	AT4G27820	BGLU9	4:13857749-13860571	13858615	13858701	87	3.0267	0.000147638	0.0222317	0.198555	0.10535	0.189066	0.211027	1.05019	2.31514
AT5G05860:I001	AT5G05860	UGT76C2	5:1765507-1767455	1766020	1766470	451	1.81126	0.0985625	0.00481077	0.0187511	0.167508	0.13125	0.0287196	0.142865	2.31455
AT2G25710:I004	AT2G25710	HCS1	2:10952561-10955377	10953377	10953477	101	3.27134	3.8129e-09	0.0361383	0.357244	0.0939663	0.186988	0.384587	1.91052	2.31258
AT1G76850:I020	AT1G76850	SEC5A	1:28847951-28854499	28853972	28854060	89	2.50217	0.00118504	0.0798672	0.468922	0.529601	0.626156	0.150806	0.748891	2.31206
AT5G61270:I005	AT5G61270	PIF7	5:24638773-24640600	24640294	24640437	144	3.58984	4.50886e-11	0.0266059	0.342311	0.62173	1.61284	0.0427933	0.212241	2.31025
AT1G79020:I008	AT1G79020	AT1G79020	1:29727123-29730431	29728984	29729088	105	2.52724	0.118719	0.00737587	0.0494576	0.182985	0.247462	0.0403085	0.199859	2.30983
AT2G32260:I001	AT2G32260	ATCCT1	2:13697516-13700641	13697824	13698253	430	2.48702	5.06291e-05	0.0323902	0.181873	0.796878	0.904232	0.0406464	0.201135	2.30697
AT3G50810:I001	AT3G50810	AT3G50810	3:18888868-18890101	18889203	18889285	83	2.36581	0.0156774	0.019517	0.106361	0.0770655	0.0849551	0.253252	1.25197	2.30555
AT1G32870:I003	AT1G32870	ANAC013	1:11911679-11913947	11913164	11913282	119	2.43272	0.0743311	0.006863	0.0412654	0.0922938	0.112322	0.0743603	0.367385	2.30469
AT1G20090:I001	AT1G20090	ARAC4	1:6966922-6968933	6967319	6967616	298	2.62576	7.34478e-06	0.0259496	0.162421	0.37216	0.472258	0.0697271	0.343924	2.3023
AT4G29750:I008	AT4G29750	AT4G29750	4:14569728-14573177	14572796	14572884	89	2.13616	0.0495288	0.0241934	0.107928	0.38267	0.346348	0.0632225	0.311617	2.30126
AT1G73090:I001	AT1G73090	AT1G73090	1:27488217-27490766	27488382	27488620	239	2.88221	7.59921e-14	0.0561164	0.415889	0.261828	0.394227	0.214326	1.05495	2.29929
AT2G21385:I006	AT2G21385	AT2G21385	2:9149639-9151913	9150559	9150646	88	2.25137	1.18798e-08	0.187571	0.901118	0.410048	0.400495	0.457436	2.25001	2.29829
AT1G05570:I038	AT1G05570	ATGSL06	1:1647706-1659437	1657557	1657640	84	2.07627	0.0966205	0.0135953	0.0648343	0.188408	0.182766	0.0721586	0.354739	2.29752
AT1G26440:I004	AT1G26440	ATUPS5	1:9143967-9146050	9144922	9144994	73	2.01219	0.0711188	0.0221906	0.0950477	0.208963	0.18222	0.106194	0.521609	2.29627
AT5G20380:I005	AT5G20380	PHT4;5	5:6887725-6892432	6888940	6889055	116	1.74702	0.105054	0.017986	0.0616487	0.354069	0.247562	0.050798	0.249023	2.29344
AT5G18630:I003	AT5G18630	AT5G18630	5:6202609-6205737	6203038	6203415	378	2.68928	1.93454e-05	0.00858555	0.0570263	0.356873	0.484797	0.0240577	0.117629	2.28968
AT5G43900:I016	AT5G43900	ATMYA2	5:17656894-17667451	17660689	17660813	125	3.07462	1.49521e-07	0.0353068	0.30649	0.289855	0.515667	0.121809	0.594355	2.28671
AT3G24160:I006	AT3G24160	PMP	3:8726122-8729389	8727407	8727507	101	2.3539	2.8129e-07	0.0943272	0.492399	1.22882	1.31641	0.0767621	0.374047	2.28475
AT2G17790:I018	AT2G17790	VPS35A	2:7733635-7739673	7738685	7738773	89	2.5103	0.0641901	0.00870187	0.0578228	0.252361	0.344236	0.0344819	0.167974	2.28433
AT5G17310:I014	AT5G17310	AtUGP2	5:5696645-5700922	5699480	5699551	72	2.02577	0.0102754	0.0648373	0.274799	0.776945	0.676073	0.0834515	0.406463	2.28411
AT3G20070:I003	AT3G20070	TTN9	3:7004672-7006918	7005764	7005954	191	2.50189	0.0295935	0.00570046	0.0380912	0.0699663	0.09608	0.0814744	0.396452	2.28273
AT5G40500:I002	AT5G40500	AT5G40500	5:16227834-16228693	16228050	16228119	70	2.70707	0.00209465	0.0361788	0.242405	0.466543	0.642645	0.0775465	0.377199	2.28219
AT1G49040:I019	AT1G49040	SCD1	1:18139234-18148981	18144807	18144907	101	2.35112	0.114751	0.00849085	0.0463925	0.398785	0.448226	0.0212918	0.103503	2.2813
AT2G45170:I003	AT2G45170	ATATG8E	2:18624264-18625717	18624763	18625154	392	2.29332	0.000341789	0.0142291	0.0713458	0.246964	0.255122	0.0576163	0.279654	2.27909
AT5G13280:I001	AT5G13280	AK-LYS1	5:4249438-4252836	4249918	4250007	90	2.18745	0.0570813	0.0185668	0.0879332	0.495988	0.4847	0.0374339	0.181418	2.2769
AT3G10380:I001	AT3G10380	ATSEC8	3:3219523-3228933	3220010	3220119	110	2.09952	0.0244477	0.0175832	0.0818252	0.46012	0.443096	0.0382144	0.184667	2.27274
AT3G03090:I007	AT3G03090	VGT1	3:700456-704769	702404	702526	123	2.07233	0.124342	0.013815	0.0601004	0.0992677	0.089378	0.139169	0.67243	2.27255
AT3G02550:I001	AT3G02550	LBD41	3:536505-537998	537349	537460	112	2.42358	0.109074	0.00766431	0.0445164	0.287496	0.345823	0.0266589	0.128726	2.27162
AT5G08500:I001	AT5G08500	AT5G08500	5:2748193-2751771	2748480	2748660	181	3.6412	8.81938e-11	0.018304	0.232333	0.284219	0.747243	0.064401	0.310921	2.27139
AT2G42920:I002	AT2G42920	AT2G42920	2:17858698-17863466	17861661	17862051	391	2.27336	0.0580026	0.0032966	0.0164398	0.074105	0.076577	0.0444855	0.214683	2.2708
AT2G35370:I001	AT2G35370	GDCH	2:14891102-14892218	14891348	14891426	79	1.07702	0.0194124	0.231915	0.490776	7.40325	3.25894	0.0313261	0.150594	2.26523
AT1G09010:I008	AT1G09010	AT1G09010	1:2895166-2899384	2898364	2898447	84	2.81266	1.28616e-07	0.0597279	0.417917	0.568555	0.827912	0.105052	0.504785	2.26457
AT5G35170:I006	AT5G35170	AT5G35170	5:13419166-13423746	13420873	13420975	103	2.09342	0.000111923	0.0599614	0.256852	2.48017	2.21265	0.0241763	0.116083	2.2635
AT3G14010:I011	AT3G14010	CID4	3:4636254-4640981	4639108	4639192	85	1.79351	0.00834958	0.0554591	0.199238	0.544295	0.40733	0.101892	0.489131	2.26319
AT4G11410:I002	AT4G11410	AT4G11410	4:6944918-6947333	6945452	6945781	330	1.66489	0.0338175	0.0123727	0.0399014	0.230647	0.155213	0.0536435	0.257075	2.26071
AT2G46710:I003	AT2G46710	AT2G46710	2:19191935-19194849	19193779	19193869	91	2.55783	1.40472e-08	0.130747	0.769405	0.996258	1.22381	0.131238	0.628695	2.26018
AT1G78260:I002	AT1G78260	AT1G78260	1:29446985-29450515	29447706	29448129	424	3.00737	1.513e-09	0.0144698	0.117622	0.24229	0.411263	0.0597211	0.286002	2.25971
AT1G03210:I002	AT1G03210	AT1G03210	1:782948-784240	783597	783680	84	1.99849	0.0720619	0.0256335	0.103865	0.347281	0.293877	0.0738119	0.353429	2.2595
AT4G28680:I007	AT4G28680	TYRDC	4:14155120-14158716	14156737	14156859	123	2.34479	0.143196	0.00643976	0.037487	0.100817	0.122584	0.0638756	0.305805	2.25928
AT3G61640:I001	AT3G61640	AtAGP20	3:22810041-22810747	22810393	22810514	122	1.4871	0.0498092	0.0402243	0.11456	0.383316	0.228305	0.104938	0.501787	2.25754
AT4G27650:I006	AT4G27650	PEL1	4:13803297-13807935	13804840	13804970	131	1.84531	0.113295	0.0196272	0.0719706	0.319042	0.244801	0.0615192	0.293997	2.25669
AT1G17330:I003	AT1G17330	AT1G17330	1:5929909-5931831	5930423	5930802	380	1.9503	0.00998801	0.0118085	0.0461871	0.371799	0.304473	0.0317606	0.151695	2.25587
AT4G13360:I002	AT4G13360	AT4G13360	4:7775128-7777895	7775630	7775754	125	1.99461	0.138074	0.013763	0.0564768	0.36281	0.311975	0.0379344	0.18103	2.25465
AT2G46930:I001	AT2G46930	AT2G46930	2:19283519-19286347	19283824	19284075	252	2.26549	0.0584867	0.00782986	0.0406803	0.371536	0.404909	0.0210743	0.100468	2.25318
AT4G30720:I008	AT4G30720	AT4G30720	4:14971906-14975519	14973964	14974076	113	2.92151	3.77664e-07	0.0476712	0.363806	0.453789	0.727382	0.105052	0.500158	2.25129
AT4G18070:I001	AT4G18070	AT4G18070	4:10030632-10032963	10030945	10031189	245	2.28653	1.10898e-06	0.0673435	0.328479	0.513678	0.526714	0.1311	0.623639	2.25004
AT1G22800:I006	AT1G22800	AT1G22800	1:8071935-8074357	8073150	8073248	99	1.99674	0.0500797	0.0213056	0.0856682	0.260987	0.220796	0.0816347	0.387997	2.24879
AT2G43400:I016	AT2G43400	ETFQO	2:18021180-18025292	18024659	18024777	119	2.40519	0.0493005	0.00959666	0.0577341	0.263816	0.334151	0.0363764	0.172778	2.24785
AT4G16990:I006	AT4G16990	RLM3	4:9560135-9565555	9562349	9562674	326	2.2423	4.02124e-07	0.037524	0.178201	1.334	1.3339	0.0281289	0.133593	2.24772
AT1G51430:I004	AT1G51430	AT1G51430	1:19068241-19069776	19068774	19068991	218	1.89348	0.0021583	0.0468669	0.173088	0.344681	0.268084	0.135972	0.645647	2.24743
AT5G65780:I006	AT5G65780	ATBCAT-5	5:26311311-26318812	26317544	26317626	83	1.86993	0.0171851	0.0394677	0.146442	0.309932	0.242404	0.127343	0.604125	2.24613
AT2G02800:I003	AT2G02800	APK2B	2:795515-799443	797796	797898	103	1.81678	0.097134	0.0156911	0.0581638	0.380045	0.297333	0.0412874	0.195619	2.24427
AT4G18020:I002	AT4G18020	APRR2	4:10003261-10007626	10004099	10004207	109	2.54652	6.05605e-05	0.0383161	0.224805	0.872247	1.08061	0.0439281	0.208035	2.24361
AT3G10260:I004	AT3G10260	AT3G10260	3:3171222-3172966	3172254	3172327	74	1.95147	0.116008	0.0203709	0.0872313	0.24227	0.219104	0.0840833	0.398127	2.24334
AT3G48110:I003	AT3G48110	EDD1	3:17763001-17771146	17764004	17764120	117	3.04381	1.38352e-07	0.0277379	0.235079	0.447582	0.801669	0.0619729	0.293237	2.24236
AT5G24060:I005	AT5G24060	AT5G24060	5:8129979-8133301	8131471	8131568	98	2.19945	0.0695202	0.012688	0.0621273	0.359128	0.371998	0.03533	0.16701	2.24097
AT1G53165:I015	AT1G53165	ATMAP4K.ALPHA1	1:19813804-19819564	19817249	19817312	64	2.86755	0.0636233	0.0133996	0.10626	0.123409	0.207779	0.108579	0.511409	2.23573
AT5G43100:I006	AT5G43100	AT5G43100	5:17299123-17303058	17301018	17301126	109	2.11066	0.068327	0.0155894	0.0684928	0.314102	0.293389	0.0496315	0.233454	2.23381
AT3G13510:I003	AT3G13510	AT3G13510	3:4403500-4406091	4404625	4404735	111	1.17402	0.0871243	0.0519612	0.116904	0.532477	0.254723	0.0975839	0.458947	2.23361
AT2G01980:I011	AT2G01980	ATNHX7	2:457010-463326	459055	459538	484	2.52965	0.0580037	0.00150301	0.0106338	0.0518265	0.0779702	0.0290008	0.136383	2.2335
AT2G27530:I005	AT2G27530	PGY1	2:11763217-11764845	11764605	11764713	109	1.39006	0.0206203	0.176742	0.469064	2.19507	1.23995	0.0805177	0.378294	2.23213
AT3G48360:I002	AT3G48360	BT2	3:17908192-17910525	17909313	17909584	272	2.82163	3.39412e-08	0.0940632	0.663876	1.15472	1.73724	0.0814594	0.382144	2.22996
AT5G52060:I003	AT5G52060	ATBAG1	5:21152214-21154244	21153386	21153476	91	1.97234	0.0471053	0.0229272	0.0911348	0.577264	0.489149	0.039717	0.186313	2.2299
AT1G25175:I001	AT1G25175	AT1G25175	1:8827286-8829320	8827463	8827569	107	0.978034	0.137395	0.250964	0.496629	7.65941	3.23168	0.0327654	0.153675	2.22964
AT1G78240:I001	AT1G78240	TSD2	1:29432829-29436571	29433332	29433409	78	2.40625	0.015343	0.0217851	0.117573	0.493012	0.567705	0.0441878	0.207103	2.22863
AT5G66210:I009	AT5G66210	CPK28	5:26456285-26459631	26457893	26457985	93	2.6533	0.0187374	0.0155866	0.112891	0.556136	0.860629	0.0280267	0.131172	2.22659
AT1G08030:I005	AT1G08030	TPST	1:2489501-2493250	2490427	2491012	586	1.73374	0.0519904	0.00668167	0.0233173	0.157739	0.117686	0.0423589	0.198131	2.22572
AT4G01450:I003	AT4G01450	AT4G01450	4:608454-610724	609473	609567	95	2.55409	0.0156027	0.0130657	0.0818628	0.26653	0.357067	0.0490216	0.229265	2.22552
AT5G16810:I009	AT5G16810	AT5G16810	5:5526742-5529930	5528829	5529047	219	2.55371	0.00137303	0.0115236	0.0680087	0.489002	0.617329	0.0235656	0.110166	2.22493
AT4G08690:I003	AT4G08690	AT4G08690	4:5551315-5553151	5552331	5552404	74	2.23225	0.0688527	0.0170518	0.083717	0.161356	0.169499	0.105679	0.493909	2.22456
AT3G09470:I005	AT3G09470	AT3G09470	3:2910373-2914513	2912473	2912568	96	2.20377	0.0276456	0.0222389	0.104001	0.391015	0.391285	0.0568748	0.265794	2.22445
AT2G20580:I019	AT2G20580	RPN1A	2:8858988-8864865	8863877	8863968	92	2.47348	0.000280615	0.041457	0.228749	1.42996	1.68933	0.0289916	0.135409	2.22361
AT2G35880:I004	AT2G35880	AT2G35880	2:15062988-15065870	15064101	15064178	78	2.40991	0.000253798	0.0529118	0.282721	1.28026	1.46492	0.0413288	0.192994	2.22334
AT3G26890:I006	AT3G26890	AT3G26890	3:9907234-9911933	9910793	9910872	80	1.66324	0.066598	0.0369286	0.116952	0.303199	0.205697	0.121797	0.568565	2.22285
AT3G02020:I010	AT3G02020	AK3	3:340546-343835	342742	342856	115	1.29198	0.116786	0.0402931	0.101837	1.18078	0.640878	0.0341242	0.158902	2.21927
AT4G25910:I003	AT4G25910	ATCNFU3	4:13163929-13165205	13164807	13164902	96	1.98968	0.00453479	0.0690152	0.280761	0.823684	0.719685	0.0837884	0.390116	2.21908
AT5G48600:I025	AT5G48600	SMC3	5:19701803-19709216	19708221	19708427	207	2.35496	0.0880084	0.00600687	0.0329287	0.105595	0.124351	0.0568858	0.264806	2.21879
AT1G08340:I002	AT1G08340	AT1G08340	1:2631068-2632871	2631771	2631856	86	3.01928	0.0043386	0.0149217	0.126758	0.156863	0.286549	0.0951254	0.44236	2.21732
AT1G53210:I005	AT1G53210	AT1G53210	1:19844632-19847836	19846784	19846881	98	1.89779	0.00835153	0.0741347	0.279494	1.99882	1.62128	0.0370893	0.172391	2.21661
AT3G52280:I003	AT3G52280	GTE6	3:19389047-19391383	19389676	19389753	78	2.39175	0.00289182	0.0322047	0.172003	0.262086	0.301158	0.122879	0.571137	2.2166
AT5G18860:I011	AT5G18860	AT5G18860	5:6290676-6295811	6295156	6295290	135	2.77733	0.0131046	0.00954793	0.0676172	0.293422	0.447517	0.0325399	0.151094	2.21517
AT3G47550:I004	AT3G47550	AT3G47550	3:17523458-17525540	17524434	17524578	145	2.79364	0.000599935	0.0145466	0.103179	0.389472	0.595378	0.0373494	0.1733	2.21411
AT4G34140:I001	AT4G34140	AT4G34140	4:16350780-16354264	16351031	16351294	264	2.95197	0.000248111	0.0108749	0.0864493	0.297057	0.509336	0.0366089	0.169729	2.21297
AT5G55900:I001	AT5G55900	AT5G55900	5:22637531-22639761	22637954	22638441	488	2.27639	0.048319	0.00223112	0.0126691	0.0522761	0.0641177	0.0426796	0.197591	2.2109
AT5G53550:I004	AT5G53550	ATYSL3	5:21755291-21758921	21756454	21756548	95	3.44731	9.61944e-13	0.073669	0.835868	0.229411	0.562245	0.321123	1.48666	2.21088
AT5G50740:I004	AT5G50740	AT5G50740	5:20635866-20637996	20637860	20637956	97	3.1862	0.000482945	0.0162729	0.161891	0.563321	1.21301	0.0288875	0.133463	2.20792
AT4G02120:I010	AT4G02120	AT4G02120	4:940778-944291	942387	942473	87	2.48548	0.0414044	0.0196683	0.115299	0.46975	0.596232	0.0418698	0.193379	2.20745
AT3G18290:I012	AT3G18290	BTS	3:6273995-6280510	6279779	6279880	102	1.8538	0.0592961	0.0189623	0.0740442	0.618973	0.525126	0.0306351	0.141003	2.20246
AT5G08190:I004	AT5G08190	NF-YB12	5:2635902-2637433	2636706	2636787	82	2.43044	0.0717049	0.00944471	0.0592208	0.40286	0.548966	0.0234441	0.107877	2.20209
AT4G19003:I003	AT4G19003	VPS25	4:10407440-10409012	10408020	10408153	134	2.32972	0.0189916	0.0112496	0.0636208	0.185988	0.228623	0.0604855	0.278278	2.20186
AT3G60910:I004	AT3G60910	AT3G60910	3:22501698-22503372	22502426	22502511	86	1.34441	0.138074	0.0693961	0.180047	0.328579	0.185332	0.211201	0.971484	2.20157
AT4G16960:I005	AT4G16960	AT4G16960	4:9546343-9551007	9549080	9549286	207	1.77298	0.137557	0.00960246	0.0343732	0.0836335	0.0651097	0.114816	0.527928	2.20102
AT1G27320:I010	AT1G27320	AHK3	1:9487780-9492572	9492102	9492195	94	1.82454	0.0982008	0.0257875	0.0941216	0.710211	0.564092	0.0363096	0.166855	2.20017
AT4G09900:I004	AT4G09900	ATMES12	4:6221664-6224134	6223041	6223666	626	1.89888	0.000443532	0.0102128	0.0388294	0.225653	0.186995	0.0452589	0.207649	2.19788
AT5G38200:I001	AT5G38200	AT5G38200	5:15256276-15258755	15256495	15256667	173	2.88845	0.0216966	0.00496187	0.0398429	0.204505	0.358758	0.0242628	0.111058	2.19449
AT3G47990:I008	AT3G47990	SIS3	3:17713144-17716308	17715555	17715851	297	1.80774	0.0371455	0.014411	0.0504732	0.424611	0.325535	0.0339394	0.155047	2.19167
AT2G36740:I002	AT2G36740	SWC2	2:15406690-15409835	15407262	15407446	185	2.15681	0.0920154	0.00889816	0.041747	0.137969	0.14178	0.0644941	0.294448	2.19077
AT4G00170:I007	AT4G00170	AT4G00170	4:70477-72211	71894	72033	140	1.67588	0.034034	0.0265764	0.0855724	0.313362	0.221087	0.0848103	0.387053	2.19022
AT3G57230:I007	AT3G57230	AGL16	3:21177423-21180932	21180088	21180180	93	1.72353	0.0027909	0.0827565	0.27622	0.301594	0.22079	0.274397	1.25105	2.18881
AT1G29800:I004	AT1G29800	AT1G29800	1:10432601-10435441	10434626	10434861	236	2.60116	0.00701007	0.00668844	0.0441963	0.186211	0.270028	0.0359186	0.163673	2.18801
AT5G03770:I001	AT5G03770	KDTA	5:995160-997848	995384	995514	131	2.44241	0.0014325	0.0179911	0.104067	0.0597468	0.0758578	0.301122	1.37187	2.18772
AT1G20770:I003	AT1G20770	AT1G20770	1:7215015-7216741	7215733	7215815	83	1.63832	0.105104	0.0332948	0.107124	0.363009	0.256494	0.091719	0.417648	2.187
AT4G37460:I003	AT4G37460	SRFR1	4:17608378-17615776	17609269	17609353	85	3.10559	4.59185e-18	0.204281	1.77083	0.494282	0.941198	0.413288	1.88147	2.18664
AT1G71270:I012	AT1G71270	ATVPS52	1:26863587-26870015	26867478	26867566	89	2.9365	0.000891264	0.0216443	0.180958	0.146447	0.268985	0.147796	0.672745	2.18646
AT1G33230:I003	AT1G33230	AT1G33230	1:12046641-12050066	12047376	12047479	104	2.1005	0.0378328	0.0200613	0.0884785	0.308557	0.299065	0.0650164	0.29585	2.18599
AT5G09850:I001	AT5G09850	AT5G09850	5:3063251-3065889	3063601	3063692	92	2.58106	0.0177515	0.0127075	0.0850105	0.42556	0.625782	0.0298606	0.135847	2.18567
AT3G50560:I002	AT3G50560	AT3G50560	3:18761088-18764016	18761948	18762052	105	2.48742	0.138656	0.00777806	0.0488533	0.200367	0.277044	0.038819	0.176337	2.1835
AT1G49170:I001	AT1G49170	AT1G49170	1:18183266-18184443	18183693	18184099	407	3.22351	8.75906e-09	0.00922335	0.0867978	0.241603	0.500566	0.0381757	0.173399	2.18337
AT5G27600:I018	AT5G27600	LACS7	5:9742576-9747005	9745890	9745976	87	1.62497	0.112019	0.0228472	0.0735961	0.287483	0.203903	0.0794733	0.360937	2.18321
AT3G61200:I002	AT3G61200	AT3G61200	3:22657455-22658390	22657982	22658074	93	2.23004	5.71314e-05	0.0656125	0.30989	1.72243	1.79189	0.038093	0.172941	2.18268
AT5G32450:I004	AT5G32450	AT5G32450	5:12079611-12081573	12080298	12080369	72	1.6473	0.002434	0.114155	0.357488	0.761532	0.526505	0.149901	0.678983	2.17936
AT5G42765:I004	AT5G42765	AT5G42765	5:17150238-17151681	17151343	17151433	91	3.43336	1.24769e-18	0.250364	2.69513	0.551608	1.31287	0.45388	2.05285	2.17725
AT5G56850:I003	AT5G56850	AT5G56850	5:22985193-22988013	22985696	22985778	83	1.36729	0.109571	0.0488383	0.128168	0.589937	0.344241	0.0827856	0.372321	2.16909
AT3G20910:I003	AT3G20910	NF-YA9	3:7326382-7328576	7327255	7327356	102	3.95973	2.80423e-09	0.0249566	0.391568	0.209607	0.731297	0.119064	0.535443	2.169
AT4G36860:I006	AT4G36860	AT4G36860	4:17358438-17361978	17359921	17360020	100	1.98097	0.0511545	0.0202165	0.0835754	0.339014	0.311737	0.0596331	0.268095	2.16856
AT1G79990:I003	AT1G79990	AT1G79990	1:30084114-30092238	30084746	30084841	96	2.03673	0.0273135	0.0304594	0.126879	0.539853	0.500567	0.0564216	0.25347	2.1675
AT1G80050:I004	AT1G80050	PHT1.1	1:30111514-30113324	30112478	30112980	503	3.29554	3.93715e-16	0.0360446	0.359328	0.703382	1.56421	0.0512447	0.229718	2.16439
AT4G14965:I006	AT4G14965	AtMAPR4	4:8551244-8553554	8552770	8552923	154	2.1574	0.00174362	0.0261457	0.119912	0.574607	0.587897	0.0455019	0.203969	2.16435
AT5G65380:I007	AT5G65380	AT5G65380	5:26122989-26126439	26125496	26125701	206	1.5782	0.0015896	0.0482077	0.147004	1.20188	0.81787	0.0401104	0.17974	2.16386
AT1G15110:I010	AT1G15110	AT1G15110	1:5199018-5202175	5201173	5201253	81	2.37908	0.0874041	0.00956131	0.0583414	0.219931	0.299696	0.0434742	0.194668	2.16279
AT2G16950:I010	AT2G16950	ATTRN1	2:7353847-7361202	7356474	7356571	98	2.58572	0.000656167	0.038455	0.234134	0.375372	0.510852	0.102445	0.45832	2.1615
AT4G32850:I004	AT4G32850	nPAP	4:15849772-15854868	15851113	15851180	68	1.97837	0.0454095	0.0283285	0.120809	0.62061	0.591651	0.0456462	0.20419	2.16134
AT3G11964:I025	AT3G11964	AT3G11964	3:3793957-3806626	3801066	3801194	129	2.34262	0.0105532	0.0160114	0.0838246	0.12202	0.142935	0.13122	0.586452	2.16002
AT3G63530:I001	AT3G63530	BB2	3:23456157-23458459	23456458	23456535	78	1.84781	0.101239	0.0382643	0.139022	0.278028	0.226177	0.137627	0.614663	2.15903
AT3G06290:I010	AT3G06290	AT3G06290	3:1899042-1907297	1903939	1904027	89	2.17437	0.00195932	0.0421787	0.190886	0.206605	0.209433	0.204151	0.911444	2.15852
AT1G65370:I004	AT1G65370	AT1G65370	1:24284469-24286145	24285925	24286102	178	2.05842	0.00533809	0.0175917	0.0772953	0.317906	0.313656	0.0553362	0.246433	2.1549
AT4G36400:I010	AT4G36400	AT4G36400	4:17197212-17200921	17199516	17199633	118	2.41805	0.0235904	0.0106935	0.0597898	0.0873591	0.109692	0.122409	0.545072	2.15474
AT4G17370:I002	AT4G17370	AT4G17370	4:9706058-9708261	9706748	9706814	67	1.6758	0.0100598	0.0777561	0.254679	0.35603	0.261962	0.218397	0.972199	2.1543
AT5G65950:I008	AT5G65950	AT5G65950	5:26380123-26385221	26383289	26383509	221	2.01907	0.000234066	0.0292752	0.120253	0.512012	0.472599	0.0571768	0.25445	2.15388
AT2G44490:I009	AT2G44490	BGLU26	2:18364756-18367725	18366835	18366938	104	2.40453	1.69558e-05	0.0487415	0.269596	1.0243	1.27321	0.0475851	0.211745	2.15374
AT1G26450:I002	AT1G26450	AT1G26450	1:9148710-9150250	9149553	9149642	90	2.69579	6.4246e-05	0.0463864	0.302548	0.474527	0.695982	0.097753	0.434707	2.15283
AT5G22080:I006	AT5G22080	AT5G22080	5:7310171-7313670	7312364	7312477	114	1.73021	0.113341	0.0259428	0.092234	0.57115	0.456708	0.045422	0.201954	2.15256
AT2G14680:I008	AT2G14680	MEE13	2:6277802-6283940	6279956	6280160	205	2.06552	0.129435	0.0061553	0.0268435	0.146881	0.144138	0.0419067	0.186235	2.15187
AT4G30550:I001	AT4G30550	AT4G30550	4:14925410-14926861	14925939	14926171	233	1.95638	0.000494363	0.0428241	0.16901	0.323995	0.28774	0.132175	0.58737	2.15182
AT2G41100:I004	AT2G41100	ATCAL4	2:17137829-17139612	17138574	17138673	100	3.07847	0.000705573	0.0547154	0.486682	1.43896	2.88132	0.0380242	0.168909	2.15126
AT2G43910:I008	AT2G43910	HOL1	2:18184461-18187028	18186254	18186409	156	2.44244	2.18437e-13	0.741975	4.03261	7.66075	9.37559	0.0968541	0.430118	2.15085
AT4G36980:I014	AT4G36980	AT4G36980	4:17433601-17437069	17436691	17436815	125	2.10749	1.0067e-06	0.176701	0.767581	2.08936	2.04705	0.0845716	0.374969	2.14852
AT2G47730:I004	AT2G47730	ATGSTF5	2:19556326-19559463	19558507	19558608	102	2.558	0.000108182	0.192523	1.13819	7.06738	9.43287	0.027241	0.120662	2.14713
AT4G12020:I015	AT4G12020	WRKY19	4:7201656-7209648	7208564	7208915	352	2.28308	0.0982008	0.0033658	0.0182054	0.108427	0.132476	0.031042	0.137424	2.14634
AT1G68990:I007	AT1G68990	MGP3	1:25934997-25940966	25936946	25937118	173	2.37441	0.00513321	0.0108176	0.062505	0.152794	0.199686	0.0707986	0.313016	2.14445
AT1G18270:I021	AT1G18270	AT1G18270	1:6283412-6293871	6288123	6288304	182	1.81932	0.0563227	0.0104723	0.0404145	0.353141	0.308349	0.0296548	0.131067	2.14397
AT1G12930:I001	AT1G12930	AT1G12930	1:4398375-4405605	4398825	4398915	91	2.22249	0.00472471	0.0307672	0.149215	0.117082	0.128573	0.262783	1.16054	2.14285
AT1G17990:I002	AT1G17990	AT1G17990	1:6192071-6194093	6192991	6193091	101	1.78142	0.00248716	0.0836452	0.283622	1.5838	1.21851	0.0528128	0.232761	2.13989
AT1G60070:I009	AT1G60070	AT1G60070	1:22142604-22149527	22145177	22145587	411	1.67541	0.0966258	0.00838743	0.0269215	0.364026	0.265372	0.0230407	0.101448	2.13849
AT4G32910:I012	AT4G32910	AT4G32910	4:15881256-15885416	15884028	15884139	112	2.56511	0.0364428	0.00972132	0.0678782	0.245986	0.390646	0.0395198	0.173759	2.13644
AT5G25060:I014	AT5G25060	AT5G25060	5:8634074-8640217	8639186	8639441	256	2.45769	7.37402e-06	0.0235927	0.132001	0.648061	0.824834	0.0364051	0.160033	2.13616
AT1G11350:I006	AT1G11350	CBRLK1	1:3817591-3820805	3819392	3819470	79	2.20569	0.00551869	0.0485826	0.223535	0.352151	0.369049	0.13796	0.605706	2.13437
AT5G47620:I008	AT5G47620	AT5G47620	5:19302190-19304816	19304454	19304558	105	2.84996	4.83816e-05	0.0662336	0.476447	1.00095	1.64032	0.0661704	0.29046	2.13408
AT5G18650:I005	AT5G18650	AT5G18650	5:6217912-6220702	6219201	6219291	91	2.36878	0.0352663	0.0188038	0.100145	0.467361	0.56821	0.040234	0.176246	2.13111
AT4G21534:I004	AT4G21534	AT4G21534	4:11456230-11458820	11457298	11457422	125	1.97939	0.0438128	0.0154732	0.0663825	0.146047	0.143088	0.105947	0.463927	2.13056
AT4G12720:I009	AT4G12720	ATNUDX7	4:7487301-7490077	7488791	7488853	63	1.75789	0.135645	0.0444165	0.156803	0.289955	0.233798	0.153184	0.670677	2.13035
AT1G80840:I003	AT1G80840	WRKY40	1:30383691-30385499	30384885	30384993	109	3.11645	0.0814626	0.00667392	0.0719642	0.236519	0.582769	0.0282172	0.123487	2.12971
AT1G68220:I001	AT1G68220	AT1G68220	1:25570231-25571712	25570415	25570495	81	1.8276	0.0170275	0.0466696	0.164671	0.74266	0.599348	0.0628412	0.27475	2.12834
AT4G29510:I001	AT4G29510	ATPRMT11	4:14491625-14494001	14491977	14492071	95	2.57417	0.0541994	0.00833779	0.0570732	0.286022	0.447837	0.0291509	0.127442	2.12823
AT1G18020:I003	AT1G18020	AT1G18020	1:6202249-6203918	6202936	6203036	101	1.76929	0.00276439	0.0836452	0.281258	2.0498	1.57818	0.0408065	0.178217	2.12676
AT4G37530:I002	AT4G37530	AT4G37530	4:17634784-17636288	17635289	17635377	89	2.45011	0.0294154	0.0139465	0.0801576	0.493584	0.650231	0.0282557	0.123276	2.12527
AT3G54480:I002	AT3G54480	SKP5	3:20170685-20173416	20171494	20172402	909	1.11522	0.0758393	0.00891627	0.0195575	0.336218	0.169076	0.0265193	0.115673	2.12494
AT1G66730:I013	AT1G66730	AtLIG6	1:24884681-24892046	24890402	24890493	92	2.51558	0.00674542	0.0175672	0.106463	0.0776765	0.10793	0.226158	0.986411	2.12486
AT1G51940:I007	AT1G51940	AT1G51940	1:19295904-19299118	19297494	19297569	76	2.35445	0.13933	0.010746	0.0612296	0.0950043	0.124241	0.113111	0.492828	2.12335
AT4G10050:I007	AT4G10050	AT4G10050	4:6284450-6287293	6285838	6285913	76	1.64227	0.0653768	0.0346818	0.116879	0.181677	0.14062	0.190898	0.831171	2.12234
AT5G52100:I002	AT5G52100	crr1	5:21170145-21172346	21170519	21170606	88	2.4608	0.0158905	0.021979	0.131724	0.708168	0.975047	0.0310365	0.135095	2.12194
AT5G38600:I006	AT5G38600	AT5G38600	5:15456595-15460767	15459193	15459343	151	2.74698	0.0375393	0.00568479	0.0411517	0.235996	0.393479	0.0240885	0.104584	2.11825
AT5G19740:I004	AT5G19740	AT5G19740	5:6673933-6676859	6675374	6675464	91	2.19426	0.0467402	0.0182864	0.0867997	0.205508	0.224833	0.0889814	0.386064	2.11726
AT2G19430:I009	AT2G19430	DWA1	2:8415159-8417960	8417122	8417377	256	2.38497	0.00714387	0.0083396	0.0440954	0.171107	0.208546	0.048739	0.211442	2.11711
AT2G23420:I001	AT2G23420	NAPRT2	2:9971701-9975192	9971968	9972058	91	1.74254	0.0706945	0.0249619	0.0909399	0.231255	0.194388	0.107941	0.467826	2.11573
AT4G08980:I003	AT4G08980	FBW2	4:5758105-5760558	5758485	5758690	206	2.9078	5.22807e-12	0.0476742	0.358806	0.280896	0.48862	0.169722	0.734326	2.11325
AT4G28830:I003	AT4G28830	AT4G28830	4:14232446-14234042	14233004	14233079	76	2.41601	0.0825774	0.0166031	0.0941816	0.127531	0.167306	0.130189	0.56293	2.11235
AT3G16500:I003	AT3G16500	PAP1	3:5612500-5614410	5613332	5613423	92	1.94801	0.0861946	0.0196721	0.0853873	0.340245	0.341595	0.0578174	0.249966	2.11216
AT3G19670:I013	AT3G19670	PRP40B	3:6828062-6836582	6832065	6832162	98	3.96367	1.03351e-09	0.0214353	0.344225	0.318806	1.18488	0.0672361	0.290514	2.1113
AT4G31390:I001	AT4G31390	AT4G31390	4:15233074-15237109	15233477	15233662	186	1.91815	0.000617209	0.0426145	0.160756	0.497244	0.434473	0.0857014	0.370003	2.11015
AT4G02740:I008	AT4G02740	AT4G02740	4:1217591-1220857	1219123	1219324	202	2.36409	0.0199246	0.00851671	0.0444875	0.213889	0.258819	0.0398184	0.171887	2.10995
AT5G66930:I002	AT5G66930	AT5G66930	5:26725839-26727758	26726030	26726143	114	1.99963	0.0168197	0.0216174	0.0886928	0.205911	0.195851	0.104984	0.452859	2.10889
AT3G08740:I004	AT3G08740	AT3G08740	3:2654626-2656239	2655473	2655561	89	1.32787	0.0449382	0.093744	0.240396	3.53267	2.10375	0.0265363	0.11427	2.10641
AT2G39910:I004	AT2G39910	AT2G39910	2:16660596-16663048	16661833	16662112	280	2.36154	0.0338453	0.00450656	0.0242422	0.0558804	0.0698064	0.0806466	0.347278	2.1064
AT5G09850:I008	AT5G09850	AT5G09850	5:3063251-3065889	3064721	3064804	84	2.65228	0.00122367	0.0254159	0.160823	0.42556	0.625782	0.0597235	0.256996	2.10537
AT3G01310:I029	AT3G01310	AT3G01310	3:94171-101992	101357	101513	157	1.9318	0.00401872	0.0521238	0.201127	0.517165	0.464628	0.100787	0.432877	2.10264
AT4G14660:I001	AT4G14660	NRPE7	4:8406335-8407845	8407045	8407710	666	1.72997	0.0248732	0.00747746	0.0249058	0.108756	0.0844637	0.0687543	0.29487	2.10056
AT1G09430:I002	AT1G09430	ACLA-3	1:3041996-3045402	3042667	3042742	76	1.74865	0.11582	0.0246242	0.0904978	0.855745	0.733674	0.0287752	0.123349	2.09985
AT5G01460:I005	AT5G01460	AT5G01460	5:186694-190457	188169	188290	122	2.42083	1.28448e-05	0.0481282	0.256706	0.271249	0.337784	0.177431	0.759969	2.09868
AT4G24810:I011	AT4G24810	AT4G24810	4:12786130-12789791	12789009	12789238	230	1.60873	0.0883282	0.0147644	0.0449097	0.121433	0.0862391	0.121584	0.520758	2.09866
AT5G65685:I012	AT5G65685	AT5G65685	5:26273132-26275919	26275515	26275685	171	2.14703	0.00756411	0.0191568	0.0867622	0.121106	0.12811	0.158182	0.677248	2.0981
AT1G73980:I008	AT1G73980	AT1G73980	1:27820149-27824036	27822429	27822612	184	3.07621	1.86372e-12	0.0846595	0.716047	0.226761	0.448698	0.373342	1.59583	2.09574
AT5G14220:I007	AT5G14220	MEE61	5:4583252-4587448	4584995	4585121	127	2.00259	0.000658311	0.0805974	0.325237	0.295106	0.278822	0.273113	1.16647	2.09458
AT4G19660:I003	AT4G19660	NPR4	4:10696266-10698243	10697634	10697724	91	1.97275	0.0225707	0.0303678	0.125377	0.119879	0.116156	0.253321	1.07938	2.09116
AT1G10610:I001	AT1G10610	AT1G10610	1:3506186-3509006	3506573	3507031	459	2.09511	0.000140414	0.0138345	0.0608595	0.0814818	0.0843307	0.169786	0.721677	2.08763
AT4G24800:I002	AT4G24800	AT4G24800	4:12781762-12785197	12782156	12782237	82	2.21171	0.00758736	0.0280785	0.141485	0.647522	0.768319	0.0433631	0.184149	2.08634
AT1G14600:I002	AT1G14600	AT1G14600	1:5001011-5003370	5002122	5002286	165	2.36248	0.0676608	0.00440883	0.0277218	0.0736569	0.109064	0.0598563	0.254179	2.08627
AT5G23150:I009	AT5G23150	HUA2	5:7785835-7792489	7791641	7791816	176	2.91496	0.0044272	0.00965477	0.0754469	0.283273	0.522095	0.034083	0.144508	2.08403
AT4G16860:I003	AT4G16860	RPP4	4:9488466-9495816	9490379	9490478	100	2.5696	1.10059e-05	0.0543343	0.322407	0.216687	0.303599	0.25075	1.06195	2.08239
AT2G43400:I012	AT2G43400	ETFQO	2:18021180-18025292	18023957	18024049	93	2.41319	1.97419e-05	0.0615071	0.329838	0.263816	0.334151	0.233144	0.98709	2.08196
AT3G20870:I009	AT3G20870	ZTP29	3:7309279-7312752	7311510	7311610	101	2.0305	0.132352	0.011307	0.0523933	0.13169	0.144137	0.0858603	0.363495	2.08187
AT1G26580:I001	AT1G26580	AT1G26580	1:9184606-9187505	9185765	9185876	112	1.6673	0.0108182	0.0511474	0.16401	0.487131	0.369	0.104997	0.444471	2.08174
AT4G34230:I006	AT4G34230	CAD-5	4:16386719-16388722	16388489	16388577	89	2.83919	4.86217e-07	0.0509357	0.369251	1.6872	2.90659	0.0301894	0.127039	2.07316
AT2G01600:I012	AT2G01600	AT2G01600	2:268818-272610	271184	271282	99	2.55625	8.61181e-05	0.0385626	0.241597	0.921333	1.37175	0.0418552	0.176123	2.0731
AT1G48635:I001	AT1G48635	PEX3-2	1:17983704-17986116	17983965	17984144	180	1.95447	0.071572	0.0117181	0.0459093	0.181449	0.168989	0.0645805	0.271671	2.07269
AT3G07340:I002	AT3G07340	AT3G07340	3:2340899-2343470	2341410	2341500	91	2.46526	0.0730022	0.009433	0.0557187	0.149137	0.2099	0.0632507	0.265453	2.06931
AT3G49430:I003	AT3G49430	At-SR34a	3:18331539-18335041	18332493	18332641	149	3.4285	1.20361e-11	0.0374049	0.415005	1.42068	3.75602	0.0263289	0.110491	2.0692
AT2G41560:I004	AT2G41560	ACA4	2:17332084-17337269	17333442	17333537	96	2.35565	0.000360249	0.0391032	0.200666	1.23527	1.51137	0.0316556	0.132771	2.06841
AT3G05090:I001	AT3G05090	LRS1	3:1417893-1423664	1418249	1418564	316	1.41756	0.053377	0.0185811	0.0494708	0.267101	0.169726	0.0695659	0.291474	2.06691
AT5G42400:I011	AT5G42400	ATXR7	5:16954469-16960671	16958068	16958222	155	2.84163	0.0318053	0.00511026	0.042375	0.0695933	0.137757	0.0734304	0.307607	2.06664
AT3G55320:I006	AT3G55320	PGP20	3:20506992-20513393	20511169	20511329	161	2.2073	0.0636478	0.00800603	0.037918	0.0938654	0.106433	0.0852927	0.356261	2.06244
AT1G67720:I005	AT1G67720	AT1G67720	1:25386341-25391073	25388437	25388522	86	2.34293	0.0052775	0.0274871	0.147818	0.13887	0.178807	0.197933	0.826689	2.06233
AT5G49730:I003	AT5G49730	ATFRO6	5:20201101-20204513	20202513	20202592	80	1.97984	0.000346647	0.0969276	0.395487	1.22774	1.19988	0.078948	0.329605	2.06177
AT2G29630:I007	AT2G29630	THIC	2:12666935-12670311	12669888	12669986	99	2.13318	3.11149e-06	0.313387	1.36976	2.3387	2.44986	0.134001	0.559116	2.06091
AT2G16980:I001	AT2G16980	AT2G16980	2:7376349-7381103	7376550	7376703	154	2.84284	0.00584735	0.00819375	0.0617344	0.0591798	0.106879	0.138455	0.57761	2.06068
AT2G32440:I001	AT2G32440	KAO2	2:13774588-13778026	13774740	13775579	840	1.3812	0.0410428	0.00982897	0.0256001	0.240889	0.150436	0.0408029	0.170173	2.06026
AT1G17680:I014	AT1G17680	AT1G17680	1:6076077-6082337	6081209	6081295	87	2.35457	0.109905	0.0136179	0.0774689	0.168279	0.230355	0.080925	0.336302	2.0551
AT2G28360:I010	AT2G28360	AT2G28360	2:12124415-12130069	12127686	12127780	95	2.25724	0.00877481	0.0202773	0.105178	0.168814	0.210735	0.120116	0.499102	2.05491
AT3G54230:I008	AT3G54230	SUA	3:20073102-20080384	20075573	20075719	147	3.41345	7.88837e-05	0.0146477	0.158428	0.484448	1.26155	0.0302358	0.125582	2.0543
AT3G48420:I001	AT3G48420	AT3G48420	3:17929647-17931701	17930058	17930125	68	1.50594	0.0390652	0.104863	0.297481	1.704	1.1655	0.061539	0.255238	2.05227
AT5G57960:I012	AT5G57960	AT5G57960	5:23462770-23466503	23465950	23466148	199	1.95499	0.0102241	0.0256553	0.0993732	0.303072	0.283064	0.0846508	0.351063	2.05214
AT5G55310:I011	AT5G55310	TOP1BETA	5:22430176-22435076	22432565	22432720	156	2.02815	0.00055707	0.0418224	0.172315	0.242105	0.240912	0.172745	0.71526	2.04982
AT1G31360:I012	AT1G31360	ATRECQ2	1:11232333-11237530	11235235	11235308	74	2.525	0.124192	0.0115889	0.071765	0.0813023	0.121611	0.14254	0.590119	2.04964
AT3G15220:I005	AT3G15220	AT3G15220	3:5126597-5132306	5127873	5128026	154	1.70186	0.0743311	0.0153499	0.05245	0.251399	0.207653	0.0610581	0.252585	2.04851
AT3G25900:I001	AT3G25900	HMT-1	3:9480825-9482926	9481135	9481400	266	2.66476	0.000582254	0.010335	0.0699242	0.14229	0.232891	0.0726332	0.300245	2.04744
AT5G45428:I010	AT5G45428	CPuORF24	5:18407388-18411967	18410550	18410647	98	2.0352	0.00014952	0.116921	0.482282	1.62179	1.62157	0.0720939	0.297416	2.04453
AT3G11230:I004	AT3G11230	AT3G11230	3:3516577-3518385	3517868	3517967	100	2.3846	0.0200561	0.0166406	0.09046	0.192545	0.253839	0.0864243	0.356367	2.04385
AT2G36250:I006	AT2G36250	FTSZ2-1	2:15197369-15200603	15200017	15200130	114	2.04252	0.00301545	0.0346401	0.14816	0.708675	0.735286	0.0488801	0.201499	2.04346
AT2G45250:I002	AT2G45250	AT2G45250	2:18661464-18663029	18662072	18662151	80	2.32468	0.00459307	0.0306211	0.158149	0.940512	1.1807	0.0325579	0.133945	2.04056
AT5G18650:I007	AT5G18650	AT5G18650	5:6217912-6220702	6219470	6219566	97	2.25903	0.00155761	0.051885	0.258965	0.467361	0.56821	0.111017	0.455756	2.03748
AT3G23255:I001	AT3G23255	AT3G23255	3:8311722-8313125	8311887	8311965	79	2.68165	3.29218e-07	0.0780098	0.50291	0.0644131	0.101171	1.21109	4.97089	2.0372
AT4G18070:I002	AT4G18070	AT4G18070	4:10030632-10032963	10031190	10031568	379	2.06179	3.97995e-05	0.0425702	0.17912	0.513678	0.526714	0.0828732	0.34007	2.03685
AT1G78600:I001	AT1G78600	LZF1	1:29567106-29568859	29567553	29567747	195	1.94334	0.0771572	0.0124309	0.0492905	0.507986	0.491132	0.0244709	0.100361	2.03606
AT5G20580:I007	AT5G20580	AT5G20580	5:6958597-6962804	6960306	6960923	618	1.81957	0.0844435	0.00266369	0.00979937	0.0828811	0.0745669	0.0321387	0.131417	2.03177
AT1G06820:I003	AT1G06820	CRTISO	1:2092946-2096232	2093632	2093792	161	1.60351	0.0683415	0.0214552	0.0683261	0.348718	0.271584	0.061526	0.251584	2.03177
AT2G47940:I012	AT2G47940	DEGP2	2:19617986-19622251	19620667	19620930	264	0.960019	0.0537412	0.0800887	0.155078	1.88373	0.893132	0.0425159	0.173634	2.02997
AT1G08930:I009	AT1G08930	ERD6	1:2873465-2877270	2875303	2875414	112	2.48722	1.49545e-05	0.0541393	0.308054	0.733068	1.02444	0.0738531	0.300707	2.02563
AT2G23980:I004	AT2G23980	ATCNGC6	2:10201104-10204467	10202912	10202980	69	1.76101	0.00122524	0.170821	0.572449	0.411839	0.338984	0.414776	1.68872	2.02553
AT1G04960:I006	AT1G04960	AT1G04960	1:1407801-1410868	1409442	1409527	86	2.33512	0.00947373	0.0235075	0.124481	0.262183	0.341006	0.0896608	0.365039	2.0255
AT4G36960:I002	AT4G36960	AT4G36960	4:17426921-17429765	17427367	17427464	98	2.32069	0.0126322	0.0202828	0.107064	0.440993	0.572482	0.0459934	0.187018	2.02368
AT1G68890:I023	AT1G68890	AT1G68890	1:25896945-25906714	25904600	25904850	251	2.60985	0.0057043	0.00822897	0.0523379	0.220317	0.344922	0.0373505	0.151739	2.02239
AT2G22480:I002	AT2G22480	PFK5	2:9545547-9548566	9546162	9546232	71	1.87268	0.0563024	0.0268445	0.107652	0.324583	0.320416	0.0827048	0.335974	2.02231
AT2G35635:I001	AT2G35635	UBQ7	2:14980970-14982116	14981137	14981391	255	1.25786	0.00697014	0.0845362	0.205098	1.65432	0.988018	0.0511003	0.207586	2.0223
AT5G11800:I017	AT5G11800	KEA6	5:3803336-3808207	3807054	3807163	110	3.82982	1.3741e-07	0.0190969	0.279386	0.134698	0.485244	0.141775	0.575765	2.02188
AT2G47630:I003	AT2G47630	AT2G47630	2:19534503-19537014	19535026	19535653	628	1.53702	0.00439637	0.0266929	0.0787905	0.807541	0.588024	0.0330546	0.133992	2.01923
AT2G40460:I001	AT2G40460	AT2G40460	2:16896907-16901280	16897229	16897343	115	1.21452	0.0769808	0.0831862	0.193577	0.311847	0.179321	0.266754	1.0795	2.01679
AT4G25970:I009	AT4G25970	PSD3	4:13184114-13189435	13186116	13186214	99	2.83549	4.05239e-07	0.0443799	0.326198	0.488441	0.887366	0.0908602	0.367602	2.01642
AT5G27950:I003	AT5G27950	AT5G27950	5:9984051-9987990	9985335	9985452	118	1.76337	0.0428688	0.0349867	0.120672	0.169709	0.144822	0.206156	0.833245	2.015
AT3G24160:I005	AT3G24160	PMP	3:8726122-8729389	8727219	8727335	117	2.06841	0.000177887	0.0702435	0.303405	1.22882	1.31641	0.0571632	0.230479	2.01148
AT4G39170:I005	AT4G39170	AT4G39170	4:18240605-18243795	18242358	18242429	72	1.82144	0.00906018	0.0614609	0.220774	0.513136	0.457681	0.119775	0.482376	2.00983
AT5G66210:I010	AT5G66210	CPK28	5:26456285-26459631	26458156	26458247	92	2.533	0.116759	0.0176077	0.109727	0.556136	0.860629	0.0316608	0.127497	2.00969
AT3G51950:I009	AT3G51950	AT3G51950	3:19277778-19281346	19281038	19281139	102	1.3852	0.0113905	0.121014	0.316178	1.86676	1.21123	0.064826	0.261038	2.00962
AT5G46860:I005	AT5G46860	SYP22	5:19012021-19014004	19013310	19013388	79	2.32185	0.00200115	0.044274	0.233262	0.914303	1.19663	0.0484238	0.194933	2.00919
AT4G29900:I032	AT4G29900	ACA10	4:14610883-14619573	14618218	14618294	77	2.17441	0.0121694	0.0295004	0.144637	0.547506	0.667803	0.0538814	0.216587	2.00709
AT1G26180:I004	AT1G26180	AT1G26180	1:9054744-9056852	9055764	9055917	154	2.45878	0.0298556	0.0105189	0.0617329	0.116	0.169554	0.0906801	0.36409	2.00544
AT1G28340:I003	AT1G28340	AtRLP4	1:9940175-9943549	9941874	9942043	170	2.6437	0.0019705	0.018599	0.123181	0.419203	0.694227	0.0443674	0.177435	1.99972
AT4G30270:I001	AT4G30270	MERI5B	4:14819192-14820592	14819797	14819898	102	1.51873	0.0311429	0.0574468	0.169662	1.08225	0.799939	0.0530808	0.212093	1.99844
AT1G53780:I007	AT1G53780	AT1G53780	1:20073996-20078228	20075863	20075939	77	1.65785	0.0200294	0.068623	0.229012	0.711051	0.595479	0.0965092	0.384584	1.99456
AT3G52050:I013	AT3G52050	AT3G52050	3:19304991-19309580	19308271	19308400	130	2.5255	0.00952364	0.0124609	0.0764864	0.0675389	0.104045	0.184499	0.735131	1.99439
AT1G53165:I011	AT1G53165	ATMAP4K.ALPHA1	1:19813804-19819564	19816514	19816662	149	2.59772	0.00184078	0.0193835	0.129986	0.123409	0.207779	0.157068	0.625599	1.99385
AT5G16260:I014	AT5G16260	ELF9	5:5311207-5315767	5315269	5315369	101	1.62113	0.081782	0.0286963	0.0897027	0.346688	0.272251	0.0827728	0.329486	1.99299
AT5G47050:I001	AT5G47050	AT5G47050	5:19106340-19108348	19106718	19106816	99	2.89915	0.00503058	0.0125598	0.100437	0.403072	0.810112	0.0311602	0.123979	1.99232
AT4G16660:I001	AT4G16660	AT4G16660	4:9376737-9381507	9376835	9377178	344	2.17075	4.87476e-08	0.063204	0.284566	0.538054	0.608966	0.117468	0.467293	1.99206
AT2G39580:I008	AT2G39580	AT2G39580	2:16510425-16517073	16514461	16514759	299	1.26653	0.0902653	0.018517	0.0457765	0.181822	0.11303	0.101842	0.404993	1.99157
AT1G04280:I004	AT1G04280	AT1G04280	1:1143436-1146654	1144785	1144875	91	2.16844	1.13785e-07	0.206833	0.938769	0.74663	0.853416	0.277021	1.10001	1.98945
AT5G47490:I011	AT5G47490	AT5G47490	5:19264675-19270800	19269361	19269438	78	2.10352	0.115666	0.0146411	0.0712749	0.203722	0.249984	0.0718678	0.285118	1.98814
AT1G76050:I005	AT1G76050	AT1G76050	1:28540823-28543227	28542035	28542153	119	2.89225	6.9163e-12	0.180134	1.32735	0.243636	0.453079	0.739357	2.92963	1.98637
AT1G58025:I008	AT1G58025	AT1G58025	1:21457667-21462243	21460269	21460900	632	1.74686	0.0410042	0.00677228	0.0225377	0.158929	0.133492	0.0426119	0.168832	1.98626
AT1G49840:I001	AT1G49840	AT1G49840	1:18452070-18454358	18452753	18453103	351	2.30029	0.0344979	0.00474091	0.0243278	0.1511	0.195708	0.031376	0.124307	1.98617
AT1G73660:I005	AT1G73660	AT1G73660	1:27691893-27697211	27693203	27693294	92	2.71963	2.26297e-08	0.0787302	0.528111	0.397663	0.673432	0.197982	0.784209	1.98587
AT1G52150:I009	AT1G52150	CNA	1:19409711-19414678	19411823	19411909	87	1.92343	0.00952364	0.0692975	0.268619	0.360144	0.352541	0.192416	0.76195	1.98547
AT4G37070:I006	AT4G37070	AtPLAIVA	4:17464785-17467109	17466265	17466525	261	2.76536	2.82696e-08	0.0269424	0.1832	0.373748	0.642198	0.072087	0.285271	1.98452
AT4G19020:I001	AT4G19020	CMT2	4:10414526-10421209	10415090	10415198	109	2.00527	0.0693327	0.0181021	0.0780199	0.198437	0.216123	0.0912234	0.360997	1.98451
AT3G59660:I002	AT3G59660	AT3G59660	3:22034171-22038658	22034697	22034783	87	1.82192	0.102847	0.0176866	0.0686946	0.362796	0.35609	0.0487507	0.192914	1.98446
AT2G23390:I006	AT2G23390	AT2G23390	2:9960372-9963623	9961948	9962051	104	2.06986	0.0601062	0.0147955	0.0683716	0.530937	0.620132	0.0278668	0.110253	1.9842
AT2G29300:I004	AT2G29300	AT2G29300	2:12588191-12589759	12589078	12589180	103	1.62402	0.0426379	0.0349322	0.110992	0.135812	0.109073	0.25721	1.01759	1.98414
AT5G37850:I002	AT5G37850	SOS4	5:15065374-15068999	15065513	15065604	92	2.27935	1.47642e-05	0.0995779	0.480727	0.276757	0.33781	0.359803	1.42307	1.98372
AT1G54370:I009	AT1G54370	NHX5	1:20293151-20297133	20294886	20294971	86	2.6101	0.0020318	0.0367654	0.238146	0.236494	0.387322	0.15546	0.614853	1.9837
AT1G25098:I001	AT1G25098	AT1G25098	1:8812811-8814450	8813085	8813191	107	0.932436	0.148346	0.25906	0.496629	3.54668	1.71973	0.0730431	0.288783	1.98317
AT4G05160:I003	AT4G05160	AT4G05160	4:2664385-2666707	2666014	2666108	95	1.63583	0.137813	0.0235191	0.0794323	0.342886	0.293001	0.0685916	0.271099	1.98272
AT1G80700:I003	AT1G80700	AT1G80700	1:30331922-30333400	30332799	30332933	135	2.25981	0.0571446	0.012587	0.0619451	0.34273	0.426789	0.0367256	0.145142	1.98261
AT1G16080:I004	AT1G16080	AT1G16080	1:5514317-5516027	5515551	5515647	97	1.91217	0.000279226	0.155031	0.579846	2.46631	2.33632	0.0628596	0.248188	1.98123
AT5G24470:I003	AT5G24470	PRR5	5:8355951-8358873	8357539	8357693	155	2.58179	0.10096	0.00553275	0.0358551	0.204934	0.336632	0.0269978	0.106511	1.98009
AT1G24764:I010	AT1G24764	ATMAP70-2	1:8759533-8763355	8762918	8762991	74	2.24387	0.00886901	0.0381782	0.187817	0.521816	0.650778	0.0731641	0.288605	1.97989
AT5G53900:I006	AT5G53900	AT5G53900	5:21881142-21883416	21882908	21882996	89	2.02988	0.00547869	0.0711976	0.291017	0.235137	0.243733	0.302792	1.194	1.9794
AT5G06710:I003	AT5G06710	HAT14	5:2068065-2070361	2069491	2069968	478	2.28466	0.0417244	0.00326108	0.0172889	0.0882173	0.118791	0.0369664	0.14554	1.97713
AT3G03320:I007	AT3G03320	AT3G03320	3:781715-783464	783135	783226	92	2.36271	0.037653	0.0135155	0.0738282	0.0813388	0.112913	0.166162	0.653852	1.97637
AT1G22740:I002	AT1G22740	RAB7	1:8049100-8050708	8049420	8049539	120	3.05463	1.58447e-09	0.04954	0.424893	0.143479	0.312758	0.345277	1.35854	1.97623
AT1G79990:I032	AT1G79990	AT1G79990	1:30084114-30092238	30091649	30091926	278	1.8482	0.000248587	0.0288341	0.105188	0.539853	0.500567	0.0534111	0.210138	1.97613
AT5G42250:I005	AT5G42250	AT5G42250	5:16894009-16897620	16896379	16896637	259	2.61249	1.72553e-05	0.0161964	0.098674	0.501866	0.778694	0.0322723	0.126717	1.97325
AT5G62100:I002	AT5G62100	BAG2	5:24940396-24941974	24941018	24941112	95	2.01511	0.11785	0.0120211	0.0550865	0.400114	0.467021	0.0300442	0.117953	1.97306
AT3G56490:I004	AT3G56490	HINT1	3:20941502-20943469	20942948	20943061	114	1.83883	0.0106758	0.0359304	0.129646	1.12469	1.03548	0.0319468	0.125204	1.97054
AT3G07630:I006	AT3G07630	ADT2	3:2435445-2437965	2436728	2436820	93	1.55712	0.128639	0.0268083	0.0803714	0.372472	0.286027	0.0719739	0.280992	1.96499
AT2G46220:I001	AT2G46220	AT2G46220	2:18979471-18980770	18979993	18980169	177	1.54207	0.000839251	0.0739872	0.215045	1.70229	1.26794	0.0434633	0.169601	1.96428
AT5G57710:I003	AT5G57710	AT5G57710	5:23384794-23388353	23386677	23386771	95	2.45177	2.2048e-05	0.0602122	0.333277	1.10907	1.57391	0.0542905	0.211751	1.96359
AT2G25280:I003	AT2G25280	AT2G25280	2:10762355-10764810	10763513	10763609	97	1.51282	0.106697	0.0301454	0.0865735	0.2943	0.217163	0.102431	0.398657	1.9605
AT5G04520:I002	AT5G04520	AT5G04520	5:1290012-1291063	1290670	1290769	100	1.51254	0.122078	0.0232957	0.0709895	0.239077	0.18721	0.0974402	0.379197	1.96036
AT3G27610:I010	AT3G27610	AT3G27610	3:10225525-10228192	10227551	10227723	173	2.54212	0.00246628	0.0140117	0.0853333	0.116634	0.182592	0.120134	0.467343	1.95984
AT2G24690:I004	AT2G24690	AT2G24690	2:10499551-10503140	10500638	10500862	225	2.25526	0.00439562	0.015321	0.0728487	0.0946082	0.115679	0.161942	0.629746	1.95929
AT1G19700:I005	AT1G19700	BLH10	1:6809724-6812663	6812204	6812500	297	1.57701	0.114184	0.0082976	0.0250573	0.244969	0.19036	0.0338721	0.131631	1.95833
AT3G22330:I002	AT3G22330	ATRH53	3:7892537-7895366	7893266	7893359	94	2.69586	0.000348071	0.0363345	0.234585	0.654576	1.08852	0.0555084	0.215507	1.95696
AT2G36580:I001	AT2G36580	AT2G36580	2:15339122-15343086	15339322	15339501	180	1.88659	0.0258239	0.0184335	0.0737056	0.626278	0.645526	0.0294333	0.114179	1.95578
AT3G02070:I005	AT3G02070	AT3G02070	3:360921-363429	362091	362274	184	2.90515	2.52614e-05	0.018735	0.139308	0.0992119	0.190179	0.188838	0.73251	1.9557
AT2G44650:I004	AT2G44650	CPN10	2:18419370-18421110	18420008	18420131	124	1.68178	0.0859533	0.030065	0.0986704	0.684204	0.579754	0.0439416	0.170194	1.95352
AT1G13650:I002	AT1G13650	AT1G13650	1:4680432-4682196	4681493	4681882	390	1.84423	0.00535987	0.0236609	0.0850922	0.364178	0.338257	0.0649708	0.251561	1.95304
AT4G34140:I005	AT4G34140	AT4G34140	4:16350780-16354264	16352086	16352341	256	2.73762	2.19262e-07	0.0262892	0.174462	0.297057	0.509336	0.0884989	0.342527	1.95249
AT4G19420:I007	AT4G19420	AT4G19420	4:10587166-10590588	10588806	10588905	100	2.52785	0.0344132	0.0116909	0.075784	0.329677	0.553243	0.0354615	0.136981	1.94965
AT5G53450:I014	AT5G53450	ORG1	5:21688763-21692429	21691489	21691594	106	2.1276	0.0401026	0.015247	0.0706888	0.555597	0.66715	0.0274425	0.105956	1.94898
AT5G54840:I003	AT5G54840	ATSGP1	5:22276513-22278423	22277437	22277544	108	2.2779	0.000921918	0.0395313	0.20093	0.0601623	0.0792206	0.657078	2.53634	1.94861
AT2G47760:I007	AT2G47760	ALG3	2:19565482-19568265	19566724	19566912	189	1.95825	0.0570374	0.011039	0.0434149	0.160362	0.163597	0.0688379	0.265377	1.94677
AT1G48430:I013	AT1G48430	AT1G48430	1:17902636-17906806	17905433	17905629	197	1.83136	0.0086909	0.0414756	0.149435	0.686673	0.642702	0.0604008	0.232511	1.94466
AT5G09410:I003	AT5G09410	EICBP.B	5:2920827-2927420	2922032	2922358	327	2.72228	6.4254e-06	0.0112805	0.0754386	0.276178	0.479921	0.0408451	0.15719	1.94427
AT3G01420:I003	AT3G01420	DIOX1	3:159466-162837	160545	160636	92	2.18508	0.000606031	0.0747322	0.344263	2.44898	2.93361	0.0305156	0.117351	1.94321
AT1G74510:I001	AT1G74510	AT1G74510	1:28005365-28007739	28005524	28005655	132	1.85436	0.0181521	0.0304678	0.112747	0.269668	0.259705	0.112983	0.434134	1.94204
AT5G04460:I005	AT5G04460	AT5G04460	5:1259531-1264025	1263024	1263142	119	2.19412	0.00045646	0.0378552	0.17589	0.363084	0.439189	0.10426	0.400488	1.94157
AT3G28050:I003	AT3G28050	AT3G28050	3:10442814-10445398	10443953	10444100	148	2.22366	0.00966897	0.0220825	0.106055	0.568736	0.711558	0.0388274	0.149046	1.94061
AT4G38440:I001	AT4G38440	AT4G38440	4:17989067-17994723	17989289	17989476	188	2.48821	0.0250531	0.00607448	0.0387089	0.176428	0.293177	0.0344303	0.132033	1.93914
AT5G16880:I001	AT5G16880	AT5G16880	5:5548914-5551463	5549112	5549613	502	1.12547	0.0220059	0.0267168	0.0582266	0.959159	0.54592	0.0278544	0.106658	1.93701
AT3G26890:I008	AT3G26890	AT3G26890	3:9907234-9911933	9910945	9911367	423	1.36211	0.00151582	0.055104	0.142793	0.303199	0.205697	0.181742	0.694193	1.93345
AT5G21222:I001	AT5G21222	AT5G21222	5:7208643-7213894	7208929	7209387	459	1.83388	0.0188187	0.0126743	0.0469691	0.28015	0.272046	0.0452411	0.172652	1.93216
AT5G50160:I003	AT5G50160	FRO8	5:20415771-20418742	20416436	20416520	85	2.61922	3.33456e-05	0.0480353	0.301579	0.178922	0.294391	0.268471	1.02442	1.93196
AT4G18440:I001	AT4G18440	AT4G18440	4:10186131-10188909	10186604	10186691	88	1.67174	0.0964618	0.0348381	0.117884	0.260139	0.231139	0.133921	0.510013	1.92915
AT3G45640:I004	AT3G45640	ATMPK3	3:16756770-16758698	16757949	16758040	92	1.81225	0.0914653	0.0429236	0.154787	0.693878	0.65826	0.0618605	0.235145	1.92646
AT5G19600:I006	AT5G19600	SULTR3;5	5:6612815-6616997	6614740	6615024	285	2.66233	0.00468314	0.00699329	0.0468374	0.149856	0.264259	0.0466669	0.17724	1.92524
AT5G44740:I011	AT5G44740	POLH	5:18047784-18051879	18051006	18051099	94	2.30729	0.0338706	0.0167922	0.0906934	0.0654796	0.0933158	0.25645	0.971898	1.92213
AT1G07010:I008	AT1G07010	AT1G07010	1:2152852-2155269	2153606	2153749	144	1.70942	0.0173656	0.0310096	0.102637	1.05502	0.922208	0.0293925	0.111294	1.92086
AT5G49740:I005	AT5G49740	ATFRO7	5:20205342-20208730	20207483	20207592	110	1.7167	0.0500535	0.0281344	0.0980091	0.716671	0.659411	0.0392571	0.148631	1.92071
AT1G69450:I008	AT1G69450	AT1G69450	1:26106911-26110267	26109494	26109572	79	1.98231	0.092472	0.0215094	0.0867842	0.109001	0.11616	0.197331	0.74711	1.9207
AT2G15280:I003	AT2G15280	AT2G15280	2:6640154-6642350	6640953	6641029	77	2.46201	0.0576978	0.00944749	0.0639731	0.0966614	0.172925	0.0977379	0.369947	1.92033
AT5G22010:I004	AT5G22010	AtRFC1	5:7280389-7287364	7281617	7281729	113	2.1338	0.148346	0.0103459	0.0502897	0.285773	0.367064	0.0362032	0.137005	1.92004
AT3G19340:I004	AT3G19340	AT3G19340	3:6701273-6704226	6702128	6702211	84	2.01916	0.0972026	0.0233093	0.10175	0.402704	0.465068	0.057882	0.218785	1.91833
AT5G41140:I003	AT5G41140	AT5G41140	5:16468434-16472810	16469467	16469618	152	2.45786	0.00593137	0.0141659	0.078137	0.415364	0.606498	0.0341047	0.128833	1.91746
AT3G61220:I004	AT3G61220	AT3G61220	3:22662953-22664493	22663558	22663670	113	1.77363	0.0602908	0.0225068	0.0773806	0.432476	0.393651	0.0520417	0.196572	1.91732
AT4G24440:I003	AT4G24440	AT4G24440	4:12633180-12634760	12633589	12633687	99	2.41069	3.30584e-06	0.0567346	0.307834	1.30423	1.87403	0.0435006	0.164264	1.91691
AT3G26440:I014	AT3G26440	AT3G26440	3:9676564-9679900	9679137	9679232	96	2.71831	0.00415765	0.0179206	0.120205	0.140467	0.249676	0.127579	0.481443	1.91597
AT2G42750:I001	AT2G42750	AT2G42750	2:17793307-17795680	17793653	17793899	247	2.25182	2.89983e-09	0.104087	0.499416	3.15562	4.01862	0.0329846	0.124275	1.91368
AT3G63150:I003	AT3G63150	MIRO2	3:23328928-23332848	23329780	23329859	80	1.94905	0.00293462	0.0502719	0.19843	0.486133	0.510065	0.103412	0.389028	1.91147
AT1G72900:I001	AT1G72900	AT1G72900	1:27432195-27433782	27432680	27432904	225	2.24635	0.00476332	0.0284734	0.141131	0.251916	0.332327	0.113027	0.424676	1.90969
AT5G11030:I003	AT5G11030	ALF4	5:3490832-3495132	3491479	3491871	393	2.89091	0.000120947	0.00844281	0.0680589	0.106829	0.229373	0.0790312	0.296717	1.90859
AT1G71810:I014	AT1G71810	AT1G71810	1:27002414-27008176	27006136	27006474	339	1.51657	0.139206	0.00977292	0.0285021	0.188081	0.146109	0.0519611	0.195074	1.90852
AT5G19600:I005	AT5G19600	SULTR3;5	5:6612815-6616997	6614486	6614625	140	2.57677	0.000976084	0.013614	0.0897813	0.149856	0.264259	0.0908476	0.339747	1.90294
AT1G50140:I023	AT1G50140	AT1G50140	1:18569735-18578702	18577828	18577937	110	2.31164	0.00168899	0.0303812	0.151471	0.293927	0.39211	0.103363	0.386296	1.90199
AT4G00730:I008	AT4G00730	ANL2	4:299359-304508	303826	303896	71	2.4509	9.87272e-09	0.161292	0.883847	1.57237	2.3056	0.102579	0.383349	1.90192
AT1G67310:I007	AT1G67310	AT1G67310	1:25198182-25203126	25201140	25201449	310	1.67132	0.100397	0.00652144	0.0213984	0.229408	0.202081	0.0284272	0.105891	1.89723
AT4G13150:I005	AT4G13150	AT4G13150	4:7650223-7652289	7650996	7651077	82	2.05857	0.0768832	0.0207224	0.0875048	0.177019	0.200747	0.117063	0.435896	1.8967
AT5G10960:I001	AT5G10960	AT5G10960	5:3464218-3465687	3464364	3464477	114	2.11241	0.0108671	0.0336669	0.145807	1.01797	1.18475	0.0330725	0.12307	1.89578
AT4G33625:I004	AT4G33625	AT4G33625	4:16152926-16154722	16153834	16154027	194	1.40559	0.0156058	0.15662	0.413171	1.2987	0.921032	0.120597	0.448595	1.89522
AT2G45990:I002	AT2G45990	AT2G45990	2:18919316-18921511	18919702	18919820	119	1.4362	0.0641923	0.0485302	0.132107	0.629968	0.461184	0.077036	0.286451	1.89469
AT5G38560:I002	AT5G38560	AT5G38560	5:15439249-15443164	15441796	15441874	79	2.40412	0.0187409	0.0259296	0.141852	0.539309	0.794363	0.0480793	0.178574	1.89303
AT1G01930:I001	AT1G01930	AT1G01930	1:319836-322860	320146	320251	106	2.15116	0.0247129	0.0311564	0.141601	0.235869	0.28884	0.132092	0.490241	1.89195
AT3G48860:I005	AT3G48860	AT3G48860	3:18117486-18122093	18119003	18119226	224	2.3723	0.000195089	0.0283259	0.146073	0.605973	0.842214	0.0467445	0.17344	1.89157
AT5G24165:I001	AT5G24165	AT5G24165	5:8188560-8189276	8188674	8188798	125	2.75122	6.30089e-21	0.632064	4.25334	5.64497	10.2503	0.111969	0.41495	1.88983
AT5G14270:I009	AT5G14270	BET9	5:4604613-4608905	4607874	4607982	109	2.10924	0.0374712	0.023741	0.102995	0.432737	0.506916	0.0548624	0.203179	1.88886
AT5G13980:I010	AT5G13980	AT5G13980	5:4508496-4514666	4510635	4510709	75	1.61809	0.101302	0.0382797	0.120697	0.842348	0.719571	0.0454441	0.167734	1.88401
AT5G54110:I005	AT5G54110	ATMAMI	5:21958214-21960601	21960010	21960097	88	1.97105	0.00274948	0.0461588	0.183714	0.749517	0.80916	0.0615847	0.227043	1.88232
AT5G51540:I004	AT5G51540	AT5G51540	5:20932031-20936413	20932827	20933093	267	2.12681	0.105054	0.00480623	0.0219451	0.076328	0.0945961	0.0629681	0.231988	1.88135
AT3G48550:I001	AT3G48550	AT3G48550	3:17993999-17994734	17994395	17994465	71	2.3817	0.102371	0.0120902	0.0673933	0.183269	0.277326	0.0659695	0.243012	1.88116
AT3G61700:I002	AT3G61700	AT3G61700	3:22835207-22839089	22836429	22836837	409	1.29284	0.0340963	0.0198965	0.0491764	0.45575	0.306523	0.0436566	0.160433	1.8777
AT2G23430:I003	AT2G23430	KRP1	2:9976746-9978021	9977631	9977723	93	2.85501	2.34968e-07	0.0488188	0.356879	0.25564	0.509829	0.190967	0.699998	1.87403
AT3G14150:I009	AT3G14150	AT3G14150	3:4690450-4693001	4692248	4692332	85	1.62034	0.11924	0.0289928	0.0901589	0.312459	0.265117	0.0927892	0.340072	1.87381
AT5G16120:I003	AT5G16120	AT5G16120	5:5265633-5267979	5266382	5266480	99	2.34671	0.0106922	0.0155427	0.0873774	0.307194	0.471713	0.0505959	0.185234	1.87226
AT5G13590:I006	AT5G13590	AT5G13590	5:4373239-4379356	4378726	4379191	466	1.9121	0.071572	0.00499908	0.0200823	0.143713	0.157714	0.0347853	0.127334	1.87207
AT2G45770:I002	AT2G45770	FRD4	2:18851216-18853709	18851766	18851841	76	2.03278	0.036748	0.0277533	0.115363	0.91162	1.03579	0.030444	0.111377	1.87122
AT2G45050:I001	AT2G45050	GATA2	2:18582872-18584083	18583174	18583266	93	2.56388	0.0147449	0.0178931	0.110706	0.228806	0.386984	0.0782021	0.286075	1.87111
AT4G36850:I007	AT4G36850	AT4G36850	4:17353291-17355891	17355005	17355076	72	2.11104	0.0421262	0.0274045	0.127238	0.899227	1.14148	0.0304756	0.111468	1.8709
AT3G27610:I009	AT3G27610	AT3G27610	3:10225525-10228192	10227390	10227480	91	2.47783	0.000646788	0.053333	0.305365	0.116634	0.182592	0.457269	1.67239	1.87079
AT3G53920:I002	AT3G53920	SIGC	3:19960869-19963949	19961746	19961839	94	2.91982	3.47132e-12	0.150002	1.16033	0.665198	1.40872	0.225499	0.82368	1.86896
AT1G05890:I004	AT1G05890	ATARI5	1:1779256-1784529	1780066	1780173	108	1.92584	1.95618e-05	0.153206	0.580979	0.659311	0.684878	0.232373	0.848296	1.86813
AT5G48010:I005	AT5G48010	THAS	5:19456960-19461689	19458197	19458314	118	2.4137	0.00114305	0.0303449	0.167908	0.53823	0.816144	0.056379	0.205733	1.86754
AT1G19690:I005	AT1G19690	AT1G19690	1:6807715-6809569	6808911	6808998	88	2.78627	6.03165e-05	0.0295032	0.225377	0.138186	0.289633	0.213503	0.778148	1.86579
AT1G42440:I010	AT1G42440	AT1G42440	1:15895285-15900055	15897818	15897913	96	2.70489	0.00946752	0.0171475	0.116508	0.278919	0.520398	0.0614784	0.223882	1.86459
AT5G24740:I034	AT5G24740	AT5G24740	5:8469951-8489703	8485246	8485384	139	2.24271	0.12999	0.00616961	0.0308017	0.0639832	0.0877436	0.0964255	0.351043	1.86416
AT1G07050:I001	AT1G07050	AT1G07050	1:2164188-2165239	2164354	2164481	128	1.83915	0.0354189	0.0261088	0.0942144	0.0984513	0.0976973	0.265195	0.96435	1.8625
AT3G08850:I004	AT3G08850	RAPTOR1B	3:2686583-2695300	2688094	2688195	102	2.28375	9.08355e-06	0.0885551	0.432136	0.590464	0.792789	0.149975	0.545083	1.86175
AT1G73350:I004	AT1G73350	AT1G73350	1:27575493-27577275	27576346	27576430	85	2.00998	1.00429e-05	0.208548	0.84459	0.33568	0.374279	0.621271	2.25658	1.86084
AT4G14340:I001	AT4G14340	CKI1	4:8248286-8251998	8248772	8248886	115	2.20827	0.0309909	0.0182666	0.0866104	0.434799	0.567603	0.0420116	0.15259	1.8608
AT3G52720:I005	AT3G52720	ACA1	3:19538690-19541284	19541150	19541255	106	1.2259	0.0452835	0.0875678	0.21089	1.10287	0.731846	0.0793998	0.288162	1.85967
AT4G16250:I003	AT4G16250	PHYD	4:9195602-9199486	9197227	9197310	84	2.59068	0.08043	0.00921984	0.0648422	0.176704	0.342596	0.0521768	0.189267	1.85894
AT2G46820:I002	AT2G46820	PSAP	2:19243496-19245141	19243886	19243975	90	0.887932	0.0608459	1.01142	1.87693	19.2603	9.85526	0.0525129	0.190449	1.85866
AT4G28790:I003	AT4G28790	AT4G28790	4:14218260-14220265	14219407	14219502	96	3.25532	0.00954483	0.00757768	0.0897456	0.112226	0.366609	0.0675216	0.244799	1.85818
AT2G33040:I005	AT2G33040	ATP3	2:14018690-14021183	14020042	14020240	199	1.36317	0.000761466	0.285739	0.739953	3.62316	2.58811	0.0788647	0.285905	1.85809
AT5G65940:I002	AT5G65940	chy1	5:26376610-26379235	26376962	26377037	76	1.88807	0.000142614	0.131352	0.482916	0.972837	0.987085	0.135019	0.489234	1.85736
AT3G10970:I007	AT3G10970	AT3G10970	3:3433073-3436279	3434170	3434372	203	1.66607	0.0104324	0.0274769	0.0895506	0.526467	0.473558	0.0521912	0.189102	1.85728
AT5G64370:I002	AT5G64370	BETA-UP	5:25739178-25741212	25739664	25739758	95	1.53178	0.142616	0.0259409	0.0760184	0.428767	0.346784	0.0605013	0.21921	1.85728
AT4G24990:I003	AT4G24990	ATGP4	4:12849709-12851633	12851350	12851445	96	1.3511	0.0100357	0.11767	0.296865	0.600606	0.418996	0.195919	0.708514	1.85454
AT1G07615:I003	AT1G07615	AT1G07615	1:2342198-2344271	2343693	2343854	162	2.28051	0.0274883	0.0159739	0.078664	0.171905	0.234106	0.0929225	0.336019	1.85444
AT5G16480:I004	AT5G16480	AT5G16480	5:5381113-5382897	5382208	5382469	262	1.51477	0.088312	0.0154256	0.0452532	0.121828	0.0988613	0.126618	0.457745	1.85406
AT3G45260:I003	AT3G45260	AT3G45260	3:16596381-16598698	16598224	16598405	182	1.69247	0.0333046	0.019875	0.0660008	0.194441	0.17894	0.102216	0.368844	1.85139
AT3G51310:I011	AT3G51310	VPS35C	3:19044480-19049382	19047001	19047123	123	2.1738	0.00134845	0.0432396	0.197834	0.524846	0.666411	0.0823853	0.296865	1.84935
AT1G15980:I002	AT1G15980	NDF1	1:5489298-5491363	5489988	5490074	87	1.51941	0.00185372	0.194166	0.563649	2.47935	1.99796	0.0783135	0.282112	1.84893
AT2G42810:I008	AT2G42810	PAPP5	2:17811935-17816692	17814219	17814557	339	2.04122	0.000545935	0.0140415	0.059466	0.294512	0.346687	0.0476771	0.171527	1.84707
AT3G02050:I001	AT3G02050	KUP3	3:350616-354345	350863	351014	152	1.88807	0.092391	0.0106328	0.0415067	0.343674	0.37292	0.0309385	0.111302	1.847
AT3G53570:I007	AT3G53570	AME2	3:19861179-19864588	19862978	19863089	112	2.01803	0.0590344	0.0144302	0.0619508	0.292435	0.349074	0.0493449	0.177472	1.84662
AT1G27770:I001	AT1G27770	PEA1	1:9671638-9676157	9672161	9672249	89	1.97786	0.0243569	0.0276897	0.112441	0.451358	0.50968	0.0613477	0.220612	1.84643
AT5G50550:I005	AT5G50550	AT5G50550	5:20576870-20578913	20577944	20578031	88	2.90885	1.05113e-08	0.0661046	0.519295	0.168886	0.369417	0.391416	1.40571	1.84453
AT5G50650:I005	AT5G50650	AT5G50650	5:20610212-20612255	20611286	20611373	88	2.90885	1.05113e-08	0.0661046	0.519295	0.168886	0.369417	0.391416	1.40571	1.84453
AT3G14205:I013	AT3G14205	AT3G14205	3:4715707-4720951	4719294	4719895	602	1.85311	0.0252479	0.015834	0.057473	0.192842	0.195214	0.0821086	0.294411	1.84222
AT4G02210:I004	AT4G02210	AT4G02210	4:973924-976129	975943	976036	94	1.75811	0.0469067	0.0297852	0.104496	0.0891008	0.0874345	0.334287	1.19514	1.83802
AT3G02690:I002	AT3G02690	AT3G02690	3:579586-581611	580360	580448	89	1.65801	0.101988	0.0314409	0.102877	0.525888	0.481764	0.0597863	0.213543	1.83664
AT5G03730:I004	AT5G03730	AtCTR1	5:974498-979849	975473	975575	103	1.85476	0.0255942	0.0259125	0.100369	0.827798	0.899893	0.0313029	0.111535	1.83312
AT1G20560:I002	AT1G20560	AAE1	1:7119676-7121817	7121394	7121526	133	1.52915	0.00293462	0.191512	0.54908	0.46513	0.375043	0.41174	1.46404	1.83015
AT2G24150:I003	AT2G24150	HHP3	2:10265484-10267405	10267023	10267109	87	1.53653	0.0967341	0.0324734	0.0969557	0.79279	0.666769	0.040961	0.145411	1.82782
AT4G01800:I006	AT4G01800	SECA1	4:770722-776260	772272	772371	100	2.0543	0.00077428	0.103856	0.437818	1.47979	1.76027	0.0701833	0.248722	1.82534
AT4G33630:I009	AT4G33630	EX1	4:16155503-16159578	16158698	16158803	106	1.57776	0.0522675	0.0535299	0.16619	0.619635	0.542854	0.0863893	0.306142	1.82528
AT1G03120:I001	AT1G03120	ATRAB28	1:752271-753140	752661	752981	321	2.80595	0.00213924	0.00491736	0.0376863	0.0700575	0.15178	0.0701903	0.248295	1.82271
AT5G53170:I001	AT5G53170	FTSH11	5:21562747-21568012	21563173	21563281	109	1.71868	0.00893403	0.0809795	0.265572	0.932649	0.86488	0.0868275	0.307063	1.82231
AT4G34280:I003	AT4G34280	AT4G34280	4:16406998-16410785	16407994	16408085	92	1.66354	0.0579671	0.0500741	0.159537	0.0695752	0.0627852	0.719711	2.54099	1.8199
AT4G21830:I001	AT4G21830	ATMSRB7	4:11584346-11585419	11584724	11584881	158	1.97559	0.143875	0.013732	0.0592164	0.325605	0.398015	0.0421738	0.148779	1.81876
AT5G26030:I007	AT5G26030	FC-I	5:9096460-9099185	9098296	9098433	138	2.0583	0.0231469	0.034222	0.146492	0.429163	0.52087	0.0797412	0.281244	1.81843
AT1G02850:I001	AT1G02850	BGLU11	1:630505-633259	630704	630831	128	1.53063	0.0902653	0.0241392	0.073095	0.310141	0.266788	0.0778331	0.273981	1.81562
AT1G70210:I001	AT1G70210	CYCD1;1	1:26439864-26442829	26440288	26440439	152	1.74806	0.0743311	0.0166031	0.0564853	0.145951	0.141131	0.113758	0.400233	1.81487
AT5G50565:I002	AT5G50565	AT5G50565	5:20580256-20582103	20580566	20580855	290	2.7888	2.59032e-10	0.0520661	0.361249	0.216999	0.427998	0.239937	0.844044	1.81466
AT2G03090:I002	AT2G03090	ATEXP15	2:916854-918643	918216	918304	89	1.62525	0.128328	0.0276897	0.0877706	0.752035	0.678564	0.0368197	0.129348	1.8127
AT5G17300:I002	AT5G17300	RVE1	5:5690227-5692902	5691389	5691550	162	1.06191	0.0869348	0.0710646	0.150316	0.530369	0.319719	0.133991	0.470151	1.81099
AT5G26800:I001	AT5G26800	AT5G26800	5:9425151-9426711	9425336	9425588	253	1.9052	0.000979959	0.0420074	0.15596	0.284061	0.300568	0.147882	0.518882	1.81096
AT1G42430:I008	AT1G42430	AT1G42430	1:15891371-15894444	15893463	15893625	163	2.29136	0.0262395	0.011693	0.0626147	0.38926	0.594466	0.0300391	0.105329	1.80999
AT4G35950:I003	AT4G35950	ATROP5	4:17023837-17025863	17024448	17024873	426	1.18555	0.0285248	0.0235228	0.054041	0.321293	0.210547	0.073213	0.256669	1.80974
AT5G50665:I002	AT5G50665	AT5G50665	5:20613634-20615470	20613908	20614197	290	2.7888	2.59032e-10	0.0520661	0.361249	0.21901	0.433589	0.237734	0.83316	1.80924
AT1G05890:I002	AT1G05890	ATARI5	1:1779256-1784529	1779870	1780022	153	1.87216	1.10024e-05	0.099824	0.363375	0.659311	0.684878	0.151407	0.530569	1.80911
AT3G16840:I008	AT3G16840	AT3G16840	3:5737886-5743144	5739931	5740085	155	2.55014	2.56599e-05	0.032512	0.190038	0.32588	0.544983	0.0997666	0.348704	1.80537
AT5G12230:I006	AT5G12230	MED19A	5:3953148-3956185	3955344	3955908	565	1.50808	0.118918	0.00683068	0.020477	0.227952	0.195518	0.0299654	0.104732	1.80533
AT1G09230:I005	AT1G09230	AT1G09230	1:2979520-2982624	2980779	2980850	72	1.99068	0.0155172	0.0342276	0.138952	0.210569	0.244732	0.162548	0.567774	1.80445
AT3G21865:I007	AT3G21865	PEX22	3:7701025-7703385	7702841	7703098	258	2.35581	0.000200103	0.0230206	0.117199	0.544991	0.794634	0.0422404	0.147487	1.8039
AT2G23390:I004	AT2G23390	AT2G23390	2:9960372-9963623	9961405	9961620	216	2.00826	0.0153072	0.0212062	0.0864261	0.530937	0.620132	0.0399411	0.139367	1.80295
AT2G06025:I007	AT2G06025	AT2G06025	2:2348136-2352157	2351096	2351206	111	1.67287	0.108143	0.0281221	0.0947332	0.256658	0.2479	0.10957	0.382144	1.80226
AT5G17440:I011	AT5G17440	AT5G17440	5:5749762-5753643	5753007	5753093	87	2.41319	1.05624e-09	0.160426	0.867263	0.730851	1.1329	0.219506	0.765527	1.80219
AT4G33110:I004	AT4G33110	AT4G33110	4:15972323-15974797	15973198	15973294	97	2.45594	0.0199374	0.0177358	0.0984927	0.510566	0.813644	0.0347376	0.121051	1.80105
AT5G52120:I002	AT5G52120	AtPP2-A14	5:21176422-21180310	21178867	21179810	944	1.60933	0.0264591	0.00625758	0.0189337	0.134739	0.117069	0.0464422	0.161731	1.80008
AT2G39250:I005	AT2G39250	SNZ	2:16388886-16391073	16390305	16390446	142	1.5805	0.0847402	0.0340855	0.104068	0.366086	0.321182	0.0931079	0.324015	1.79908
AT1G80050:I005	AT1G80050	PHT1.1	1:30111514-30113324	30113092	30113170	79	2.95896	1.6803e-08	0.0690661	0.534392	0.703382	1.56421	0.0981914	0.341636	1.79879
AT1G07110:I008	AT1G07110	F2KP	1:2178104-2184148	2180352	2180576	225	1.95789	0.00143503	0.0245795	0.0985771	0.780037	0.899573	0.0315107	0.109582	1.7981
AT1G43130:I005	AT1G43130	LCV2	1:16228208-16231233	16230087	16230174	88	2.60697	5.6469e-06	0.0690878	0.442979	0.253293	0.467283	0.272758	0.94799	1.79725
AT1G33980:I012	AT1G33980	UPF3	1:12351593-12355023	12354277	12354362	86	1.62127	0.00919567	0.0769846	0.237485	0.530125	0.471095	0.14522	0.504113	1.79551
AT5G63320:I002	AT5G63320	NPX1	5:25374413-25379297	25375875	25375966	92	1.88543	0.000428011	0.0857556	0.31513	0.353498	0.374225	0.242591	0.842087	1.79544
AT3G07800:I001	AT3G07800	AT3G07800	3:2489387-2491087	2490215	2490314	100	1.90676	0.12648	0.0167101	0.0647711	0.142772	0.159429	0.11704	0.406269	1.79543
AT2G44750:I001	AT2G44750	TPK2	2:18451426-18452875	18451646	18451721	76	1.97718	0.0967522	0.021987	0.0903994	0.0651453	0.0774029	0.337507	1.16791	1.79094
AT5G25940:I002	AT5G25940	AT5G25940	5:9054122-9055251	9054643	9054899	257	2.70545	2.23814e-07	0.0532397	0.344304	1.56694	2.9292	0.0339769	0.117542	1.79055
AT2G34450:I006	AT2G34450	AT2G34450	2:14527736-14529492	14529132	14529386	255	1.99588	0.0957017	0.00652573	0.0269476	0.195983	0.234481	0.0332974	0.114924	1.78721
AT1G02170:I004	AT1G02170	MCP1B	1:411779-413554	413296	413366	71	2.23897	0.0139372	0.0289276	0.140936	0.982214	1.3884	0.0294514	0.10151	1.78521
AT4G15090:I001	AT4G15090	FAR1	4:8614067-8618145	8614274	8614692	419	1.56292	0.0254551	0.0115226	0.0348605	0.116561	0.102322	0.0988553	0.340695	1.78509
AT5G55220:I006	AT5G55220	AT5G55220	5:22397616-22400842	22399306	22399410	105	1.76646	0.0730342	0.0318237	0.108709	0.9987	0.990492	0.0318651	0.109752	1.7842
AT1G77890:I011	AT1G77890	AT1G77890	1:29292123-29296160	29294049	29294266	218	1.92657	0.14439	0.00536278	0.0226908	0.0578095	0.0710336	0.0927665	0.319437	1.78386
AT5G49215:I002	AT5G49215	AT5G49215	5:19953487-19956116	19953682	19953907	226	2.21328	0.0107252	0.0107258	0.0513073	0.0966891	0.134342	0.11093	0.381915	1.7836
AT3G16175:I002	AT3G16175	AT3G16175	3:5480464-5481379	5480906	5481037	132	3.05406	4.24343e-10	0.0538308	0.445494	0.11015	0.264777	0.488704	1.68252	1.78359
AT2G18700:I001	AT2G18700	TPS11	2:8109043-8112010	8111007	8111093	87	1.8626	0.0338175	0.030678	0.119564	0.379863	0.430053	0.0807606	0.278021	1.78347
AT3G54170:I004	AT3G54170	ATFIP37	3:20056705-20059522	20057418	20057516	99	1.72561	0.114438	0.0212762	0.0712646	0.24714	0.240515	0.0860896	0.2963	1.78315
AT1G34150:I009	AT1G34150	AT1G34150	1:12435954-12439499	12437941	12438333	393	1.89493	0.027114	0.00947788	0.0357574	0.101006	0.110722	0.0938347	0.322948	1.78311
AT2G14680:I009	AT2G14680	MEE13	2:6277802-6283940	6280302	6281110	809	1.72768	0.0254551	0.0148075	0.0500106	0.146881	0.144138	0.100813	0.346963	1.78311
AT3G52910:I002	AT3G52910	AtGRF4	3:19616021-19618449	19617448	19617744	297	2.14979	0.0290173	0.00671073	0.0316534	0.127999	0.175517	0.0524281	0.180344	1.78234
AT5G11030:I002	AT5G11030	ALF4	5:3490832-3495132	3491238	3491426	189	2.76851	0.035902	0.00454181	0.0335154	0.106829	0.229373	0.0425149	0.146117	1.78109
AT5G62090:I009	AT5G62090	SLK2	5:24934963-24939109	24938623	24939072	450	2.6211	6.18943e-12	0.0475908	0.29421	0.422046	0.760299	0.112762	0.386966	1.77892
AT1G22940:I004	AT1G22940	TH1	1:8122339-8125068	8123226	8123444	219	2.24285	0.0383497	0.00720763	0.0371226	0.241395	0.362451	0.0298583	0.102421	1.77831
AT5G63080:I006	AT5G63080	AT5G63080	5:25299935-25302444	25301484	25301580	97	1.8324	0.0479223	0.0237365	0.0915516	0.0536717	0.0603605	0.442253	1.51675	1.77804
AT1G58370:I007	AT1G58370	RXF12	1:21684584-21688321	21687018	21687081	64	2.03194	0.143485	0.0185119	0.0832181	0.151296	0.198544	0.122355	0.419141	1.77636
AT3G06010:I011	AT3G06010	ATCHR12	3:1802228-1807478	1806800	1807068	269	2.1455	0.00296822	0.0117705	0.0542792	0.270861	0.364905	0.043456	0.148749	1.77525
AT2G16405:I010	AT2G16405	AT2G16405	2:7105752-7108972	7108309	7108411	103	2.19302	0.116008	0.0124589	0.060286	0.160668	0.227307	0.0775441	0.265218	1.77409
AT3G50240:I001	AT3G50240	KICP-02	3:18623262-18628888	18623776	18623870	95	2.11697	0.000198618	0.067409	0.298471	0.181107	0.234779	0.372206	1.27128	1.77211
AT5G23630:I004	AT5G23630	MIA	5:7960478-7967946	7962689	7962976	288	1.652	0.00747665	0.0220487	0.0712467	0.509592	0.482266	0.0432675	0.147733	1.77164
AT5G15680:I008	AT5G15680	AT5G15680	5:5100984-5111029	5108294	5108485	192	1.89808	0.113258	0.00885021	0.0333875	0.20947	0.231595	0.0422504	0.144163	1.77067
AT5G64520:I001	AT5G64520	ATXRCC2	5:25788034-25790364	25788403	25788546	144	2.76996	0.00102511	0.0142353	0.101691	0.0549695	0.115174	0.258968	0.882935	1.76953
AT1G69700:I001	AT1G69700	HVA22C	1:26220238-26221825	26220405	26220649	245	2.20064	0.068045	0.00477178	0.0244525	0.108305	0.162956	0.0440587	0.150056	1.768
AT3G58720:I003	AT3G58720	AT3G58720	3:21716866-21717948	21717698	21717776	79	2.40119	0.0158807	0.0349985	0.196961	0.148341	0.245351	0.235932	0.802773	1.76662
AT4G31120:I010	AT4G31120	SKB1	4:15132011-15136639	15133858	15133965	108	2.03225	0.00945229	0.0309438	0.126986	0.333617	0.402929	0.0927524	0.315157	1.76461
AT3G09560:I012	AT3G09560	AT3G09560	3:2934617-2939456	2938777	2939099	323	1.67712	0.112098	0.0105342	0.0343097	0.0964236	0.0926699	0.10925	0.370236	1.76082
AT5G08680:I005	AT5G08680	AT5G08680	5:2821928-2824966	2823336	2823436	101	1.79009	0.00351214	0.135875	0.476363	3.85453	3.99657	0.0352507	0.119193	1.75758
AT5G04090:I005	AT5G04090	AT5G04090	5:1105410-1108266	1107382	1107581	200	1.87982	0.000290696	0.0384818	0.142631	0.145065	0.159073	0.265273	0.896637	1.75705
AT5G11690:I001	AT5G11690	TIM17-3	5:3761244-3762346	3761492	3761738	247	1.10752	0.127237	0.0281681	0.0610089	0.277175	0.177698	0.101626	0.343329	1.75633
AT5G60170:I010	AT5G60170	AT5G60170	5:24227415-24232873	24229833	24230028	196	2.08151	0.000159754	0.0537137	0.229537	0.366878	0.464892	0.146407	0.493744	1.75377
AT1G50570:I002	AT1G50570	AT1G50570	1:18726235-18728289	18727828	18728108	281	1.63166	0.0142097	0.0273829	0.083762	0.198435	0.180004	0.137994	0.465333	1.75366
AT4G32180:I008	AT4G32180	ATPANK2	4:15537559-15543904	15539325	15539476	152	2.09584	0.000892196	0.0872161	0.371257	0.46983	0.593213	0.185633	0.625841	1.75334
AT1G09440:I004	AT1G09440	AT1G09440	1:3045513-3047893	3046356	3046435	80	2.76491	0.00422574	0.015773	0.112783	0.180438	0.383158	0.0874149	0.294352	1.75159
AT4G16860:I004	AT4G16860	RPP4	4:9488466-9495816	9490812	9490994	183	2.21242	1.8408e-05	0.121313	0.572024	0.216687	0.303599	0.559855	1.88415	1.75078
AT3G55020:I009	AT3G55020	AT3G55020	3:20388869-20394911	20391587	20391746	160	1.81142	0.00233997	0.0378975	0.133952	0.82993	0.872251	0.0456635	0.153571	1.74979
AT4G32010:I008	AT4G32010	HSL1	4:15479524-15485353	15482428	15482516	89	2.24372	0.0670071	0.0133119	0.0696513	0.443512	0.690118	0.0300148	0.100927	1.74956
AT4G07410:I004	AT4G07410	AT4G07410	4:4201249-4205224	4203080	4203276	197	2.26822	0.069758	0.0108372	0.053723	0.289894	0.427913	0.0373835	0.125547	1.74775
AT4G17420:I011	AT4G17420	AT4G17420	4:9722356-9724640	9723563	9723686	124	2.09989	0.0464534	0.0130337	0.0588835	0.151208	0.203496	0.0861971	0.289359	1.74715
AT1G52150:I016	AT1G52150	CNA	1:19409711-19414678	19413166	19413261	96	1.63592	0.0752177	0.0245504	0.0806106	0.360144	0.352541	0.0681681	0.228656	1.74601
AT4G34260:I007	AT4G34260	FUC95A	4:16398028-16401810	16400886	16400977	92	2.14156	0.0207959	0.0249161	0.118433	0.76483	1.08413	0.0325773	0.109242	1.74559
AT4G10120:I008	AT4G10120	ATSPS4F	4:6314787-6319936	6316953	6317121	169	1.54001	0.0058481	0.0546045	0.160822	0.511758	0.450579	0.1067	0.356922	1.74205
AT5G18100:I002	AT5G18100	CSD3	5:5987187-5988885	5987512	5987870	359	1.57119	0.000178959	0.0610949	0.180197	1.59809	1.40956	0.03823	0.127839	1.74155
AT2G32950:I012	AT2G32950	COP1	2:13977933-13983535	13983001	13983111	111	1.92256	0.0387114	0.0289259	0.112271	0.352256	0.409221	0.0821161	0.274353	1.7403
AT1G21610:I011	AT1G21610	AT1G21610	1:7573922-7578956	7577347	7577627	281	1.54536	0.14919	0.0116697	0.0348895	0.298903	0.267491	0.0390418	0.130432	1.74021
AT5G65210:I005	AT5G65210	TGA1	5:26057623-26061104	26059202	26059313	112	2.03765	0.0792898	0.0146979	0.0632836	0.485267	0.625662	0.0302882	0.101147	1.73962
AT3G01560:I001	AT3G01560	AT3G01560	3:219582-221879	220193	220312	120	2.37616	2.28755e-05	0.043998	0.232302	0.738132	1.16865	0.0596073	0.198778	1.7376
AT3G45040:I001	AT3G45040	AT3G45040	3:16472662-16475753	16473016	16473100	85	1.61199	0.058118	0.0385391	0.120248	0.128277	0.120146	0.300436	1.00085	1.73609
AT4G16770:I005	AT4G16770	AT4G16770	4:9434393-9437172	9435325	9435412	88	2.25833	0.0828651	0.0164722	0.0899025	0.142456	0.233557	0.11563	0.384928	1.73507
AT1G73090:I005	AT1G73090	AT1G73090	1:27488217-27490766	27489561	27489684	124	2.26436	0.07571	0.0137996	0.0691477	0.261828	0.394227	0.0527048	0.175401	1.73465
AT4G26400:I001	AT4G26400	AT4G26400	4:13344808-13346597	13346068	13346387	320	1.6239	0.10496	0.0222052	0.0692385	0.393159	0.36887	0.0564789	0.187704	1.73268
AT1G21770:I001	AT1G21770	AT1G21770	1:7651646-7652288	7651927	7651997	71	0.989105	0.00775355	0.595696	1.18574	1.79344	1.07647	0.332153	1.10151	1.72957
AT2G26810:I007	AT2G26810	AT2G26810	2:11433733-11436277	11435875	11435986	112	2.18091	0.00812444	0.0316306	0.151207	0.0778827	0.112313	0.406131	1.34631	1.72899
AT5G42765:I003	AT5G42765	AT5G42765	5:17150238-17151681	17151007	17151106	100	2.95796	7.20982e-05	0.0336028	0.265106	0.551608	1.31287	0.0609179	0.201928	1.72891
AT5G63180:I001	AT5G63180	AT5G63180	5:25340954-25343119	25341334	25341451	118	1.16043	0.0893863	0.0876535	0.199339	1.52199	1.04471	0.0575913	0.190807	1.72819
AT2G19800:I006	AT2G19800	MIOX2	2:8530896-8533508	8532083	8532161	79	2.36878	0.0838156	0.0163161	0.0880641	0.26302	0.429633	0.0620337	0.204975	1.72432
AT4G19530:I002	AT4G19530	AT4G19530	4:10651744-10657282	10654905	10655000	96	1.51126	0.000705573	0.165234	0.476202	0.415554	0.362486	0.397623	1.31371	1.72417
AT4G38350:I014	AT4G38350	AT4G38350	4:17958177-17966962	17961086	17961178	93	1.69551	0.00381297	0.0770624	0.255612	0.408067	0.410026	0.188848	0.623405	1.72295
AT2G38380:I002	AT2G38380	AT2G38380	2:16076384-16078583	16077004	16077084	81	1.66856	0.00870905	0.0812785	0.257437	1.46717	1.40803	0.0553982	0.182835	1.72263
AT1G19715:I001	AT1G19715	AT1G19715	1:6816702-6819542	6817234	6817323	90	2.01929	0.000135116	0.0882028	0.366652	0.962259	1.2132	0.0916622	0.30222	1.7212
AT1G23080:I005	AT1G23080	ATPIN7	1:8180577-8183570	8182129	8182205	77	1.84772	0.00162556	0.144016	0.52105	1.85337	2.03641	0.077705	0.255867	1.71931
AT4G37180:I005	AT4G37180	AT4G37180	4:17504564-17506367	17505724	17505816	93	1.65283	0.110518	0.0204942	0.0702523	0.409787	0.426617	0.0500119	0.164673	1.71926
AT4G00980:I003	AT4G00980	AT4G00980	4:422478-424588	424140	424256	117	2.06001	0.135413	0.0147041	0.0633299	0.0775336	0.101715	0.189648	0.622624	1.71504
AT5G56190:I001	AT5G56190	AT5G56190	5:22742005-22745177	22742068	22742524	457	2.05766	0.000276796	0.0131846	0.0557548	0.242912	0.313035	0.0542774	0.17811	1.71435
AT2G47980:I004	AT2G47980	SCC3	2:19631259-19636978	19632163	19632255	93	2.27338	0.0591101	0.0117074	0.0664104	0.369343	0.639531	0.0316979	0.103842	1.71194
AT3G07670:I008	AT3G07670	AT3G07670	3:2451608-2454860	2453793	2453895	103	1.52716	0.0856948	0.0297646	0.0911692	0.344669	0.32283	0.0863568	0.282406	1.70939
AT5G38020:I001	AT5G38020	AT5G38020	5:15165652-15167729	15166340	15166673	334	1.97498	0.0779598	0.00644674	0.0257059	0.149623	0.182766	0.0430864	0.140649	1.70679
AT1G66760:I001	AT1G66760	AT1G66760	1:24901978-24904443	24902359	24902436	78	2.26124	0.00275435	0.0431005	0.207234	0.292441	0.430808	0.147382	0.481035	1.70659
AT2G25740:I001	AT2G25740	AT2G25740	2:10980122-10983945	10980345	10980620	276	3.54578	4.63574e-10	0.0203138	0.234443	0.117143	0.414372	0.173411	0.565778	1.70604
AT1G24625:I001	AT1G24625	ZFP7	1:8725883-8727212	8726662	8726960	299	1.43114	0.0158049	0.0214835	0.0587979	0.571098	0.480109	0.0376179	0.122468	1.70291
AT1G08550:I005	AT1G08550	NPQ1	1:2706924-2709531	2708284	2708387	104	1.46939	0.0657258	0.0468733	0.130902	0.726019	0.623329	0.0645621	0.210005	1.70166
AT3G02070:I004	AT3G02070	AT3G02070	3:360921-363429	361908	362015	108	2.60206	1.17376e-06	0.0664206	0.412859	0.0992119	0.190179	0.669483	2.1709	1.69717
AT1G50030:I025	AT1G50030	TOR	1:18522441-18539995	18528910	18529164	255	2.01118	0.00132221	0.0196638	0.0790804	0.24413	0.303185	0.0805465	0.260832	1.69523
AT1G30910:I004	AT1G30910	AT1G30910	1:11000883-11002936	11002073	11002137	65	1.60207	0.13674	0.0305802	0.0980225	0.413735	0.409668	0.0739125	0.239273	1.69477
AT1G23480:I004	AT1G23480	ATCSLA03	1:8333020-8336385	8334610	8334719	110	1.81499	0.0082529	0.0530389	0.192871	0.115002	0.129465	0.461198	1.48976	1.69162
AT5G20060:I003	AT5G20060	AT5G20060	5:6776167-6779614	6776831	6776918	88	1.4577	0.0803638	0.0460041	0.129262	0.565267	0.492327	0.0813847	0.262553	1.68978
AT2G02170:I006	AT2G02170	AT2G02170	2:556493-558798	558660	558758	99	2.56639	0.008231	0.0239255	0.152175	0.424541	0.838561	0.0563562	0.181471	1.6871
AT3G19670:I019	AT3G19670	PRP40B	3:6828062-6836582	6833178	6833281	104	3.44324	5.21627e-06	0.0218417	0.261252	0.318806	1.18488	0.0685108	0.220488	1.6863
AT5G58410:I005	AT5G58410	AT5G58410	5:23609663-23617386	23610666	23611015	350	2.16671	0.00108797	0.0117918	0.0536456	0.126392	0.178709	0.0932951	0.300184	1.68597
AT5G46190:I006	AT5G46190	AT5G46190	5:18723116-18726200	18725863	18726068	206	2.05247	0.0113724	0.0110269	0.0499678	0.139591	0.196685	0.0789938	0.25405	1.6853
AT5G04090:I006	AT5G04090	AT5G04090	5:1105410-1108266	1107661	1108213	553	1.81741	0.00126717	0.018775	0.0662126	0.145065	0.159073	0.129425	0.41624	1.6853
AT1G27980:I003	AT1G27980	ATDPL1	1:9748737-9752769	9749725	9749832	108	2.30039	0.0217731	0.0193183	0.0973531	0.349454	0.548378	0.0552813	0.177529	1.68319
AT2G03120:I010	AT2G03120	ATSPP	2:937420-940339	939810	939993	184	1.78555	0.0622633	0.0123453	0.0462742	0.335728	0.392038	0.0367717	0.118035	1.68255
AT5G41340:I004	AT5G41340	UBC4	5:16538081-16540130	16539351	16539733	383	1.97236	0.00382743	0.0165446	0.0647409	0.268155	0.32714	0.061698	0.1979	1.68147
AT3G55850:I011	AT3G55850	LAF3	3:20721720-20725893	20724460	20724648	189	1.29415	0.0217731	0.0601961	0.146023	0.1544	0.116878	0.38987	1.24936	1.68013
AT1G68820:I005	AT1G68820	AT1G68820	1:25865660-25868985	25866865	25866961	97	3.19166	1.84795e-10	0.0506599	0.468839	0.112934	0.326477	0.448582	1.43606	1.67867
AT5G47820:I021	AT5G47820	FRA1	5:19366483-19372789	19371675	19371764	90	1.45547	0.0170271	0.0918972	0.258251	0.554269	0.487088	0.165799	0.530195	1.67709
AT3G23080:I002	AT3G23080	AT3G23080	3:8207287-8209329	8208309	8208367	59	1.85878	0.107554	0.035008	0.13068	0.596054	0.696147	0.0587329	0.187718	1.67633
AT2G01130:I018	AT2G01130	AT2G01130	2:88559-94660	94348	94494	147	2.34742	0.000125514	0.0315401	0.159143	0.135158	0.213969	0.233358	0.743768	1.67231
AT5G11200:I014	AT5G11200	AT5G11200	5:3567174-3571015	3569574	3569669	96	1.71702	0.0185932	0.0425313	0.142008	0.928995	0.97357	0.045782	0.145863	1.67176
AT2G18250:I004	AT2G18250	ATCOAD	2:7939907-7941678	7941108	7941200	93	2.24358	0.000200103	0.0480543	0.230612	0.451113	0.680522	0.106524	0.338875	1.66957
AT2G28550:I005	AT2G28550	TOE1	2:12225842-12228543	12227014	12227119	106	2.42488	2.34455e-05	0.0514813	0.275015	1.28923	2.16557	0.0399317	0.126994	1.66915
AT2G41960:I001	AT2G41960	AT2G41960	2:17514118-17519293	17516401	17516504	104	1.78703	0.0596297	0.0223997	0.0825411	0.220936	0.256003	0.101386	0.322422	1.6691
AT1G79160:I001	AT1G79160	AT1G79160	1:29779721-29780773	29780357	29780443	87	1.81366	0.00666457	0.0623719	0.21978	0.681531	0.755207	0.0915174	0.29102	1.669
AT1G54170:I001	AT1G54170	CID3	1:20221060-20225948	20221386	20221482	97	2.05915	0.0371963	0.0217149	0.0916854	0.260834	0.346483	0.0832518	0.264618	1.66836
AT5G16270:I013	AT5G16270	ATRAD21.3	5:5316299-5322696	5321588	5321808	221	1.55423	0.0888225	0.0168258	0.050052	0.397313	0.372704	0.042349	0.134294	1.66499
AT5G61270:I004	AT5G61270	PIF7	5:24638773-24640600	24639796	24639872	77	3.01449	9.20571e-05	0.0273551	0.225027	0.62173	1.61284	0.0439984	0.139522	1.66497
AT1G30450:I006	AT1G30450	CCC1	1:10762739-10769532	10765374	10765523	150	2.25581	0.0465053	0.0110937	0.05522	0.282945	0.444776	0.0392081	0.124152	1.66289
AT2G31060:I009	AT2G31060	AT2G31060	2:13213100-13218724	13215537	13215671	135	1.97862	0.049124	0.0182547	0.0740468	0.316296	0.407722	0.057714	0.181611	1.65386
AT3G20370:I004	AT3G20370	AT3G20370	3:7105371-7107225	7106571	7106656	86	1.85245	0.0563268	0.0224902	0.087688	0.530705	0.657812	0.0423779	0.133303	1.65332
AT1G14970:I009	AT1G14970	AT1G14970	1:5161949-5164917	5164348	5164536	189	2.17462	0.000164977	0.0354043	0.158872	0.136467	0.194844	0.259434	0.815382	1.65211
AT1G33490:I001	AT1G33490	AT1G33490	1:12150690-12152394	12151082	12151333	252	1.58411	0.0736683	0.0140255	0.0434841	0.191424	0.188969	0.0732691	0.230112	1.65106
AT2G36670:I009	AT2G36670	AT2G36670	2:15364788-15368158	15367303	15367399	97	2.08744	0.09662	0.0130086	0.0573403	0.100396	0.141266	0.129573	0.405903	1.64737
AT2G48080:I005	AT2G48080	AT2G48080	2:19664990-19667092	19666353	19666609	257	1.98661	0.106584	0.00454897	0.019977	0.141279	0.198184	0.0321985	0.1008	1.64643
AT5G42400:I006	AT5G42400	ATXR7	5:16954469-16960671	16955987	16956090	104	2.5124	0.00397584	0.0188268	0.116439	0.0695933	0.137757	0.270526	0.845252	1.64362
AT1G53780:I016	AT1G53780	AT1G53780	1:20073996-20078228	20077317	20077441	125	1.38927	0.000535699	0.204217	0.533075	0.711051	0.595479	0.287204	0.895203	1.64014
AT1G73990:I011	AT1G73990	SPPA	1:27824433-27828926	27828231	27828310	80	1.5697	0.00044331	0.420481	1.2477	0.60903	0.579951	0.690411	2.15138	1.63974
AT1G79110:I002	AT1G79110	AT1G79110	1:29759157-29760704	29759923	29759998	76	1.80041	0.0919018	0.02166	0.0779124	0.350796	0.405113	0.0617453	0.192323	1.63913
AT5G37690:I005	AT5G37690	AT5G37690	5:14973353-14976169	14975575	14975877	303	2.44757	0.00164419	0.0107294	0.0604705	0.121879	0.220555	0.0880335	0.274174	1.63897
AT5G26610:I007	AT5G26610	AT5G26610	5:9375183-9377125	9376522	9376618	97	1.48284	0.0011072	0.270917	0.753336	0.600037	0.535832	0.4515	1.40592	1.63871
AT3G05165:I005	AT3G05165	AT3G05165	3:1457381-1462942	1459039	1459154	116	2.38053	0.0131972	0.0260697	0.137304	0.607572	1.02881	0.042908	0.133459	1.63707
AT3G22968:I002	AT3G22968	CPuORF59	3:8152038-8154149	8153272	8153363	92	2.16256	0.00193597	0.0455797	0.204027	1.16067	1.67097	0.03927	0.122101	1.63657
AT2G26770:I008	AT2G26770	AT2G26770	2:11404066-11408326	11406032	11406128	97	2.29747	1.74424e-07	0.158746	0.775021	0.604826	0.950838	0.262466	0.815092	1.63483
AT5G24890:I001	AT5G24890	AT5G24890	5:8558191-8559406	8558757	8558849	93	1.43434	0.00775355	0.137217	0.369468	0.593275	0.516797	0.231288	0.714918	1.62809
AT3G54830:I005	AT3G54830	AT3G54830	3:20311901-20315030	20312633	20312753	121	2.38119	0.116952	0.0065462	0.039397	0.115593	0.225091	0.0566313	0.175027	1.6279
AT1G60550:I004	AT1G60550	ECHID	1:22305831-22308229	22306731	22306839	109	1.45268	0.0361594	0.0610079	0.166535	1.24642	1.10141	0.0489465	0.151202	1.6272
AT3G26744:I005	AT3G26744	ATICE1	3:9832689-9835247	9834889	9835135	247	1.38103	0.0260505	0.0349233	0.0912987	0.450912	0.381793	0.0774503	0.239131	1.62646
AT5G04740:I011	AT5G04740	AT5G04740	5:1368542-1371480	1370442	1370688	247	1.22309	0.0906089	0.0383487	0.0913086	1.17745	0.908333	0.0325693	0.100523	1.62595
AT1G76030:I004	AT1G76030	AT1G76030	1:28533798-28537194	28534639	28534750	112	1.11727	0.0249374	0.114181	0.250786	1.31135	0.934005	0.0870711	0.268506	1.62469
AT5G60210:I001	AT5G60210	RIP5	5:24243031-24245968	24243070	24243281	212	1.35306	0.102369	0.0197799	0.0505004	0.247179	0.204666	0.0800224	0.246745	1.62455
AT4G17330:I006	AT4G17330	ATG2484-1	4:9688888-9697578	9690986	9691225	240	2.01439	0.000356827	0.116309	0.46799	0.697065	0.910782	0.166855	0.513833	1.62271
AT5G53550:I006	AT5G53550	ATYSL3	5:21755291-21758921	21757057	21757145	89	2.85031	0.000787364	0.0184962	0.139429	0.229411	0.562245	0.0806247	0.247986	1.62096
AT1G12350:I007	AT1G12350	ATCOAB	1:4198413-4200802	4199844	4200004	161	2.8838	0.00949823	0.00676266	0.059021	0.0900582	0.255926	0.0750921	0.230618	1.61877
AT1G22740:I004	AT1G22740	RAB7	1:8049100-8050708	8049885	8049980	96	2.75439	6.4017e-09	0.0829748	0.555131	0.143479	0.312758	0.578306	1.77495	1.61788
AT5G38470:I011	AT5G38470	RAD23D	5:15404642-15407711	15407106	15407194	89	2.0697	6.32746e-05	0.118772	0.508687	3.46138	4.83628	0.0343135	0.105182	1.61604
AT3G63340:I002	AT3G63340	AT3G63340	3:23391628-23398377	23392247	23392347	101	1.41366	0.0532565	0.0515808	0.139027	0.280187	0.246429	0.184094	0.564168	1.61568
AT4G15610:I002	AT4G15610	AT4G15610	4:8909064-8910908	8910262	8910419	158	2.3246	0.00233974	0.0312358	0.159288	0.952488	1.58763	0.0327939	0.10033	1.61326
AT5G60170:I008	AT5G60170	AT5G60170	5:24227415-24232873	24229556	24229699	144	1.95914	0.0315484	0.0207265	0.0803118	0.366878	0.464892	0.0564942	0.172754	1.61254
AT3G13550:I003	AT3G13550	EMB144	3:4423349-4424883	4424469	4424568	100	2.33782	0.146461	0.0128326	0.0701149	0.254924	0.455648	0.0503391	0.15388	1.61205
AT4G34150:I006	AT4G34150	AT4G34150	4:16354946-16357293	16356819	16356917	99	2.28959	0.0132074	0.134183	0.661254	2.02294	3.26701	0.0663305	0.202404	1.60949
AT1G19340:I001	AT1G19340	AT1G19340	1:6684751-6687116	6685294	6685371	78	2.79738	0.0342729	0.0109946	0.0818545	0.0526445	0.12845	0.208846	0.637248	1.60942
AT3G15150:I006	AT3G15150	MMS21	3:5101985-5104140	5103771	5103992	222	1.57074	0.0971675	0.0135092	0.0430363	0.0758132	0.0792249	0.178191	0.543216	1.6081
AT5G41770:I006	AT5G41770	AT5G41770	5:16717996-16721222	16720716	16720818	103	1.59925	0.0228948	0.0456637	0.142972	0.466434	0.479444	0.0978996	0.298205	1.60693
AT1G60260:I011	AT1G60260	BGLU5	1:22218788-22221409	22221004	22221133	130	1.69665	0.111576	0.0197782	0.064158	0.236503	0.251928	0.0836279	0.254668	1.60656
AT5G49555:I006	AT5G49555	AT5G49555	5:20107229-20110636	20108468	20108607	140	1.62029	0.055518	0.0265608	0.0825859	0.407544	0.416382	0.0651727	0.198342	1.60565
AT3G52640:I007	AT3G52640	AT3G52640	3:19514873-19520544	19517251	19517357	107	1.99263	0.11349	0.0106729	0.0478015	0.143072	0.210645	0.0745982	0.226929	1.60503
AT5G54920:I005	AT5G54920	AT5G54920	5:22302001-22305795	22303149	22303488	340	1.94383	0.0134767	0.0112684	0.0456186	0.112721	0.150019	0.0999671	0.304086	1.60495
AT2G47410:I017	AT2G47410	AT2G47410	2:19448139-19457294	19453158	19453409	252	2.82923	0.0030809	0.00679026	0.0497271	0.176278	0.424567	0.0385203	0.117124	1.60435
AT1G32540:I004	AT1G32540	LOL1	1:11767504-11769898	11768755	11769297	543	3.03919	1.65448e-08	0.0112121	0.0938747	0.31741	0.874108	0.0353237	0.107395	1.60421
AT2G27170:I007	AT2G27170	SMC3	2:11609122-11617434	11611493	11611664	172	1.57782	0.136211	0.0110812	0.0358479	0.159002	0.169227	0.069692	0.211833	1.60386
AT3G51950:I008	AT3G51950	AT3G51950	3:19277778-19281346	19280647	19280944	298	0.981582	0.0825145	0.102544	0.202098	1.86676	1.21123	0.0549318	0.166853	1.60287
AT4G33060:I005	AT4G33060	AT4G33060	4:15948490-15952223	15949738	15950052	315	1.73461	0.0484758	0.0102406	0.0351853	0.264277	0.299174	0.0387497	0.117608	1.60173
AT5G63905:I002	AT5G63905	AT5G63905	5:25570858-25571586	25571262	25571393	132	2.30271	1.513e-09	0.128857	0.639076	0.663339	1.08518	0.194255	0.588912	1.6001
AT1G79020:I009	AT1G79020	AT1G79020	1:29727123-29730431	29729213	29729512	300	1.95966	0.0337094	0.0118088	0.0483527	0.182985	0.247462	0.0645339	0.195395	1.59826
AT5G04290:I005	AT5G04290	KTF1	5:1196069-1202653	1197546	1197666	121	2.17082	0.00154669	0.0322403	0.151995	0.290472	0.452293	0.110993	0.336055	1.59823
AT3G53800:I003	AT3G53800	Fes1B	3:19930861-19932892	19931641	19931718	78	2.23266	0.00474656	0.0319637	0.152609	0.42289	0.668878	0.0755839	0.228157	1.59388
AT1G59750:I014	AT1G59750	ARF1	1:21979289-21984433	21982996	21983071	76	1.7264	0.00218075	0.164407	0.54941	0.896247	0.992241	0.183439	0.553707	1.59382
AT2G16370:I007	AT2G16370	THY-1	2:7081783-7084557	7083359	7083435	77	1.79528	0.145478	0.0209893	0.0770925	0.191831	0.233798	0.109416	0.32974	1.59151
AT1G45201:I002	AT1G45201	TLL1	1:17123821-17128651	17124906	17125016	111	1.44151	0.00148521	0.128653	0.350201	2.63053	2.37711	0.0489076	0.147322	1.59084
AT1G13380:I002	AT1G13380	AT1G13380	1:4589071-4590423	4589869	4590260	392	1.74285	0.000473693	0.0372094	0.126399	0.669306	0.754867	0.055594	0.167445	1.59069
AT3G18520:I011	AT3G18520	HDA15	3:6361176-6365615	6363879	6363991	113	1.85959	0.0446499	0.0263593	0.095485	0.460894	0.554393	0.0571917	0.172234	1.59049
AT4G04920:I005	AT4G04920	SFR6	4:2497644-2505535	2499003	2499446	444	2.20236	6.71162e-05	0.0157494	0.0729771	0.248354	0.382495	0.063415	0.190792	1.5891
AT5G49230:I002	AT5G49230	HRB1	5:19958873-19960544	19959474	19959564	91	1.55518	0.127482	0.0273975	0.0819731	0.129734	0.129166	0.211182	0.634636	1.58744
AT1G22440:I004	AT1G22440	AT1G22440	1:7922428-7924944	7923532	7923649	118	1.88077	0.00740719	0.0347124	0.128572	0.458615	0.565758	0.0756896	0.227256	1.58615
AT3G05640:I002	AT3G05640	AT3G05640	3:1640393-1643253	1641102	1641200	99	1.69964	0.08685	0.0238776	0.0813877	0.153952	0.175136	0.155098	0.464711	1.58315
AT2G25760:I006	AT2G25760	AT2G25760	2:10984808-10988924	10986408	10986504	97	3.76066	2.70302e-10	0.033806	0.470085	0.648953	3.01199	0.0520932	0.156071	1.58304
AT2G28540:I001	AT2G28540	AT2G28540	2:12218045-12223828	12218298	12218645	348	1.96154	0.066049	0.00618739	0.0243009	0.120634	0.158252	0.0512906	0.153559	1.58202
AT1G09010:I007	AT1G09010	AT1G09010	1:2895166-2899384	2898230	2898304	75	2.09738	0.00379367	0.0540477	0.235357	0.568555	0.827912	0.0950614	0.284278	1.58037
AT3G20870:I010	AT3G20870	ZTP29	3:7309279-7312752	7311704	7311983	280	1.58909	0.138569	0.00680701	0.0222636	0.13169	0.144137	0.0516896	0.154461	1.57929
AT2G32700:I017	AT2G32700	LUH	2:13866772-13872157	13870262	13870342	81	2.61447	2.20059e-08	0.205546	1.26562	1.0139	2.0943	0.202729	0.604318	1.57576
AT4G10070:I005	AT4G10070	AT4G10070	4:6295608-6299836	6298696	6298781	86	2.91784	0.000466546	0.0224902	0.185555	0.420443	1.16415	0.0534916	0.159391	1.57518
AT3G24570:I001	AT3G24570	AT3G24570	3:8966521-8968657	8967090	8967238	149	1.86835	0.0650297	0.015865	0.0613313	0.407818	0.529883	0.0389022	0.115745	1.57302
AT5G16890:I004	AT5G16890	AT5G16890	5:5551629-5554917	5553259	5553481	223	2.68781	0.00269801	0.0119685	0.0831765	0.231232	0.541431	0.0517598	0.153623	1.56949
AT4G33625:I003	AT4G33625	AT4G33625	4:16152926-16154722	16153346	16153715	370	1.07831	0.00583859	0.173912	0.365883	1.2987	0.921032	0.133912	0.397253	1.56877
AT5G54710:I003	AT5G54710	AT5G54710	5:22227574-22230500	22230106	22230358	253	2.96924	0.00104225	0.0170804	0.143648	0.11748	0.333066	0.145391	0.431289	1.56872
AT1G30450:I013	AT1G30450	CCC1	1:10762739-10769532	10769115	10769243	129	2.19799	0.0582366	0.0133362	0.0621789	0.282945	0.444776	0.0471337	0.139798	1.56852
AT1G76520:I007	AT1G76520	AT1G76520	1:28715078-28717416	28716526	28716618	93	2.08105	0.139565	0.0127394	0.0593619	0.248489	0.390503	0.0512673	0.152014	1.5681
AT5G54980:I002	AT5G54980	AT5G54980	5:22315699-22316601	22316208	22316305	98	1.99691	0.106584	0.0121346	0.0529529	0.119005	0.175307	0.101968	0.302058	1.56671
AT1G09140:I010	AT1G09140	At-SR30	1:2942564-2945961	2945303	2945381	79	1.66194	0.0266402	0.0453253	0.14811	0.87933	0.970378	0.0515452	0.152632	1.56614
AT3G55260:I009	AT3G55260	HEXO1	3:20489248-20493076	20491387	20491595	209	1.58094	0.056624	0.0153625	0.0475121	0.445778	0.465702	0.0344623	0.102023	1.5658
AT2G40110:I003	AT2G40110	AT2G40110	2:16747940-16749545	16749057	16749142	86	1.98807	0.00917965	0.0541839	0.215079	0.158628	0.212868	0.341579	1.01038	1.56461
AT3G06410:I004	AT3G06410	AT3G06410	3:1947240-1949789	1948808	1948938	131	2.67772	2.93581e-05	0.0354006	0.226472	0.540426	1.1709	0.0655049	0.193416	1.56203
AT3G01850:I008	AT3G01850	AT3G01850	3:299987-302038	301387	301493	107	2.32824	0.0217435	0.0563447	0.29025	0.952048	1.66152	0.0591826	0.17469	1.56155
AT4G22120:I012	AT4G22120	AT4G22120	4:11715776-11719828	11719462	11719690	229	2.12672	0.000861791	0.019796	0.0872836	0.158177	0.236557	0.125151	0.368974	1.55985
AT1G80210:I003	AT1G80210	BRCC36A	1:30162835-30165755	30163770	30163853	84	1.7531	0.112681	0.0288574	0.100635	0.376634	0.445846	0.0766191	0.225717	1.55874
AT1G73310:I002	AT1G73310	scpl4	1:27562815-27565177	27563058	27563152	95	1.52914	0.01942	0.0547123	0.162012	0.0887817	0.0892634	0.616256	1.81498	1.55836
AT1G26110:I005	AT1G26110	DCP5	1:9024345-9027786	9025512	9025604	93	1.84917	1.09663e-06	0.323333	1.16075	2.47172	3.01362	0.130813	0.385169	1.55799
AT3G02290:I001	AT3G02290	AT3G02290	3:458412-461019	458739	459280	542	1.43295	0.125279	0.00515923	0.0143413	0.0833512	0.0787668	0.0618975	0.182073	1.55657
AT2G04690:I006	AT2G04690	AT2G04690	2:1644497-1646355	1646067	1646154	88	1.27271	0.0573822	0.0823088	0.201991	0.259863	0.217063	0.31674	0.930567	1.55481
AT3G13330:I003	AT3G13330	PA200	3:4319647-4330061	4320357	4320515	159	1.88156	0.0136394	0.0231996	0.0871557	0.184974	0.236745	0.125421	0.368141	1.55348
AT1G70820:I007	AT1G70820	AT1G70820	1:26705518-26708264	26707857	26707958	102	1.42506	0.0225431	0.103028	0.275607	1.48338	1.35247	0.0694551	0.203781	1.55287
AT4G28990:I001	AT4G28990	AT4G28990	4:14291151-14293174	14291395	14291490	96	2.55337	0.00480427	0.0296923	0.180743	0.453296	0.940485	0.0655031	0.192181	1.55283
AT1G34340:I003	AT1G34340	AT1G34340	1:12530827-12534162	12531496	12531572	77	1.94387	0.0429685	0.0262551	0.104987	0.212665	0.290397	0.123458	0.36153	1.5501
AT4G16360:I003	AT4G16360	AT4G16360	4:9245078-9247251	9246045	9246141	97	1.50465	0.0185756	0.0578872	0.167029	0.628187	0.619167	0.0921496	0.269764	1.54964
AT1G20540:I006	AT1G20540	AT1G20540	1:7112611-7115362	7113773	7113951	179	1.39501	0.00443496	0.0741119	0.193387	0.262441	0.234033	0.282394	0.826322	1.54899
AT3G23280:I007	AT3G23280	XBAT35	3:8321350-8324428	8323015	8323098	84	1.84842	0.003381	0.105001	0.384235	1.0522	1.31594	0.0997925	0.291984	1.54889
AT4G17950:I001	AT4G17950	AT4G17950	4:9966990-9969232	9967619	9967701	83	2.02535	0.0792689	0.0201326	0.0848407	0.510478	0.735481	0.0394388	0.115354	1.54838
AT5G58575:I003	AT5G58575	AT5G58575	5:23674000-23675498	23674916	23675029	114	1.95051	0.0262711	0.025424	0.100429	0.234393	0.316585	0.108467	0.317227	1.54826
AT1G03290:I002	AT1G03290	AT1G03290	1:807361-810868	807632	807950	319	1.65183	0.131549	0.0104986	0.033694	0.12546	0.138273	0.0836808	0.243677	1.542
AT3G08840:I011	AT3G08840	AT3G08840	3:2679648-2686224	2682194	2682386	193	1.76464	0.0427079	0.0145068	0.0512598	0.220049	0.267281	0.0659252	0.191782	1.54057
AT3G44480:I007	AT3G44480	cog1	3:16090564-16096359	16096047	16096225	179	1.30637	0.14489	0.0355803	0.0877824	0.271146	0.230634	0.131222	0.380613	1.53632
AT4G36210:I005	AT4G36210	AT4G36210	4:17130246-17134656	17132078	17132247	170	2.25561	6.95977e-08	0.079443	0.378807	0.794421	1.30653	0.100001	0.289934	1.53571
AT4G21660:I011	AT4G21660	AT4G21660	4:11505961-11509842	11508387	11508708	322	2.11152	4.12305e-11	0.223289	0.965769	1.59216	2.38031	0.140243	0.405732	1.5326
AT3G33520:I001	AT3G33520	ARP6	3:14093656-14095549	14093921	14094011	91	1.49422	0.0562281	0.0726944	0.212285	0.499209	0.504022	0.145619	0.421182	1.53224
AT1G05710:I002	AT1G05710	AT1G05710	1:1714950-1717276	1715843	1716063	221	1.97136	0.037503	0.0109684	0.0443518	0.186112	0.260514	0.0589344	0.170247	1.53045
AT4G33920:I002	AT4G33920	AT4G33920	4:16260663-16262981	16261768	16262106	339	1.38865	0.0966231	0.0139311	0.0374553	0.263803	0.245562	0.0528085	0.152529	1.53024
AT4G38420:I005	AT4G38420	sks9	4:17982774-17985372	17984706	17984805	100	1.84624	0.00109713	0.060636	0.220423	0.512522	0.645312	0.118309	0.341575	1.52964
AT2G38330:I011	AT2G38330	AT2G38330	2:16064503-16067437	16066962	16067047	86	2.07994	9.94009e-05	0.0912932	0.386564	0.373078	0.547302	0.244703	0.706309	1.52927
AT5G09330:I007	AT5G09330	VNI1	5:2892365-2895422	2895066	2895310	245	1.47385	0.00102	0.0582602	0.161684	0.57197	0.550103	0.101859	0.293916	1.52883
AT1G49730:I009	AT1G49730	AT1G49730	1:18402506-18405681	18405103	18405469	367	1.23542	0.104007	0.0200723	0.0473716	0.293842	0.240554	0.06831	0.196927	1.52749
AT4G35570:I004	AT4G35570	HMGB5	4:16887165-16888356	16887869	16887968	100	1.66234	0.0105358	0.0676602	0.211311	0.453705	0.491564	0.149128	0.429876	1.52737
AT1G69310:I001	AT1G69310	WRKY57	1:26054308-26058105	26054523	26054774	252	2.27086	0.0207315	0.00833594	0.041437	0.222104	0.383181	0.0375316	0.108139	1.52671
AT4G04350:I004	AT4G04350	EMB2369	4:2128090-2133150	2129384	2129465	82	1.28641	0.10061	0.0746512	0.187831	0.330464	0.288653	0.225898	0.650716	1.52635
AT3G03560:I009	AT3G03560	AT3G03560	3:852910-856486	854538	854618	81	2.25071	0.0158286	0.0267859	0.1432	0.120734	0.224766	0.22186	0.637107	1.52189
AT4G13850:I004	AT4G13850	GR-RBP2	4:8020951-8022260	8021790	8021885	96	1.13955	0.0729319	0.0791453	0.176546	1.95802	1.52309	0.0404212	0.115913	1.51986
AT1G74670:I002	AT1G74670	AT1G74670	1:28053286-28054149	28053632	28053711	80	0.912173	0.0357288	0.340156	0.636525	4.12257	2.69038	0.0825106	0.236593	1.51975
AT1G18360:I006	AT1G18360	AT1G18360	1:6316695-6319427	6318197	6318815	619	1.50383	0.0156058	0.0157732	0.0442	0.208362	0.203709	0.075701	0.216976	1.51915
AT3G14860:I005	AT3G14860	AT3G14860	3:4998357-5001046	5000036	5000310	275	1.57338	0.00813048	0.0281971	0.0862943	0.415332	0.443572	0.0678906	0.194544	1.51881
AT3G63030:I001	AT3G63030	MBD4	3:23295343-23296597	23295442	23295912	471	1.10043	0.122758	0.013657	0.0294767	0.263203	0.19825	0.0518876	0.148684	1.51879
AT1G09430:I007	AT1G09430	ACLA-3	1:3041996-3045402	3043804	3043922	119	1.24675	0.132535	0.039686	0.0971599	0.855745	0.733674	0.046376	0.132429	1.51377
AT1G25054:I002	AT1G25054	AT1G25054	1:8798483-8806360	8798707	8798813	107	1.00722	0.122554	0.245765	0.496629	2.41589	1.71224	0.101729	0.290047	1.51156
AT3G25230:I006	AT3G25230	ROF1	3:9188181-9191419	9189675	9189758	84	1.49211	0.126388	0.0456908	0.128911	1.06884	1.05771	0.0427482	0.121878	1.5115
AT3G13990:I006	AT3G13990	AT3G13990	3:4625570-4630613	4627641	4627841	201	2.09058	0.0197963	0.0124973	0.0540401	0.29059	0.441396	0.0430069	0.12243	1.50932
AT5G18640:I008	AT5G18640	AT5G18640	5:6212802-6215782	6214549	6214641	93	1.75706	0.0299632	0.0584639	0.199097	0.270921	0.324314	0.215797	0.613902	1.50834
AT1G19690:I006	AT1G19690	AT1G19690	1:6807715-6809569	6809078	6809157	80	2.48294	0.00223847	0.0295486	0.176087	0.138186	0.289633	0.213831	0.607964	1.50751
AT5G65685:I011	AT5G65685	AT5G65685	5:26273132-26275919	26275408	26275480	73	1.57663	0.119301	0.0340945	0.10254	0.121106	0.12811	0.281526	0.800409	1.50747
AT2G15890:I002	AT2G15890	MEE14	2:6920369-6922025	6921517	6921600	84	1.70294	0.107411	0.0505866	0.166796	1.03664	1.20382	0.0487984	0.138556	1.50556
AT5G09220:I002	AT5G09220	AAP2	5:2866252-2869054	2867009	2867114	106	0.932885	0.014148	0.520384	0.994324	4.05793	2.73079	0.128239	0.364115	1.50556
AT3G06380:I001	AT3G06380	ATTLP9	3:1936124-1938221	1936675	1936909	235	2.39573	5.02548e-06	0.0283376	0.148735	0.738584	1.36538	0.0383674	0.108933	1.50548
AT2G01060:I002	AT2G01060	AT2G01060	2:73258-75389	74143	74239	97	2.25512	0.000272396	0.0510128	0.246323	0.968971	1.65183	0.0526463	0.149121	1.50208
AT5G50375:I002	AT5G50375	CPI1	5:20511667-20514249	20512079	20512328	250	2.40257	0.000390546	0.0187068	0.0985054	0.185997	0.347065	0.100576	0.283824	1.49671
AT3G54230:I007	AT3G54230	SUA	3:20073102-20080384	20075403	20075492	90	2.72875	0.000356827	0.0211774	0.155543	0.484448	1.26155	0.0437144	0.123295	1.49593
AT5G60100:I011	AT5G60100	APRR3	5:24197998-24201404	24200663	24201128	466	1.51697	0.0484092	0.0105962	0.0305806	0.104467	0.106908	0.101431	0.286047	1.49575
AT5G48240:I004	AT5G48240	AT5G48240	5:19559243-19561275	19560221	19560304	84	2.2855	0.13029	0.00942965	0.0529273	0.147272	0.293132	0.0640289	0.180558	1.49567
AT5G67385:I001	AT5G67385	AT5G67385	5:26884664-26887204	26884810	26884912	103	1.80358	0.000939625	0.143253	0.49721	0.848829	1.04539	0.168766	0.47562	1.49479
AT2G23760:I004	AT2G23760	SAW2	2:10107709-10113213	10112779	10112885	107	1.91774	0.0200013	0.0261665	0.102987	0.446191	0.623505	0.0586441	0.165174	1.49392
AT5G23050:I007	AT5G23050	AAE17	5:7731269-7735439	7733419	7733502	84	1.85326	0.0380911	0.0404264	0.146218	0.390002	0.501326	0.103657	0.291663	1.49249
AT2G01170:I005	AT2G01170	BAT1	2:102194-104549	103843	103925	83	1.90323	0.0518165	0.0284806	0.112729	0.548136	0.771833	0.0519589	0.146053	1.49105
AT4G29890:I006	AT4G29890	AT4G29890	4:14608833-14610998	14610145	14610255	111	1.56235	0.00991939	0.101444	0.303134	0.34077	0.362528	0.297691	0.836167	1.48997
AT2G19400:I008	AT2G19400	AT2G19400	2:8399157-8402601	8400971	8401095	125	2.3195	0.137401	0.00686061	0.0364648	0.07508	0.142138	0.0913772	0.256545	1.4893
AT3G47060:I011	AT3G47060	ftsh7	3:17332985-17336966	17336113	17336200	88	2.04255	0.0947732	0.014105	0.0607537	0.20317	0.311707	0.0694246	0.194907	1.48926
AT3G63190:I010	AT3G63190	cpRRF	3:23342582-23344773	23344476	23344552	77	1.39005	0.016499	0.148176	0.388465	1.85841	1.73713	0.0797324	0.223625	1.48784
AT5G39790:I003	AT5G39790	AT5G39790	5:15932714-15935261	15933381	15933475	95	1.42681	0.10061	0.044002	0.123518	0.10318	0.103294	0.426459	1.19579	1.48749
AT4G34140:I006	AT4G34140	AT4G34140	4:16350780-16354264	16352618	16352764	147	2.2639	0.00208809	0.0258349	0.12409	0.297057	0.509336	0.0869696	0.243631	1.48612
AT5G01950:I017	AT5G01950	AT5G01950	5:364902-370186	369083	369284	202	2.00675	0.00581107	0.0171408	0.0732639	0.257201	0.392649	0.0666439	0.186589	1.48532
AT2G37050:I015	AT2G37050	AT2G37050	2:15568986-15573726	15573035	15573135	101	1.58156	0.133005	0.0242544	0.0742254	0.393731	0.431341	0.0616013	0.17208	1.48205
AT5G14610:I001	AT5G14610	AT5G14610	5:4710563-4715069	4710729	4711261	533	2.00217	0.0018208	0.0224715	0.0898046	0.263147	0.376805	0.0853953	0.238332	1.48074
AT5G63260:I004	AT5G63260	AT5G63260	5:25361747-25364769	25362792	25363256	465	2.0812	8.4939e-05	0.01906	0.0795632	0.279471	0.41833	0.0682005	0.190192	1.47961
AT5G59960:I006	AT5G59960	AT5G59960	5:24142014-24145333	24143502	24143837	336	1.97707	0.0109533	0.0157136	0.0630102	0.24214	0.348254	0.0648946	0.180932	1.47928
AT3G61530:I005	AT3G61530	PANB2	3:22771442-22773790	22773322	22773413	92	2.09255	0.0814626	0.0186997	0.0814901	0.248599	0.388563	0.0752206	0.209722	1.47928
AT2G22190:I007	AT2G22190	TPPE	2:9433765-9436544	9435177	9435288	112	1.85824	0.075857	0.0188326	0.0687111	0.0842639	0.11038	0.223496	0.622496	1.47782
AT4G10730:I020	AT4G10730	AT4G10730	4:6609418-6614883	6614666	6614757	92	1.30875	0.105054	0.0674664	0.168554	0.346439	0.310871	0.194743	0.542198	1.47725
AT5G66070:I001	AT5G66070	AT5G66070	5:26421855-26423240	26422050	26422168	119	2.09843	0.00108799	0.056483	0.241394	0.327325	0.502669	0.172559	0.480225	1.47662
AT5G09350:I011	AT5G09350	PI4KBETA2	5:2899123-2906146	2902171	2902433	263	1.90326	0.000538836	0.025682	0.0981299	0.0621075	0.0852911	0.413508	1.15053	1.47631
AT1G06950:I011	AT1G06950	TIC110	1:2130142-2135665	2134419	2134512	94	2.00042	7.63984e-07	0.221337	0.894476	1.45847	2.11979	0.15176	0.421963	1.47533
AT4G30690:I001	AT4G30690	AT4G30690	4:14960646-14962466	14961017	14961102	86	1.98401	3.80285e-05	0.2099	0.838282	1.75477	2.52343	0.119617	0.3322	1.47363
AT4G25180:I006	AT4G25180	AT4G25180	4:12911550-12914014	12913110	12913541	432	2.46336	9.96782e-06	0.0188398	0.105114	0.218714	0.439768	0.086139	0.239021	1.4724
AT1G28050:I003	AT1G28050	AT1G28050	1:9775528-9777810	9776681	9776871	191	1.87898	0.0749641	0.0157515	0.0584813	0.294578	0.394271	0.0534713	0.148328	1.47195
AT3G10130:I007	AT3G10130	AT3G10130	3:3130998-3133192	3132837	3132917	81	1.49937	0.0101367	0.13017	0.364821	0.757906	0.765759	0.17175	0.476418	1.47192
AT1G07110:I017	AT1G07110	F2KP	1:2178104-2184148	2182137	2182324	188	1.68079	0.000345691	0.136059	0.435072	0.780037	0.899573	0.174426	0.483642	1.47133
AT4G12420:I004	AT4G12420	SKU5	4:7349267-7353135	7350490	7350569	80	1.23428	0.125279	0.0456573	0.1093	0.670474	0.579899	0.068097	0.188481	1.46876
AT3G50440:I002	AT3G50440	ATMES10	3:18717311-18718494	18717888	18717988	101	2.6043	0.000379012	0.0463039	0.283252	1.00478	2.22232	0.0460837	0.127458	1.46769
AT4G04570:I006	AT4G04570	CRK40	4:2289959-2292755	2292220	2292432	213	1.37246	0.0265574	0.0769279	0.198236	0.215533	0.200887	0.356919	0.986806	1.46717
AT1G20190:I002	AT1G20190	ATEXPA11	1:6998489-6999817	6999497	6999580	84	2.30121	0.0035054	0.0531594	0.267361	0.985423	1.79464	0.0539457	0.148978	1.46551
AT3G48330:I003	AT3G48330	PIMT1	3:17892738-17893975	17893465	17893540	76	2.04445	0.0405053	0.0280913	0.116268	0.62418	0.936001	0.0450051	0.124218	1.46471
AT4G18970:I005	AT4G18970	AT4G18970	4:10388722-10390991	10390480	10390573	94	1.37851	0.0346467	0.1409	0.369941	1.71122	1.62875	0.082339	0.227132	1.46388
AT3G59310:I005	AT3G59310	AT3G59310	3:21921746-21924415	21923063	21923171	109	1.93927	0.0754255	0.0148616	0.0602795	0.277512	0.408296	0.0535529	0.147637	1.46302
AT1G01080:I001	AT1G01080	AT1G01080	1:45296-47019	45560	45645	86	1.41317	0.0368553	0.0787411	0.213476	0.995458	0.979054	0.0791004	0.218043	1.46285
AT4G27820:I011	AT4G27820	BGLU9	4:13857749-13860571	13860086	13860291	206	2.12522	0.0844237	0.00703669	0.0348009	0.10535	0.189066	0.0667936	0.184067	1.46245
AT1G25054:I008	AT1G25054	AT1G25054	1:8798483-8806360	8805745	8805810	66	0.976433	0.108089	0.155629	0.303913	2.41589	1.71224	0.0644188	0.177494	1.46222
AT3G06580:I001	AT3G06580	GAL1	3:2048905-2052025	2049252	2049350	99	1.66357	0.0496006	0.0375827	0.120727	0.540988	0.631006	0.0694705	0.191325	1.46155
AT3G05160:I010	AT3G05160	AT3G05160	3:1453106-1457150	1455013	1455118	106	1.7948	0.00654053	0.0473315	0.163345	0.293592	0.368118	0.161216	0.443729	1.46069
AT3G59910:I003	AT3G59910	AT3G59910	3:22130483-22133583	22133319	22133520	202	1.23228	0.129347	0.0226348	0.0533887	0.426322	0.36598	0.0530931	0.145879	1.45817
AT3G07590:I003	AT3G07590	AT3G07590	3:2423070-2424594	2423795	2423896	102	2.48047	0.0532509	0.012169	0.0723675	0.218192	0.472327	0.0557722	0.153215	1.45794
AT5G57950:I002	AT5G57950	AT5G57950	5:23460709-23462388	23461052	23461342	291	1.88269	0.0152262	0.0149677	0.0564761	0.362559	0.498097	0.0412836	0.113384	1.45757
AT4G30330:I005	AT4G30330	AT4G30330	4:14836548-14838020	14837787	14837877	91	2.237	0.0422969	0.018673	0.0900398	0.129156	0.226771	0.144577	0.397051	1.45749
AT1G14970:I004	AT1G14970	AT1G14970	1:5161949-5164917	5163142	5163268	127	1.92069	0.0550652	0.0190969	0.0747868	0.136467	0.194844	0.139938	0.383829	1.45568
AT4G04830:I003	AT4G04830	MSRB5	4:2445794-2447086	2446609	2446707	99	1.79152	0.0132794	0.088905	0.317948	2.07418	2.70863	0.0428627	0.117383	1.45343
AT3G15351:I001	AT3G15351	AT3G15351	3:5176059-5177648	5176125	5176718	594	1.2527	0.120818	0.00958152	0.023186	0.167831	0.148431	0.0570904	0.156207	1.45214
AT5G53370:I001	AT5G53370	ATPMEPCRF	5:21649532-21651593	21650381	21650464	84	1.71649	0.0507685	0.043806	0.145824	1.06294	1.29431	0.0412121	0.112665	1.4509
AT3G54230:I005	AT3G54230	SUA	3:20073102-20080384	20075061	20075150	90	2.83376	2.49956e-09	0.245102	1.74455	0.484448	1.26155	0.505941	1.38286	1.45062
AT5G03730:I005	AT5G03730	AtCTR1	5:974498-979849	975645	975877	233	1.55537	0.0105808	0.0326625	0.0969759	0.827798	0.899893	0.0394572	0.107764	1.44951
AT2G20950:I006	AT2G20950	AT2G20950	2:9003135-9005938	9004022	9004105	84	1.77893	0.0108982	0.0593944	0.214408	1.01425	1.34791	0.0585601	0.159067	1.44165
AT5G19450:I005	AT5G19450	CDPK19	5:6558426-6562000	6560143	6560412	270	1.86508	8.1795e-06	0.0570749	0.209112	0.623387	0.841423	0.0915561	0.248521	1.44064
AT5G56750:I009	AT5G56750	NDL1	5:22957877-22960916	22960292	22960387	96	1.84275	0.00821833	0.052914	0.19666	0.266746	0.365476	0.198368	0.538094	1.43968
AT1G32200:I011	AT1G32200	ACT1	1:11601781-11605060	11604073	11604193	121	1.25394	0.0500797	0.0638989	0.154119	0.803384	0.714694	0.0795372	0.215644	1.43895
AT2G30600:I014	AT2G30600	AT2G30600	2:13036876-13041684	13040279	13040370	92	1.59438	0.0107461	0.125705	0.381998	0.864427	0.969218	0.14542	0.39413	1.43844
AT2G36390:I007	AT2G36390	SBE2.1	2:15264237-15270092	15266650	15266738	89	0.854052	0.0675167	0.239245	0.435237	0.937883	0.629698	0.25509	0.691184	1.43806
AT5G65960:I005	AT5G65960	AT5G65960	5:26385348-26387447	26386553	26386736	184	1.94479	0.00423932	0.0344384	0.136589	0.39479	0.580268	0.0872322	0.235389	1.43212
AT4G38260:I001	AT4G38260	AT4G38260	4:17936921-17938728	17937239	17937318	80	2.28311	0.000122945	0.122071	0.588565	0.704485	1.25956	0.173276	0.467277	1.4312
AT3G23280:I009	AT3G23280	XBAT35	3:8321350-8324428	8323171	8323362	192	1.74947	0.000106714	0.141435	0.475804	1.0522	1.31594	0.134419	0.361569	1.42753
AT1G09140:I004	AT1G09140	At-SR30	1:2942564-2945961	2944247	2944343	97	1.57518	0.0566021	0.0713661	0.211757	0.87933	0.970378	0.0811596	0.218221	1.42695
AT3G60240:I001	AT3G60240	EIF4G	3:22261650-22268455	22262039	22262143	105	1.73422	0.0381166	0.0403479	0.133832	0.87274	1.07778	0.0462313	0.124174	1.42542
AT1G21700:I004	AT1G21700	ATSWI3C	1:7620001-7624136	7621354	7621548	195	2.26627	0.00640003	0.021361	0.104628	0.373638	0.682765	0.0571705	0.153242	1.42247
AT1G27290:I001	AT1G27290	AT1G27290	1:9481532-9482912	9482200	9482559	360	2.33478	4.29254e-07	0.0292053	0.149001	0.347354	0.661548	0.0840793	0.22523	1.42158
AT2G47390:I005	AT2G47390	AT2G47390	2:19441992-19446365	19443287	19443486	200	1.23872	0.0198722	0.0763786	0.179343	1.0508	0.921355	0.072686	0.194651	1.42114
AT3G55260:I014	AT3G55260	HEXO1	3:20489248-20493076	20492573	20492682	110	1.41393	0.137557	0.0247644	0.069214	0.445778	0.465702	0.0555532	0.148623	1.41971
AT1G05200:I007	AT1G05200	ATGLR3.4	1:1504960-1509152	1508434	1508528	95	2.25893	5.45501e-06	0.165591	0.803055	0.369249	0.669596	0.448454	1.19931	1.41917
AT3G52120:I002	AT3G52120	AT3G52120	3:19328711-19331970	19329631	19330106	476	1.0917	0.00845182	0.0562574	0.120286	0.739435	0.591309	0.0760816	0.203422	1.41886
AT1G53440:I008	AT1G53440	AT1G53440	1:19945959-19951562	19947944	19948010	67	2.55368	4.87041e-07	0.132389	0.785027	0.210345	0.466952	0.629391	1.68117	1.41744
AT4G37790:I001	AT4G37790	HAT22	4:17768042-17769606	17768691	17768785	95	2.64171	1.56563e-05	0.0378739	0.244969	0.608956	1.47544	0.0621947	0.166031	1.41659
AT4G24900:I004	AT4G24900	AT4G24900	4:12814838-12817622	12816088	12816503	416	0.941292	0.0967419	0.0341436	0.0657677	0.182576	0.132026	0.187011	0.498144	1.41344
AT5G46340:I013	AT5G46340	AT5G46340	5:18795926-18800094	18798668	18798760	93	1.91408	0.0891104	0.0225877	0.087471	0.15822	0.230056	0.142762	0.380216	1.41321
[truncated: 507 more rows]

## Sheet: Increased_in_prmt4a;b
Intron	Gene	CommName	Gene Coord	Start	End	Width	Bin Log FC	Bin FDR	Bin RD WT	Bin RD prmt4a;b	Gene RD WT	Gene RD prmt4a;b	Bin RD/Gene RD WT	Bin RD/Gene RD prmt4a;b	Log Splicing Index Ratio
AT1G64790:I064	AT1G64790	ILA	1:24064937-24083428	24082721	24083384	664	6.21522	6.96276e-36	0.00274821	0.222476	0.199799	0.205378	0.0137549	1.08325	6.29928
AT1G64790:I063	AT1G64790	ILA	1:24064937-24083428	24082065	24082538	474	5.72075	1.35197e-22	0.00244341	0.151469	0.199799	0.205378	0.0122293	0.73751	5.91425
AT2G16365:I002	AT2G16365	AT2G16365	2:7074362-7079519	7074603	7074894	292	4.50566	0.00105691	0.000971426	0.0331627	0.171993	0.123981	0.00564805	0.267482	5.56555
AT4G20340:I001	AT4G20340	AT4G20340	4:10984707-10987748	10984769	10984953	185	4.29038	0.00714601	0.00153328	0.0450184	0.142739	0.100634	0.0107418	0.447346	5.38008
AT3G06320:I001	AT3G06320	AT3G06320	3:1914511-1915318	1914572	1914937	366	3.71993	0.0191025	0.000991896	0.0156052	0.111726	0.055787	0.00887791	0.279729	4.97766
AT1G03457:I009	AT1G03457	AT1G03457	1:860788-864125	863542	863859	318	4.61765	0.000412893	0.00100013	0.033337	0.14731	0.160291	0.00678931	0.207978	4.93702
AT3G61990:I008	AT3G61990	OMTF3	3:22957054-22958995	22958527	22958616	90	4.33452	0.0925479	0.0035338	0.0972929	0.361465	0.373376	0.00977632	0.260576	4.73627
AT5G61140:I044	AT5G61140	AT5G61140	5:24589906-24603514	24600916	24600986	71	3.90768	0.0170254	0.00399516	0.0895273	0.149677	0.130001	0.0266918	0.688669	4.68934
AT4G27300:I003	AT4G27300	AT4G27300	4:13669308-13672348	13670297	13670401	105	4.58247	0.000594492	0.00270149	0.0977833	0.165212	0.242102	0.0163517	0.403893	4.62646
AT3G03010:I003	AT3G03010	AT3G03010	3:678688-680605	679320	679459	140	4.08849	0.0116661	0.00202612	0.0516344	0.0768363	0.084371	0.0263693	0.611992	4.53658
AT1G30520:I003	AT1G30520	AAE14	1:10810984-10813700	10811738	10811818	81	4.01288	0.029067	0.0044819	0.0873897	0.348859	0.29342	0.0128473	0.297831	4.53496
AT3G16290:I002	AT3G16290	EMB2083	3:5521071-5524995	5521552	5521628	77	3.75357	0.0303896	0.00413041	0.0751385	0.564201	0.449589	0.00732082	0.167127	4.5128
AT3G47160:I004	AT3G47160	AT3G47160	3:17359988-17362118	17361146	17361630	485	4.40141	0.00202326	0.000748524	0.0189809	0.158081	0.184559	0.00473508	0.102844	4.44093
AT4G14220:I005	AT4G14220	RHF1A	4:8195881-8198562	8197299	8197636	338	4.19123	0.00383245	0.00083922	0.0230882	0.175902	0.222971	0.00477095	0.103548	4.43988
AT5G08430:I002	AT5G08430	AT5G08430	5:2716700-2720212	2717852	2718068	217	3.71002	0.000656593	0.00434457	0.0633291	0.193715	0.13694	0.0224276	0.462458	4.36598
AT1G20780:I001	AT1G20780	PUB44	1:7217128-7220784	7217406	7217793	388	4.06055	0.044965	0.000819696	0.0184561	0.136789	0.149819	0.0059924	0.123189	4.3616
AT5G40160:I006	AT5G40160	EMB506	5:16062479-16064349	16063781	16063931	151	3.98475	0.0163919	0.0024042	0.0454912	0.227915	0.242002	0.0105487	0.187979	4.15544
AT3G15940:I005	AT3G15940	AT3G15940	3:5393513-5396903	5396610	5396796	187	3.64492	0.0708911	0.00194136	0.0291375	0.279755	0.240012	0.00693949	0.1214	4.1288
AT5G16980:I004	AT5G16980	AT5G16980	5:5579054-5580929	5580470	5580658	189	2.86612	0.0184779	0.00457683	0.0393185	0.114667	0.0594622	0.039914	0.661235	4.0502
AT4G16146:I004	AT4G16146	AT4G16146	4:9142404-9144583	9143193	9143280	88	3.70267	0.0354463	0.00361411	0.0629879	0.256815	0.273487	0.0140728	0.230314	4.03262
AT5G03760:I001	AT5G03760	ATCSLA9	5:985675-990549	986073	986166	94	3.89189	0.00902965	0.00338342	0.0677624	0.408192	0.517715	0.00828881	0.130887	3.98102
AT5G63200:I005	AT5G63200	AT5G63200	5:25349011-25353039	25350524	25350599	76	3.32423	0.0303896	0.00895695	0.0984206	0.245736	0.183077	0.0364495	0.537591	3.88254
AT4G08540:I007	AT4G08540	AT4G08540	4:5433645-5436524	5434927	5435029	103	3.28037	0.0839294	0.00620126	0.0693268	0.177826	0.136723	0.0348726	0.507059	3.86199
AT3G55520:I002	AT3G55520	AT3G55520	3:20593661-20595345	20594286	20594401	116	3.09092	0.135086	0.00495624	0.0513466	0.609856	0.448229	0.00812691	0.114554	3.81718
AT5G28770:I003	AT5G28770	AtbZIP63	5:10796459-10798222	10797272	10797335	64	2.9884	0.0239899	0.0149815	0.129529	0.601251	0.372221	0.0249171	0.34799	3.80384
AT2G29340:I003	AT2G29340	AT2G29340	2:12597115-12599203	12597813	12597909	97	2.96061	0.0455925	0.00592705	0.0577874	0.355036	0.250795	0.0166942	0.230417	3.78683
AT4G26110:I010	AT4G26110	NAP1;1	4:13232595-13235879	13234905	13235009	105	2.87213	0.0113825	0.0325153	0.245516	0.927143	0.519858	0.0350704	0.472274	3.7513
AT1G62200:I001	AT1G62200	AT1G62200	1:22982036-22984359	22982946	22983032	87	4.03913	0.000289544	0.00782446	0.140977	0.0802193	0.108069	0.0975383	1.30451	3.74139
AT3G52100:I012	AT3G52100	AT3G52100	3:19319343-19322773	19322544	19322625	82	3.06955	0.0534057	0.00701127	0.0735135	0.161179	0.128637	0.0435	0.571481	3.71562
AT1G14230:I002	AT1G14230	AT1G14230	1:4861266-4864094	4862456	4862587	132	3.14892	0.0341372	0.00435549	0.048593	0.208707	0.178384	0.0208689	0.272407	3.70634
AT5G43750:I001	AT5G43750	NDH18	5:17579966-17581222	17580331	17580477	147	2.72022	0.00237554	0.0103166	0.0743371	1.32972	0.738916	0.00775848	0.100603	3.69675
AT5G59770:I002	AT5G59770	AT5G59770	5:24079392-24081216	24079895	24079962	68	3.80822	0.0113825	0.00467709	0.0882305	0.236364	0.355372	0.0197876	0.248276	3.64928
AT4G11670:I001	AT4G11670	AT4G11670	4:7044244-7053091	7044556	7044731	176	3.21087	0.0223996	0.00333033	0.0385304	0.0714908	0.066901	0.046584	0.575931	3.62799
AT4G09760:I002	AT4G09760	AT4G09760	4:6148758-6151399	6149296	6149383	88	3.26504	0.0285884	0.0072583	0.0804751	0.427263	0.39711	0.0169879	0.202652	3.57642
AT1G62600:I002	AT1G62600	AT1G62600	1:23179477-23181519	23180253	23180329	77	3.57319	0.0394334	0.00761218	0.112506	0.355152	0.447007	0.0214336	0.251687	3.55369
AT5G63460:I009	AT5G63460	AT5G63460	5:25413356-25415592	25414449	25414573	125	2.62926	0.00132749	0.0185251	0.125662	0.444018	0.259935	0.0417216	0.483434	3.53445
AT1G35470:I002	AT1G35470	AT1G35470	1:13051410-13055014	13052136	13052507	372	3.00519	0.0498917	0.00171702	0.0157864	0.158098	0.125894	0.0108604	0.125394	3.52931
AT4G13040:I002	AT4G13040	AT4G13040	4:7613316-7615386	7613752	7614071	320	3.29425	0.00386248	0.00299629	0.0322505	0.237755	0.223665	0.0126024	0.144191	3.51621
AT1G01050:I003	AT1G01050	AtPPa1	1:31170-33153	31814	31932	119	2.91541	0.00105776	0.0148873	0.1238	0.389309	0.28598	0.0382404	0.432898	3.50086
AT3G60910:I001	AT3G60910	AT3G60910	3:22501698-22503372	22501911	22502028	118	2.89042	0.0231176	0.00759809	0.0650897	0.28471	0.222824	0.0266871	0.292113	3.45231
AT5G22860:I001	AT5G22860	AT5G22860	5:7639318-7642984	7639654	7639762	109	2.91944	0.0115114	0.0122942	0.0960341	0.119713	0.0858422	0.102697	1.11873	3.4454
AT3G07660:I008	AT3G07660	AT3G07660	3:2444778-2450561	2449403	2449516	114	3.03468	0.00469221	0.0122244	0.100331	0.45418	0.343047	0.0269152	0.29247	3.44179
AT5G35790:I006	AT5G35790	G6PD1	5:13956690-13959753	13958558	13958639	82	2.8883	0.0125117	0.0106336	0.0926043	0.637571	0.519455	0.0166783	0.178272	3.41804
AT4G13040:I006	AT4G13040	AT4G13040	4:7613316-7615386	7614669	7614767	99	3.24004	0.0509214	0.00728474	0.0727988	0.237755	0.223665	0.0306396	0.325482	3.40911
AT5G12220:I001	AT5G12220	AT5G12220	5:3950138-3953144	3950398	3950579	182	3.72297	0.0203157	0.00174748	0.0310184	0.0661629	0.111137	0.0264118	0.2791	3.40152
AT3G03773:I008	AT3G03773	AT3G03773	3:951628-953840	953232	953455	224	2.9759	0.0556605	0.00261669	0.0255571	0.102697	0.0951285	0.0254798	0.268659	3.39835
AT1G02080:I042	AT1G02080	AT1G02080	1:373335-386847	384450	384557	108	2.98192	0.00739616	0.00800946	0.075086	0.240153	0.217904	0.0333514	0.344583	3.36903
AT2G16740:I002	AT2G16740	UBC29	2:7267722-7268942	7268179	7268363	185	2.25342	0.0942846	0.0126247	0.061624	0.356474	0.16956	0.0354155	0.363434	3.35924
AT3G14050:I001	AT3G14050	AT-RSH2	3:4650757-4653914	4651199	4651276	78	3.71246	0.016064	0.00407746	0.0716415	0.230243	0.395623	0.0177094	0.181085	3.35408
AT1G34340:I003	AT1G34340	AT1G34340	1:12530827-12534162	12531496	12531572	77	3.08678	0.00102048	0.0199955	0.182997	0.184298	0.164994	0.108495	1.10911	3.3537
AT3G62190:I003	AT3G62190	AT3G62190	3:23021040-23023332	23021690	23022036	347	3.15561	0.00769226	0.00311321	0.0277254	0.220254	0.193252	0.0141346	0.143467	3.34342
AT3G58530:I008	AT3G58530	AT3G58530	3:21645547-21648368	21647376	21647591	216	3.05499	0.0343594	0.00333884	0.028848	0.102259	0.0875085	0.0326508	0.329659	3.33579
AT1G05385:I002	AT1G05385	LPA19	1:1582671-1583718	1583348	1583569	222	3.44247	0.00424499	0.00403862	0.0508806	0.145994	0.182524	0.027663	0.278761	3.333
AT4G33000:I009	AT4G33000	ATCBL10	4:15924349-15926628	15926254	15926343	90	3.01582	0.0276104	0.0111503	0.094944	0.237853	0.204109	0.0468791	0.465162	3.31072
AT1G35220:I003	AT1G35220	AT1G35220	1:12908914-12914802	12909633	12910041	409	2.62992	0.038452	0.00312533	0.0204886	0.151714	0.102661	0.0206002	0.199575	3.27621
AT3G11964:I025	AT3G11964	AT3G11964	3:3793957-3806626	3801066	3801194	129	3.16344	0.000774654	0.012765	0.116875	0.105616	0.0998407	0.120862	1.17062	3.27583
AT5G21222:I010	AT5G21222	AT5G21222	5:7208643-7213894	7211827	7212006	180	3.00199	0.0353624	0.00400661	0.0333766	0.242661	0.208768	0.0165111	0.159874	3.27542
AT3G07090:I004	AT3G07090	AT3G07090	3:2242998-2244820	2244506	2244756	251	2.56313	0.0890901	0.00674645	0.0411834	0.465277	0.298057	0.0144999	0.138173	3.25236
AT2G42920:I002	AT2G42920	AT2G42920	2:17858698-17863466	17861661	17862051	391	3.31411	0.00176713	0.00265153	0.0269958	0.0642441	0.0688221	0.0412727	0.392255	3.24853
AT1G51430:I006	AT1G51430	AT1G51430	1:19068241-19069776	19069170	19069262	93	2.59753	0.0508204	0.00937587	0.066166	0.298563	0.222108	0.0314034	0.297899	3.24583
AT4G10100:I003	AT4G10100	SIR5	4:6308683-6309546	6308850	6309084	235	2.57835	0.0659345	0.00401179	0.0263802	0.284783	0.199726	0.0140872	0.132082	3.22897
AT5G57270:I009	AT5G57270	AT5G57270	5:23200614-23203792	23203153	23203347	195	2.95176	0.141636	0.00369841	0.0305447	0.13788	0.121723	0.0268233	0.250937	3.22577
AT4G09720:I004	AT4G09720	ATRABG3A	4:6132837-6135200	6133720	6133807	88	2.86087	0.0537397	0.00982979	0.0823563	0.26998	0.241822	0.0364093	0.340566	3.22555
AT5G10030:I002	AT5G10030	TGA4	5:3137310-3144269	3138120	3138205	86	3.45228	0.0053183	0.00791544	0.0948053	0.226638	0.290833	0.0349255	0.325979	3.22242
AT1G76400:I001	AT1G76400	AT1G76400	1:28658554-28661710	28658905	28658985	81	2.97607	0.0726205	0.00788588	0.0716025	0.247137	0.2447	0.0319089	0.292614	3.19697
AT1G56500:I003	AT1G56500	AT1G56500	1:21159744-21167321	21160494	21160571	78	2.80737	0.0354253	0.0114945	0.0926024	0.652467	0.583832	0.0176171	0.158611	3.17045
AT4G23250:I010	AT4G23250	CRK17	4:12162004-12167026	12165830	12165922	93	2.95953	0.058387	0.00775472	0.0628021	0.101411	0.0922658	0.0764683	0.680666	3.15401
AT3G13530:I011	AT3G13530	MAPKKK7	3:4411688-4419320	4415774	4415851	78	2.98135	0.123757	0.00818885	0.0740402	0.134658	0.137019	0.0608121	0.540364	3.1515
AT5G38140:I004	AT5G38140	NF-YC12	5:15220208-15222272	15221349	15221593	245	2.25506	0.0346105	0.00597527	0.0318982	0.193709	0.117111	0.0308466	0.272375	3.14241
AT1G19835:I003	AT1G19835	AT1G19835	1:6855952-6860443	6859042	6859118	77	3.09436	0.0201458	0.00884062	0.0820566	0.325937	0.3449	0.0271238	0.237914	3.13281
AT4G31890:I003	AT4G31890	AT4G31890	4:15425886-15429113	15428191	15428393	203	2.94853	0.035081	0.00288738	0.0276815	0.151511	0.166599	0.0190572	0.166157	3.12414
AT1G10130:I028	AT1G10130	ECA3	1:3310930-3322213	3320622	3320782	161	3.14979	0.00122744	0.0124513	0.110902	0.183281	0.187586	0.0679356	0.591205	3.12142
AT4G27710:I001	AT4G27710	CYP709B3	4:13828432-13830596	13828803	13828892	90	2.64504	0.0363673	0.0194612	0.121691	0.377123	0.273114	0.0516043	0.445568	3.11008
AT4G29510:I001	AT4G29510	ATPRMT11	4:14491625-14494001	14491977	14492071	95	3.26805	0.0192234	0.00672347	0.074843	0.2478	0.32089	0.0271327	0.233236	3.10368
AT1G78480:I001	AT1G78480	AT1G78480	1:29525501-29526363	29525702	29525784	83	3.05503	0.0869048	0.00820154	0.0749608	0.131062	0.139722	0.0625778	0.536499	3.09985
AT3G47990:I008	AT3G47990	SIS3	3:17713144-17716308	17715555	17715851	297	2.20122	0.0235915	0.011578	0.0519699	0.367793	0.194501	0.0314797	0.267196	3.0854
AT1G19330:I006	AT1G19330	AT1G19330	1:6680563-6683533	6681516	6681682	167	2.67634	0.047132	0.00517977	0.038677	0.172611	0.152889	0.0300083	0.252974	3.07556
AT5G36002:I001	AT5G36002	AT5G36002	5:14141898-14143241	14141950	14142043	94	2.57828	0.0801231	0.0105165	0.0671195	0.0664247	0.0511823	0.158321	1.31138	3.05016
AT4G01710:I003	AT4G01710	CRK	4:735753-736604	736191	736314	124	2.62207	0.056601	0.0103195	0.0674745	0.184859	0.146075	0.055824	0.461918	3.04868
AT1G28240:I007	AT1G28240	AT1G28240	1:9868316-9872211	9870859	9871032	174	3.13653	0.022543	0.0056813	0.0537056	0.286809	0.32774	0.0198086	0.163867	3.04832
AT3G05350:I010	AT3G05350	AT3G05350	3:1526963-1533867	1529806	1529908	103	2.37416	0.01254	0.0324148	0.175169	0.598698	0.392797	0.0541421	0.445953	3.04207
AT5G40500:I002	AT5G40500	AT5G40500	5:16227834-16228693	16228050	16228119	70	2.65947	0.0171227	0.0292608	0.185877	0.404456	0.315339	0.072346	0.58945	3.02638
AT5G05860:I001	AT5G05860	UGT76C2	5:1765507-1767455	1766020	1766470	451	2.33416	0.0473475	0.0038313	0.0210785	0.144986	0.0979745	0.0264254	0.215142	3.0253
AT3G51420:I003	AT3G51420	SSL4	3:19084035-19085858	19085076	19085172	97	3.01387	0.0165297	0.00988467	0.0872029	0.634702	0.690988	0.0155737	0.1262	3.01853
AT4G32660:I006	AT4G32660	AME3	4:15756128-15759314	15757411	15757683	273	3.32372	0.000259469	0.00498176	0.0504852	0.276732	0.351894	0.0180021	0.143467	2.99448
AT1G01430:I001	AT1G01430	TBL25	1:156801-158655	157757	157828	72	1.93768	0.0398838	0.0343891	0.137691	1.4323	0.719667	0.0240097	0.191326	2.99434
AT2G01260:I006	AT2G01260	AT2G01260	2:135244-137806	137165	137252	88	2.37502	0.00428056	0.0339007	0.175088	0.232151	0.151067	0.146029	1.15901	2.98857
AT3G10405:I006	AT3G10405	AT3G10405	3:3233715-3235289	3234759	3234854	96	2.69951	0.0652162	0.00908287	0.0685259	0.25247	0.240073	0.0359761	0.285437	2.98806
AT1G72410:I003	AT1G72410	AT1G72410	1:27251426-27257081	27252037	27252119	83	2.88919	0.0611459	0.00868903	0.0671221	0.209319	0.203889	0.041511	0.32921	2.98744
AT2G39795:I002	AT2G39795	AT2G39795	2:16596987-16598162	16597766	16597868	103	2.91149	0.0945462	0.00700184	0.0556413	0.116493	0.116868	0.060105	0.476102	2.98571
AT3G56408:I001	AT3G56408	AT3G56408	3:20915497-20921340	20915677	20916261	585	2.91446	0.0574104	0.00153261	0.0132979	0.103185	0.11332	0.0148531	0.117348	2.98196
AT4G12020:I015	AT4G12020	WRKY19	4:7201656-7209648	7208564	7208915	352	2.93133	0.0268587	0.0027239	0.0226246	0.0939568	0.0991153	0.028991	0.228265	2.97703
AT4G24810:I011	AT4G24810	AT4G24810	4:12786130-12789791	12789009	12789238	230	2.49014	0.00458668	0.0118272	0.0648807	0.105172	0.0737948	0.112456	0.879204	2.96684
AT5G49840:I003	AT5G49840	AT5G49840	5:20255191-20259300	20256227	20256330	104	2.95466	0.039525	0.00552812	0.0537311	0.290116	0.362352	0.0190548	0.148284	2.96014
AT5G53470:I002	AT5G53470	ACBP1	5:21710351-21712611	21711444	21711565	122	3.11784	0.0651017	0.00523549	0.0522248	0.219201	0.282275	0.0238844	0.185014	2.95349
AT3G24530:I006	AT3G24530	AT3G24530	3:8945425-8947938	8947397	8947642	246	2.08962	0.0627935	0.00616479	0.0282827	0.334197	0.198519	0.0184465	0.142468	2.94922
AT1G50480:I004	AT1G50480	THFS	1:18701951-18704938	18704311	18704411	101	2.44807	0.00493042	0.0293646	0.159098	1.58048	1.11355	0.0185795	0.142875	2.94297
AT3G17310:I004	AT3G17310	DRM3	3:5909001-5913242	5911520	5912019	500	2.98231	0.0404267	0.00216056	0.0173208	0.136448	0.142621	0.0158344	0.121446	2.93918
AT3G58170:I002	AT3G58170	ATBS14A	3:21542359-21543974	21542916	21543004	89	2.47952	0.0411734	0.0135751	0.0841293	0.269813	0.218334	0.0503131	0.385323	2.93706
AT3G49640:I001	AT3G49640	AT3G49640	3:18400306-18402869	18400562	18400782	221	2.45794	0.0829565	0.00426593	0.0260282	0.106244	0.0846695	0.0401524	0.307409	2.9366
AT4G01460:I003	AT4G01460	AT4G01460	4:620759-622945	622272	622586	315	2.3083	0.0656434	0.00398784	0.0212647	0.085225	0.0595812	0.0467919	0.356903	2.9312
AT3G01090:I001	AT3G01090	SNRK1.1	3:31181-34597	31551	31760	210	2.05978	0.0811859	0.0080131	0.0333627	0.379283	0.207093	0.021127	0.1611	2.9308
AT5G44520:I005	AT5G44520	AT5G44520	5:17934287-17936527	17935392	17935477	86	3.03157	0.0371302	0.00742709	0.0698874	0.296058	0.365357	0.0250866	0.191285	2.93074
AT1G13770:I013	AT1G13770	RUS3	1:4721695-4724510	4723865	4723965	101	3.25839	0.0145294	0.0102648	0.101846	0.0582523	0.0758125	0.176213	1.34339	2.93048
AT1G47278:I001	AT1G47278	AT1G47278	1:17330819-17331899	17330917	17331227	311	3.63161	0.0046719	0.00231894	0.0299807	0.0946995	0.161886	0.0244873	0.185196	2.91895
AT1G33050:I008	AT1G33050	AT1G33050	1:11967816-11971532	11971047	11971409	363	3.46065	0.000753852	0.00259716	0.031836	0.13473	0.220044	0.0192768	0.14468	2.90793
AT5G57630:I001	AT5G57630	CIPK21	5:23340847-23343258	23341137	23341241	105	3.73192	0.0438155	0.00345747	0.0552466	0.131407	0.285227	0.0263111	0.193694	2.88003
AT5G49730:I007	AT5G49730	ATFRO6	5:20201101-20204513	20203977	20204064	88	2.10709	0.0534099	0.0204432	0.0950747	1.06334	0.67277	0.0192255	0.141318	2.87785
AT5G06750:I003	AT5G06750	AT5G06750	5:2086266-2088997	2087555	2087923	369	2.52804	0.0772686	0.00271959	0.0165009	0.104227	0.0861065	0.0260929	0.191634	2.87662
AT3G01970:I001	AT3G01970	WRKY45	3:326397-327412	326804	326905	102	3.33624	0.000987666	0.00878995	0.103336	0.160832	0.260793	0.0546531	0.396236	2.85799
AT4G37560:I005	AT4G37560	AT4G37560	4:17646408-17648684	17648009	17648106	98	1.91143	0.0310452	0.0257793	0.0994078	0.351943	0.187772	0.0732487	0.529406	2.8535
AT5G57780:I001	AT5G57780	AT5G57780	5:23405324-23406351	23406012	23406238	227	2.04902	0.0343718	0.0120079	0.0519402	0.329556	0.197663	0.0364364	0.262771	2.85035
AT2G32650:I001	AT2G32650	AT2G32650	2:13851062-13852080	13851137	13851311	175	2.32443	0.00447377	0.0167214	0.0897453	0.601071	0.44832	0.0278194	0.200181	2.84714
AT2G36810:I030	AT2G36810	AT2G36810	2:15425479-15439462	15434009	15434127	119	2.50316	0.0705446	0.0107531	0.0647123	0.147449	0.123389	0.0729277	0.524458	2.84629
AT3G02690:I002	AT3G02690	AT3G02690	3:579586-581611	580360	580448	89	2.84861	0.000409763	0.0248421	0.185442	0.455759	0.47738	0.0545071	0.388457	2.83324
AT3G59020:I008	AT3G59020	AT3G59020	3:21810260-21817555	21812610	21812720	111	2.51778	0.0567862	0.0090408	0.054251	0.425366	0.360221	0.0212542	0.150605	2.82495
AT3G26580:I002	AT3G26580	AT3G26580	3:9758887-9760544	9759764	9759855	92	2.58701	0.004118	0.0229351	0.147289	1.59741	1.45068	0.0143576	0.101531	2.82204
AT1G09160:I003	AT1G09160	AT1G09160	1:2952771-2955689	2953763	2953845	83	2.61617	0.106871	0.0113587	0.077067	0.268838	0.258072	0.0422511	0.298626	2.82128
AT4G01440:I002	AT4G01440	AT4G01440	4:596399-598718	596875	597387	513	2.86479	0.0399684	0.00202095	0.0152255	0.0888362	0.0949161	0.0227492	0.16041	2.81788
AT5G15160:I001	AT5G15160	BNQ2	5:4921266-4922648	4921643	4922424	782	1.85738	0.0597309	0.00326795	0.0120668	0.125682	0.0660076	0.0260017	0.18281	2.81367
AT1G08550:I002	AT1G08550	NPQ1	1:2706924-2709531	2707302	2707423	122	2.23979	0.0188755	0.0206317	0.100876	0.628959	0.442845	0.0328028	0.22779	2.79581
AT1G76110:I003	AT1G76110	AT1G76110	1:28555042-28557586	28556384	28556840	457	2.03419	0.0332393	0.00653581	0.0267112	0.236581	0.140136	0.0276261	0.190609	2.78651
AT1G44760:I002	AT1G44760	AT1G44760	1:16896686-16898612	16897258	16898058	801	2.17724	0.0129769	0.00511152	0.0228534	0.301426	0.195716	0.0169578	0.116768	2.78363
AT3G60370:I004	AT3G60370	AT3G60370	3:22314732-22316550	22315921	22316033	113	2.60221	0.0370597	0.0123325	0.0750379	0.240262	0.213792	0.0513296	0.350985	2.77355
AT3G11320:I003	AT3G11320	AT3G11320	3:3546646-3548856	3547673	3548092	420	3.09178	0.0119673	0.00238936	0.0213935	0.132271	0.173826	0.0180641	0.123075	2.76833
AT5G17610:I004	AT5G17610	AT5G17610	5:5803936-5805295	5804836	5804999	164	2.09149	0.0328364	0.0125288	0.0583204	0.323474	0.222005	0.0387318	0.262698	2.76181
AT3G51660:I001	AT3G51660	AT3G51660	3:19164063-19165247	19164457	19164965	509	1.59986	0.061023	0.00795504	0.0245955	0.306891	0.140061	0.0259214	0.175606	2.76013
AT4G00026:I007	AT4G00026	AT4G00026	4:11355-13359	12960	13171	212	2.06761	0.090308	0.00744464	0.0327759	0.329549	0.214468	0.0225904	0.152824	2.75809
AT3G60910:I003	AT3G60910	AT3G60910	3:22501698-22503372	22502311	22502405	95	2.36694	0.0506977	0.0139532	0.0738607	0.28471	0.222824	0.0490083	0.331476	2.75781
AT4G21710:I001	AT4G21710	NRPB2	4:11535525-11542268	11535792	11535882	91	2.42392	0.038452	0.0149453	0.0807054	0.318402	0.254971	0.0469384	0.316528	2.75349
AT1G31050:I003	AT1G31050	AT1G31050	1:11075627-11079240	11076199	11076389	191	2.31576	0.0642971	0.0066996	0.0354144	0.0753871	0.0592557	0.0888693	0.597654	2.74955
AT3G05090:I001	AT3G05090	LRS1	3:1417893-1423664	1418249	1418564	316	2.3704	0.000469928	0.0144674	0.0744021	0.231156	0.177183	0.0625873	0.419917	2.74616
AT2G47320:I004	AT2G47320	AT2G47320	2:19427372-19428933	19428124	19428213	90	3.17873	0.00154852	0.0143583	0.138278	0.607204	0.875119	0.0236466	0.15801	2.74031
AT3G47990:I007	AT3G47990	SIS3	3:17713144-17716308	17715404	17715487	84	1.81623	0.0869599	0.0439991	0.154993	0.367793	0.194501	0.11963	0.796873	2.73577
AT2G19540:I003	AT2G19540	AT2G19540	2:8461757-8464534	8462409	8462487	79	1.65398	0.06595	0.0472671	0.15247	0.687112	0.333608	0.0687909	0.457034	2.73201
AT4G36850:I003	AT4G36850	AT4G36850	4:17353291-17355891	17353907	17354001	95	1.967	0.0139183	0.0434568	0.178455	0.777545	0.482334	0.0558898	0.369983	2.7268
AT3G51950:I008	AT3G51950	AT3G51950	3:19277778-19281346	19280647	19280944	298	2.24453	4.79455e-05	0.0796087	0.376008	1.617	1.16121	0.0492323	0.323806	2.71745
AT3G11960:I014	AT3G11960	AT3G11960	3:3786386-3793657	3791691	3791888	198	3.07999	0.0700173	0.00322591	0.0312983	0.124705	0.187219	0.0258684	0.167175	2.6921
AT5G11580:I003	AT5G11580	AT5G11580	5:3718810-3721334	3719579	3719684	106	2.26625	0.0503148	0.0151615	0.0760268	0.955478	0.742759	0.0158679	0.102357	2.68943
AT3G05910:I007	AT3G05910	AT3G05910	3:1764318-1767620	1765235	1765322	88	2.05988	0.119884	0.0150631	0.0644406	0.731446	0.486371	0.0205936	0.132493	2.68565
AT3G51950:I009	AT3G51950	AT3G51950	3:19277778-19281346	19281038	19281139	102	2.19848	0.000125795	0.0935204	0.431131	1.617	1.16121	0.0578357	0.371276	2.68246
AT1G56510:I002	AT1G56510	WRR4	1:21167589-21173632	21170596	21170696	101	2.38204	0.0896197	0.0106959	0.0553271	0.105347	0.0856329	0.10153	0.646096	2.66984
AT2G23030:I001	AT2G23030	SNRK2-9	2:9803492-9806700	9804032	9804160	129	2.68279	0.0562682	0.00743266	0.0519254	0.07781	0.0857695	0.0955231	0.605406	2.66398
AT4G26790:I003	AT4G26790	AT4G26790	4:13487457-13489376	13488823	13488955	133	2.30316	0.0329133	0.0113697	0.0605499	0.0687966	0.0579505	0.165265	1.04485	2.66045
AT1G07050:I001	AT1G07050	AT1G07050	1:2164188-2165239	2164354	2164481	128	2.58052	0.00162725	0.0202475	0.122619	0.0852971	0.0818296	0.237376	1.49847	2.65824
AT4G35570:I002	AT4G35570	HMGB5	4:16887165-16888356	16887590	16887665	76	2.73446	0.0435279	0.012616	0.0911785	0.392551	0.449984	0.0321384	0.202626	2.65645
AT1G70180:I006	AT1G70180	AT1G70180	1:26426341-26429361	26428741	26428883	143	2.54518	0.0452962	0.0060491	0.0412071	0.352483	0.380975	0.0171614	0.108162	2.65596
AT3G55730:I001	AT3G55730	MYB109	3:20681904-20684053	20682977	20683626	650	2.51933	0.0790413	0.00196865	0.0119929	0.0579968	0.0560702	0.0339442	0.213892	2.65564
AT3G19780:I002	AT3G19780	AT3G19780	3:6870173-6874850	6870931	6871286	356	2.32907	0.0345538	0.00411219	0.0230922	0.088643	0.0790409	0.0463905	0.292155	2.65483
AT5G24060:I005	AT5G24060	AT5G24060	5:8129979-8133301	8131471	8131568	98	2.49174	0.0829781	0.0100872	0.060408	0.311306	0.29802	0.0324029	0.202698	2.64514
AT5G63770:I001	AT5G63770	DGK2	5:25518641-25523621	25518791	25519218	428	2.63014	0.0749994	0.00234469	0.0152133	0.0864172	0.0900817	0.0271323	0.168883	2.63795
AT5G44510:I002	AT5G44510	TAO1	5:17929673-17934188	17929965	17930281	317	2.77441	0.0046719	0.00606517	0.0430842	0.0738981	0.0847733	0.0820749	0.508229	2.63046
AT2G27350:I013	AT2G27350	AT2G27350	2:11699549-11704272	11702707	11704056	1350	1.93511	0.0021078	0.0135476	0.0520003	0.443646	0.275916	0.030537	0.188464	2.62566
AT1G80640:I004	AT1G80640	AT1G80640	1:30311666-30314375	30313102	30313178	77	2.29367	0.0785373	0.0153192	0.0845623	0.331314	0.296883	0.0462376	0.284833	2.62298
AT5G17440:I012	AT5G17440	AT5G17440	5:5749762-5753643	5753319	5753396	78	2.9087	0.0142561	0.0164054	0.131253	0.633118	0.824655	0.0259121	0.159161	2.61879
AT1G68890:I022	AT1G68890	AT1G68890	1:25896945-25906714	25904344	25904455	112	2.32556	0.0733625	0.012143	0.0614674	0.190799	0.15823	0.0636432	0.388469	2.60972
AT5G53360:I001	AT5G53360	AT5G53360	5:21647902-21649567	21648275	21648477	203	1.97638	0.103296	0.00931173	0.0383155	0.0843294	0.0569893	0.110421	0.672328	2.60615
AT1G34270:I002	AT1G34270	AT1G34270	1:12492411-12494544	12493691	12493889	199	2.84707	0.0953825	0.00362407	0.0273764	0.0764201	0.0954355	0.0474229	0.286858	2.59668
AT5G27290:I006	AT5G27290	AT5G27290	5:9618392-9620533	9619518	9619588	71	1.75622	0.113546	0.0344406	0.122153	0.454446	0.266836	0.0757858	0.457783	2.59466
AT2G18750:I001	AT2G18750	AT2G18750	2:8125473-8128673	8125595	8125710	116	2.2358	0.0227558	0.0215541	0.104583	0.484725	0.39048	0.0444667	0.267832	2.59053
AT1G71340:I005	AT1G71340	AT1G71340	1:26885170-26888338	26886616	26886705	90	2.62439	0.0381601	0.0174478	0.114454	0.208703	0.227344	0.083601	0.503442	2.59023
AT5G04490:I003	AT5G04490	VTE5	5:1279760-1281669	1280866	1280949	84	2.23706	0.0145294	0.0294763	0.145012	0.709188	0.579425	0.0415635	0.250268	2.59009
AT3G61220:I005	AT3G61220	AT3G61220	3:22662953-22664493	22663842	22663935	94	2.63064	0.0244239	0.0141016	0.0899859	0.374389	0.39751	0.0376656	0.226374	2.58739
AT1G32200:I008	AT1G32200	ACT1	1:11601781-11605060	11603477	11603579	103	1.96598	0.0861621	0.0147237	0.0622745	0.696004	0.491099	0.0211546	0.126806	2.58359
AT4G00780:I003	AT4G00780	AT4G00780	4:334732-336344	335265	335348	84	2.37815	0.0294011	0.0171891	0.100252	0.611624	0.596856	0.0281041	0.167967	2.57933
AT3G05165:I005	AT3G05165	AT3G05165	3:1457381-1462942	1459039	1459154	116	3.36641	1.83805e-05	0.0212975	0.210576	0.526811	0.875352	0.0404273	0.240561	2.57301
AT4G16845:I014	AT4G16845	VRN2	4:9476143-9479878	9479012	9479108	97	2.42179	0.137541	0.00924304	0.0565221	0.103737	0.107319	0.0891004	0.526673	2.5634
AT4G28025:I001	AT4G28025	AT4G28025	4:13935604-13937508	13935887	13935971	85	1.4767	0.145239	0.0388344	0.107341	1.69256	0.791623	0.0229442	0.135596	2.56311
AT5G66110:I001	AT5G66110	HIPP27	5:26430202-26430912	26430302	26430391	90	4.02996	0.000426047	0.00801321	0.136741	0.0710675	0.206376	0.112755	0.662583	2.55491
AT4G38100:I004	AT4G38100	AT4G38100	4:17886869-17888204	17887790	17888035	246	2.98858	0.0254104	0.00510638	0.0438887	0.266213	0.390444	0.0191816	0.112407	2.55094
AT3G05250:I002	AT3G05250	AT3G05250	3:1495597-1497469	1496134	1496212	79	3.00488	0.0294011	0.00861681	0.0750095	0.220489	0.328029	0.0390804	0.228667	2.54873
AT3G57530:I002	AT3G57530	CPK32	3:21296554-21299591	21297376	21297469	94	1.48057	0.12774	0.0501651	0.145491	0.462342	0.229843	0.108502	0.633	2.54448
AT1G10870:I011	AT1G10870	AGD4	1:3616610-3623758	3621243	3621331	89	2.5267	0.0938132	0.0107732	0.0673823	0.136625	0.146854	0.0788523	0.45884	2.54077
AT1G08900:I018	AT1G08900	AT1G08900	1:2852454-2855779	2855396	2855488	93	3.18501	0.0200728	0.00686835	0.0721067	0.0699931	0.127108	0.098129	0.567285	2.53132
AT1G48520:I001	AT1G48520	GATB	1:17940088-17942822	17940818	17940938	121	2.03509	0.0385486	0.0169811	0.0759422	0.551052	0.42731	0.0308158	0.177722	2.52788
AT4G03080:I019	AT4G03080	BSL1	4:1359655-1365475	1364697	1364813	117	2.71756	0.001413	0.0159457	0.111067	0.635299	0.772417	0.0250996	0.143792	2.51825
AT3G53090:I010	AT3G53090	UPL7	3:19679208-19685360	19683670	19683747	78	2.78578	0.0645823	0.0122925	0.0923123	0.0562552	0.0741381	0.218513	1.24514	2.51052
AT4G00170:I007	AT4G00170	AT4G00170	4:70477-72211	71894	72033	140	2.23656	0.00393585	0.0205011	0.0988628	0.271242	0.23005	0.0755824	0.429745	2.50736
AT3G52120:I002	AT3G52120	AT3G52120	3:19328711-19331970	19329631	19330106	476	1.49628	0.000310677	0.0435061	0.122816	0.640403	0.318584	0.0679355	0.385507	2.50452
AT3G06580:I001	AT3G06580	GAL1	3:2048905-2052025	2049252	2049350	99	3.00705	3.96003e-06	0.0289914	0.238384	0.468497	0.680372	0.0618818	0.350372	2.5013
AT4G35940:I001	AT4G35940	AT4G35940	4:17021572-17023764	17021756	17022202	447	2.0876	0.143445	0.00322233	0.0134717	0.175031	0.129503	0.01841	0.104026	2.49839
AT1G08620:I001	AT1G08620	PKDM7D	1:2736774-2743758	2736847	2737048	202	2.34772	0.0743721	0.00673277	0.034713	0.134338	0.123253	0.0501181	0.281641	2.49046
AT5G63780:I002	AT5G63780	SHA1	5:25523845-25526593	25526069	25526161	93	2.26349	0.101205	0.0132178	0.0694523	0.312277	0.292889	0.0423272	0.237128	2.48601
AT3G19895:I003	AT3G19895	AT3G19895	3:6917294-6921556	6918021	6918193	173	1.86602	0.129092	0.0104241	0.0404364	0.124879	0.0864981	0.0834736	0.467483	2.48552
AT2G23390:I006	AT2G23390	AT2G23390	2:9960372-9963623	9961948	9962051	104	2.63532	0.0307139	0.0113421	0.0791981	0.46017	0.575878	0.0246476	0.137526	2.48019
AT1G67830:I002	AT1G67830	FXG1	1:25431586-25432990	25432667	25432740	74	2.56955	0.113727	0.0166116	0.107374	0.262052	0.304123	0.0633903	0.353061	2.47758
AT1G68300:I002	AT1G68300	AT1G68300	1:25598331-25599357	25598800	25598875	76	2.28357	0.0704182	0.0206618	0.10668	0.553082	0.512769	0.0373576	0.208046	2.47743
AT1G17520:I004	AT1G17520	AT1G17520	1:6024636-6027385	6026163	6026292	130	2.56215	0.00310519	0.0178126	0.114801	0.284113	0.329086	0.0626956	0.348847	2.47616
AT5G10030:I004	AT5G10030	TGA4	5:3137310-3144269	3138622	3138690	69	2.80012	0.0257749	0.0150253	0.107227	0.226638	0.290833	0.0662968	0.36869	2.4754
AT1G08640:I007	AT1G08640	CJD1	1:2748398-2751278	2750393	2750488	96	2.26444	0.0153909	0.028336	0.133608	0.687029	0.582713	0.0412443	0.229286	2.47488
AT1G55260:I001	AT1G55260	AT1G55260	1:20614610-20616436	20615129	20615809	681	1.74529	0.000421331	0.0192008	0.064077	0.987438	0.593598	0.0194451	0.107947	2.47284
AT1G75850:I014	AT1G75850	VPS35B	1:28477768-28483928	28481866	28482263	398	2.33801	0.000555377	0.0100523	0.0527606	0.262524	0.249025	0.038291	0.211868	2.46809
AT2G39250:I005	AT2G39250	SNZ	2:16388886-16391073	16390305	16390446	142	1.6977	0.04657	0.0261819	0.0874631	0.317156	0.191779	0.0825523	0.456063	2.46585
AT5G15530:I001	AT5G15530	CAC1-B	5:5038751-5040840	5039087	5039279	193	1.69156	0.115523	0.0213922	0.0701135	0.629209	0.373696	0.0339985	0.187621	2.46428
AT3G27610:I010	AT3G27610	AT3G27610	3:10225525-10228192	10227551	10227723	173	2.67193	0.00156998	0.0107012	0.0725086	0.101021	0.124571	0.105931	0.582065	2.45806
AT1G49480:I003	AT1G49480	RTV1	1:18314178-18316645	18315623	18316308	686	1.82206	0.0618081	0.00718238	0.0254734	0.38967	0.253542	0.018432	0.10047	2.44649
AT5G50950:I005	AT5G50950	FUM2	5:20729612-20733926	20731272	20731538	267	1.9134	0.0303222	0.0138424	0.0515335	0.619867	0.425203	0.0223313	0.121198	2.44022
AT5G66730:I001	AT5G66730	AT5G66730	5:26641652-26644402	26642621	26642912	292	2.17202	0.043735	0.00766535	0.0357421	0.351152	0.301711	0.0218292	0.118465	2.44013
AT1G07110:I009	AT1G07110	F2KP	1:2178104-2184148	2180625	2180750	126	2.05148	0.0224266	0.0208622	0.0867267	0.675623	0.519133	0.0308784	0.167061	2.4357
AT3G53800:I003	AT3G53800	Fes1B	3:19930861-19932892	19931641	19931718	78	2.38915	0.0283051	0.0246495	0.13362	0.36627	0.36846	0.0672987	0.362645	2.42991
AT2G25840:I008	AT2G25840	OVA4	2:11021848-11025370	11023539	11023674	136	1.75075	0.107007	0.024376	0.0848166	0.531081	0.343154	0.0458988	0.247168	2.42896
AT2G35360:I002	AT2G35360	AT2G35360	2:14889048-14890847	14889759	14889920	162	2.47869	0.0444594	0.00712231	0.0447906	0.0801817	0.0945979	0.0888271	0.473483	2.41424
AT4G24450:I009	AT4G24450	GWD3	4:12635426-12642797	12637377	12637481	105	2.07804	0.0747657	0.0210566	0.0914443	0.0684277	0.0559374	0.307721	1.63476	2.40939
AT5G58030:I005	AT5G58030	AT5G58030	5:23486777-23488620	23487749	23487903	155	2.11527	0.0168017	0.0248294	0.112723	0.497867	0.425893	0.0498716	0.264674	2.40793
AT4G38160:I002	AT4G38160	pde191	4:17902266-17904300	17903396	17903676	281	1.40425	0.0368146	0.0352628	0.0923241	0.42761	0.211055	0.0824647	0.437441	2.40724
AT1G78070:I004	AT1G78070	AT1G78070	1:29355022-29358993	29355826	29357084	1259	1.66843	0.000493764	0.0147403	0.0473099	0.376436	0.228064	0.0391577	0.207441	2.40534
AT1G58180:I008	AT1G58180	BCA6	1:21537770-21539914	21539054	21539168	115	2.99618	9.29879e-06	0.0229946	0.200038	0.19983	0.328404	0.115071	0.609122	2.40421
AT3G54010:I009	AT3G54010	PAS1	3:20000861-20005183	20002736	20002831	96	2.01752	0.106261	0.0152494	0.0679767	0.710625	0.59881	0.0214591	0.11352	2.40328
AT1G79110:I002	AT1G79110	AT1G79110	1:29759157-29760704	29759923	29759998	76	2.99501	0.00650873	0.0165286	0.142515	0.304018	0.496736	0.0543671	0.286904	2.39976
AT1G06515:I002	AT1G06515	AT1G06515	1:1990634-1992228	1991516	1991883	368	3.40484	0.00996908	0.00159277	0.0210837	0.069532	0.174486	0.022907	0.120833	2.39916
AT1G69450:I008	AT1G69450	AT1G69450	1:26106911-26110267	26109494	26109572	79	3.03139	0.00268041	0.0172154	0.142162	0.0944009	0.147935	0.182365	0.960976	2.39767
AT4G16960:I005	AT4G16960	AT4G16960	4:9546343-9551007	9549080	9549286	207	2.09896	0.0530974	0.00732627	0.0339428	0.072366	0.0636406	0.101239	0.533351	2.39732
AT3G28710:I002	AT3G28710	AT3G28710	3:10772903-10775727	10773606	10773683	78	2.07396	0.106624	0.0307029	0.1353	0.852248	0.715232	0.0360258	0.189169	2.39257
AT2G23980:I007	AT2G23980	ATCNGC6	2:10201104-10204467	10204032	10204387	356	2.10665	0.000327019	0.0248239	0.10738	0.356763	0.294928	0.0695809	0.364089	2.38753
AT1G18070:I007	AT1G18070	AT1G18070	1:6213725-6218340	6215154	6215238	85	2.28105	0.085459	0.016395	0.0797805	0.648426	0.605524	0.0252844	0.131755	2.38154
AT5G44250:I002	AT5G44250	AT5G44250	5:17823745-17825762	17824579	17824670	92	2.51007	0.0723897	0.0104219	0.0643033	0.198467	0.235214	0.052512	0.273382	2.3802
AT5G63490:I010	AT5G63490	AT5G63490	5:25418594-25422184	25420914	25420992	79	2.05454	0.108762	0.0221302	0.0998842	0.200497	0.173935	0.110376	0.574262	2.37928
AT1G19690:I003	AT1G19690	AT1G19690	1:6807715-6809569	6808633	6808701	69	2.23454	0.0995933	0.0167219	0.0884964	0.119652	0.121806	0.139755	0.726537	2.37813
AT4G09000:I001	AT4G09000	GRF1	4:5775210-5777481	5775879	5775955	77	1.97882	0.00272181	0.0752255	0.296259	2.82971	2.14395	0.0265842	0.138183	2.37794
AT2G13540:I010	AT2G13540	ENS	2:5636884-5642957	5639783	5640244	462	1.94526	0.0842185	0.00526712	0.0197965	0.264365	0.191156	0.0199237	0.103562	2.37794
AT3G22190:I007	AT3G22190	IQD5	3:7830905-7834049	7833557	7833753	197	1.94224	0.104772	0.0118664	0.048577	0.46524	0.368586	0.025506	0.131793	2.36936
AT5G61270:I004	AT5G61270	PIF7	5:24638773-24640600	24639796	24639872	77	2.18083	0.0645343	0.0218539	0.0990537	0.539151	0.473931	0.0405339	0.209005	2.36633
AT2G18245:I001	AT2G18245	AT2G18245	2:7937282-7939600	7937982	7938099	118	3.36706	0.00211536	0.0122066	0.123689	0.155325	0.305367	0.0785878	0.405051	2.36573
AT1G71270:I002	AT1G71270	ATVPS52	1:26863587-26870015	26863958	26864057	100	2.84031	0.103302	0.00988547	0.0765349	0.12684	0.19176	0.0779365	0.399118	2.35645
AT1G21560:I005	AT1G21560	AT1G21560	1:7554784-7557056	7556349	7556539	191	3.05892	0.0530273	0.00334427	0.032235	0.0787898	0.148792	0.0424455	0.216645	2.35165
AT3G59660:I002	AT3G59660	AT3G59660	3:22034171-22038658	22034697	22034783	87	2.12174	0.103276	0.0135583	0.0664028	0.31444	0.303854	0.0431191	0.218535	2.34147
AT3G49680:I003	AT3G49680	BCAT3	3:18422649-18425693	18423052	18423132	81	1.6445	0.135759	0.0363824	0.114396	1.07087	0.664488	0.0339747	0.172156	2.34119
AT2G44490:I009	AT2G44490	BGLU26	2:18364756-18367725	18366835	18366938	104	2.54614	8.1076e-05	0.037331	0.230486	0.887452	1.08347	0.0420654	0.212729	2.33831
AT5G19740:I004	AT5G19740	AT5G19740	5:6673933-6676859	6675374	6675464	91	2.50317	0.0737486	0.0145665	0.0853071	0.178043	0.208201	0.0818143	0.409734	2.32426
AT1G07010:I006	AT1G07010	AT1G07010	1:2152852-2155269	2153424	2153491	68	2.07031	0.129007	0.0190036	0.0844728	0.9137	0.811029	0.0207985	0.104155	2.32418
AT3G21770:I003	AT3G21770	AT3G21770	3:7673276-7674839	7674167	7674245	79	2.05532	0.147219	0.0208442	0.0881521	0.440422	0.374472	0.0473277	0.235404	2.31438
AT1G08710:I004	AT1G08710	AT1G08710	1:2771633-2773460	2772896	2773197	302	1.95704	0.0641601	0.00728114	0.0294249	0.124039	0.100899	0.0587006	0.291628	2.31268
AT5G62950:I002	AT5G62950	AT5G62950	5:25262179-25263901	25262496	25262597	102	3.30049	0.0132031	0.00707048	0.0725113	0.0595982	0.12355	0.118636	0.586896	2.30657
AT1G77510:I003	AT1G77510	PDI6	1:29126650-29129612	29127560	29127642	83	1.6164	0.0370062	0.0478868	0.151399	0.585524	0.37441	0.0817846	0.404368	2.30577
AT3G45240:I003	AT3G45240	ATSNAK2	3:16570478-16573762	16571354	16571447	94	2.17441	0.122983	0.0153232	0.0681124	0.223302	0.201154	0.0686209	0.338609	2.3029
AT4G23910:I006	AT4G23910	AT4G23910	4:12426560-12429461	12427735	12428708	974	1.78392	6.96199e-05	0.0272045	0.0935307	0.236526	0.16506	0.115017	0.566645	2.3006
AT4G02120:I009	AT4G02120	AT4G02120	4:940778-944291	942266	942339	74	2.24158	0.101421	0.0174628	0.0876501	0.406898	0.416772	0.0429168	0.210307	2.29288
AT4G23260:I009	AT4G23260	CRK18	4:12167354-12170086	12169100	12169140	41	1.88676	0.0276104	0.137717	0.506862	0.128111	0.0962415	1.07499	5.26656	2.29254
AT1G22370:I001	AT1G22370	AtUGT85A5	1:7898013-7899879	7899039	7899362	324	1.92199	0.0494232	0.00909202	0.0345841	0.186917	0.145296	0.048642	0.238025	2.29084
AT5G16620:I003	AT5G16620	PDE120	5:5450696-5454535	5451519	5451628	110	2.20756	0.0320383	0.0174787	0.0835364	0.491411	0.481727	0.0355684	0.17341	2.28552
AT5G23760:I001	AT5G23760	AT5G23760	5:8013085-8014228	8013466	8013964	499	1.70616	0.0755536	0.0101307	0.0328251	0.306676	0.203945	0.033034	0.160951	2.2846
AT4G35335:I008	AT4G35335	AT4G35335	4:16807265-16810216	16808636	16808804	169	3.29996	0.000168828	0.00945041	0.0975655	0.124877	0.26479	0.0756777	0.368463	2.28358
AT4G01900:I004	AT4G01900	PII	4:821685-823523	822681	822771	91	2.05174	0.0744096	0.0166172	0.0743313	0.620864	0.570522	0.0267647	0.130286	2.28328
AT1G21630:I010	AT1G21630	AT1G21630	1:7581084-7588151	7585450	7585520	71	2.42003	0.0611288	0.0166138	0.0998041	0.788044	0.972849	0.0210823	0.10259	2.28278
AT5G40890:I002	AT5G40890	ATCLC-A	5:16381314-16385319	16382955	16383028	74	2.07732	0.0295887	0.0285139	0.128714	0.810857	0.755652	0.0351651	0.170335	2.27616
AT3G22460:I003	AT3G22460	OASA2	3:7963537-7965907	7964099	7964190	92	2.16419	0.0771662	0.0190381	0.0839536	0.156258	0.142423	0.121838	0.589468	2.27445
AT1G78000:I002	AT1G78000	SEL1	1:29329735-29333146	29330210	29330291	82	2.44905	0.119813	0.0106336	0.0668114	0.506291	0.657798	0.021003	0.101568	2.27379
AT1G60490:I012	AT1G60490	PI3K	1:22285572-22290315	22288992	22289113	122	2.17623	0.0530974	0.0122037	0.0606869	0.213366	0.219835	0.0571958	0.276057	2.27098
AT2G27490:I003	AT2G27490	ATCOAE	2:11748015-11750182	11749092	11749960	869	2.14651	0.00442468	0.0041949	0.0193081	0.166451	0.160266	0.025202	0.120475	2.25713
AT4G33625:I004	AT4G33625	AT4G33625	4:16152926-16154722	16153834	16154027	194	1.93301	0.00120529	0.122406	0.46442	1.1255	0.894069	0.108757	0.519445	2.25586
AT1G11120:I004	AT1G11120	AT1G11120	1:3715184-3717320	3716580	3717149	570	2.3143	0.0155128	0.00414422	0.0202745	0.0803874	0.0824322	0.0515531	0.245954	2.25426
AT2G43330:I003	AT2G43330	ATINT1	2:18000854-18004083	18001993	18002793	801	1.89957	0.00554301	0.00534772	0.0206652	0.233934	0.189563	0.02286	0.109015	2.25363
AT1G54440:I012	AT1G54440	AT1G54440	1:20323036-20328067	20326957	20327359	403	2.09997	0.0519941	0.00369441	0.0174344	0.103013	0.101957	0.0358635	0.170998	2.25339
AT3G13060:I006	AT3G13060	ECT5	3:4180573-4183975	4182914	4182994	81	1.47714	0.118199	0.0349485	0.0995675	0.449212	0.268758	0.0777995	0.370472	2.25153
AT5G03770:I001	AT5G03770	KDTA	5:995160-997848	995384	995514	131	2.24302	0.0272553	0.0137661	0.0704264	0.051742	0.0557842	0.266054	1.26248	2.24647
AT5G52120:I002	AT5G52120	AtPP2-A14	5:21176422-21180310	21178867	21179810	944	2.03686	0.00783731	0.00488126	0.0198311	0.116718	0.100407	0.0418211	0.197507	2.2396
AT3G48110:I003	AT3G48110	EDD1	3:17763001-17771146	17764004	17764120	117	1.76508	0.0621231	0.0212557	0.0749827	0.387631	0.289915	0.0548349	0.258637	2.23776
AT3G06400:I011	AT3G06400	CHR11	3:1940973-1946924	1944082	1944157	76	2.07662	0.0129769	0.0373534	0.161846	0.757287	0.696549	0.0493252	0.232354	2.23593
AT3G51860:I006	AT3G51860	CAX3	3:19239427-19242913	19241607	19241697	91	2.11541	0.0745274	0.0231837	0.107092	0.20052	0.197222	0.115618	0.543003	2.23159
AT1G79270:I001	AT1G79270	ECT8	1:29815506-29819104	29816191	29816606	416	1.70542	0.125855	0.00784282	0.0259141	0.353169	0.24872	0.022207	0.10419	2.23013
AT5G65460:I005	AT5G65460	KCA2	5:26161831-26169001	26163528	26163628	101	1.86765	0.0846207	0.0219337	0.0823074	0.168071	0.134519	0.130503	0.611862	2.22913
AT2G32500:I005	AT2G32500	AT2G32500	2:13794426-13797227	13796148	13796255	108	2.88876	0.00711062	0.012408	0.0944848	0.0739555	0.120379	0.167776	0.784893	2.22596
AT4G28706:I013	AT4G28706	AT4G28706	4:14167730-14172454	14170083	14170177	95	2.27825	0.0141969	0.0194875	0.100795	0.442028	0.488902	0.0440865	0.206167	2.2254
AT5G12960:I010	AT5G12960	AT5G12960	5:4097701-4101668	4100475	4100575	101	2.55001	0.126977	0.00933436	0.0603883	0.0753059	0.104234	0.123953	0.579355	2.22466
AT1G17850:I002	AT1G17850	AT1G17850	1:6145926-6148940	6147085	6147178	94	2.41036	0.0265368	0.0194981	0.11088	0.136025	0.165633	0.143342	0.669433	2.22348
AT1G24764:I010	AT1G24764	ATMAP70-2	1:8759533-8763355	8762918	8762991	74	1.98219	0.0622344	0.0292368	0.120771	0.452177	0.401349	0.0646577	0.300912	2.21844
AT3G24040:I003	AT3G24040	AT3G24040	3:8680877-8683289	8682587	8682670	84	2.17192	0.0612375	0.0228888	0.107381	0.378259	0.381901	0.0605109	0.281175	2.2162
AT5G50670:I003	AT5G50670	SPL13B	5:20615704-20617901	20617164	20617707	544	2.39077	1.619e-06	0.0209788	0.111259	0.137127	0.156728	0.152988	0.709889	2.21417
AT3G53480:I011	AT3G53480	PDR9	3:19825307-19831797	19828209	19828293	85	1.96248	0.127065	0.0197971	0.0771525	0.250098	0.210115	0.0791573	0.367192	2.21374
AT2G18950:I010	AT2G18950	HPT1	2:8207342-8210463	8209497	8209590	94	2.91275	0.0729245	0.006795	0.0585165	0.0782776	0.145743	0.0868064	0.401504	2.20954
AT4G00520:I008	AT4G00520	AT4G00520	4:227694-231699	229299	229448	150	1.7649	0.144652	0.0101357	0.0370419	0.184301	0.145795	0.0549953	0.254069	2.20784
AT4G16950:I006	AT4G16950	RPP5	4:9538798-9544467	9542082	9542181	100	2.30296	0.0869388	0.0144038	0.0698362	0.359885	0.377859	0.0400234	0.184821	2.20721
AT4G02060:I002	AT4G02060	MCM7	4:900636-905591	900802	901419	618	1.17511	0.0965567	0.0146673	0.033086	0.153966	0.0753259	0.0952636	0.439237	2.205
AT5G64680:I001	AT5G64680	AT5G64680	5:25854140-25855484	25854173	25854397	225	2.10617	0.0487973	0.0116663	0.0506172	0.123291	0.116326	0.0946243	0.435132	2.20117
AT5G14970:I001	AT5G14970	AT5G14970	5:4847278-4848867	4847802	4847867	66	1.88216	0.111802	0.0272576	0.108617	0.994493	0.861928	0.0274085	0.126017	2.20092
AT5G53010:I017	AT5G53010	AT5G53010	5:21488490-21496537	21492735	21492998	264	1.85876	0.0294011	0.015873	0.0600885	0.0619325	0.0510133	0.256295	1.1779	2.20034
AT2G03640:I009	AT2G03640	AT2G03640	2:1104307-1106867	1106432	1106729	298	2.336	0.00193107	0.0133363	0.0666286	0.585715	0.637738	0.0227693	0.104477	2.19802
AT3G51730:I003	AT3G51730	AT3G51730	3:19186666-19188691	19187440	19187555	116	1.50957	0.12596	0.0270691	0.0787327	1.14356	0.724979	0.0236709	0.1086	2.19784
AT5G20380:I005	AT5G20380	PHT4;5	5:6887725-6892432	6888940	6889055	116	1.92977	0.137011	0.0138544	0.0550308	0.306474	0.265816	0.0452059	0.207026	2.19523
AT3G15850:I003	AT3G15850	FADB	3:5359009-5361185	5360071	5360597	527	1.52269	0.00278249	0.029782	0.0849782	0.947798	0.592638	0.0314224	0.14339	2.19008
AT2G25710:I009	AT2G25710	HCS1	2:10952561-10955377	10954674	10954853	180	2.80818	0.0346105	0.00934861	0.0666051	0.0814483	0.127213	0.11478	0.52357	2.18952
AT3G51310:I013	AT3G51310	VPS35C	3:19044480-19049382	19047611	19047740	130	1.8216	0.146485	0.0203549	0.0717513	0.454469	0.351406	0.0447883	0.204183	2.18867
AT3G26744:I005	AT3G26744	ATICE1	3:9832689-9835247	9834889	9835135	247	1.94804	0.00144121	0.0269697	0.104905	0.390457	0.334505	0.0690721	0.313612	2.1828
AT4G01995:I005	AT4G01995	AT4G01995	4:873054-874772	873969	874071	103	2.10764	0.113167	0.0140183	0.0666911	0.233514	0.24766	0.060032	0.269285	2.16533
AT4G23920:I002	AT4G23920	UGE2	4:12431277-12433864	12432052	12432135	84	2.1465	0.08636	0.0149544	0.0710356	0.177058	0.187896	0.0844607	0.378058	2.16226
AT4G32710:I005	AT4G32710	AT4G32710	4:15781045-15783461	15782300	15782482	183	2.52659	0.0253173	0.00667803	0.0420168	0.169037	0.23763	0.0395062	0.176816	2.1621
AT1G64650:I005	AT1G64650	AT1G64650	1:24023498-24026421	24025790	24025875	86	2.31691	0.110485	0.0167486	0.0827581	0.557072	0.616752	0.0300655	0.134184	2.15803
AT4G37080:I003	AT4G37080	AT4G37080	4:17473120-17476952	17473791	17474237	447	1.98394	0.0208393	0.0124335	0.0493994	0.222981	0.198672	0.0557606	0.248648	2.15679
AT3G06550:I003	AT3G06550	AT3G06550	3:2039064-2042959	2039829	2039963	135	2.21639	0.0686542	0.0127176	0.0586628	0.276059	0.286777	0.0460683	0.204559	2.15067
AT5G60210:I001	AT5G60210	RIP5	5:24243031-24245968	24243070	24243281	212	1.7463	0.0615511	0.0153908	0.0518543	0.213861	0.162562	0.0719663	0.318981	2.14808
AT5G50570:I003	AT5G50570	SPL13A	5:20582083-20584559	20583822	20584365	544	2.39077	1.619e-06	0.0209788	0.111259	0.11324	0.135517	0.18526	0.821002	2.14783
AT5G05930:I009	AT5G05930	GC1	5:1779974-1783412	1782394	1782485	92	2.09998	0.103302	0.0205465	0.0921952	0.165667	0.167806	0.124023	0.549416	2.14729
AT4G03550:I002	AT4G03550	ATGSL05	4:1573348-1579696	1577567	1577746	180	2.24727	0.0551005	0.0065532	0.0350132	0.261941	0.316677	0.0250178	0.110565	2.14386
AT5G57150:I004	AT5G57150	AT5G57150	5:23152174-23155066	23152992	23153083	92	2.35996	0.123636	0.0147828	0.0776106	0.120544	0.14344	0.122634	0.541066	2.14144
AT1G28260:I005	AT1G28260	AT1G28260	1:9875600-9879267	9878852	9879212	361	2.51634	0.00859431	0.0086318	0.0482581	0.0664408	0.0848486	0.129917	0.568755	2.13022
AT5G25265:I006	AT5G25265	AT5G25265	5:8754553-8756948	8756209	8756298	90	2.09393	0.022543	0.0366067	0.163858	0.6713	0.686449	0.054531	0.238703	2.13007
AT1G66730:I013	AT1G66730	AtLIG6	1:24884681-24892046	24890402	24890493	92	2.14893	0.114784	0.0133615	0.0643477	0.0672856	0.0741459	0.198579	0.867853	2.12774
AT1G58025:I005	AT1G58025	AT1G58025	1:21457667-21462243	21459133	21459370	238	1.87311	0.0861211	0.00863326	0.0343051	0.137516	0.125939	0.0627801	0.272395	2.11732
AT1G75300:I002	AT1G75300	AT1G75300	1:28255495-28257040	28255948	28256079	132	1.41628	0.0953503	0.0429904	0.118394	0.231889	0.147419	0.185392	0.80311	2.11502
AT5G59840:I001	AT5G59840	AT5G59840	5:24107215-24109251	24107534	24107642	109	2.5046	0.0273542	0.0149533	0.0877884	0.535191	0.726571	0.0279401	0.120826	2.11252
AT2G27050:I001	AT2G27050	EIL1	2:11545753-11548293	11545993	11546267	275	1.82694	0.000338269	0.0728214	0.257344	1.05114	0.859255	0.0692785	0.299497	2.11206
AT5G21040:I002	AT5G21040	FBX2	5:7144877-7147277	7146790	7147017	228	2.0445	0.0705626	0.00633283	0.0291933	0.248458	0.265686	0.0254886	0.109879	2.10799
AT4G03935:I001	AT4G03935	AT4G03935	4:1869052-1874687	1869427	1869514	88	2.06413	0.147989	0.0145257	0.0639741	0.0967175	0.0988414	0.150187	0.647241	2.10755
AT5G04710:I007	AT5G04710	AT5G04710	5:1356990-1360247	1359478	1359660	183	1.67671	0.0031176	0.0451954	0.147368	0.293157	0.222037	0.154168	0.663711	2.10606
AT5G16990:I001	AT5G16990	AT5G16990	5:5581658-5584029	5582210	5582459	250	1.60688	0.136907	0.0127371	0.0394893	0.309144	0.22272	0.0412011	0.177305	2.10548
AT1G79990:I003	AT1G79990	AT1G79990	1:30084114-30092238	30084746	30084841	96	1.93941	0.081307	0.0237456	0.0931696	0.467592	0.426543	0.0507829	0.21843	2.10476
AT2G23760:I004	AT2G23760	SAW2	2:10107709-10113213	10112779	10112885	107	2.78768	0.000263085	0.02012	0.147023	0.386863	0.661173	0.0520081	0.222366	2.09613
AT2G46915:I005	AT2G46915	AT2G46915	2:19273899-19277773	19274871	19274940	70	2.06413	0.147989	0.0182608	0.0804246	0.224425	0.231402	0.0813671	0.347553	2.09472
AT2G01170:I006	AT2G01170	BAT1	2:102194-104549	103945	104032	88	2.28704	0.104496	0.0158361	0.0778309	0.475601	0.547554	0.033297	0.142143	2.09387
AT3G55450:I002	AT3G55450	PBL1	3:20557899-20560212	20558208	20558325	118	2.46036	0.0120422	0.0197099	0.108468	0.25493	0.329197	0.0773149	0.329493	2.09143
AT2G47630:I003	AT2G47630	AT2G47630	2:19534503-19537014	19535026	19535653	628	1.18257	0.0404087	0.0205579	0.0475035	0.699726	0.379595	0.0293799	0.125143	2.09067
AT3G17900:I004	AT3G17900	AT3G17900	3:6128506-6133383	6130092	6130308	217	2.0774	0.0376177	0.00972221	0.0440139	0.32654	0.347307	0.0297734	0.126729	2.08965
AT1G64090:I006	AT1G64090	RTNLB3	1:23789062-23790976	23790388	23790484	97	1.70215	0.0198565	0.0746635	0.244341	0.529458	0.407244	0.141019	0.599988	2.08905
AT2G37060:I001	AT2G37060	NF-YB8	2:15576024-15577877	15576165	15576311	147	2.51099	0.0758062	0.00682673	0.0407961	0.195643	0.275129	0.0348938	0.14828	2.08728
AT3G06510:I007	AT3G06510	SFR2	3:2016330-2019778	2018525	2018834	310	1.00021	0.144763	0.0583621	0.115621	0.590471	0.275789	0.0988399	0.419238	2.08461
AT4G35410:I003	AT4G35410	AT4G35410	4:16832481-16834009	16833285	16833392	108	1.9854	0.0310588	0.0223932	0.0938261	0.131013	0.129618	0.170923	0.723867	2.08238
AT1G03210:I002	AT1G03210	AT1G03210	1:782948-784240	783597	783680	84	2.00561	0.128858	0.0208513	0.0827202	0.300626	0.281673	0.0693594	0.293674	2.08205
AT5G42400:I006	AT5G42400	ATXR7	5:16954469-16960671	16955987	16956090	104	2.15071	0.094758	0.0146188	0.0700974	0.0602821	0.0685689	0.242506	1.02229	2.07572
AT1G51430:I004	AT1G51430	AT1G51430	1:19068241-19069776	19068774	19068991	218	1.65747	0.0304941	0.0366807	0.114984	0.298563	0.222108	0.122858	0.517694	2.07511
AT4G18230:I005	AT4G18230	AT4G18230	4:10080352-10081939	10081732	10081889	158	2.75745	0.0273911	0.00551871	0.0436768	0.100646	0.189241	0.0548329	0.230799	2.07353
AT5G49840:I010	AT5G49840	AT5G49840	5:20255191-20259300	20257877	20258014	138	2.21603	0.106261	0.00854765	0.0444556	0.290116	0.362352	0.0294628	0.122686	2.058
AT5G61380:I004	AT5G61380	PRR1	5:24675064-24678550	24676740	24676823	84	1.82968	0.081856	0.0262317	0.0967688	0.370688	0.329497	0.0707649	0.293686	2.05317
AT2G36250:I006	AT2G36250	FTSZ2-1	2:15197369-15200603	15200017	15200130	114	1.89261	0.0421776	0.0265879	0.102647	0.613974	0.571945	0.0433045	0.17947	2.05116
AT2G16640:I002	AT2G16640	TOC132	2:7211112-7215553	7215127	7215479	353	1.768	0.116884	0.00890545	0.0318009	0.298238	0.257231	0.0298602	0.123628	2.04971
AT4G00780:I005	AT4G00780	AT4G00780	4:334732-336344	335876	335971	96	2.00067	0.0879253	0.023819	0.0961028	0.611624	0.596856	0.0389439	0.161015	2.04773
AT3G10260:I004	AT3G10260	AT3G10260	3:3171222-3172966	3172254	3172327	74	2.46932	0.0229909	0.015651	0.0992459	0.209963	0.32299	0.0745416	0.307273	2.0434
AT1G69310:I001	AT1G69310	WRKY57	1:26054308-26058105	26054523	26054774	252	2.37694	0.0408538	0.00671968	0.0354006	0.192389	0.246238	0.0349275	0.143766	2.04129
AT4G12420:I004	AT4G12420	SKU5	4:7349267-7353135	7350490	7350569	80	2.31774	0.00663335	0.0351493	0.181622	0.580368	0.730161	0.0605637	0.248742	2.03812
AT2G39580:I008	AT2G39580	AT2G39580	2:16510425-16517073	16514461	16514759	299	2.03232	0.00997267	0.0142098	0.0601038	0.157421	0.162151	0.0902661	0.370666	2.03786
AT5G45472:I002	AT5G45472	AT5G45472	5:18422368-18425035	18424685	18424993	309	1.35291	0.0712812	0.0308844	0.0803663	0.277432	0.175814	0.111323	0.45711	2.03779
AT2G47760:I007	AT2G47760	ALG3	2:19565482-19568265	19566724	19566912	189	2.33088	0.0295887	0.00850325	0.0445101	0.138818	0.177398	0.0612547	0.250906	2.03425
AT3G29320:I013	AT3G29320	AT3G29320	3:11252807-11257814	11257077	11257165	89	1.75785	0.0296893	0.0354148	0.122263	1.2452	1.04988	0.0284412	0.116455	2.03372
AT5G50100:I004	AT5G50100	AT5G50100	5:20371853-20373441	20372643	20372711	69	1.94849	0.0719434	0.0347077	0.141379	0.230022	0.229215	0.150889	0.616799	2.03132
AT3G05345:I004	AT3G05345	AT3G05345	3:1522449-1523889	1523148	1523266	119	1.94647	0.0665554	0.0225527	0.0859445	0.220247	0.205719	0.102397	0.417777	2.02856
AT2G16370:I007	AT2G16370	THY-1	2:7081783-7084557	7083359	7083435	77	2.14713	0.144941	0.0159644	0.0766305	0.166373	0.196233	0.0959552	0.390507	2.02491
AT3G62120:I005	AT3G62120	AT3G62120	3:23001030-23004321	23002420	23002499	80	1.24342	0.115474	0.0551793	0.1322	1.18559	0.698834	0.0465414	0.189172	2.02311
AT5G25210:I001	AT5G25210	AT5G25210	5:8723958-8725771	8724356	8725134	779	1.99556	0.0639994	0.00323114	0.0132916	0.10744	0.108901	0.030074	0.122052	2.0209
AT2G42600:I011	AT2G42600	ATPPC2	2:17734324-17739085	17738810	17738909	100	1.42603	0.0135374	0.501501	1.34273	3.94133	2.60043	0.127242	0.516352	2.02078
AT3G48060:I003	AT3G48060	AT3G48060	3:17743114-17748736	17748508	17748577	70	2.10136	0.0192234	0.0310793	0.139171	0.231196	0.255186	0.134429	0.54537	2.02039
AT5G66030:I007	AT5G66030	ATGRIP	5:26404894-26410255	26406136	26406264	129	1.49938	0.00790877	0.0850017	0.244573	1.091	0.774956	0.0779121	0.315596	2.01816
AT5G04740:I011	AT5G04740	AT5G04740	5:1368542-1371480	1370442	1370688	247	1.75684	0.029067	0.0294954	0.101701	1.02026	0.87145	0.0289097	0.116704	2.01322
AT1G21610:I011	AT1G21610	AT1G21610	1:7573922-7578956	7577347	7577627	281	1.44318	0.140157	0.00899066	0.0250483	0.259051	0.179125	0.0347062	0.139837	2.01048
AT3G54230:I007	AT3G54230	SUA	3:20073102-20080384	20075403	20075492	90	2.05329	0.0689465	0.016266	0.0752584	0.419689	0.482142	0.0387572	0.156092	2.00986
AT4G35300:I008	AT4G35300	TMT2	4:16796256-16799777	16799168	16799424	257	1.8704	0.0276104	0.0167231	0.0606864	0.487874	0.440787	0.0342774	0.137677	2.00596
AT4G14350:I015	AT4G14350	AT4G14350	4:8256086-8260787	8260322	8260629	308	2.01256	0.0507154	0.00499887	0.0215785	0.193852	0.208454	0.025787	0.103517	2.00515
AT2G22740:I001	AT2G22740	SUVH6	2:9662638-9666981	9662663	9664190	1528	1.90766	0.0220246	0.00491929	0.0188892	0.177106	0.169453	0.0277759	0.111472	2.00477
AT3G02470:I001	AT3G02470	SAMDC	3:508886-511561	509003	509150	148	1.11078	0.00176983	0.446169	0.966954	14.9087	8.05572	0.0299267	0.120033	2.00393
AT3G23560:I002	AT3G23560	ALF5	3:8454116-8456681	8454664	8454737	74	1.94697	0.0777175	0.0332579	0.133644	0.173131	0.173495	0.192097	0.770305	2.0036
AT5G10060:I003	AT5G10060	AT5G10060	5:3145749-3148379	3146924	3146989	66	2.02583	0.0296978	0.0372892	0.158655	0.228609	0.242972	0.163113	0.652977	2.00116
AT5G53850:I013	AT5G53850	AT5G53850	5:21860997-21864973	21863701	21864088	388	2.06477	2.62163e-05	0.069153	0.287367	0.85245	0.885293	0.0811226	0.324601	2.00049
AT1G79920:I001	AT1G79920	AT1G79920	1:30058632-30062744	30059095	30059177	83	2.38475	2.73578e-08	0.269958	1.39959	2.43975	3.16586	0.11065	0.442087	1.99833
AT3G19980:I004	AT3G19980	FYPP3	3:6961736-6965108	6962976	6963463	488	1.80306	0.0666338	0.00589801	0.0209481	0.147002	0.130805	0.0401221	0.160147	1.99693
AT1G65820:I005	AT1G65820	AT1G65820	1:24485101-24486892	24486045	24486302	258	2.04607	0.0035274	0.0179139	0.0760147	0.498441	0.529952	0.0359398	0.143437	1.99676
AT4G38360:I002	AT4G38360	LAZ1	4:17967107-17969958	17967678	17967933	256	1.88768	0.132766	0.00786402	0.0313484	0.270528	0.270743	0.0290692	0.115787	1.99391
AT2G34250:I005	AT2G34250	AT2G34250	2:14462059-14464868	14463805	14463890	86	1.60172	0.101093	0.0322209	0.101307	1.26414	0.999075	0.0254883	0.101401	1.99216
AT5G04740:I005	AT5G04740	AT5G04740	5:1368542-1371480	1369507	1369615	109	1.73883	0.0162785	0.0573156	0.194221	1.02026	0.87145	0.0561775	0.222871	1.98814
AT3G63190:I010	AT3G63190	cpRRF	3:23342582-23344773	23344476	23344552	77	1.67442	0.00337812	0.11499	0.369041	1.60908	1.3031	0.071463	0.283201	1.98656
AT5G57340:I001	AT5G57340	AT5G57340	5:23226086-23229282	23226466	23228073	1608	1.60597	0.0283051	0.00317607	0.00974849	0.0723128	0.0560441	0.0439213	0.173943	1.98563
AT4G26190:I006	AT4G26190	AT4G26190	4:13262236-13266966	13266323	13266897	575	1.83798	0.0262012	0.00550203	0.019995	0.185997	0.171003	0.0295813	0.116928	1.98286
AT3G23660:I003	AT3G23660	AT3G23660	3:8513457-8517790	8514370	8514462	93	1.95973	0.0538623	0.0308509	0.12291	0.337238	0.339936	0.0914812	0.361569	1.98272
AT5G66930:I002	AT5G66930	AT5G66930	5:26725839-26727758	26726030	26726143	114	2.43527	0.0176937	0.0165814	0.0945089	0.178284	0.257431	0.0930055	0.367123	1.98087
AT3G16840:I008	AT3G16840	AT3G16840	3:5737886-5743144	5739931	5740085	155	1.70179	0.0748829	0.025427	0.0825474	0.282135	0.233052	0.0901235	0.354201	1.97459
AT5G01960:I004	AT5G01960	AT5G01960	5:370400-372969	371716	371871	156	2.20866	0.0285884	0.0179047	0.080318	0.396731	0.453588	0.0451306	0.177073	1.97217
AT1G66880:I005	AT1G66880	AT1G66880	1:24946928-24955611	24953678	24953891	214	1.71354	0.0343684	0.021739	0.0726319	0.0871281	0.074261	0.249505	0.978063	1.97086
AT3G03380:I020	AT3G03380	DegP7	3:799615-808522	807090	807228	139	1.66184	0.129669	0.0154881	0.0515737	0.601044	0.511198	0.0257686	0.100888	1.96907
AT3G59910:I003	AT3G59910	AT3G59910	3:22130483-22133583	22133319	22133520	202	1.74697	0.0456775	0.0175512	0.0593456	0.369288	0.319158	0.0475272	0.185944	1.96804
AT2G39800:I004	AT2G39800	ATP5CS	2:16598072-16603319	16598931	16599015	85	1.52431	0.00709645	0.12781	0.367688	1.52773	1.12357	0.0836602	0.32725	1.96778
AT4G16710:I003	AT4G16710	AT4G16710	4:9398548-9399801	9398992	9399156	165	2.73761	0.0129769	0.00803364	0.05509	0.171377	0.300767	0.0468769	0.183165	1.96619
AT5G15440:I001	AT5G15440	EDL1	5:5012061-5014281	5012391	5013112	722	2.23315	0.0329133	0.00369211	0.017496	0.125765	0.15261	0.0293573	0.114646	1.96539
AT4G36400:I010	AT4G36400	AT4G36400	4:17197212-17200921	17199516	17199633	118	2.9634	0.0213501	0.00850449	0.0701287	0.0757528	0.160043	0.112266	0.438187	1.96462
AT2G02410:I009	AT2G02410	AT2G02410	2:632634-634919	634082	634176	95	1.96808	0.105755	0.0156721	0.0671955	0.168931	0.186291	0.0927723	0.360702	1.95904
AT4G16860:I004	AT4G16860	RPP4	4:9488466-9495816	9490812	9490994	183	2.25895	3.70487e-05	0.0930937	0.454757	0.187529	0.235895	0.496423	1.9278	1.95731
AT3G59330:I001	AT3G59330	AT3G59330	3:21926961-21928499	21927054	21927141	88	2.84682	0.0285017	0.0112335	0.0861615	0.094024	0.18579	0.119475	0.463757	1.95666
AT2G36355:I003	AT2G36355	AT2G36355	2:15242376-15243492	15242922	15243021	100	1.91429	0.0859882	0.0239774	0.0889864	0.105161	0.100824	0.228007	0.882588	1.95266
AT1G50570:I002	AT1G50570	AT1G50570	1:18726235-18728289	18727828	18728108	281	2.09061	0.00449437	0.0215116	0.0904373	0.171874	0.186913	0.12516	0.483848	1.95079
AT2G46180:I003	AT2G46180	GC4	2:18967359-18971350	18968175	18968251	77	1.80393	0.128276	0.0193357	0.0741754	0.221	0.219491	0.0874918	0.337943	1.94956
ATCG00790:I001	ATCG00790	RPL16	Pt:81189-82652	81588	82643	1056	1.53262	0.0106376	0.00708466	0.0207819	0.0885029	0.0672749	0.08005	0.30891	1.94821
AT2G45170:I003	AT2G45170	ATATG8E	2:18624264-18625717	18624763	18625154	392	2.20269	0.00608756	0.0109274	0.051848	0.213903	0.263309	0.0510856	0.196909	1.94655
AT4G30720:I008	AT4G30720	AT4G30720	4:14971906-14975519	14973964	14974076	113	1.97536	0.0176878	0.0369031	0.146044	0.393177	0.405749	0.0938588	0.359937	1.93918
AT1G72700:I008	AT1G72700	AT1G72700	1:27365896-27371733	27370213	27370341	129	1.83821	0.144005	0.0122346	0.0457671	0.126981	0.124149	0.0963502	0.368646	1.93588
AT2G29140:I001	AT2G29140	APUM3	2:12530838-12535399	12530925	12531388	464	1.5023	0.00398274	0.0740793	0.211692	0.3186	0.238257	0.232515	0.888503	1.93405
AT3G62750:I011	AT3G62750	BGLU8	3:23214371-23217045	23216356	23216458	103	2.17641	0.061918	0.0274488	0.127867	0.605664	0.738971	0.0453202	0.173034	1.93283
AT1G73920:I005	AT1G73920	AT1G73920	1:27790875-27794914	27792653	27792746	94	1.75164	0.0180862	0.0497983	0.17028	0.421148	0.37757	0.118244	0.450988	1.93132
AT1G21830:I001	AT1G21830	AT1G21830	1:7661118-7662608	7661785	7662256	472	1.5218	0.0266568	0.0141136	0.04154	0.444117	0.3428	0.031779	0.121179	1.93099
AT4G16860:I003	AT4G16860	RPP4	4:9488466-9495816	9490379	9490478	100	2.26467	0.00251897	0.0426942	0.204312	0.187529	0.235895	0.227667	0.866115	1.92763
AT1G58180:I001	AT1G58180	BCA6	1:21537770-21539914	21537820	21537914	95	2.53055	0.00394504	0.0192085	0.119914	0.19983	0.328404	0.0961247	0.365141	1.92548
AT3G62840:I004	AT3G62840	AT3G62840	3:23235490-23236816	23236513	23236610	98	1.28611	0.00910203	0.178833	0.436753	1.41459	0.909603	0.12642	0.480158	1.92528
AT3G20370:I004	AT3G20370	AT3G20370	3:7105371-7107225	7106571	7106656	86	2.30546	0.0296978	0.0173122	0.0945513	0.459247	0.66044	0.0376968	0.143164	1.92515
AT4G28710:I030	AT4G28710	XIH	4:14171998-14181771	14180007	14180095	89	2.07066	0.14013	0.0143778	0.0638774	0.180359	0.211275	0.0797175	0.302343	1.92322
AT5G28840:I005	AT5G28840	GME	5:10862173-10864903	10863529	10863614	86	1.46844	0.0079884	0.131282	0.3705	3.01595	2.25516	0.0435292	0.16429	1.91618
AT5G24650:I004	AT5G24650	AT5G24650	5:8437085-8439104	8438566	8438665	100	2.15214	0.0174633	0.0311608	0.133979	1.13606	1.29856	0.0274288	0.103175	1.91133
AT1G18700:I019	AT1G18700	AT1G18700	1:6437477-6444076	6441419	6441566	148	1.56512	0.124853	0.0316415	0.0920406	0.245039	0.189958	0.129128	0.48453	1.90778
AT2G33540:I011	AT2G33540	CPL3	2:14203505-14208797	14208050	14208174	125	2.1469	0.00107149	0.060359	0.264849	0.170918	0.200029	0.353145	1.32405	1.90663
AT1G54730:I011	AT1G54730	AT1G54730	1:20424410-20430123	20427046	20427125	80	2.91471	0.044922	0.00901486	0.0706309	0.124042	0.25924	0.0726762	0.272453	1.90645
AT1G21700:I004	AT1G21700	ATSWI3C	1:7620001-7624136	7621354	7621548	195	2.21408	0.0286301	0.0171025	0.0793419	0.323851	0.401775	0.0528099	0.197479	1.90282
AT3G23430:I007	AT3G23430	PHO1	3:8387508-8393296	8389402	8389509	108	1.70016	0.106718	0.0221743	0.0765305	0.635243	0.586851	0.0349069	0.130409	1.90146
AT5G35910:I003	AT5G35910	AT5G35910	5:14029686-14035493	14030914	14031224	311	1.83427	0.125579	0.00710915	0.0261061	0.222168	0.218774	0.031999	0.119329	1.89885
AT1G07010:I004	AT1G07010	AT1G07010	1:2152852-2155269	2153324	2153390	67	1.69494	0.00319202	0.114661	0.379473	0.9137	0.811029	0.125491	0.467891	1.89859
AT2G07050:I013	AT2G07050	CAS1	2:2924447-2930672	2929196	2929289	94	1.82579	0.0259321	0.0322449	0.119976	0.899786	0.898073	0.0358361	0.133593	1.89836
AT1G51830:I005	AT1G51830	AT1G51830	1:19243025-19246010	19244427	19244531	105	2.47978	0.0248231	0.0112341	0.0711678	0.0970285	0.16491	0.115781	0.431556	1.89815
AT1G61360:I007	AT1G61360	AT1G61360	1:22637728-22641825	22640914	22641352	439	2.27771	0.126099	0.00748269	0.0363996	0.0579575	0.0757536	0.129106	0.4805	1.89598
AT4G31000:I007	AT4G31000	AT4G31000	4:15103159-15105979	15104520	15104624	105	2.07159	0.014178	0.0388783	0.158612	0.112417	0.12364	0.345839	1.28285	1.89118
AT1G17730:I001	AT1G17730	VPS46.1	1:6099089-6100315	6099535	6099866	332	1.40723	0.00536894	0.0480506	0.126641	0.670429	0.477624	0.0716714	0.265148	1.88733
AT2G01630:I004	AT2G01630	AT2G01630	2:279282-282123	279832	279935	104	1.35241	0.139572	0.0357484	0.093094	0.290597	0.204743	0.123017	0.454686	1.88601
AT2G24755:I002	AT2G24755	AT2G24755	2:10541738-10549434	10545682	10547439	1758	1.28582	0.0368369	0.00514985	0.0126022	0.129366	0.0857096	0.0398084	0.147033	1.885
AT5G11200:I006	AT5G11200	AT5G11200	5:3567174-3571015	3568984	3569152	169	1.31532	0.0744096	0.0421338	0.103993	0.804448	0.539205	0.0523761	0.192863	1.8806
AT4G01595:I002	AT4G01595	AT4G01595	4:690726-691993	691538	691625	88	2.39196	0.0305098	0.027247	0.141596	0.154148	0.217761	0.176759	0.650234	1.87918
AT3G48360:I002	AT3G48360	BT2	3:17908192-17910525	17909313	17909584	272	1.61169	0.0170138	0.0730924	0.222753	1.00025	0.829691	0.0730738	0.268477	1.87737
AT3G12010:I011	AT3G12010	AT3G12010	3:3820352-3825765	3823894	3824271	378	1.84685	0.0359864	0.0107995	0.037702	0.147764	0.14044	0.0730865	0.268457	1.87701
AT5G50550:I005	AT5G50550	AT5G50550	5:20576870-20578913	20577944	20578031	88	1.601	0.040104	0.0507817	0.160675	0.146346	0.126325	0.346997	1.27192	1.87402
AT5G50650:I005	AT5G50650	AT5G50650	5:20610212-20612255	20611286	20611373	88	1.601	0.040104	0.0507817	0.160675	0.146346	0.126325	0.346997	1.27192	1.87402
AT5G19770:I002	AT5G19770	TUA3	5:6682493-6684579	6683677	6683787	111	1.62442	0.00116934	0.14629	0.449799	4.07387	3.41958	0.0359093	0.131536	1.87303
AT5G18610:I001	AT5G18610	AT5G18610	5:6192443-6195753	6192478	6192613	136	2.25544	0.0276104	0.0176304	0.0826468	0.295306	0.378715	0.0597022	0.21823	1.86999
AT1G74510:I001	AT1G74510	AT1G74510	1:28005365-28007739	28005524	28005655	132	1.67475	0.0619113	0.0233462	0.077221	0.233668	0.211606	0.0999122	0.364929	1.86888
AT1G04830:I004	AT1G04830	AT1G04830	1:1358574-1362019	1359900	1360224	325	1.54468	0.0727955	0.0122972	0.0368361	0.22554	0.185343	0.0545233	0.198746	1.86598
AT3G57970:I002	AT3G57970	AT3G57970	3:21465226-21466677	21465629	21465707	79	2.50598	0.000422232	0.0618465	0.350613	0.103524	0.161314	0.597414	2.17348	1.86321
AT1G22930:I001	AT1G22930	AT1G22930	1:8117339-8122127	8117710	8117828	119	1.28882	0.0203403	0.0906603	0.224295	0.822113	0.559804	0.110277	0.400668	1.86127
AT3G28050:I003	AT3G28050	AT3G28050	3:10442814-10445398	10443953	10444100	148	2.23525	0.0288002	0.0176053	0.0833382	0.492723	0.64472	0.0357307	0.129263	1.85507
AT5G12080:I006	AT5G12080	ATMSL10	5:3898047-3901724	3901408	3901547	140	1.99083	0.0365421	0.0209018	0.0883501	0.189626	0.221904	0.110226	0.398145	1.85282
AT1G47278:I003	AT1G47278	AT1G47278	1:17330819-17331899	17331278	17331364	87	2.60568	0.0177504	0.0226094	0.139444	0.0946995	0.161886	0.238749	0.861371	1.85114
AT5G27950:I003	AT5G27950	AT5G27950	5:9984051-9987990	9985335	9985452	118	2.38279	0.00785625	0.0278381	0.144619	0.146947	0.211782	0.189443	0.682868	1.84984
AT3G22380:I006	AT3G22380	TIC	3:7912905-7919510	7915093	7915175	83	2.10665	5.95571e-05	0.113312	0.483745	2.08923	2.48224	0.0542364	0.194882	1.84527
AT1G78130:I001	AT1G78130	UNE2	1:29400140-29401902	29400459	29400543	85	2.42369	0.00130139	0.0429109	0.239233	0.0640866	0.0998564	0.669578	2.39577	1.83917
AT3G48780:I009	AT3G48780	ATSPT1	3:18089061-18093088	18091520	18091609	90	1.35682	0.0171876	0.155236	0.407049	0.375245	0.275171	0.413692	1.47926	1.83824
AT4G29890:I006	AT4G29890	AT4G29890	4:14608833-14610998	14610145	14610255	111	2.08865	0.00193107	0.0781072	0.337586	0.295623	0.359099	0.264212	0.940093	1.8311
AT4G24630:I003	AT4G24630	AT4G24630	4:12714624-12717111	12716092	12716280	189	2.21102	0.0549211	0.00850325	0.0410519	0.220185	0.299104	0.0386187	0.13725	1.82943
AT1G06350:I001	AT1G06350	AT1G06350	1:1935293-1936819	1935709	1935798	90	1.60625	0.109643	0.0552006	0.167915	0.200509	0.171749	0.275302	0.977677	1.82834
AT3G20395:I004	AT3G20395	AT3G20395	3:7111948-7113870	7113037	7113659	623	1.726	0.123757	0.00524595	0.0174407	0.0891198	0.0834633	0.058864	0.208962	1.82779
AT3G26890:I010	AT3G26890	AT3G26890	3:9907234-9911933	9911415	9911606	192	1.33977	0.0499557	0.0391756	0.101811	0.262409	0.192415	0.149292	0.529122	1.82547
AT1G75500:I001	AT1G75500	WAT1	1:28337726-28340275	28337782	28338187	406	1.505	3.94683e-05	0.253208	0.716697	3.30996	2.6449	0.0764988	0.270973	1.82464
AT1G20640:I001	AT1G20640	AT1G20640	1:7154410-7158218	7154550	7154757	208	1.47923	0.137273	0.0240813	0.0669955	0.131738	0.103564	0.182797	0.6469	1.8233
AT1G11350:I006	AT1G11350	CBRLK1	1:3817591-3820805	3819392	3819470	79	1.66072	0.114921	0.0382426	0.120058	0.305103	0.270808	0.125343	0.443334	1.82251
AT4G39120:I001	AT4G39120	IMPL2	4:18220589-18227988	18221113	18225565	4453	1.31771	0.00716366	0.0059119	0.0146772	0.173868	0.122248	0.0340022	0.120061	1.82006
AT5G27520:I004	AT5G27520	PNC2	5:9714382-9716354	9715741	9716095	355	2.14701	0.13898	0.00340334	0.0166168	0.069843	0.0966524	0.0487284	0.171923	1.81893
AT2G06025:I009	AT2G06025	AT2G06025	2:2348136-2352157	2351549	2351671	123	2.01776	0.0113825	0.0277005	0.115267	0.222247	0.262602	0.124638	0.438941	1.81628
AT3G50480:I001	AT3G50480	HR4	3:18733068-18734388	18733598	18733888	291	1.67959	0.0537397	0.0126003	0.0415391	0.159989	0.149923	0.0787572	0.277069	1.81476
AT5G51510:I001	AT5G51510	AT5G51510	5:20921433-20922978	20921594	20921680	87	2.45825	0.00201484	0.0453117	0.260133	0.469524	0.766651	0.0965057	0.339311	1.81392
AT3G50380:I017	AT3G50380	AT3G50380	3:18686443-18700533	18690666	18690749	84	1.80295	0.000566204	0.139595	0.489192	0.0666466	0.0665343	2.09456	7.35247	1.81158
AT3G55520:I005	AT3G55520	AT3G55520	3:20593661-20595345	20594885	20594971	87	1.34278	0.127113	0.0499849	0.128948	0.609856	0.448229	0.0819617	0.287682	1.81145
AT5G25265:I007	AT5G25265	AT5G25265	5:8754553-8756948	8756367	8756438	72	1.73364	0.108239	0.0288931	0.103662	0.6713	0.686449	0.0430405	0.151013	1.8109
AT3G62040:I004	AT3G62040	AT3G62040	3:22975276-22976583	22976214	22976308	95	1.98983	0.0230665	0.0456042	0.179736	0.331183	0.372326	0.137701	0.482739	1.80971
AT5G45130:I006	AT5G45130	ATRABF2A	5:18244266-18246450	18245862	18245959	98	2.03603	0.00571091	0.034513	0.146783	1.01859	1.23631	0.0338833	0.118726	1.80899
AT1G04200:I005	AT1G04200	AT1G04200	1:1109482-1114107	1110820	1110982	163	2.01033	0.115523	0.0126056	0.0544545	0.110798	0.1367	0.113772	0.398349	1.80789
AT3G27100:I002	AT3G27100	AT3G27100	3:9994545-9996025	9994991	9995555	565	0.846932	0.134177	0.0334913	0.0599273	0.448484	0.229445	0.0746768	0.261184	1.80633
AT1G05240:I002	AT1G05240	AT1G05240	1:1521137-1522681	1521690	1521782	93	2.70617	0.0556605	0.015488	0.101056	0.28171	0.525668	0.0549785	0.192244	1.80599
AT1G05250:I002	AT1G05250	AT1G05250	1:1525601-1527234	1526589	1526681	93	2.70616	0.0556605	0.015488	0.101056	0.263355	0.491418	0.0588102	0.205642	1.80599
AT2G37585:I003	AT2G37585	AT2G37585	2:15765784-15767878	15767168	15767264	97	2.05629	0.057545	0.023423	0.0993825	0.0993125	0.120655	0.235851	0.823695	1.80423
AT5G17690:I005	AT5G17690	TFL2	5:5827171-5829682	5828865	5829177	313	1.90754	0.119544	0.00548521	0.0203216	0.161997	0.171861	0.03386	0.118244	1.80412
AT1G78270:I001	AT1G78270	UGT85A4	1:29450563-29452417	29451644	29451706	63	2.39217	0.00739262	0.0417243	0.221623	0.349413	0.531989	0.119413	0.416594	1.80268
AT1G30130:I005	AT1G30130	AT1G30130	1:10587602-10589760	10589240	10589451	212	1.22238	0.106261	0.0213204	0.0517117	0.396347	0.276096	0.0537924	0.187296	1.79985
AT2G44750:I001	AT2G44750	TPK2	2:18451426-18452875	18451646	18451721	76	2.68101	0.0372138	0.0176324	0.117177	0.0564007	0.107792	0.312628	1.08707	1.79793
AT2G01930:I001	AT2G01930	BPC1	2:427117-428839	428224	428705	482	1.39795	0.0130978	0.02445	0.063584	0.225305	0.168542	0.10852	0.377259	1.7976
AT1G67310:I012	AT1G67310	AT1G67310	1:25198182-25203126	25202730	25203023	294	1.49627	0.00409538	0.0419347	0.119742	0.198774	0.163338	0.210966	0.733091	1.79698
AT1G69070:I004	AT1G69070	AT1G69070	1:25967312-25971389	25968546	25968634	89	1.68191	0.0560841	0.0411987	0.136073	0.194954	0.185663	0.211325	0.732903	1.79416
AT1G62640:I006	AT1G62640	KAS.III	1:23192228-23195103	23193709	23193902	194	1.71028	0.0731392	0.0196886	0.0652438	0.29216	0.279294	0.0673897	0.233602	1.79346
AT2G46800:I001	AT2G46800	ATMTP1	2:19237434-19239405	19237583	19237968	386	1.28339	0.0481233	0.0201528	0.0497407	0.696284	0.495802	0.0289433	0.100324	1.79336
AT4G24740:I010	AT4G24740	AFC2	4:12754529-12757786	12756567	12756744	178	1.4348	0.122833	0.0228298	0.0626722	0.654105	0.519456	0.0349024	0.12065	1.78943
AT4G26600:I013	AT4G26600	AT4G26600	4:13419567-13423790	13422636	13422713	78	1.63102	0.109011	0.0277374	0.0898226	0.114888	0.107821	0.241431	0.833073	1.78683
AT5G11330:I003	AT5G11330	AT5G11330	5:3617215-3618897	3618120	3618205	86	1.91697	0.0354253	0.0722345	0.267336	0.738068	0.791739	0.0978697	0.337657	1.78662
AT2G40460:I001	AT2G40460	AT2G40460	2:16896907-16901280	16897229	16897343	115	1.24091	0.0787514	0.0647611	0.151638	0.270083	0.183591	0.239782	0.825953	1.78433
AT1G34370:I002	AT1G34370	STOP1	1:12550446-12552699	12550589	12550956	368	1.17016	0.012965	0.0664267	0.148942	0.987266	0.64317	0.0672835	0.231575	1.78315
AT3G57300:I017	AT3G57300	ATINO80	3:21199488-21207885	21204626	21204786	161	1.41719	0.0192234	0.0731805	0.196545	0.32004	0.249822	0.228661	0.786743	1.78268
AT1G47960:I003	AT1G47960	C/VIF1	1:17681157-17683629	17682728	17683318	591	1.68144	0.145511	0.00343862	0.0119643	0.0994181	0.100744	0.0345875	0.118759	1.77972
AT5G10540:I004	AT5G10540	AT5G10540	5:3328065-3334971	3329138	3329249	112	1.07513	0.141367	0.0709458	0.152465	0.957167	0.601459	0.0741206	0.253492	1.77399
AT1G43850:I010	AT1G43850	SEU	1:16617129-16622049	16620499	16620643	145	1.77616	0.0357258	0.0298468	0.105029	0.47172	0.485802	0.0632723	0.216197	1.7727
AT1G01930:I001	AT1G01930	AT1G01930	1:319836-322860	320146	320251	106	2.01269	0.0409862	0.0240924	0.0994361	0.204456	0.247082	0.117837	0.402442	1.77199
AT1G52320:I001	AT1G52320	AT1G52320	1:19484355-19487997	19485595	19485672	78	2.12017	0.0892581	0.0148484	0.073525	0.262428	0.380526	0.0565809	0.19322	1.77185
AT1G36070:I006	AT1G36070	AT1G36070	1:13466911-13470936	13468700	13469913	1214	1.44009	0.00223929	0.0145603	0.0397588	0.179504	0.143667	0.0811138	0.276742	1.77052
AT1G27020:I004	AT1G27020	AT1G27020	1:9378559-9380692	9379762	9379857	96	3.31144	0.00652917	0.0096951	0.107498	0.14223	0.462289	0.0681652	0.232534	1.77033
AT2G39580:I009	AT2G39580	AT2G39580	2:16510425-16517073	16514898	16515187	290	1.81176	0.0191369	0.0145193	0.0508888	0.157421	0.162151	0.0922326	0.313836	1.76666
AT5G57710:I003	AT5G57710	AT5G57710	5:23384794-23388353	23386677	23386771	95	2.16165	0.00120131	0.0467434	0.211778	0.961248	1.28091	0.0486278	0.165334	1.76553
AT1G10950:I011	AT1G10950	TMN1	1:3659209-3663984	3663471	3663554	84	1.7781	0.010429	0.060521	0.209036	0.736049	0.748551	0.0822241	0.279255	1.76395
AT4G22120:I012	AT4G22120	AT4G22120	4:11715776-11719828	11719462	11719690	229	1.42722	0.0972233	0.015356	0.0417666	0.136965	0.109736	0.112116	0.380608	1.76331
AT5G13590:I006	AT5G13590	AT5G13590	5:4373239-4379356	4378726	4379191	466	1.85133	0.101739	0.00386052	0.0150047	0.124516	0.142597	0.0310041	0.105225	1.76294
AT1G30590:I010	AT1G30590	AT1G30590	1:10835794-10840005	10838458	10838549	92	2.26113	0.0744096	0.0151476	0.0721166	0.182683	0.256361	0.0829172	0.281308	1.76241
AT1G73310:I002	AT1G73310	scpl4	1:27562815-27565177	27563058	27563152	95	2.05934	0.0142561	0.0419514	0.179873	0.0768459	0.0972769	0.545917	1.84908	1.76006
AT3G17450:I001	AT3G17450	AT3G17450	3:5972671-5976118	5972949	5973033	85	2.02854	0.0669562	0.0221718	0.0944889	0.176855	0.222626	0.125367	0.424429	1.75936
AT5G08180:I003	AT5G08180	AT5G08180	5:2631516-2633850	2633134	2633241	108	2.45348	0.00478881	0.0211072	0.117461	0.302713	0.497822	0.0697268	0.23595	1.75869
AT4G25520:I009	AT4G25520	SLK1	4:13032178-13036213	13035904	13036110	207	1.70951	0.0506046	0.0135214	0.0456541	0.312477	0.311797	0.0432716	0.146422	1.75865
AT2G01060:I002	AT2G01060	AT2G01060	2:73258-75389	74143	74239	97	1.64203	0.050626	0.0393771	0.124842	0.840332	0.787493	0.0468591	0.158531	1.75836
AT3G16750:I002	AT3G16750	AT3G16750	3:5701011-5702541	5701778	5701976	199	1.41269	0.0823498	0.0224673	0.0624459	0.0988147	0.0812797	0.227368	0.768285	1.75661
AT4G31570:I006	AT4G31570	AT4G31570	4:15297014-15306410	15305670	15305766	97	1.8351	0.0513356	0.040979	0.145398	0.0701	0.0737201	0.584579	1.97229	1.75441
AT1G73920:I004	AT1G73920	AT1G73920	1:27790875-27794914	27792256	27792353	98	1.53878	0.0351823	0.0492695	0.149008	0.421148	0.37757	0.116988	0.39465	1.75421
AT3G18820:I003	AT3G18820	RAB7B	3:6484068-6486247	6485440	6485529	90	1.16905	0.101702	0.0790275	0.180256	1.74384	1.18064	0.045318	0.152677	1.75232
AT1G25490:I002	AT1G25490	RCN1	1:8951202-8955107	8952093	8952186	94	1.21893	0.101664	0.0578784	0.134569	0.812858	0.562714	0.0712035	0.239142	1.74785
AT1G01080:I001	AT1G01080	AT1G01080	1:45296-47019	45560	45645	86	1.76757	0.00830641	0.0604353	0.211761	0.861939	0.900786	0.0701155	0.235085	1.74538
AT5G24520:I004	AT5G24520	URM23	5:8370587-8372847	8371181	8371706	526	1.52848	0.024771	0.01288	0.0370899	0.260724	0.224484	0.049401	0.165223	1.7418
AT5G60640:I010	AT5G60640	PDIL1-4	5:24371007-24374038	24372412	24372554	143	1.44626	0.0762915	0.0398884	0.109316	1.07643	0.885645	0.0370563	0.123431	1.73591
AT3G15150:I006	AT3G15150	MMS21	3:5101985-5104140	5103771	5103992	222	1.69339	0.13999	0.0104308	0.0362162	0.065582	0.0683645	0.15905	0.529751	1.73583
AT3G15351:I001	AT3G15351	AT3G15351	3:5176059-5177648	5176125	5176718	594	1.42907	0.0974036	0.00740289	0.0202612	0.145377	0.119616	0.0509219	0.169385	1.73395
AT1G73350:I006	AT1G73350	AT1G73350	1:27575493-27577275	27576520	27576900	381	1.10314	0.106261	0.0302706	0.0653375	0.290371	0.188658	0.104248	0.346328	1.73212
AT1G11910:I010	AT1G11910	APA1	1:4016784-4020983	4019018	4019101	84	1.00703	0.107104	0.21165	0.422614	6.07495	3.65285	0.0348398	0.115694	1.73151
AT5G46030:I003	AT5G46030	AT5G46030	5:18670117-18671373	18670789	18670875	87	1.57367	0.0341035	0.0463103	0.141403	0.721934	0.663847	0.0641476	0.213005	1.73142
AT2G34170:I003	AT2G34170	AT2G34170	2:14428215-14430860	14430106	14430327	222	1.48814	0.14034	0.0145555	0.0410353	0.220249	0.187527	0.0660864	0.218824	1.72734
AT1G78290:I006	AT1G78290	AT1G78290	1:29457205-29459400	29458921	29459267	347	1.82217	0.00013418	0.0306239	0.109056	0.197042	0.21193	0.155418	0.514584	1.72725
AT5G38560:I004	AT5G38560	AT5G38560	5:15439249-15443164	15442127	15442209	83	2.03337	0.126994	0.0167901	0.0683226	0.467668	0.575241	0.0359017	0.118772	1.72607
AT3G26890:I008	AT3G26890	AT3G26890	3:9907234-9911933	9910945	9911367	423	1.26816	0.00822521	0.0425248	0.103115	0.262409	0.192415	0.162055	0.535898	1.72547
AT1G76790:I001	AT1G76790	AT1G76790	1:28822186-28823673	28822661	28822745	85	1.69109	0.0773473	0.0495918	0.160541	0.555715	0.544416	0.0892396	0.294887	1.72441
AT4G26370:I006	AT4G26370	AT4G26370	4:13333724-13336230	13335456	13335839	384	1.78676	0.00700251	0.0161278	0.0552861	0.460384	0.477628	0.0350311	0.115751	1.72432
AT5G56730:I011	AT5G56730	AT5G56730	5:22946906-22952576	22949450	22949521	72	1.51179	0.0599307	0.0726332	0.211236	0.0726833	0.0639727	0.999311	3.30197	1.72432
AT1G26580:I001	AT1G26580	AT1G26580	1:9184606-9187505	9185765	9185876	112	1.83695	0.0152953	0.0394138	0.142464	0.421798	0.461576	0.0934423	0.308648	1.72381
AT4G24630:I004	AT4G24630	AT4G24630	4:12714624-12717111	12716515	12716646	132	2.04315	0.1077	0.0132446	0.0593014	0.220185	0.299104	0.060152	0.198264	1.72073
AT4G30580:I003	AT4G30580	EMB1995	4:14932334-14934528	14933401	14933532	132	1.71962	0.00589041	0.0504062	0.166354	0.612836	0.614607	0.0822507	0.270668	1.71842
AT4G13250:I010	AT4G13250	NYC1	4:7684156-7686876	7686309	7686400	92	1.80678	0.0226276	0.0343877	0.122824	0.739092	0.802347	0.0465269	0.153081	1.71816
AT2G21385:I008	AT2G21385	AT2G21385	2:9149639-9151913	9150975	9151031	57	1.83131	0.0133339	0.0878839	0.318535	0.354987	0.391929	0.24757	0.812737	1.71495
AT3G08890:I003	AT3G08890	AT3G08890	3:2706632-2708747	2707789	2708372	584	1.37511	0.0559845	0.00913101	0.023889	0.129793	0.103442	0.0703507	0.230942	1.71489
AT4G34140:I004	AT4G34140	AT4G34140	4:16350780-16354264	16351889	16352001	113	1.1505	0.0284798	0.114108	0.256065	0.257251	0.176222	0.443567	1.45308	1.71189
AT3G21810:I002	AT3G21810	AT3G21810	3:7684430-7688616	7684985	7686173	1189	1.96112	0.000259469	0.00853597	0.0331945	0.0839228	0.0996659	0.101712	0.333058	1.71128
AT1G30200:I001	AT1G30200	AT1G30200	1:10625029-10627105	10626310	10626649	340	1.78661	0.0120422	0.017521	0.0610449	0.464694	0.495111	0.0377044	0.123296	1.70931
AT3G01150:I010	AT3G01150	PTB	3:51583-54506	53959	54128	170	1.66212	0.0618081	0.01938	0.0642151	0.367001	0.372346	0.0528064	0.172461	1.70748
AT5G14220:I007	AT5G14220	MEE61	5:4583252-4587448	4584995	4585121	127	1.38648	0.077757	0.0622516	0.163738	0.255617	0.206089	0.243534	0.794501	1.70592
AT1G63800:I005	AT1G63800	UBC5	1:23667616-23669080	23668838	23668959	122	1.95428	0.0864211	0.0164317	0.0634244	0.454858	0.539031	0.0361248	0.117664	1.70361
AT3G57230:I002	AT3G57230	AGL16	3:21177423-21180932	21177892	21179094	1203	1.7057	0.000493764	0.0118841	0.0386827	0.261116	0.261211	0.0455126	0.14809	1.70214
AT1G76730:I002	AT1G76730	AT1G76730	1:28802925-28804784	28803462	28803543	82	2.15419	0.00372704	0.0597097	0.266129	0.79858	1.09394	0.0747699	0.243274	1.70205
AT1G70590:I001	AT1G70590	AT1G70590	1:26618321-26620388	26618962	26619133	172	1.73781	0.0624293	0.0200526	0.0681512	0.217186	0.226902	0.0923294	0.300355	1.70181
AT5G57930:I003	AT5G57930	APO2	5:23454604-23456493	23454939	23455084	146	1.65946	0.00649829	0.0668966	0.210255	1.5945	1.54169	0.0419547	0.136379	1.70072
AT1G50370:I009	AT1G50370	AT1G50370	1:18658647-18661974	18661235	18661588	354	1.60496	0.081307	0.0118278	0.0374948	0.215433	0.210369	0.0549026	0.178234	1.69882
AT1G27210:I004	AT1G27210	AT1G27210	1:9455368-9458026	9456975	9457056	82	1.50787	0.030151	0.0635767	0.186285	0.560717	0.510356	0.113385	0.365009	1.68671
AT4G38350:I014	AT4G38350	AT4G38350	4:17958177-17966962	17961086	17961178	93	1.68749	0.0152703	0.0592577	0.195473	0.35358	0.363647	0.167593	0.537536	1.6814
AT2G25710:I008	AT2G25710	HCS1	2:10952561-10955377	10954271	10954606	336	2.32455	0.0462696	0.00510974	0.0255433	0.0814483	0.127213	0.062736	0.200791	1.67833
AT2G45200:I004	AT2G45200	ATGOS12	2:18637503-18640039	18638399	18638866	468	1.15603	0.129531	0.0132004	0.0298599	0.324154	0.229336	0.0407226	0.130202	1.67685
AT2G40840:I017	AT2G40840	DPE2	2:17044963-17050947	17049268	17049397	130	1.42881	0.0343718	0.049809	0.137001	0.978006	0.84387	0.0509291	0.162348	1.67253
AT3G01180:I004	AT3G01180	SS2	3:62245-65845	64002	64104	103	1.46626	0.124108	0.0389729	0.106637	0.391009	0.336179	0.0996727	0.317203	1.67013
AT2G36850:I003	AT2G36850	ATGSL08	2:15454697-15469889	15455738	15455817	80	1.7957	0.145477	0.0372908	0.131532	0.271451	0.301873	0.137376	0.435721	1.66528
AT5G41080:I006	AT5G41080	AT5G41080	5:16441744-16443985	16443482	16443600	119	2.24997	0.0945141	0.0101528	0.0535912	0.071534	0.119165	0.14193	0.449722	1.66385
AT1G24510:I003	AT1G24510	AT1G24510	1:8685271-8688247	8686141	8686313	173	1.06356	0.0622345	0.0885456	0.18303	1.39659	0.911831	0.0634013	0.200728	1.66266
AT5G16480:I004	AT5G16480	AT5G16480	5:5381113-5382897	5382208	5382469	262	1.97746	0.0225351	0.0122265	0.0487769	0.1057	0.133344	0.115671	0.365798	1.66102
AT4G29010:I003	AT4G29010	AIM1	4:14297044-14302147	14298207	14298297	91	1.36816	0.0521664	0.076764	0.199473	1.09933	0.906307	0.0698283	0.220094	1.65624
AT2G31810:I004	AT2G31810	AT2G31810	2:13524221-13528557	13525049	13525173	125	1.23132	0.129154	0.0383636	0.0903984	0.7351	0.551448	0.0521883	0.163929	1.65127
AT3G23080:I002	AT3G23080	AT3G23080	3:8207287-8209329	8208309	8208367	59	2.34178	0.0429181	0.02791	0.144317	0.516744	0.851279	0.0540112	0.16953	1.65021
AT4G03110:I008	AT4G03110	AtRBP-DR1	4:1376306-1379420	1378211	1378845	635	1.51121	0.0350786	0.00863511	0.0246437	0.252291	0.229574	0.0342267	0.107345	1.64906
AT2G40460:I003	AT2G40460	AT2G40460	2:16896907-16901280	16899583	16900300	718	1.09089	0.0898732	0.0135444	0.0288427	0.270083	0.183591	0.050149	0.157102	1.64741
AT1G02300:I004	AT1G02300	AT1G02300	1:453288-455463	454064	454196	133	1.83194	0.0905056	0.0241008	0.0870801	0.42825	0.494637	0.0562775	0.176048	1.64534
AT1G59850:I001	AT1G59850	AT1G59850	1:22028509-22030207	22028665	22028767	103	2.13261	0.0333726	0.0230557	0.108024	0.0768295	0.115107	0.300089	0.938465	1.64491
AT1G51430:I005	AT1G51430	AT1G51430	1:19068241-19069776	19069037	19069111	75	1.22007	0.0177625	0.178115	0.414006	0.298563	0.222108	0.596574	1.86398	1.64361
AT5G17523:I001	AT5G17523	AT5G17523	5:5775586-5777327	5775805	5776277	473	0.769114	0.0856278	0.0538798	0.0921813	0.397127	0.21752	0.135674	0.423783	1.64318
AT2G46220:I001	AT2G46220	AT2G46220	2:18979471-18980770	18979993	18980169	177	1.34563	0.016064	0.0572524	0.14577	1.4732	1.20431	0.0388628	0.12104	1.63903
AT3G47680:I001	AT3G47680	AT3G47680	3:17577398-17579577	17578779	17579312	534	1.38488	0.00178211	0.0994009	0.258586	0.227154	0.189754	0.437593	1.36274	1.63885
AT1G79530:I005	AT1G79530	GAPCP-1	1:29915902-29919234	29917064	29917153	90	1.25168	0.116966	0.0850189	0.200401	0.93052	0.704723	0.0913671	0.284368	1.63801
AT2G36000:I002	AT2G36000	AT2G36000	2:15117075-15118697	15118221	15118312	92	2.17962	0.0501401	0.0164841	0.0809313	0.484781	0.765768	0.0340032	0.105686	1.63605
AT1G20020:I001	AT1G20020	ATLFNR2	1:6942717-6945018	6942956	6943227	272	0.996063	0.00280499	0.536323	1.06996	6.92753	4.46097	0.0774191	0.239849	1.63137
[truncated: 559 more rows]
