# Supplementary material for: Genome wide comparative analysis of the effects of PRMT5 and PRMT4/CARM1 arginine methyltransferases on the Arabidopsis thaliana transcriptome
Source: BMC Genomics. 2015 Mar 17;16(1):192. doi: 10.1186/s12864-015-1399-2 (PMC4381356; doi:10.1186/s12864-015-1399-2)
Supplement: Additional file 5: — Bioinformatic analysis of donor splice-site sequences. For each data set analyzed are displayed the frequency of each nucleotide for each position, the representation factor and the P value. [file 12864_2015_1399_MOESM5_ESM.xlsx]

## Sheet: Info
Additional File 6- Bioinformatic analysis of donor splice-site sequences
Tab 1- Most significantly altered intron retention splicing events in both prmt5 and prmt4a;4b
Tab 2- Most significantly altered intron retention splicing events only in prmt5
Tab 3- Most significantly altered intron retention splicing events only in prmt4a;4b

## Sheet: Most_Sig_prmt5&prmt4a;4b
5' SS consensus: AAGgtAAGTTT
Single nucleotides	Expected frequency	Observed frequency	RF	p<
ANNgtNNNNNN	0.359673	0.281955	0.78392	0.00144275
NANgtNNNNNN	0.633348	0.447368	0.706355	2.79518e-10
NNGgtNNNNNN	0.763681	0.620301	0.812251	6.15212e-08
NNNgtANNNNN	0.658761	0.545113	0.827482	3.1824e-05
NNNgtNANNNN	0.535558	0.466165	0.870429	0.00374651
NNNgtNNGNNN	0.496238	0.43985	0.886369	0.00900394
NNNgtNNNTNN	0.506332	0.522556	1.03204	0.0425626
NNNgtNNNNTN	0.398036	0.406015	1.02004	0.0480867
NNNgtNNNNNT	0.429026	0.43985	1.02523	0.0462496

## Sheet: Most_Sig_Only_in_prmt5
5' SS consensus: AAGgtAAGTTT
Single nucleotides	Expected frequency	Observed frequency	RF	p<
ANNgtNNNNNN	0.359673	0.308972	0.859035	1.94423e-07
NANgtNNNNNN	0.633348	0.420867	0.664511	8.87322e-84
NNGgtNNNNNN	0.763681	0.548891	0.718744	1.89985e-99
NNNgtANNNNN	0.658761	0.512601	0.778129	4.4351e-42
NNNgtNANNNN	0.535558	0.453125	0.84608	2.12998e-14
NNNgtNNGNNN	0.496238	0.399194	0.80444	4.37629e-19
NNNgtNNNTNN	0.506332	0.441532	0.872021	7.71655e-10
NNNgtNNNNTN	0.398036	0.412298	1.03583	0.00781782
NNNgtNNNNNT	0.429026	0.507056	1.18188	3.03742e-13

## Sheet: Most_Sig_Only_in_prmt4a;4b
5' SS consensus: AAGgtAAGTTT
Single nucleotides	Expected frequency	Observed frequency	RF	p<
ANNgtNNNNNN	0.359673	0.329412	0.915864	0.010454
NANgtNNNNNN	0.633348	0.620168	0.97919	0.02703
NNGgtNNNNNN	0.763681	0.732773	0.959528	0.00795223
NNNgtANNNNN	0.658761	0.645378	0.979685	0.0270356
NNNgtNANNNN	0.535558	0.539496	1.00735	0.0322735
NNNgtNNGNNN	0.496238	0.463866	0.934765	0.00937184
NNNgtNNNTNN	0.506332	0.472269	0.932725	0.00819156
NNNgtNNNNTN	0.398036	0.386555	0.971154	0.0285335
NNNgtNNNNNT	0.429026	0.403361	0.940179	0.0148859
