# Supplementary material for: Genome wide comparative analysis of the effects of PRMT5 and PRMT4/CARM1 arginine methyltransferases on the Arabidopsis thaliana transcriptome
Source: BMC Genomics. 2015 Mar 17;16(1):192. doi: 10.1186/s12864-015-1399-2 (PMC4381356; doi:10.1186/s12864-015-1399-2)
Supplement: Additional file 6: — Splicing events validation primers. List of all primers used for validation of the alternative splicing events previously described. [file 12864_2015_1399_MOESM6_ESM.xlsx]

## Sheet: Hoja1
Additional File 5- Splicing events validation primers
Name	Sequence
AT3G17100 Fw	CCACACCCTTTCTGACACCTC
AT3G17100 Rv	CGTCGTCGTCGGCTGAAG
AT2G46790 Fw	TGATGTCTTCTCAAGATTC
AT2G46790 Rv	ATTTGCCATTCTCCATCAG
AT5G63460 Fw	GCTTGCGGGTCTACATTTG
AT5G63460 Rv	TCTCTTTCGCCTGTGC
